# Supplementary material for: Chemistry of CS2 and CS3 Bridged Decaborane Analogues: Regular Coordination Versus Cluster Expansion
Source: Molecules. 2023 Jan 19;28(3):998. doi: 10.3390/molecules28030998 (PMC9919328; doi:10.3390/molecules28030998)
Supplement: Supplementary file 1 [file molecules-28-00998-s001.zip]

Archive with 13 entries (11 files):
- CheckCIF/
- CheckCIF/checkcif of 4.pdf
- CheckCIF/checkcif of 5.pdf
- CheckCIF/checkcif of 6.pdf
- CheckCIF/checkcif of 7.pdf
- CheckCIF/checkcif of 8.pdf
- CIF/
- CIF/cif of 4.cif
- CIF/cif of 5.cif
- CIF/cif of 6.cif
- CIF/cif of 7.cif
- CIF/cif of 8.cif
- Supporting Information.pdf
