# Supplementary material for: Chemistry of CS2 and CS3 Bridged Decaborane Analogues: Regular Coordination Versus Cluster Expansion
Source: Molecules. 2023 Jan 19;28(3):998. doi: 10.3390/molecules28030998 (PMC9919328; doi:10.3390/molecules28030998)
Supplement: Supplementary file 1 [file molecules-28-00998-s001.zip › CIF/cif of 4.cif]

################################################################################
#                                                                              #
#------------------------------------------------------------------------------#
#                                                                              #
#           CIF file created and formatted by CRYSCALC (ver. 21.12)            #
#                                                                              #
#------------------------------------------------------------------------------#
#                                                                              #
# Date of archive creation: 08-02-2022 at 14:47:44                             #
#                                                                              #
# Input CIF files:                                                             #
#  1. job_sq.cif                                                               #
#  2. import.cif                                                               #
#                                                                              #
#------------------------------------------------------------------------------#
#                                                                              #
# Date of experiment: 16 novembre 2021                                         #
# Experimenter      : Marie Cordier                                            #
#                                                                              #
# Instrument        : D8 VENTURE Bruker AXS                                    #
# Laboratory        : CDIFX/ISCR (UMR6226 Rennes)                              #
# CDIFX ID          : D21-0349                                                 #
# Sample ID         : SGGAR1                                                   #
# Proposer          : S. Ghosh [EXT]                                           #
#                                                                              #
#------------------------------------------------------------------------------#
#                                                                              #
# Please use the following crystallographer details for CIF file deposition    #
# at CCDC or FIZ Karlsruhe :                                                   #
#                                                                              #
# Crystallographer name : Marie CORDIER                                        #
# Publishing name :       Marie CORDIER                                        #
# Email adress :          marie.cordier@univ-rennes1.fr                        #
# Affiliation :           CDIFX ISCR CNRS Univ Rennes                          #
# Country :               France                                               #
# ORCID ID :              0000-0003-0917-2725                                  #
#                                                                              #
# Please use the following address for further publication:                    #
#                                                                              #
# Marie Cordier                                                                #
# Univ Rennes, CNRS, ISCR (Institut des Sciences Chimiques de Rennes) UMR 6226 #
# F-35000 Rennes, France                                                       #
#                                                                              #
################################################################################


data_SGGAR1

#------------------------------------------------------------------------------#
# Date of experiment: 16 novembre 2021                                         #
#------------------------------------------------------------------------------#


#------------------------------------------------------------------------------#
#                             CHEMICAL INFORMATION                             #
#------------------------------------------------------------------------------#
 
_chemical_name_systematic
;
 ?
;
_chemical_formula_moiety              'C26 H34 B6 Co2 O5 S5 W'
_chemical_formula_sum                 'C26 H34 B6 Co2 O5 S5 W'
_chemical_formula_weight               953.40
_chemical_compound_source             'synthesis as described'

#------------------------------------------------------------------------------#
#                    SPACE GROUP AND UNIT CELL INFORMATION                     #
#------------------------------------------------------------------------------#
 
_space_group_crystal_system              monoclinic
_space_group_name_H-M_alt                'P 21/c'
_space_group_name_Hall                   '-P 2ybc'
_space_group_IT_number                    14
loop_
  _space_group_symop_operation_xyz
 'x, y, z'
 '-x, y+1/2, -z+1/2'
 '-x, -y, -z'
 'x, -y-1/2, z-1/2'

_cell_length_a                         15.603(2)
_cell_length_b                         17.630(2)
_cell_length_c                         15.3019(19)
_cell_angle_alpha                      90
_cell_angle_beta                       118.175(4)
_cell_angle_gamma                      90
_cell_volume                           3710.5(8)
_cell_formula_units_Z                  4
_cell_measurement_temperature          150(2)
_cell_measurement_reflns_used          9975
_cell_measurement_theta_min            2.3104
_cell_measurement_theta_max            27.4768
_cell_measurement_wavelength           0.710730


#------------------------------------------------------------------------------#
#                              ORIENTATION MATRIX                              #
#------------------------------------------------------------------------------#
 
_diffrn_orient_matrix_UB_11   0.0085800
_diffrn_orient_matrix_UB_21  -0.0305599
_diffrn_orient_matrix_UB_31   0.0669967
_diffrn_orient_matrix_UB_12  -0.0335606
_diffrn_orient_matrix_UB_22  -0.0430745
_diffrn_orient_matrix_UB_32  -0.0153500
_diffrn_orient_matrix_UB_13   0.0551071
_diffrn_orient_matrix_UB_23  -0.0464133
_diffrn_orient_matrix_UB_33   0.0097589


#------------------------------------------------------------------------------#
#                             CRYSTAL INFORMATION                              #
#------------------------------------------------------------------------------#
 
_exptl_crystal_description             plate
_exptl_crystal_colour                  orange
_exptl_crystal_size_max                0.200
_exptl_crystal_size_mid                0.180
_exptl_crystal_size_min                0.100
_exptl_crystal_density_meas            ?                               
_exptl_crystal_density_diffrn          1.707                           
_exptl_crystal_density_method          ?                               
_exptl_crystal_F_000                   1872                            
_exptl_special_details
;
 ?
;

#------------------------------------------------------------------------------#
#                            ABSORPTION CORRECTION                             #
#------------------------------------------------------------------------------#
 
_exptl_absorpt_coefficient_mu                         4.291
_exptl_absorpt_correction_type                       multi-scan
_exptl_absorpt_process_details
;
  [Sheldrick, G.M. (2014). SADABS Bruker AXS Inc., Madison, Wisconsin, USA]
;
_exptl_absorpt_correction_T_min                         0.454
_exptl_absorpt_correction_T_max                         0.651

#------------------------------------------------------------------------------#
#                               DATA COLLECTION                                #
#------------------------------------------------------------------------------#
 
_diffrn_measurement_device_type         'D8 VENTURE Bruker AXS'
_diffrn_measurement_method              'rotation images'
_diffrn_detector                        CMOS-PHOTON70
_diffrn_detector_area_resol_mean        8.33
_diffrn_ambient_temperature             150(2)
_diffrn_radiation_wavelength            0.71073
_diffrn_radiation_type                  MoK\a
_diffrn_radiation_probe                 x-ray
_diffrn_radiation_source                'Incoatec microfocus sealed tube'
_diffrn_radiation_monochromator         'multilayer monochromator'
_diffrn_source_current                  1.00
_diffrn_source_voltage                  50.00
_diffrn_source_power                    1500.0
_diffrn_reflns_av_uneti/neti            0.0547
_diffrn_reflns_av_r_equivalents         0.0661
_diffrn_reflns_number                   38583
_diffrn_reflns_limit_h_min             -20
_diffrn_reflns_limit_h_max              20
_diffrn_reflns_limit_k_min             -22
_diffrn_reflns_limit_k_max              22
_diffrn_reflns_limit_l_min             -19
_diffrn_reflns_limit_l_max              19
_diffrn_reflns_theta_min                1.878
_diffrn_reflns_theta_max                27.522
_diffrn_reflns_theta_full               25.242
_diffrn_measured_fraction_theta_full    0.997
_diffrn_measured_fraction_theta_max     0.994
_reflns_number_total                    8479
_reflns_number_gt                       7089
_reflns_threshold_expression            >2sigma(I)

_reflns_special_details
;
Reflections were merged by SHELXL according to the crystal class for the
calculation of statistics and refinement.

;

#------------------------------------------------------------------------------#
#                            COMPUTER PROGRAMS USED                            #
#------------------------------------------------------------------------------#
 
_computing_data_collection       'Bruker APEX2 (Bruker, 2014)'
_computing_cell_refinement       'Bruker APEX2 (Bruker, 2014)'
_computing_data_reduction        'Bruker APEX2 (Bruker, 2014)'
_computing_structure_solution    'SHELXT 2018_2 (Sheldrick, 2018)'
_computing_structure_refinement  'SHELXL-2018_3 (Sheldrick, 2018)'
_computing_molecular_graphics    
;
   'PLATON, A.L.Spek, Acta Cryst. 2009, D65, 148-155'
;
_computing_publication_material   'CRYSCALC (T. Roisnel, local program, ver. 2021)'

#------------------------------------------------------------------------------#
#                            REFINEMENT INFORMATION                            #
#------------------------------------------------------------------------------#
 
_refine_special_details
;
Refinement of F^2^ against ALL reflections.  The weighted R-factor wR and
goodness of fit S are based on F^2^, conventional R-factors R are based
on F, with F set to zero for negative F^2^. The threshold expression of
F^2^ > 2sigma(F^2^) is used only for calculating R-factors(gt) etc. and is
not relevant to the choice of reflections for refinement.  R-factors based
on F^2^ are statistically about twice as large as those based on F, and R-
factors based on ALL data will be even larger.
;
_refine_ls_structure_factor_coef        Fsqd
_refine_ls_matrix_type                  full
_refine_ls_weighting_scheme             calc
_refine_ls_weighting_details            
        'w=1/[\s^2^(Fo^2^)+(0.0210P)^2^+153.4629P] where P=(Fo^2^+2Fc^2^)/3'
_atom_sites_solution_primary            dual
_atom_sites_solution_secondary          difmap
_atom_sites_solution_hydrogens          geom
_refine_ls_hydrogen_treatment           constr
_refine_ls_extinction_method            'SHELXL-2018_3 (Sheldrick 2018)'
_refine_ls_extinction_coef              0.00038(9)
_refine_ls_number_reflns                8479
_refine_ls_number_parameters            417
_refine_ls_number_restraints            0
_refine_ls_R_factor_all                 0.0857
_refine_ls_R_factor_gt                  0.0735
_refine_ls_wR_factor_ref                0.1947
_refine_ls_wR_factor_gt                 0.1893
_refine_ls_goodness_of_fit_ref          1.124
_refine_ls_restrained_S_all             1.124
_refine_ls_shift/su_max                 0.000
_refine_ls_shift/su_mean                0.000
_refine_diff_density_max                3.897
_refine_diff_density_min               -3.404
_refine_diff_density_rms                0.270

#------------------------------------------------------------------------------#
#               ATOMIC TYPES, COORDINATES AND THERMAL PARAMETERS               #
#------------------------------------------------------------------------------#
 
loop_
    _atom_type_symbol
    _atom_type_description
    _atom_type_scat_dispersion_real
    _atom_type_scat_dispersion_imag
    _atom_type_scat_source
C   C    0.0033  0.0016  'International Tables Vol C Tables 4.2.6.8 and 6.1.1.4'
H   H    0.0000  0.0000  'International Tables Vol C Tables 4.2.6.8 and 6.1.1.4'
B   B    0.0013  0.0007  'International Tables Vol C Tables 4.2.6.8 and 6.1.1.4'
Co  Co   0.3494  0.9721  'International Tables Vol C Tables 4.2.6.8 and 6.1.1.4'
O   O    0.0106  0.0060  'International Tables Vol C Tables 4.2.6.8 and 6.1.1.4'
S   S    0.1246  0.1234  'International Tables Vol C Tables 4.2.6.8 and 6.1.1.4'
W   W   -0.8490  6.8722  'International Tables Vol C Tables 4.2.6.8 and 6.1.1.4'

loop_
    _atom_site_label
    _atom_site_type_symbol
    _atom_site_fract_x
    _atom_site_fract_y
    _atom_site_fract_z
    _atom_site_U_iso_or_equiv
    _atom_site_adp_type
    _atom_site_occupancy
    _atom_site_site_symmetry_order
    _atom_site_calc_flag
    _atom_site_refinement_flags_posn
    _atom_site_refinement_flags_adp
    _atom_site_refinement_flags_occupancy
    _atom_site_disorder_assembly
    _atom_site_disorder_group
W1   W    0.71967(4)   0.14203(3)   0.47103(4)   0.02393(15) Uani 1 1 d    . . . . .
Co1  Co   0.26281(11)  0.02416(8)   0.07453(11)  0.0175(3)   Uani 1 1 d    . . . . .
Co2  Co   0.22741(11)  0.21506(8)  -0.05399(11)  0.0197(3)   Uani 1 1 d    . . . . .
S1   S    0.6137(2)    0.23338(17)  0.3354(2)    0.0282(6)   Uani 1 1 d    . . . . .
S2   S    0.4591(2)    0.11489(16)  0.2642(2)    0.0237(6)   Uani 1 1 d    . . . . .
S3   S    0.4261(2)    0.26756(15)  0.1677(2)    0.0244(6)   Uani 1 1 d    . . . . .
S4   S    0.2298(2)    0.08701(16)  0.1792(2)    0.0235(6)   Uani 1 1 d    . . . . .
S5   S    0.1947(2)    0.25658(17)  0.0626(2)    0.0251(6)   Uani 1 1 d    . . . . .
O1   O    0.8994(8)    0.2038(8)    0.4482(10)   0.065(4)    Uani 1 1 d    . . . . .
O2   O    0.7553(13)   0.2631(7)    0.6383(10)   0.078(5)    Uani 1 1 d    . . . . .
O3   O    0.5517(8)    0.0710(7)    0.5076(7)    0.052(3)    Uani 1 1 d    . . . . .
O4   O    0.6896(8)    0.0071(7)    0.3233(9)    0.057(3)    Uani 1 1 d    . . . . .
O5   O    0.8699(8)    0.0431(6)    0.6471(8)    0.050(3)    Uani 1 1 d    . . . . .
C1   C    0.8345(12)   0.1836(9)    0.4551(11)   0.045(4)    Uani 1 1 d    . . . . .
C2   C    0.7403(12)   0.2219(8)    0.5748(11)   0.042(4)    Uani 1 1 d    . . . . .
C3   C    0.6100(10)   0.0978(8)    0.4915(9)    0.033(3)    Uani 1 1 d    . . . . .
C4   C    0.6991(9)    0.0558(8)    0.3734(10)   0.031(3)    Uani 1 1 d    . . . . .
C5   C    0.8125(9)    0.0799(7)    0.5822(10)   0.032(3)    Uani 1 1 d    . . . . .
C6   C    0.3704(8)   -0.0546(6)    0.0924(9)    0.024(2)    Uani 1 1 d    . . . . .
C7   C    0.2908(9)   -0.0576(6)   -0.0062(9)    0.023(2)    Uani 1 1 d    . . . . .
C8   C    0.2041(8)   -0.0780(6)    0.0011(9)    0.021(2)    Uani 1 1 d    . . . . .
C9   C    0.2311(9)   -0.0850(6)    0.1032(9)    0.024(2)    Uani 1 1 d    . . . . .
C10  C    0.3321(9)   -0.0701(6)    0.1584(9)    0.025(2)    Uani 1 1 d    . . . . .
C11  C    0.4736(9)   -0.0415(8)    0.1184(12)   0.040(3)    Uani 1 1 d    . . . . .
H11A H    0.497348    -0.084139     0.094797     0.060       Uiso 1 1 calc R U . . .
H11B H    0.512610    -0.037028     0.190483     0.060       Uiso 1 1 calc R U . . .
H11C H    0.478890     0.005481     0.086953     0.060       Uiso 1 1 calc R U . . .
C12  C    0.2983(11)  -0.0501(7)   -0.0990(10)   0.033(3)    Uani 1 1 d    . . . . .
H12A H    0.235444    -0.033951    -0.153004     0.050       Uiso 1 1 calc R U . . .
H12B H    0.316479    -0.099073    -0.115645     0.050       Uiso 1 1 calc R U . . .
H12C H    0.347926    -0.012203    -0.089485     0.050       Uiso 1 1 calc R U . . .
C13  C    0.1069(9)   -0.0933(7)   -0.0866(10)   0.032(3)    Uani 1 1 d    . . . . .
H13A H    0.074129    -0.134148    -0.070427     0.048       Uiso 1 1 calc R U . . .
H13B H    0.116042    -0.108623    -0.143273     0.048       Uiso 1 1 calc R U . . .
H13C H    0.067110    -0.047286    -0.103514     0.048       Uiso 1 1 calc R U . . .
C14  C    0.1646(11)  -0.1055(8)    0.1439(11)   0.037(3)    Uani 1 1 d    . . . . .
H14A H    0.097358    -0.094378     0.094569     0.056       Uiso 1 1 calc R U . . .
H14B H    0.181502    -0.075960     0.204125     0.056       Uiso 1 1 calc R U . . .
H14C H    0.170917    -0.159738     0.159909     0.056       Uiso 1 1 calc R U . . .
C15  C    0.3880(12)  -0.0748(7)    0.2705(9)    0.040(3)    Uani 1 1 d    . . . . .
H15A H    0.401645    -0.128089     0.290689     0.060       Uiso 1 1 calc R U . . .
H15B H    0.349089    -0.052498     0.298869     0.060       Uiso 1 1 calc R U . . .
H15C H    0.449315    -0.046988     0.294382     0.060       Uiso 1 1 calc R U . . .
C16  C    0.3164(10)   0.2543(7)   -0.1130(9)    0.028(3)    Uani 1 1 d    . . . . .
C17  C    0.2665(10)   0.3149(7)   -0.0993(9)    0.028(3)    Uani 1 1 d    . . . . .
C18  C    0.1617(10)   0.3005(7)   -0.1584(9)    0.029(3)    Uani 1 1 d    . . . . .
C19  C    0.1501(10)   0.2318(7)   -0.2071(9)    0.032(3)    Uani 1 1 d    . . . . .
C20  C    0.2469(9)    0.1996(6)   -0.1763(8)    0.024(2)    Uani 1 1 d    . . . . .
C21  C    0.4246(9)    0.2437(8)   -0.0670(10)   0.034(3)    Uani 1 1 d    . . . . .
H21A H    0.455546     0.292414    -0.065314     0.051       Uiso 1 1 calc R U . . .
H21B H    0.439467     0.207318    -0.106469     0.051       Uiso 1 1 calc R U . . .
H21C H    0.449362     0.224320     0.000643     0.051       Uiso 1 1 calc R U . . .
C22  C    0.3066(10)   0.3866(7)   -0.0418(10)   0.035(3)    Uani 1 1 d    . . . . .
H22A H    0.373240     0.377755     0.010469     0.052       Uiso 1 1 calc R U . . .
H22B H    0.266131     0.402529    -0.011874     0.052       Uiso 1 1 calc R U . . .
H22C H    0.306639     0.426443    -0.086460     0.052       Uiso 1 1 calc R U . . .
C23  C    0.0836(11)   0.3541(8)   -0.1667(11)   0.039(3)    Uani 1 1 d    . . . . .
H23A H    0.068425     0.389540    -0.221397     0.059       Uiso 1 1 calc R U . . .
H23B H    0.106169     0.382428    -0.104636     0.059       Uiso 1 1 calc R U . . .
H23C H    0.025090     0.325249    -0.179541     0.059       Uiso 1 1 calc R U . . .
C24  C    0.0581(10)   0.1946(8)   -0.2795(10)   0.040(3)    Uani 1 1 d    . . . . .
H24A H    0.004862     0.210937    -0.266965     0.059       Uiso 1 1 calc R U . . .
H24B H    0.065448     0.139409    -0.272154     0.059       Uiso 1 1 calc R U . . .
H24C H    0.043502     0.208947    -0.346984     0.059       Uiso 1 1 calc R U . . .
C25  C    0.2689(11)   0.1295(7)   -0.2147(10)   0.033(3)    Uani 1 1 d    . . . . .
H25A H    0.286692     0.142451    -0.266344     0.049       Uiso 1 1 calc R U . . .
H25B H    0.211526     0.096552    -0.242730     0.049       Uiso 1 1 calc R U . . .
H25C H    0.323191     0.102936    -0.160517     0.049       Uiso 1 1 calc R U . . .
C26  C    0.5035(9)    0.2035(6)    0.2578(9)    0.023(2)    Uani 1 1 d    . . . . .
B1   B    0.3321(9)    0.1181(7)    0.1567(9)    0.019(2)    Uani 1 1 d    . . . . .
B2   B    0.3125(10)   0.2082(8)    0.0963(10)   0.027(3)    Uani 1 1 d    . . . . .
B3   B    0.1361(10)   0.0857(8)    0.0446(11)   0.027(3)    Uani 1 1 d    . . . . .
H3   H    0.066239     0.068070     0.042651     0.033       Uiso 1 1 calc R U . . .
B4   B    0.1179(9)    0.1793(7)   -0.0202(10)   0.023(3)    Uani 1 1 d    . . . . .
H4   H    0.040752     0.198159    -0.048928     0.028       Uiso 1 1 calc R U . . .
B5   B    0.3100(9)    0.1234(6)    0.0346(9)    0.018(2)    Uani 1 1 d    . . . . .
H5   H    0.368075     0.108405     0.014266     0.021       Uiso 1 1 calc R U . . .
B6   B    0.1815(9)    0.1040(7)   -0.0400(10)   0.021(2)    Uani 1 1 d    . . . . .
H6   H    0.146837     0.075056    -0.113923     0.025       Uiso 1 1 calc R U . . .

loop_
    _atom_site_aniso_label
    _atom_site_aniso_U_11
    _atom_site_aniso_U_22
    _atom_site_aniso_U_33
    _atom_site_aniso_U_23
    _atom_site_aniso_U_13
    _atom_site_aniso_U_12
W1   0.0244(2)    0.0179(2)    0.0225(2)    0.00045(18)  0.00534(18) -0.00111(18)
Co1  0.0213(7)    0.0137(6)    0.0179(7)   -0.0011(5)    0.0094(6)   -0.0009(5)
Co2  0.0236(7)    0.0174(7)    0.0159(7)    0.0010(5)    0.0076(6)    0.0037(6)
S1   0.0234(14)   0.0237(14)   0.0270(15)   0.0043(11)   0.0033(12)  -0.0055(11)
S2   0.0271(14)   0.0188(13)   0.0185(13)   0.0000(10)   0.0053(11)  -0.0026(11)
S3   0.0278(14)   0.0154(12)   0.0218(13)   0.0020(10)   0.0050(11)  -0.0022(11)
S4   0.0297(14)   0.0234(13)   0.0225(14)  -0.0014(11)   0.0163(12)  -0.0015(11)
S5   0.0274(14)   0.0233(14)   0.0256(14)  -0.0037(11)   0.0135(12)   0.0028(11)
O1   0.037(6)     0.074(9)     0.081(9)     0.020(7)     0.024(6)    -0.013(6)
O2   0.126(13)    0.042(7)     0.053(8)    -0.016(6)     0.031(8)     0.009(8)
O3   0.038(6)     0.079(8)     0.030(5)     0.018(5)     0.010(5)    -0.017(6)
O4   0.044(6)     0.055(7)     0.057(7)    -0.031(6)     0.013(6)     0.009(5)
O5   0.051(7)     0.040(6)     0.044(6)     0.013(5)     0.010(5)     0.015(5)
C1   0.045(9)     0.041(8)     0.039(8)     0.012(6)     0.012(7)    -0.003(7)
C2   0.060(10)    0.023(6)     0.033(7)    -0.007(6)     0.014(7)    -0.010(6)
C3   0.030(7)     0.037(7)     0.022(6)     0.000(5)     0.003(5)    -0.003(5)
C4   0.020(6)     0.034(7)     0.034(7)    -0.001(5)     0.010(5)     0.003(5)
C5   0.029(6)     0.024(6)     0.035(7)     0.009(5)     0.009(6)     0.005(5)
C6   0.022(6)     0.014(5)     0.034(6)    -0.001(4)     0.011(5)     0.000(4)
C7   0.026(6)     0.012(5)     0.028(6)    -0.003(4)     0.011(5)    -0.003(4)
C8   0.024(6)     0.010(5)     0.027(6)    -0.002(4)     0.011(5)    -0.003(4)
C9   0.031(6)     0.012(5)     0.028(6)    -0.002(4)     0.013(5)    -0.005(4)
C10  0.032(6)     0.014(5)     0.023(6)    -0.002(4)     0.008(5)     0.002(4)
C11  0.019(6)     0.036(7)     0.056(9)    -0.007(6)     0.010(6)     0.009(5)
C12  0.053(8)     0.014(5)     0.045(8)    -0.005(5)     0.033(7)     0.004(5)
C13  0.031(7)     0.021(6)     0.037(7)    -0.013(5)     0.010(6)    -0.007(5)
C14  0.046(8)     0.027(7)     0.049(8)    -0.002(6)     0.032(7)    -0.009(6)
C15  0.060(9)     0.019(6)     0.024(6)     0.001(5)     0.005(6)     0.007(6)
C16  0.038(7)     0.032(6)     0.018(5)     0.005(5)     0.015(5)     0.005(5)
C17  0.037(7)     0.022(6)     0.022(6)     0.002(5)     0.012(5)    -0.002(5)
C18  0.038(7)     0.018(5)     0.025(6)     0.007(5)     0.009(5)     0.010(5)
C19  0.046(8)     0.020(6)     0.018(6)     0.002(4)     0.004(5)     0.003(5)
C20  0.036(6)     0.014(5)     0.021(5)     0.004(4)     0.012(5)     0.009(5)
C21  0.026(6)     0.043(8)     0.037(7)     0.010(6)     0.019(6)     0.005(6)
C22  0.042(8)     0.021(6)     0.034(7)     0.003(5)     0.012(6)    -0.003(5)
C23  0.043(8)     0.027(7)     0.034(7)     0.005(6)     0.008(6)     0.011(6)
C24  0.037(8)     0.038(7)     0.024(6)    -0.003(6)    -0.001(6)     0.001(6)
C25  0.056(9)     0.021(6)     0.027(6)     0.001(5)     0.025(6)     0.003(6)
C26  0.030(6)     0.016(5)     0.024(6)    -0.001(4)     0.012(5)    -0.006(4)
B1   0.017(6)     0.016(5)     0.021(6)    -0.003(4)     0.005(5)    -0.006(4)
B2   0.024(7)     0.023(6)     0.026(7)    -0.006(5)     0.006(5)     0.004(5)
B3   0.025(7)     0.027(7)     0.035(7)    -0.006(6)     0.018(6)     0.003(5)
B4   0.021(6)     0.019(6)     0.030(7)     0.000(5)     0.012(5)     0.004(5)
B5   0.028(6)     0.005(5)     0.024(6)     0.002(4)     0.016(5)     0.000(4)
B6   0.023(6)     0.011(5)     0.025(6)    -0.004(4)     0.009(5)    -0.006(4)


#------------------------------------------------------------------------------#
#                              MOLECULAR GEOMETRY                              #
#------------------------------------------------------------------------------#
 
_geom_special_details
;
 All esds (except the esd in the dihedral angle between two l.s. planes)
 are estimated using the full covariance matrix.  The cell esds are taken
 into account individually in the estimation of esds in distances, angles
 and torsion angles; correlations between esds in cell parameters are only
 used when they are defined by crystal symmetry.  An approximate (isotropic)
 treatment of cell esds is used for estimating esds involving l.s. planes.
;
loop_
    _geom_bond_atom_site_label_1
    _geom_bond_atom_site_label_2
    _geom_bond_distance
    _geom_bond_site_symmetry_2
    _geom_bond_publ_flag
W1   C5   1.966(12)   .           ?
W1   C2   2.031(14)   .           ?
W1   C3   2.034(14)   .           ?
W1   C4   2.047(13)   .           ?
W1   C1   2.054(16)   .           ?
W1   S1   2.529(3)    .           ?
Co1  B1   2.052(12)   .           ?
Co1  C10  2.065(11)   .           ?
Co1  C7   2.074(11)   .           ?
Co1  C9   2.085(11)   .           ?
Co1  C8   2.092(10)   .           ?
Co1  C6   2.095(11)   .           ?
Co1  B5   2.098(11)   .           ?
Co1  B3   2.107(13)   .           ?
Co1  B6   2.137(13)   .           ?
Co1  S4   2.199(3)    .           ?
Co2  B2   2.045(14)   .           ?
Co2  C20  2.051(12)   .           ?
Co2  C18  2.080(11)   .           ?
Co2  C17  2.085(12)   .           ?
Co2  C19  2.088(12)   .           ?
Co2  C16  2.099(12)   .           ?
Co2  B4   2.101(13)   .           ?
Co2  B5   2.111(12)   .           ?
Co2  B6   2.129(12)   .           ?
Co2  S5   2.200(3)    .           ?
S1   C26  1.648(12)   .           ?
S2   C26  1.729(11)   .           ?
S2   B1   1.886(12)   .           ?
S3   C26  1.750(12)   .           ?
S3   B2   1.898(14)   .           ?
S4   B1   1.866(13)   .           ?
S4   B3   1.881(15)   .           ?
S5   B4   1.861(13)   .           ?
S5   B2   1.864(14)   .           ?
O1   C1   1.124(19)   .           ?
O2   C2   1.146(18)   .           ?
O3   C3   1.150(16)   .           ?
O4   C4   1.114(16)   .           ?
O5   C5   1.170(15)   .           ?
C6   C10  1.423(17)   .           ?
C6   C7   1.433(16)   .           ?
C6   C11  1.482(17)   .           ?
C7   C8   1.453(16)   .           ?
C7   C12  1.485(17)   .           ?
C8   C9   1.418(16)   .           ?
C8   C13  1.500(16)   .           ?
C9   C10  1.417(17)   .           ?
C9   C14  1.487(17)   .           ?
C10  C15  1.515(17)   .           ?
C11  H11A 0.9800      .           ?
C11  H11B 0.9800      .           ?
C11  H11C 0.9800      .           ?
C12  H12A 0.9800      .           ?
C12  H12B 0.9800      .           ?
C12  H12C 0.9800      .           ?
C13  H13A 0.9800      .           ?
C13  H13B 0.9800      .           ?
C13  H13C 0.9800      .           ?
C14  H14A 0.9800      .           ?
C14  H14B 0.9800      .           ?
C14  H14C 0.9800      .           ?
C15  H15A 0.9800      .           ?
C15  H15B 0.9800      .           ?
C15  H15C 0.9800      .           ?
C16  C17  1.396(18)   .           ?
C16  C20  1.433(18)   .           ?
C16  C21  1.503(17)   .           ?
C17  C18  1.470(18)   .           ?
C17  C22  1.498(17)   .           ?
C18  C19  1.388(17)   .           ?
C18  C23  1.498(18)   .           ?
C19  C20  1.468(18)   .           ?
C19  C24  1.489(18)   .           ?
C20  C25  1.477(16)   .           ?
C21  H21A 0.9800      .           ?
C21  H21B 0.9800      .           ?
C21  H21C 0.9800      .           ?
C22  H22A 0.9800      .           ?
C22  H22B 0.9800      .           ?
C22  H22C 0.9800      .           ?
C23  H23A 0.9800      .           ?
C23  H23B 0.9800      .           ?
C23  H23C 0.9800      .           ?
C24  H24A 0.9800      .           ?
C24  H24B 0.9800      .           ?
C24  H24C 0.9800      .           ?
C25  H25A 0.9800      .           ?
C25  H25B 0.9800      .           ?
C25  H25C 0.9800      .           ?
B1   B5   1.735(17)   .           ?
B1   B2   1.790(19)   .           ?
B2   B5   1.758(17)   .           ?
B3   B6   1.775(19)   .           ?
B3   B4   1.88(2)     .           ?
B3   H3   1.1200      .           ?
B4   B6   1.766(18)   .           ?
B4   H4   1.1200      .           ?
B5   B6   1.810(18)   .           ?
B5   H5   1.1200      .           ?
B6   H6   1.1200      .           ?

loop_
    _geom_angle_atom_site_label_1
    _geom_angle_atom_site_label_2
    _geom_angle_atom_site_label_3
    _geom_angle
    _geom_angle_site_symmetry_1
    _geom_angle_site_symmetry_3
    _geom_angle_publ_flag
C5   W1   C2    86.0(6)     .       .       ?
C5   W1   C3    89.0(5)     .       .       ?
C2   W1   C3    88.8(6)     .       .       ?
C5   W1   C4    90.9(5)     .       .       ?
C2   W1   C4   175.9(6)     .       .       ?
C3   W1   C4    88.5(5)     .       .       ?
C5   W1   C1    88.5(6)     .       .       ?
C2   W1   C1    91.2(7)     .       .       ?
C3   W1   C1   177.5(6)     .       .       ?
C4   W1   C1    91.4(6)     .       .       ?
C5   W1   S1   173.8(4)     .       .       ?
C2   W1   S1    90.1(4)     .       .       ?
C3   W1   S1    95.7(4)     .       .       ?
C4   W1   S1    93.3(4)     .       .       ?
C1   W1   S1    86.8(4)     .       .       ?
B1   Co1  C10  107.4(5)     .       .       ?
B1   Co1  C7   136.7(5)     .       .       ?
C10  Co1  C7    67.4(5)     .       .       ?
B1   Co1  C9   136.5(5)     .       .       ?
C10  Co1  C9    39.9(5)     .       .       ?
C7   Co1  C9    67.7(4)     .       .       ?
B1   Co1  C8   174.2(5)     .       .       ?
C10  Co1  C8    67.0(4)     .       .       ?
C7   Co1  C8    40.8(4)     .       .       ?
C9   Co1  C8    39.7(4)     .       .       ?
B1   Co1  C6   107.3(5)     .       .       ?
C10  Co1  C6    40.0(5)     .       .       ?
C7   Co1  C6    40.2(5)     .       .       ?
C9   Co1  C6    67.4(5)     .       .       ?
C8   Co1  C6    67.7(4)     .       .       ?
B1   Co1  B5    49.4(5)     .       .       ?
C10  Co1  B5   134.4(5)     .       .       ?
C7   Co1  B5   101.8(4)     .       .       ?
C9   Co1  B5   169.1(5)     .       .       ?
C8   Co1  B5   133.4(5)     .       .       ?
C6   Co1  B5   102.8(5)     .       .       ?
B1   Co1  B3    83.5(5)     .       .       ?
C10  Co1  B3   135.3(5)     .       .       ?
C7   Co1  B3   131.9(5)     .       .       ?
C9   Co1  B3   103.3(5)     .       .       ?
C8   Co1  B3   101.4(5)     .       .       ?
C6   Co1  B3   169.0(5)     .       .       ?
B5   Co1  B3    86.0(5)     .       .       ?
B1   Co1  B6    84.7(5)     .       .       ?
C10  Co1  B6   166.9(5)     .       .       ?
C7   Co1  B6   100.4(5)     .       .       ?
C9   Co1  B6   132.3(5)     .       .       ?
C8   Co1  B6   100.8(4)     .       .       ?
C6   Co1  B6   132.3(5)     .       .       ?
B5   Co1  B6    50.6(5)     .       .       ?
B3   Co1  B6    49.4(5)     .       .       ?
B1   Co1  S4    51.9(4)     .       .       ?
C10  Co1  S4   100.7(3)     .       .       ?
C7   Co1  S4   166.2(3)     .       .       ?
C9   Co1  S4    98.7(3)     .       .       ?
C8   Co1  S4   129.2(3)     .       .       ?
C6   Co1  S4   133.4(4)     .       .       ?
B5   Co1  S4    91.5(3)     .       .       ?
B3   Co1  S4    51.7(4)     .       .       ?
B6   Co1  S4    90.7(4)     .       .       ?
B2   Co2  C20  136.1(5)     .       .       ?
B2   Co2  C18  136.8(5)     .       .       ?
C20  Co2  C18   68.1(5)     .       .       ?
B2   Co2  C17  106.7(5)     .       .       ?
C20  Co2  C17   67.5(5)     .       .       ?
C18  Co2  C17   41.3(5)     .       .       ?
B2   Co2  C19  173.8(6)     .       .       ?
C20  Co2  C19   41.5(5)     .       .       ?
C18  Co2  C19   38.9(5)     .       .       ?
C17  Co2  C19   67.2(5)     .       .       ?
B2   Co2  C16  107.1(5)     .       .       ?
C20  Co2  C16   40.4(5)     .       .       ?
C18  Co2  C16   67.5(5)     .       .       ?
C17  Co2  C16   39.0(5)     .       .       ?
C19  Co2  C16   67.6(5)     .       .       ?
B2   Co2  B4    82.9(6)     .       .       ?
C20  Co2  B4   132.3(5)     .       .       ?
C18  Co2  B4   104.1(5)     .       .       ?
C17  Co2  B4   137.2(5)     .       .       ?
C19  Co2  B4   102.3(6)     .       .       ?
C16  Co2  B4   169.8(5)     .       .       ?
B2   Co2  B5    50.0(5)     .       .       ?
C20  Co2  B5   100.1(4)     .       .       ?
C18  Co2  B5   167.8(5)     .       .       ?
C17  Co2  B5   132.4(5)     .       .       ?
C19  Co2  B5   133.0(5)     .       .       ?
C16  Co2  B5   101.6(5)     .       .       ?
B4   Co2  B5    86.2(5)     .       .       ?
B2   Co2  B6    84.5(5)     .       .       ?
C20  Co2  B6    99.8(5)     .       .       ?
C18  Co2  B6   132.5(5)     .       .       ?
C17  Co2  B6   166.9(5)     .       .       ?
C19  Co2  B6   101.5(5)     .       .       ?
C16  Co2  B6   131.9(5)     .       .       ?
B4   Co2  B6    49.4(5)     .       .       ?
B5   Co2  B6    50.5(5)     .       .       ?
B2   Co2  S5    51.9(4)     .       .       ?
C20  Co2  S5   167.3(3)     .       .       ?
C18  Co2  S5    99.4(4)     .       .       ?
C17  Co2  S5   101.8(4)     .       .       ?
C19  Co2  S5   129.1(4)     .       .       ?
C16  Co2  S5   133.9(4)     .       .       ?
B4   Co2  S5    51.2(4)     .       .       ?
B5   Co2  S5    92.2(3)     .       .       ?
B6   Co2  S5    90.4(4)     .       .       ?
C26  S1   W1   116.3(4)     .       .       ?
C26  S2   B1   102.0(6)     .       .       ?
C26  S3   B2   101.9(6)     .       .       ?
B1   S4   B3    95.3(6)     .       .       ?
B1   S4   Co1   60.0(4)     .       .       ?
B3   S4   Co1   61.6(4)     .       .       ?
B4   S5   B2    95.0(6)     .       .       ?
B4   S5   Co2   61.7(4)     .       .       ?
B2   S5   Co2   59.7(4)     .       .       ?
O1   C1   W1   177.2(14)    .       .       ?
O2   C2   W1   175.2(14)    .       .       ?
O3   C3   W1   176.4(12)    .       .       ?
O4   C4   W1   177.3(13)    .       .       ?
O5   C5   W1   177.7(13)    .       .       ?
C10  C6   C7   107.1(10)    .       .       ?
C10  C6   C11  127.4(12)    .       .       ?
C7   C6   C11  125.5(12)    .       .       ?
C10  C6   Co1   68.9(6)     .       .       ?
C7   C6   Co1   69.1(6)     .       .       ?
C11  C6   Co1  129.3(8)     .       .       ?
C6   C7   C8   107.8(10)    .       .       ?
C6   C7   C12  125.6(11)    .       .       ?
C8   C7   C12  126.3(11)    .       .       ?
C6   C7   Co1   70.7(6)     .       .       ?
C8   C7   Co1   70.2(6)     .       .       ?
C12  C7   Co1  129.8(8)     .       .       ?
C9   C8   C7   107.6(10)    .       .       ?
C9   C8   C13  128.3(11)    .       .       ?
C7   C8   C13  124.0(11)    .       .       ?
C9   C8   Co1   69.9(6)     .       .       ?
C7   C8   Co1   68.9(6)     .       .       ?
C13  C8   Co1  129.6(8)     .       .       ?
C10  C9   C8   108.1(10)    .       .       ?
C10  C9   C14  126.5(12)    .       .       ?
C8   C9   C14  125.4(11)    .       .       ?
C10  C9   Co1   69.3(6)     .       .       ?
C8   C9   Co1   70.4(6)     .       .       ?
C14  C9   Co1  126.5(9)     .       .       ?
C9   C10  C6   109.5(10)    .       .       ?
C9   C10  C15  123.3(12)    .       .       ?
C6   C10  C15  127.1(12)    .       .       ?
C9   C10  Co1   70.8(6)     .       .       ?
C6   C10  Co1   71.1(7)     .       .       ?
C15  C10  Co1  126.9(8)     .       .       ?
C6   C11  H11A 109.5        .       .       ?
C6   C11  H11B 109.5        .       .       ?
H11A C11  H11B 109.5        .       .       ?
C6   C11  H11C 109.5        .       .       ?
H11A C11  H11C 109.5        .       .       ?
H11B C11  H11C 109.5        .       .       ?
C7   C12  H12A 109.5        .       .       ?
C7   C12  H12B 109.5        .       .       ?
H12A C12  H12B 109.5        .       .       ?
C7   C12  H12C 109.5        .       .       ?
H12A C12  H12C 109.5        .       .       ?
H12B C12  H12C 109.5        .       .       ?
C8   C13  H13A 109.5        .       .       ?
C8   C13  H13B 109.5        .       .       ?
H13A C13  H13B 109.5        .       .       ?
C8   C13  H13C 109.5        .       .       ?
H13A C13  H13C 109.5        .       .       ?
H13B C13  H13C 109.5        .       .       ?
C9   C14  H14A 109.5        .       .       ?
C9   C14  H14B 109.5        .       .       ?
H14A C14  H14B 109.5        .       .       ?
C9   C14  H14C 109.5        .       .       ?
H14A C14  H14C 109.5        .       .       ?
H14B C14  H14C 109.5        .       .       ?
C10  C15  H15A 109.5        .       .       ?
C10  C15  H15B 109.5        .       .       ?
H15A C15  H15B 109.5        .       .       ?
C10  C15  H15C 109.5        .       .       ?
H15A C15  H15C 109.5        .       .       ?
H15B C15  H15C 109.5        .       .       ?
C17  C16  C20  108.6(11)    .       .       ?
C17  C16  C21  127.5(12)    .       .       ?
C20  C16  C21  123.8(11)    .       .       ?
C17  C16  Co2   70.0(7)     .       .       ?
C20  C16  Co2   68.0(7)     .       .       ?
C21  C16  Co2  125.6(8)     .       .       ?
C16  C17  C18  108.3(11)    .       .       ?
C16  C17  C22  128.8(12)    .       .       ?
C18  C17  C22  122.8(12)    .       .       ?
C16  C17  Co2   71.1(7)     .       .       ?
C18  C17  Co2   69.2(7)     .       .       ?
C22  C17  Co2  128.6(9)     .       .       ?
C19  C18  C17  107.8(11)    .       .       ?
C19  C18  C23  127.6(13)    .       .       ?
C17  C18  C23  124.6(11)    .       .       ?
C19  C18  Co2   70.9(7)     .       .       ?
C17  C18  Co2   69.5(6)     .       .       ?
C23  C18  Co2  127.4(10)    .       .       ?
C18  C19  C20  108.2(11)    .       .       ?
C18  C19  C24  128.3(13)    .       .       ?
C20  C19  C24  123.5(11)    .       .       ?
C18  C19  Co2   70.2(7)     .       .       ?
C20  C19  Co2   67.9(6)     .       .       ?
C24  C19  Co2  128.0(10)    .       .       ?
C16  C20  C19  106.9(10)    .       .       ?
C16  C20  C25  126.0(12)    .       .       ?
C19  C20  C25  126.5(11)    .       .       ?
C16  C20  Co2   71.6(7)     .       .       ?
C19  C20  Co2   70.6(7)     .       .       ?
C25  C20  Co2  129.6(8)     .       .       ?
C16  C21  H21A 109.5        .       .       ?
C16  C21  H21B 109.5        .       .       ?
H21A C21  H21B 109.5        .       .       ?
C16  C21  H21C 109.5        .       .       ?
H21A C21  H21C 109.5        .       .       ?
H21B C21  H21C 109.5        .       .       ?
C17  C22  H22A 109.5        .       .       ?
C17  C22  H22B 109.5        .       .       ?
H22A C22  H22B 109.5        .       .       ?
C17  C22  H22C 109.5        .       .       ?
H22A C22  H22C 109.5        .       .       ?
H22B C22  H22C 109.5        .       .       ?
C18  C23  H23A 109.5        .       .       ?
C18  C23  H23B 109.5        .       .       ?
H23A C23  H23B 109.5        .       .       ?
C18  C23  H23C 109.5        .       .       ?
H23A C23  H23C 109.5        .       .       ?
H23B C23  H23C 109.5        .       .       ?
C19  C24  H24A 109.5        .       .       ?
C19  C24  H24B 109.5        .       .       ?
H24A C24  H24B 109.5        .       .       ?
C19  C24  H24C 109.5        .       .       ?
H24A C24  H24C 109.5        .       .       ?
H24B C24  H24C 109.5        .       .       ?
C20  C25  H25A 109.5        .       .       ?
C20  C25  H25B 109.5        .       .       ?
H25A C25  H25B 109.5        .       .       ?
C20  C25  H25C 109.5        .       .       ?
H25A C25  H25C 109.5        .       .       ?
H25B C25  H25C 109.5        .       .       ?
S1   C26  S2   123.9(7)     .       .       ?
S1   C26  S3   117.2(6)     .       .       ?
S2   C26  S3   118.8(7)     .       .       ?
B5   B1   B2    59.8(7)     .       .       ?
B5   B1   S4   117.5(8)     .       .       ?
B2   B1   S4   113.8(8)     .       .       ?
B5   B1   S2   122.2(8)     .       .       ?
B2   B1   S2   109.3(7)     .       .       ?
S4   B1   S2   117.9(7)     .       .       ?
B5   B1   Co1   66.7(5)     .       .       ?
B2   B1   Co1  119.2(8)     .       .       ?
S4   B1   Co1   68.1(4)     .       .       ?
S2   B1   Co1  122.9(6)     .       .       ?
B5   B2   B1    58.5(7)     .       .       ?
B5   B2   S5   118.1(9)     .       .       ?
B1   B2   S5   117.0(9)     .       .       ?
B5   B2   S3   123.8(9)     .       .       ?
B1   B2   S3   107.8(8)     .       .       ?
S5   B2   S3   115.9(7)     .       .       ?
B5   B2   Co2   67.0(6)     .       .       ?
B1   B2   Co2  119.7(8)     .       .       ?
S5   B2   Co2   68.3(5)     .       .       ?
S3   B2   Co2  123.3(8)     .       .       ?
B6   B3   B4    57.8(7)     .       .       ?
B6   B3   S4   115.1(9)     .       .       ?
B4   B3   S4   114.4(8)     .       .       ?
B6   B3   Co1   66.1(6)     .       .       ?
B4   B3   Co1  117.4(8)     .       .       ?
S4   B3   Co1   66.6(5)     .       .       ?
B6   B3   H3   138.6        .       .       ?
B4   B3   H3   109.1        .       .       ?
S4   B3   H3   106.1        .       .       ?
Co1  B3   H3   131.6        .       .       ?
B6   B4   S5   115.7(8)     .       .       ?
B6   B4   B3    58.2(7)     .       .       ?
S5   B4   B3   113.3(8)     .       .       ?
B6   B4   Co2   66.2(6)     .       .       ?
S5   B4   Co2   67.1(4)     .       .       ?
B3   B4   Co2  117.2(7)     .       .       ?
B6   B4   H4   137.9        .       .       ?
S5   B4   H4   106.1        .       .       ?
B3   B4   H4   109.5        .       .       ?
Co2  B4   H4   131.5        .       .       ?
B1   B5   B2    61.6(7)     .       .       ?
B1   B5   B6   105.5(8)     .       .       ?
B2   B5   B6   103.7(9)     .       .       ?
B1   B5   Co1   63.9(5)     .       .       ?
B2   B5   Co1  118.3(8)     .       .       ?
B6   B5   Co1   65.8(5)     .       .       ?
B1   B5   Co2  118.9(7)     .       .       ?
B2   B5   Co2   63.0(6)     .       .       ?
B6   B5   Co2   65.2(6)     .       .       ?
Co1  B5   Co2  129.3(6)     .       .       ?
B1   B5   H5   120.7        .       .       ?
B2   B5   H5   122.3        .       .       ?
B6   B5   H5   125.5        .       .       ?
Co1  B5   H5   109.0        .       .       ?
Co2  B5   H5   109.3        .       .       ?
B4   B6   B3    64.0(8)     .       .       ?
B4   B6   B5   107.1(8)     .       .       ?
B3   B6   B5   106.2(9)     .       .       ?
B4   B6   Co2   64.5(6)     .       .       ?
B3   B6   Co2  120.7(8)     .       .       ?
B5   B6   Co2   64.2(5)     .       .       ?
B4   B6   Co1  121.2(8)     .       .       ?
B3   B6   Co1   64.4(6)     .       .       ?
B5   B6   Co1   63.6(5)     .       .       ?
Co2  B6   Co1  126.2(6)     .       .       ?
B4   B6   H6   118.3        .       .       ?
B3   B6   H6   119.0        .       .       ?
B5   B6   H6   125.9        .       .       ?
Co2  B6   H6   110.1        .       .       ?
Co1  B6   H6   110.1        .       .       ?

loop_
    _geom_torsion_atom_site_label_1
    _geom_torsion_atom_site_label_2
    _geom_torsion_atom_site_label_3
    _geom_torsion_atom_site_label_4
    _geom_torsion
    _geom_torsion_site_symmetry_1
    _geom_torsion_site_symmetry_2
    _geom_torsion_site_symmetry_3
    _geom_torsion_site_symmetry_4
    _geom_torsion_publ_flag
C10  C6   C7   C8     -2.1(12)    .       .       .       .       ?
C11  C6   C7   C8    175.2(11)    .       .       .       .       ?
Co1  C6   C7   C8    -60.7(7)     .       .       .       .       ?
C10  C6   C7   C12  -175.6(10)    .       .       .       .       ?
C11  C6   C7   C12     1.6(18)    .       .       .       .       ?
Co1  C6   C7   C12   125.7(11)    .       .       .       .       ?
C10  C6   C7   Co1    58.6(7)     .       .       .       .       ?
C11  C6   C7   Co1  -124.1(12)    .       .       .       .       ?
C6   C7   C8   C9      1.6(12)    .       .       .       .       ?
C12  C7   C8   C9    175.1(10)    .       .       .       .       ?
Co1  C7   C8   C9    -59.4(7)     .       .       .       .       ?
C6   C7   C8   C13  -174.7(10)    .       .       .       .       ?
C12  C7   C8   C13    -1.2(17)    .       .       .       .       ?
Co1  C7   C8   C13   124.3(11)    .       .       .       .       ?
C6   C7   C8   Co1    61.0(7)     .       .       .       .       ?
C12  C7   C8   Co1  -125.5(11)    .       .       .       .       ?
C7   C8   C9   C10    -0.4(12)    .       .       .       .       ?
C13  C8   C9   C10   175.6(11)    .       .       .       .       ?
Co1  C8   C9   C10   -59.3(8)     .       .       .       .       ?
C7   C8   C9   C14  -179.7(11)    .       .       .       .       ?
C13  C8   C9   C14    -3.7(19)    .       .       .       .       ?
Co1  C8   C9   C14   121.4(12)    .       .       .       .       ?
C7   C8   C9   Co1    58.8(7)     .       .       .       .       ?
C13  C8   C9   Co1  -125.1(12)    .       .       .       .       ?
C8   C9   C10  C6     -0.9(13)    .       .       .       .       ?
C14  C9   C10  C6    178.4(11)    .       .       .       .       ?
Co1  C9   C10  C6    -60.9(8)     .       .       .       .       ?
C8   C9   C10  C15  -177.9(10)    .       .       .       .       ?
C14  C9   C10  C15     1.4(18)    .       .       .       .       ?
Co1  C9   C10  C15   122.1(11)    .       .       .       .       ?
C8   C9   C10  Co1    60.0(8)     .       .       .       .       ?
C14  C9   C10  Co1  -120.7(12)    .       .       .       .       ?
C7   C6   C10  C9      1.9(12)    .       .       .       .       ?
C11  C6   C10  C9   -175.3(11)    .       .       .       .       ?
Co1  C6   C10  C9     60.7(8)     .       .       .       .       ?
C7   C6   C10  C15   178.7(11)    .       .       .       .       ?
C11  C6   C10  C15     1.5(19)    .       .       .       .       ?
Co1  C6   C10  C15  -122.5(12)    .       .       .       .       ?
C7   C6   C10  Co1   -58.8(7)     .       .       .       .       ?
C11  C6   C10  Co1   124.0(12)    .       .       .       .       ?
C20  C16  C17  C18    -2.3(13)    .       .       .       .       ?
C21  C16  C17  C18  -179.5(11)    .       .       .       .       ?
Co2  C16  C17  C18   -59.4(8)     .       .       .       .       ?
C20  C16  C17  C22  -178.1(12)    .       .       .       .       ?
C21  C16  C17  C22     5(2)       .       .       .       .       ?
Co2  C16  C17  C22   124.8(13)    .       .       .       .       ?
C20  C16  C17  Co2    57.1(8)     .       .       .       .       ?
C21  C16  C17  Co2  -120.1(12)    .       .       .       .       ?
C16  C17  C18  C19    -0.3(14)    .       .       .       .       ?
C22  C17  C18  C19   175.9(11)    .       .       .       .       ?
Co2  C17  C18  C19   -60.8(9)     .       .       .       .       ?
C16  C17  C18  C23  -177.4(12)    .       .       .       .       ?
C22  C17  C18  C23    -1.2(19)    .       .       .       .       ?
Co2  C17  C18  C23   122.1(13)    .       .       .       .       ?
C16  C17  C18  Co2    60.6(8)     .       .       .       .       ?
C22  C17  C18  Co2  -123.3(12)    .       .       .       .       ?
C17  C18  C19  C20     2.7(14)    .       .       .       .       ?
C23  C18  C19  C20   179.6(12)    .       .       .       .       ?
Co2  C18  C19  C20   -57.3(8)     .       .       .       .       ?
C17  C18  C19  C24  -176.7(13)    .       .       .       .       ?
C23  C18  C19  C24     0(2)       .       .       .       .       ?
Co2  C18  C19  C24   123.3(15)    .       .       .       .       ?
C17  C18  C19  Co2    60.0(8)     .       .       .       .       ?
C23  C18  C19  Co2  -123.0(14)    .       .       .       .       ?
C17  C16  C20  C19     3.9(13)    .       .       .       .       ?
C21  C16  C20  C19  -178.8(11)    .       .       .       .       ?
Co2  C16  C20  C19    62.2(8)     .       .       .       .       ?
C17  C16  C20  C25   175.6(11)    .       .       .       .       ?
C21  C16  C20  C25    -7.0(19)    .       .       .       .       ?
Co2  C16  C20  C25  -126.1(12)    .       .       .       .       ?
C17  C16  C20  Co2   -58.3(8)     .       .       .       .       ?
C21  C16  C20  Co2   119.0(11)    .       .       .       .       ?
C18  C19  C20  C16    -4.1(14)    .       .       .       .       ?
C24  C19  C20  C16   175.3(12)    .       .       .       .       ?
Co2  C19  C20  C16   -62.8(8)     .       .       .       .       ?
C18  C19  C20  C25  -175.8(11)    .       .       .       .       ?
C24  C19  C20  C25     4(2)       .       .       .       .       ?
Co2  C19  C20  C25   125.4(12)    .       .       .       .       ?
C18  C19  C20  Co2    58.8(9)     .       .       .       .       ?
C24  C19  C20  Co2  -121.8(13)    .       .       .       .       ?
W1   S1   C26  S2     -0.7(10)    .       .       .       .       ?
W1   S1   C26  S3    176.4(5)     .       .       .       .       ?
B1   S2   C26  S1    179.9(8)     .       .       .       .       ?
B1   S2   C26  S3      2.8(9)     .       .       .       .       ?
B2   S3   C26  S1    178.6(7)     .       .       .       .       ?
B2   S3   C26  S2     -4.2(9)     .       .       .       .       ?
B3   S4   B1   B5     -6.4(9)     .       .       .       .       ?
Co1  S4   B1   B5     46.4(7)     .       .       .       .       ?
B3   S4   B1   B2     60.6(9)     .       .       .       .       ?
Co1  S4   B1   B2    113.4(8)     .       .       .       .       ?
B3   S4   B1   S2   -169.4(7)     .       .       .       .       ?
Co1  S4   B1   S2   -116.7(8)     .       .       .       .       ?
B3   S4   B1   Co1   -52.8(5)     .       .       .       .       ?
C26  S2   B1   B5     65.9(9)     .       .       .       .       ?
C26  S2   B1   B2      0.0(9)     .       .       .       .       ?
C26  S2   B1   S4   -132.0(7)     .       .       .       .       ?
C26  S2   B1   Co1   147.2(7)     .       .       .       .       ?
S4   B1   B2   B5   -109.1(9)     .       .       .       .       ?
S2   B1   B2   B5    116.8(9)     .       .       .       .       ?
Co1  B1   B2   B5    -31.9(8)     .       .       .       .       ?
B5   B1   B2   S5    108.0(10)    .       .       .       .       ?
S4   B1   B2   S5     -1.1(12)    .       .       .       .       ?
S2   B1   B2   S5   -135.3(7)     .       .       .       .       ?
Co1  B1   B2   S5     76.1(11)    .       .       .       .       ?
B5   B1   B2   S3   -119.2(9)     .       .       .       .       ?
S4   B1   B2   S3    131.7(7)     .       .       .       .       ?
S2   B1   B2   S3     -2.4(10)    .       .       .       .       ?
Co1  B1   B2   S3   -151.0(7)     .       .       .       .       ?
B5   B1   B2   Co2    28.7(8)     .       .       .       .       ?
S4   B1   B2   Co2   -80.4(10)    .       .       .       .       ?
S2   B1   B2   Co2   145.5(7)     .       .       .       .       ?
Co1  B1   B2   Co2    -3.1(13)    .       .       .       .       ?
B4   S5   B2   B5      6.6(10)    .       .       .       .       ?
Co2  S5   B2   B5    -46.4(8)     .       .       .       .       ?
B4   S5   B2   B1    -60.4(9)     .       .       .       .       ?
Co2  S5   B2   B1   -113.3(9)     .       .       .       .       ?
B4   S5   B2   S3    170.5(8)     .       .       .       .       ?
Co2  S5   B2   S3    117.6(9)     .       .       .       .       ?
B4   S5   B2   Co2    52.9(5)     .       .       .       .       ?
C26  S3   B2   B5    -59.9(11)    .       .       .       .       ?
C26  S3   B2   B1      3.7(9)     .       .       .       .       ?
C26  S3   B2   S5    137.2(8)     .       .       .       .       ?
C26  S3   B2   Co2  -142.7(8)     .       .       .       .       ?
B1   S4   B3   B6      5.1(9)     .       .       .       .       ?
Co1  S4   B3   B6    -46.4(7)     .       .       .       .       ?
B1   S4   B3   B4    -59.2(9)     .       .       .       .       ?
Co1  S4   B3   B4   -110.7(9)     .       .       .       .       ?
B1   S4   B3   Co1    51.6(5)     .       .       .       .       ?
B2   S5   B4   B6     -5.2(10)    .       .       .       .       ?
Co2  S5   B4   B6     46.4(7)     .       .       .       .       ?
B2   S5   B4   B3     59.4(9)     .       .       .       .       ?
Co2  S5   B4   B3    111.0(8)     .       .       .       .       ?
B2   S5   B4   Co2   -51.6(5)     .       .       .       .       ?
S4   B3   B4   B6    105.4(9)     .       .       .       .       ?
Co1  B3   B4   B6     30.2(8)     .       .       .       .       ?
B6   B3   B4   S5   -106.8(9)     .       .       .       .       ?
S4   B3   B4   S5     -1.4(11)    .       .       .       .       ?
Co1  B3   B4   S5    -76.6(10)    .       .       .       .       ?
B6   B3   B4   Co2   -31.5(8)     .       .       .       .       ?
S4   B3   B4   Co2    73.9(10)    .       .       .       .       ?
Co1  B3   B4   Co2    -1.3(12)    .       .       .       .       ?
S4   B1   B5   B2    102.9(9)     .       .       .       .       ?
S2   B1   B5   B2    -94.8(9)     .       .       .       .       ?
Co1  B1   B5   B2    149.9(8)     .       .       .       .       ?
B2   B1   B5   B6    -97.4(9)     .       .       .       .       ?
S4   B1   B5   B6      5.5(11)    .       .       .       .       ?
S2   B1   B5   B6    167.7(7)     .       .       .       .       ?
Co1  B1   B5   B6     52.5(6)     .       .       .       .       ?
B2   B1   B5   Co1  -149.9(8)     .       .       .       .       ?
S4   B1   B5   Co1   -47.0(6)     .       .       .       .       ?
S2   B1   B5   Co1   115.3(8)     .       .       .       .       ?
B2   B1   B5   Co2   -27.5(8)     .       .       .       .       ?
S4   B1   B5   Co2    75.4(10)    .       .       .       .       ?
S2   B1   B5   Co2  -122.3(8)     .       .       .       .       ?
Co1  B1   B5   Co2   122.4(8)     .       .       .       .       ?
S5   B2   B5   B1   -106.1(11)    .       .       .       .       ?
S3   B2   B5   B1     91.3(10)    .       .       .       .       ?
Co2  B2   B5   B1   -153.0(8)     .       .       .       .       ?
B1   B2   B5   B6    100.4(9)     .       .       .       .       ?
S5   B2   B5   B6     -5.7(12)    .       .       .       .       ?
S3   B2   B5   B6   -168.2(9)     .       .       .       .       ?
Co2  B2   B5   B6    -52.6(7)     .       .       .       .       ?
B1   B2   B5   Co1    30.8(8)     .       .       .       .       ?
S5   B2   B5   Co1   -75.3(11)    .       .       .       .       ?
S3   B2   B5   Co1   122.1(9)     .       .       .       .       ?
Co2  B2   B5   Co1  -122.2(8)     .       .       .       .       ?
B1   B2   B5   Co2   153.0(8)     .       .       .       .       ?
S5   B2   B5   Co2    46.9(7)     .       .       .       .       ?
S3   B2   B5   Co2  -115.6(10)    .       .       .       .       ?
S5   B4   B6   B3    102.6(10)    .       .       .       .       ?
Co2  B4   B6   B3    149.4(8)     .       .       .       .       ?
S5   B4   B6   B5      2.6(12)    .       .       .       .       ?
B3   B4   B6   B5   -100.0(10)    .       .       .       .       ?
Co2  B4   B6   B5     49.4(7)     .       .       .       .       ?
S5   B4   B6   Co2   -46.8(7)     .       .       .       .       ?
B3   B4   B6   Co2  -149.4(8)     .       .       .       .       ?
S5   B4   B6   Co1    71.6(10)    .       .       .       .       ?
B3   B4   B6   Co1   -31.0(8)     .       .       .       .       ?
Co2  B4   B6   Co1   118.4(8)     .       .       .       .       ?
S4   B3   B6   B4   -104.1(10)    .       .       .       .       ?
Co1  B3   B6   B4   -150.8(8)     .       .       .       .       ?
B4   B3   B6   B5    101.5(9)     .       .       .       .       ?
S4   B3   B6   B5     -2.6(11)    .       .       .       .       ?
Co1  B3   B6   B5    -49.3(6)     .       .       .       .       ?
B4   B3   B6   Co2    32.3(8)     .       .       .       .       ?
S4   B3   B6   Co2   -71.8(11)    .       .       .       .       ?
Co1  B3   B6   Co2  -118.5(8)     .       .       .       .       ?
B4   B3   B6   Co1   150.8(8)     .       .       .       .       ?
S4   B3   B6   Co1    46.7(6)     .       .       .       .       ?
B1   B5   B6   B4     65.6(10)    .       .       .       .       ?
B2   B5   B6   B4      1.7(11)    .       .       .       .       ?
Co1  B5   B6   B4    116.9(8)     .       .       .       .       ?
Co2  B5   B6   B4    -49.5(7)     .       .       .       .       ?
B1   B5   B6   B3     -1.6(10)    .       .       .       .       ?
B2   B5   B6   B3    -65.5(10)    .       .       .       .       ?
Co1  B5   B6   B3     49.7(7)     .       .       .       .       ?
Co2  B5   B6   B3   -116.7(8)     .       .       .       .       ?
B1   B5   B6   Co2   115.1(7)     .       .       .       .       ?
B2   B5   B6   Co2    51.2(7)     .       .       .       .       ?
Co1  B5   B6   Co2   166.4(5)     .       .       .       .       ?
B1   B5   B6   Co1   -51.3(6)     .       .       .       .       ?
B2   B5   B6   Co1  -115.2(8)     .       .       .       .       ?
Co2  B5   B6   Co1  -166.4(5)     .       .       .       .       ?

#------------------------------------------------------------------------------#
#                                EMBEDDED FILES                                #
#------------------------------------------------------------------------------#
#                                                                              #

#...............................................................................
# .RES SHELXL file: job_sq.res
#...............................................................................

_shelx_res_file
;
TITL SGGAR1 [Space group= P2(1)/c]
    job_sq.res
    created by SHELXL-2018/3 at 14:47:37 on 08-Feb-2022
CELL  0.71073   15.6030   17.6300   15.3019    90.000   118.175    90.000
ZERR        4    0.0020    0.0020    0.0019     0.000     0.004     0.000
LATT   1
SYMM             - X ,    0.50000 + Y ,    0.50000 - Z
SFAC  C   H   B   CO  O   S   W
UNIT  104  136  24   8  20  20   4
TEMP  -123
SIZE    0.1000    0.1800    0.2000
L.S. 5 0   27
FMAP 2
PLAN -20
OMIT     1   7   1
OMIT    -1   7   1
OMIT     4   7   3
OMIT     0   4   1
OMIT   -10   3   1
OMIT    -1   3   1
OMIT     0  10   1
OMIT     0   5   1
OMIT    -1   1   1
OMIT     8   3   1
ACTA
CONF
BOND $H
ABIN
WGHT    0.021000  153.462860
EXTI    0.000381
FVAR       0.15547
W1    7    0.719666    0.142028    0.471027    11.00000    0.02441    0.01786 =
         0.02254    0.00045    0.00534   -0.00111
CO1   4    0.262815    0.024155    0.074532    11.00000    0.02128    0.01367 =
         0.01787   -0.00111    0.00945   -0.00089
CO2   4    0.227409    0.215057   -0.053994    11.00000    0.02362    0.01741 =
         0.01595    0.00100    0.00756    0.00374
S1    6    0.613674    0.233383    0.335368    11.00000    0.02342    0.02373 =
         0.02696    0.00427    0.00330   -0.00546
S2    6    0.459078    0.114894    0.264151    11.00000    0.02707    0.01881 =
         0.01855    0.00000    0.00527   -0.00264
S3    6    0.426120    0.267557    0.167669    11.00000    0.02784    0.01537 =
         0.02183    0.00197    0.00497   -0.00224
S4    6    0.229849    0.087014    0.179198    11.00000    0.02966    0.02338 =
         0.02245   -0.00144    0.01632   -0.00145
S5    6    0.194723    0.256583    0.062634    11.00000    0.02743    0.02326 =
         0.02560   -0.00374    0.01346    0.00282
O1    5    0.899411    0.203785    0.448219    11.00000    0.03662    0.07364 =
         0.08102    0.01969    0.02368   -0.01341
O2    5    0.755302    0.263147    0.638282    11.00000    0.12583    0.04172 =
         0.05323   -0.01554    0.03106    0.00948
O3    5    0.551742    0.071029    0.507569    11.00000    0.03808    0.07917 =
         0.02971    0.01808    0.00977   -0.01653
O4    5    0.689588    0.007090    0.323332    11.00000    0.04447    0.05548 =
         0.05744   -0.03137    0.01326    0.00942
O5    5    0.869935    0.043082    0.647061    11.00000    0.05064    0.04024 =
         0.04371    0.01280    0.01010    0.01458
C1    1    0.834514    0.183594    0.455128    11.00000    0.04522    0.04128 =
         0.03863    0.01237    0.01223   -0.00283
C2    1    0.740298    0.221877    0.574831    11.00000    0.05960    0.02331 =
         0.03349   -0.00694    0.01365   -0.01002
C3    1    0.610048    0.097779    0.491496    11.00000    0.03040    0.03656 =
         0.02154    0.00037    0.00333   -0.00332
C4    1    0.699063    0.055824    0.373437    11.00000    0.02045    0.03450 =
         0.03396   -0.00090    0.00987    0.00283
C5    1    0.812466    0.079857    0.582161    11.00000    0.02903    0.02379 =
         0.03459    0.00880    0.00895    0.00456
C6    1    0.370432   -0.054592    0.092401    11.00000    0.02159    0.01391 =
         0.03397   -0.00061    0.01107    0.00038
C7    1    0.290756   -0.057626   -0.006156    11.00000    0.02608    0.01173 =
         0.02830   -0.00309    0.01111   -0.00289
C8    1    0.204070   -0.078018    0.001089    11.00000    0.02400    0.01010 =
         0.02739   -0.00250    0.01082   -0.00281
C9    1    0.231131   -0.085030    0.103155    11.00000    0.03117    0.01151 =
         0.02798   -0.00198    0.01299   -0.00509
C10   1    0.332072   -0.070068    0.158419    11.00000    0.03184    0.01367 =
         0.02341   -0.00218    0.00826    0.00201
C11   1    0.473555   -0.041457    0.118357    11.00000    0.01856    0.03571 =
         0.05563   -0.00731    0.00965    0.00915
AFIX 137
H11A  2    0.497348   -0.084139    0.094797    11.00000   -1.50000
H11B  2    0.512610   -0.037028    0.190483    11.00000   -1.50000
H11C  2    0.478890    0.005481    0.086953    11.00000   -1.50000
AFIX   0
C12   1    0.298292   -0.050071   -0.098966    11.00000    0.05261    0.01414 =
         0.04489   -0.00502    0.03315    0.00442
AFIX 137
H12A  2    0.235444   -0.033951   -0.153004    11.00000   -1.50000
H12B  2    0.316479   -0.099073   -0.115645    11.00000   -1.50000
H12C  2    0.347926   -0.012203   -0.089485    11.00000   -1.50000
AFIX   0
C13   1    0.106912   -0.093348   -0.086639    11.00000    0.03081    0.02104 =
         0.03670   -0.01324    0.00973   -0.00737
AFIX 137
H13A  2    0.074129   -0.134148   -0.070427    11.00000   -1.50000
H13B  2    0.116042   -0.108623   -0.143273    11.00000   -1.50000
H13C  2    0.067110   -0.047286   -0.103514    11.00000   -1.50000
AFIX   0
C14   1    0.164554   -0.105523    0.143912    11.00000    0.04600    0.02741 =
         0.04950   -0.00245    0.03232   -0.00930
AFIX 137
H14A  2    0.097358   -0.094378    0.094569    11.00000   -1.50000
H14B  2    0.181502   -0.075960    0.204125    11.00000   -1.50000
H14C  2    0.170917   -0.159738    0.159909    11.00000   -1.50000
AFIX   0
C15   1    0.387967   -0.074831    0.270487    11.00000    0.05970    0.01850 =
         0.02362    0.00140    0.00473    0.00735
AFIX 137
H15A  2    0.401645   -0.128089    0.290689    11.00000   -1.50000
H15B  2    0.349089   -0.052498    0.298869    11.00000   -1.50000
H15C  2    0.449315   -0.046988    0.294382    11.00000   -1.50000
AFIX   0
C16   1    0.316383    0.254302   -0.113040    11.00000    0.03784    0.03226 =
         0.01767    0.00497    0.01511    0.00494
C17   1    0.266453    0.314906   -0.099293    11.00000    0.03715    0.02237 =
         0.02200    0.00209    0.01155   -0.00198
C18   1    0.161650    0.300524   -0.158401    11.00000    0.03754    0.01789 =
         0.02473    0.00675    0.00868    0.01015
C19   1    0.150097    0.231847   -0.207079    11.00000    0.04567    0.01968 =
         0.01790    0.00246    0.00414    0.00272
C20   1    0.246887    0.199566   -0.176293    11.00000    0.03562    0.01420 =
         0.02053    0.00362    0.01178    0.00891
C21   1    0.424607    0.243663   -0.067043    11.00000    0.02575    0.04300 =
         0.03703    0.01032    0.01870    0.00453
AFIX 137
H21A  2    0.455546    0.292414   -0.065314    11.00000   -1.50000
H21B  2    0.439467    0.207318   -0.106469    11.00000   -1.50000
H21C  2    0.449362    0.224320    0.000643    11.00000   -1.50000
AFIX   0
C22   1    0.306584    0.386604   -0.041823    11.00000    0.04164    0.02117 =
         0.03399    0.00344    0.01207   -0.00261
AFIX 137
H22A  2    0.373240    0.377755    0.010469    11.00000   -1.50000
H22B  2    0.266131    0.402529   -0.011874    11.00000   -1.50000
H22C  2    0.306639    0.426443   -0.086460    11.00000   -1.50000
AFIX   0
C23   1    0.083583    0.354065   -0.166712    11.00000    0.04342    0.02743 =
         0.03407    0.00548    0.00758    0.01077
AFIX 137
H23A  2    0.068425    0.389540   -0.221397    11.00000   -1.50000
H23B  2    0.106169    0.382428   -0.104636    11.00000   -1.50000
H23C  2    0.025090    0.325249   -0.179541    11.00000   -1.50000
AFIX   0
C24   1    0.058118    0.194602   -0.279482    11.00000    0.03734    0.03819 =
         0.02416   -0.00279   -0.00122    0.00083
AFIX 137
H24A  2    0.004862    0.210937   -0.266965    11.00000   -1.50000
H24B  2    0.065448    0.139409   -0.272154    11.00000   -1.50000
H24C  2    0.043502    0.208947   -0.346984    11.00000   -1.50000
AFIX   0
C25   1    0.268928    0.129481   -0.214702    11.00000    0.05595    0.02098 =
         0.02748    0.00129    0.02523    0.00257
AFIX 137
H25A  2    0.286692    0.142451   -0.266344    11.00000   -1.50000
H25B  2    0.211526    0.096552   -0.242730    11.00000   -1.50000
H25C  2    0.323191    0.102936   -0.160517    11.00000   -1.50000
AFIX   0
C26   1    0.503463    0.203474    0.257838    11.00000    0.02968    0.01577 =
         0.02404   -0.00084    0.01207   -0.00600
B1    3    0.332095    0.118094    0.156708    11.00000    0.01651    0.01557 =
         0.02066   -0.00342    0.00508   -0.00559
B2    3    0.312482    0.208187    0.096263    11.00000    0.02420    0.02317 =
         0.02618   -0.00601    0.00590    0.00441
B3    3    0.136096    0.085679    0.044615    11.00000    0.02543    0.02706 =
         0.03469   -0.00565    0.01805    0.00260
AFIX 153
H3    2    0.066239    0.068070    0.042651    11.00000   -1.20000
AFIX   0
B4    3    0.117943    0.179302   -0.020200    11.00000    0.02077    0.01888 =
         0.02978    0.00000    0.01231    0.00352
AFIX 153
H4    2    0.040752    0.198159   -0.048928    11.00000   -1.20000
AFIX   0
B5    3    0.309970    0.123405    0.034569    11.00000    0.02782    0.00463 =
         0.02417    0.00210    0.01555   -0.00015
AFIX 153
H5    2    0.368075    0.108405    0.014266    11.00000   -1.20000
AFIX   0
B6    3    0.181494    0.104034   -0.040034    11.00000    0.02332    0.01106 =
         0.02533   -0.00374    0.00880   -0.00592
AFIX 153
H6    2    0.146837    0.075056   -0.113923    11.00000   -1.20000
AFIX   0
HKLF 4


REM  SGGAR1 [Space group= P2(1)/c]
REM wR2 = 0.1947, GooF = S = 1.124, Restrained GooF = 1.124 for all data
REM R1 = 0.0735 for 7089 Fo > 4sig(Fo) and 0.0857 for all 8479 data
REM 417 parameters refined using 0 restraints

END

WGHT      0.0166    155.5595

REM Highest difference peak  3.897,  deepest hole -3.404,  1-sigma level  0.270
Q1    1   0.1579 -0.1428 -0.0371  11.00000  0.05    3.90
Q2    1   0.2800 -0.1433 -0.0167  11.00000  0.05    3.17
Q3    1   0.2820  0.6425  0.2479  11.00000  0.05    3.15
Q4    1   0.3315  0.2120 -0.0079  11.00000  0.05    2.43
Q5    1   0.2166  0.2816 -0.0594  11.00000  0.05    2.04
Q6    1   0.7149  0.1474  0.5230  11.00000  0.05    1.85
Q7    1   0.2364  0.2172  0.0690  11.00000  0.05    1.79
Q8    1   0.2254  0.2864  0.0116  11.00000  0.05    1.65
Q9    1   0.2661  0.4765 -0.0844  11.00000  0.05    1.61
Q10   1   0.7160  0.1454  0.4163  11.00000  0.05    1.54
Q11   1   0.3241  0.0617 -0.0081  11.00000  0.05    1.34
Q12   1   0.7764  0.1623  0.5662  11.00000  0.05    1.32
Q13   1   0.2547  0.0405 -0.0246  11.00000  0.05    1.29
Q14   1   0.3390  0.1182  0.1016  11.00000  0.05    1.22
Q15   1   0.6102  0.2363  0.4998  11.00000  0.05    1.19
Q16   1   0.1859 -0.2025  0.0087  11.00000  0.05    1.08
Q17   1   0.1302  0.2730  0.0198  11.00000  0.05    1.06
Q18   1   0.7197  0.2230  0.4457  11.00000  0.05    1.06
Q19   1   0.0744  0.5208  0.1334  11.00000  0.05    1.05
Q20   1   0.8306 -0.0264  0.6085  11.00000  0.05    1.04
;

_shelx_res_checksum              83383

# ............... End of .RES file ........................................... #
#------------------------------------------------------------------------------#

#...............................................................................
# .HKL SHELXL file: job_sq.hkl
#...............................................................................

_shelx_hkl_file
;
   0   0   2 5293.65  298.85
   0   0  -2 5177.52  299.10
   0   0   3    6.52    7.57
   0   0   5   -3.57   10.59
   0   0  -6  134.67    9.24
   0   0  -7   -1.08    2.33
   0   0  -8  363.24   21.67
   0   0  -8  300.90   20.09
   0   0  -9   -4.65    2.75
   0   0  -9   -1.35    3.15
   0   0 -10  559.34   33.70
   0   0 -10  493.05   33.35
   0   0 -11    0.58    4.12
   0   0 -11   -5.29    3.56
   0   0 -12   11.90    5.80
   0   0 -12    8.50    4.51
   0   0 -13    0.88    4.13
   0   0 -14  125.89   11.96
   0   0 -14  134.22   14.28
   0   0 -15   -4.91    5.25
   0   0 -15    0.23    4.64
   0   0 -16  100.96   15.15
   0   0 -17    2.01    7.38
   0   1  -2  635.81   38.15
   0  -1   2  720.35   38.27
   0  -1   2  667.06   38.11
   0   1  -3  458.80   27.29
   0   1  -3  506.27   26.85
   0  -1   3  484.82   26.74
   0  -1   3  415.83   26.61
   0   1  -4  612.76   36.38
   0   1  -4  632.09   35.74
   0   1  -5  795.83   44.26
   0   1  -5  740.21   45.76
   0   1  -6 1064.10   64.06
   0   1  -6 1144.84   63.23
   0   1  -7  265.63   18.70
   0   1  -7  299.95   17.91
   0   1  -8  729.21   39.58
   0   1  -8  654.33   40.58
   0  -1  -8  626.22   38.97
   0   1  -9   56.13    6.67
   0   1  -9   56.22    8.02
   0  -1  -9   58.13    7.65
   0  -1  -9   49.00    6.06
   0   1 -10  610.69   38.24
   0   1 -10  653.90   36.86
   0  -1 -10  609.13   37.93
   0  -1 -10  564.26   36.22
   0   1 -11  226.29   15.98
   0   1 -11  231.40   17.78
   0  -1 -11  219.88   17.24
   0   1 -12   91.67   11.83
   0   1 -12   79.02    9.05
   0  -1 -12   87.18    9.36
   0  -1 -12  106.21   12.18
   0   1 -13   66.54   10.18
   0   1 -13   62.78    8.47
   0  -1 -13   71.89   12.07
   0  -1 -13   64.41    8.42
   0   1 -14   19.69    6.02
   0   1 -14   17.05    7.07
   0  -1 -14   24.82    6.15
   0  -1 -14   30.80    8.29
   0   1 -15  125.46   12.56
   0   1 -15  143.79   16.63
   0  -1 -15  143.98   16.50
   0  -1 -15  123.48   12.15
   0   1 -16   13.35    7.67
   0  -1 -16    8.75    7.01
   0   1 -17   41.25   10.79
   0  -1 -17   36.01    9.70
   0   2   0  347.30   21.52
   0  -2   0  391.75   21.58
   0  -2   0  398.22   21.94
   0  -2   1  689.60   39.40
   0   2   2   24.27   10.03
   0  -2  -2   14.55    9.32
   0   2  -3  691.17   39.06
   0   2  -3  619.16   39.26
   0  -2   3  723.59   38.89
   0   2  -4  119.34    8.68
   0   2  -4  124.85    8.17
   0  -2   4  135.07    7.98
   0  -2   4  102.45    7.82
   0   2  -5 1110.92   59.38
   0   2  -5 1027.10   60.03
   0  -2   5 1088.85   59.02
   0  -2   5  926.50   58.82
   0   2  -6  116.13    8.00
   0   2  -6   88.61    8.41
   0   2  -7  731.26   43.29
   0   2  -7  712.87   42.15
   0   2  -8  156.06   11.93
   0   2  -8  177.54   12.98
   0   2  -9  679.69   43.25
   0   2  -9  722.27   42.07
   0  -2  -9  713.24   41.03
   0   2 -10  283.07   19.68
   0   2 -10  275.72   18.03
   0  -2 -10  247.87   17.14
   0   2 -11  231.32   17.72
   0   2 -11  228.19   16.26
   0  -2 -11  230.32   17.38
   0  -2 -11  218.54   15.89
   0   2 -12   62.44    9.60
   0   2 -12   47.76    7.49
   0  -2 -12   76.78    9.92
   0  -2 -12   66.32    7.81
   0   2 -13  365.98   25.33
   0   2 -13  400.20   27.65
   0  -2 -13  393.71   26.88
   0  -2 -13  370.12   24.59
   0   2 -14   72.08    9.56
   0   2 -14   91.81   12.86
   0  -2 -14   77.27   11.23
   0  -2 -14   55.82    8.34
   0   2 -15   11.40    5.66
   0   2 -15   18.35    8.00
   0  -2 -15   11.41    6.68
   0  -2 -15    9.55    5.55
   0   2 -16    5.39    7.29
   0  -2 -16    5.72    6.48
   0   2 -17   10.07   11.51
   0  -2 -17    0.72    6.38
   0   3   0    0.63    1.06
   0  -3   0    0.15    1.22
   0  -3   0    0.86    1.06
   0  -3   1 1541.08   87.30
   0   3  -2   90.21    6.69
   0   3  -2   90.94    7.13
   0  -3   2   90.49    6.63
   0  -3   2   93.30    7.00
   0   3  -3  755.89   45.76
   0   3  -3  809.57   45.87
   0  -3   3  804.65   45.82
   0  -3   3  845.65   45.89
   0  -3   3  752.66   45.52
   0   3  -4    2.15    2.06
   0   3  -4    4.05    2.08
   0  -3   4    2.61    1.87
   0  -3   4    1.83    1.89
   0   3  -5  147.10   10.95
   0   3  -5  146.20   10.53
   0  -3   5  155.08   10.28
   0  -3   5  160.30   10.15
   0  -3   6   36.51   27.05
   0   3  -7    7.37    3.51
   0   3  -8   87.85    8.80
   0   3  -8   76.46    7.62
   0   3  -9   -1.85    2.90
   0   3  -9    1.85    3.77
   0   3 -10  386.94   24.87
   0   3 -10  381.26   26.08
   0   3 -11    5.55    4.07
   0   3 -11   13.11    5.29
   0  -3 -11    8.37    3.55
   0   3 -12   38.18    6.92
   0   3 -12   35.20    7.85
   0  -3 -12   35.41    6.80
   0  -3 -12   35.22    6.02
   0   3 -13   -0.87    5.18
   0   3 -13    8.64    5.21
   0  -3 -13    6.32    4.45
   0  -3 -13   14.10    5.66
   0   3 -14   51.80   10.38
   0   3 -14   54.49    8.87
   0  -3 -14   59.63    9.93
   0  -3 -14   44.72    7.34
   0   3 -15  201.50   19.08
   0   3 -15  191.84   16.86
   0  -3 -15  192.95   17.79
   0   3 -16   -0.20    6.61
   0  -3 -16    1.58    6.04
   0   3 -17  115.83   21.99
   0  -3 -17   86.84   13.50
   0   4   0   11.85    2.11
   0  -4   0   10.54    2.64
   0  -4   0   11.56    1.98
   0   4  -1  193.35   12.02
   0   4  -1  177.68   11.18
   0   4   1  152.65   10.54
   0  -4   1  169.53   11.10
   0  -4   1  203.83   12.08
   0   4  -2  292.86   17.90
   0   4  -2  300.92   18.44
   0  -4   2  287.72   17.79
   0  -4   2  299.05   18.29
   0  -4   2  299.82   18.28
   0  -4  -2  278.14   17.64
   0  -4   3   19.93    3.34
   0   4  -4 2597.69  147.06
   0   4  -5   18.62    3.63
   0   4  -5   24.93    3.93
   0  -4   5   15.23    3.30
   0  -4  -5   16.06    2.49
   0   4  -6  466.03   28.96
   0   4  -6  471.47   29.38
   0  -4   6  493.65   28.25
   0  -4   6  462.96   28.45
   0  -4   7   10.11    2.79
   0   4  -8  623.06   38.74
   0   4  -8  629.80   37.97
   0  -4   8  626.12   36.51
   0   4  -9  348.42   23.61
   0   4  -9  338.22   22.51
   0   4 -10   12.64    4.48
   0   4 -10   14.28    5.70
   0   4 -11  161.03   13.73
   0   4 -11  149.06   14.82
   0  -4 -11  180.24   11.82
   0   4 -12  192.29   15.53
   0  -4 -12  212.26   15.88
   0  -4 -12  173.62   14.49
   0   4 -13   89.83   11.29
   0   4 -13   98.85   12.70
   0  -4 -13   84.50    9.10
   0  -4 -13  121.85   13.00
   0   4 -14  362.36   25.30
   0   4 -14  341.70   26.81
   0  -4 -14  343.54   25.35
   0   4 -15   39.14    8.85
   0   4 -15   50.28   11.07
   0  -4 -15   45.48    9.32
   0   4 -16  248.69   26.62
   0   4 -16  239.16   22.47
   0  -4 -16  238.74   20.94
   0   4 -17    8.13    8.24
   0  -4 -17   13.14    7.47
   0   5   0    4.22    1.76
   0  -5   0   -0.27    1.91
   0  -5   0    0.88    1.96
   0  -5   0    1.01    1.38
   0   5  -1  230.56   14.06
   0   5   1  206.22   13.41
   0  -5   1  241.25   14.08
   0  -5  -1  226.91   13.59
   0   5  -2  668.14   39.15
   0   5  -2  662.98   39.86
   0  -5   2  659.31   39.70
   0  -5  -2  666.63   38.42
   0  -5   2  647.71   39.05
   0  -5  -2  696.04   39.28
   0  -5   2  702.04   39.83
   0   5  -3 1191.06   67.61
   0   5  -3 1149.55   68.06
   0  -5   3 1193.99   67.98
   0  -5   3 1161.61   67.78
   0  -5   3 1140.52   68.90
   0  -5  -3 1212.66   67.25
   0   5  -4  822.18   48.93
   0   5  -4  806.95   49.37
   0  -5  -4  849.79   48.15
   0  -5   4  854.57   49.08
   0  -5   4  858.85   49.82
   0  -5   4  816.44   48.80
   0   5  -5   10.19    3.39
   0   5  -5    6.82    3.37
   0  -5  -5    6.76    2.26
   0  -5   5    8.71    3.23
   0  -5   5   17.17    3.99
   0   5  -6 1144.47   70.22
   0   5  -6 1200.98   70.48
   0  -5   6 1228.85   70.54
   0  -5  -6 1255.63   68.94
   0   5  -7  177.37   13.88
   0   5  -7  167.76   13.50
   0  -5   7  177.40   12.79
   0  -5   7  199.58   13.91
   0  -5  -7  187.53   11.87
   0   5  -8  554.86   34.46
   0   5  -8  481.62   33.52
   0  -5   8  587.21   32.62
   0  -5   8  547.94   32.58
   0   5  -9   18.57    5.17
   0   5  -9   21.94    5.67
   0   5 -10  185.21   14.89
   0   5 -10  182.45   15.66
   0   5 -11   88.58   10.43
   0   5 -11   95.23   12.17
   0   5 -12  116.24   12.28
   0   5 -12  134.54   14.87
   0   5 -13   -6.31    5.42
   0   5 -13   -0.16    5.04
   0  -5 -13    4.03    4.86
   0  -5 -13    0.52    3.53
   0   5 -14  142.43   14.96
   0   5 -14  156.91   16.94
   0  -5 -14  166.15   15.05
   0   5 -15    0.36    7.13
   0   5 -15   13.71    7.33
   0  -5 -15    8.63    5.88
   0   5 -16   37.90   11.40
   0   5 -16   48.92   11.77
   0  -5 -16   33.78    8.79
   0   5 -17  -12.94    7.20
   0  -5 -17    1.64    6.35
   0   6   0  673.69   39.15
   0  -6   0  694.72   40.51
   0  -6   0  661.89   39.23
   0  -6   0  689.36   40.33
   0   6  -1  236.08   14.49
   0   6   1  224.50   13.89
   0  -6  -1  237.29   14.08
   0  -6   1  226.62   15.90
   0  -6   1  219.53   18.02
   0  -6  -1  230.61   15.11
   0  -6   1  225.80   14.40
   0   6  -2  301.56   18.39
   0   6  -2  300.90   19.43
   0  -6   2  294.08   19.11
   0  -6   2  280.98   18.21
   0  -6  -2  288.18   17.52
   0  -6   2  284.22   20.21
   0  -6  -2  306.05   18.68
   0   6  -3  135.66    9.77
   0   6  -3  138.04   10.54
   0  -6   3  133.71   10.12
   0  -6  -3  113.31    9.15
   0  -6   3  113.37    9.25
   0  -6   3  139.83   10.28
   0   6  -4  268.31   18.48
   0   6  -4  271.94   17.93
   0  -6  -4  256.55   17.12
   0  -6   4  297.06   18.24
   0  -6   4  267.30   17.71
   0  -6   4  274.10   18.14
   0   6  -5  928.60   54.89
   0   6  -5  930.89   55.25
   0  -6   5  930.68   54.69
   0  -6   5  961.96   54.95
   0  -6   5  891.43   54.41
   0  -6  -5  944.03   53.85
   0   6  -6   11.39    4.24
   0   6  -6   12.13    4.07
   0  -6   6   10.07    3.65
   0  -6  -6   11.32    2.84
   0  -6   6   11.16    3.79
   0   6  -7 1060.93   62.45
   0   6  -7 1015.56   62.23
   0  -6   7 1082.58   61.13
   0  -6   7 1058.34   61.56
   0  -6  -7 1040.76   60.51
   0   6  -8   20.35    5.20
   0   6  -8   22.63    5.47
   0  -6  -8   13.72    3.29
   0  -6   8   23.08    4.56
   0  -6   8   18.36    4.31
   0   6  -9  665.00   42.60
   0   6  -9  652.27   42.92
   0  -6   9  722.16   41.94
   0  -6  -9  704.79   40.48
   0   6 -10    4.13    4.74
   0   6 -10    2.16    4.38
   0  -6  10    2.57    2.98
   0  -6 -10    0.51    2.60
   0   6 -11  150.80   13.87
   0   6 -11  142.40   14.71
   0   6 -12  144.13   15.83
   0   6 -12   98.18   12.15
   0   6 -13   66.57   11.15
   0   6 -13   58.05   10.10
   0  -6 -13   62.03    7.36
   0   6 -14   20.10    7.52
   0   6 -14   33.58    9.24
   0  -6 -14   25.28    5.79
   0  -6 -14   20.92    6.71
   0   6 -15    1.01    7.43
   0  -6 -15    2.29    5.23
   0   6 -16   64.42   11.76
   0   6 -16   57.13   13.27
   0  -6 -16   85.72   12.23
   0   7   0    3.74    1.96
   0  -7   0    0.06    2.59
   0  -7   0    1.99    1.85
   0  -7   0    1.19    2.42
   0   7  -1 1778.74  103.89
   0  -7  -1 1838.58  103.65
   0  -7  -1 1894.18  105.19
   0  -7   1 1790.43  103.96
   0  -7   1 1927.42  105.30
   0  -7   1 1767.34  105.07
   0   7  -2   13.05    3.98
   0  -7   2    1.84    2.84
   0  -7  -2    3.79    1.90
   0  -7   2    0.78    2.65
   0  -7   2    2.47    2.15
   0   7  -3  931.53   52.09
   0   7  -3  854.77   52.87
   0  -7   3  850.19   52.53
   0  -7   3  892.43   52.78
   0  -7   3  893.82   51.89
   0  -7  -3  925.57   52.16
   0  -7  -3  874.03   50.92
   0   7  -4   50.73    6.39
   0   7  -4   43.13    6.50
   0  -7   4   48.05    6.84
   0  -7   4   45.63    5.97
   0  -7   4   51.50    6.50
   0  -7  -4   39.41    5.42
   0   7  -5  351.93   23.76
   0   7  -5  360.89   23.14
   0  -7   5  343.51   22.97
   0  -7   5  369.18   23.36
   0  -7   5  352.47   22.86
   0  -7  -5  353.88   22.16
   0   7  -6   47.65    6.84
   0   7  -6   55.99    7.00
   0  -7  -6   33.10    4.89
   0  -7   6   38.75    6.20
   0  -7   6   46.67    6.34
   0   7  -7   40.66    6.84
   0   7  -7   45.84    6.72
   0  -7   7   56.11    6.87
   0  -7  -7   34.15    4.94
   0  -7   7   31.46    5.77
   0   7  -8   84.33    9.74
   0   7  -8   77.34    9.97
   0  -7  -8   80.16    7.14
   0  -7   8   86.50    8.46
   0  -7   8   75.01    8.32
   0   7  -9   16.50    5.69
   0   7  -9   16.88    5.96
   0  -7   9   23.91    5.16
   0  -7   9   20.92    4.93
   0  -7  -9   13.28    4.14
   0   7 -10   26.13    7.12
   0   7 -10   22.09    6.48
   0  -7  10   15.82    4.62
   0  -7 -10   28.19    6.31
   0  -7  10   24.30    5.43
   0   7 -11  101.60   12.24
   0  -7 -11  120.40    9.61
   0   7 -12   34.88    8.32
   0   7 -12   29.35    8.43
   0  -7 -12   35.24    5.42
   0   7 -13  356.85   26.89
   0   7 -13  374.57   28.08
   0  -7 -13  363.94   23.37
   0   7 -14    3.32    6.66
   0   7 -14   19.20    8.09
   0  -7 -14    8.66    5.31
   0  -7 -14   20.22    5.67
   0   7 -15  126.10   16.64
   0   7 -15  127.99   15.90
   0  -7 -15  118.71   14.03
   0   7 -16   11.89   10.44
   0   7 -16   -1.06    7.05
   0  -7 -16    5.97    6.32
   0   8   0  981.07   57.68
   0  -8   0 1012.48   57.90
   0  -8   0  996.83   59.39
   0  -8   0 1030.94   59.38
   0   8  -1  139.74   10.70
   0   8   1  130.69    9.22
   0  -8   1  115.57   10.73
   0  -8   1  153.72   10.98
   0  -8  -1  128.53   10.75
   0  -8   1  149.10   11.59
   0  -8  -1  145.50    9.58
   0   8  -2  215.84   13.87
   0  -8   2  194.09   13.58
   0  -8  -2  223.88   13.06
   0  -8   2  192.06   14.68
   0  -8  -2  166.95   13.97
   0  -8   2  213.04   15.09
   0   8  -3 1169.70   66.06
   0   8  -3 1129.48   67.20
   0  -8   3 1122.71   66.83
   0  -8  -3 1180.70   66.41
   0  -8   3 1100.85   65.82
   0  -8  -3 1106.69   64.87
   0  -8   3 1146.05   67.01
   0   8  -4  231.38   16.14
   0   8  -4  220.53   14.90
   0  -8   4  187.87   15.11
   0  -8  -4  186.04   13.27
   0  -8   4  248.68   15.82
   0  -8   4  228.70   14.72
   0  -8  -4  171.69   14.05
   0   8  -5 1031.67   62.08
   0   8  -5 1043.54   61.22
   0  -8  -5 1103.20   60.76
   0  -8   5  972.11   61.11
   0  -8   5  975.93   60.83
   0  -8   5 1095.93   61.82
   0   8  -6   41.57    6.53
   0   8  -6   35.67    6.64
   0  -8   6   41.55    6.23
   0  -8  -6   30.60    5.11
   0  -8   6   32.42    6.15
   0  -8   6   36.86    5.76
   0   8  -7  474.71   33.45
   0   8  -7  517.46   33.22
   0  -8   7  519.94   32.39
   0  -8  -7  541.88   31.76
   0  -8   7  531.72   32.90
   0   8  -8   48.05    8.23
   0  -8  -8   38.72    5.63
   0  -8   8   47.02    7.03
   0   8  -9   98.16   11.46
   0   8  -9  108.15   11.66
   0  -8  -9   84.06    8.27
   0  -8   9  107.94    9.94
   0  -8   9   90.20    9.67
   0   8 -10  149.72   14.93
   0   8 -10  165.34   15.38
   0  -8  10  152.80   12.74
   0  -8 -10  163.25   12.12
   0  -8  10  170.18   13.03
   0   8 -11   31.66    8.44
   0   8 -11   32.70    8.08
   0  -8 -11   40.66    5.79
   0  -8  11   25.99    5.54
   0  -8  11   27.67    6.13
   0   8 -12   15.56    7.25
   0   8 -12    9.67    6.76
   0  -8 -12   19.65    4.87
   0   8 -13   11.01    7.14
   0   8 -13    4.88    6.94
   0  -8 -13    5.42    4.13
   0   8 -14   25.79    8.75
   0   8 -14   25.51    9.50
   0   8 -15   21.25    9.87
   0   8 -15   20.52    8.79
   0  -8 -15   17.09    6.80
   0   8 -16   64.17   13.45
   0   8 -16   50.56   11.73
   0  -8 -16   50.89    9.91
   0  -9   0   -2.18    2.48
   0  -9   0   -1.39    2.17
   0  -9   0    0.70    2.94
   0   9  -1   78.20    6.92
   0   9   1   74.41    6.23
   0  -9   1   70.60    6.73
   0  -9  -1   72.16    6.65
   0  -9   1   73.43    8.19
   0  -9  -1   72.87    7.90
   0  -9   1   74.00    9.40
   0   9  -2   67.28    6.89
   0  -9  -2   56.51    5.65
   0  -9   2   52.02    8.01
   0  -9   2   81.48    8.56
   0  -9   2   74.73    6.69
   0   9  -3  132.42   10.68
   0  -9   3  129.50   11.63
   0  -9   3  130.11   11.61
   0  -9  -3  141.07    9.85
   0  -9  -3  135.95   11.00
   0  -9   3  133.13   10.45
   0   9  -4   85.28    8.44
   0   9  -4   78.04    9.45
   0  -9   4   69.03    7.71
   0  -9   4   88.79    9.34
   0   9  -5    8.67    5.12
   0   9  -5   13.71    4.84
   0  -9  -5   19.82    3.69
   0  -9  -5   16.46    4.36
   0  -9   5   12.69    4.54
   0  -9   5   15.52    4.35
   0  -9   5   18.14    5.34
   0   9  -6  316.42   21.55
   0   9  -6  310.23   22.51
   0  -9   6  329.30   21.85
   0  -9   6  296.74   21.34
   0  -9   6  295.46   20.89
   0  -9  -6  306.76   20.44
   0   9  -7   33.45    6.56
   0   9  -7   28.36    6.86
   0  -9   7   29.57    6.49
   0  -9   7   20.52    5.78
   0  -9  -7   24.61    4.92
   0   9  -8  341.20   25.82
   0   9  -8  349.98   26.52
   0  -9  -8  395.77   24.31
   0  -9   8  381.14   25.06
   0  -9   8  400.39   25.65
   0   9  -9   29.93    7.35
   0   9  -9   18.31    6.33
   0  -9   9   24.01    5.91
   0  -9   9   18.44    5.49
   0  -9  -9   18.72    4.68
   0   9 -10  639.55   44.87
   0   9 -10  725.21   45.82
   0  -9 -10  718.23   42.28
   0  -9  10  711.27   42.66
   0  -9  10  700.98   43.05
   0   9 -11   68.36   11.38
   0   9 -11   59.80   10.73
   0  -9  11   66.89    8.56
   0  -9  11   66.41    8.51
   0  -9 -11   64.51    7.85
   0   9 -12  449.32   32.28
   0   9 -12  401.00   31.60
   0  -9  12  452.35   28.08
   0  -9 -12  466.14   28.47
   0   9 -13   70.74   12.66
   0   9 -13   67.84   11.98
   0  -9 -13   76.04    9.06
   0   9 -14   85.74   13.94
   0   9 -14   80.65   13.70
   0   9 -15   20.85    9.13
   0   9 -15   18.30    9.81
   0  -9 -15   17.69    6.59
   0   9 -16    7.52    8.90
   0   9 -16   -1.57    8.83
   0  10   0  337.47   21.01
   0 -10   0  326.89   22.92
   0 -10   0  348.99   21.35
   0 -10   0  338.20   23.27
   0  10   1  289.75   18.84
   0  10  -1  301.73   19.48
   0 -10   1  318.39   21.70
   0 -10   1  305.13   19.61
   0 -10  -1  329.49   21.65
   0 -10  -1  290.84   19.17
   0  10  -2  581.41   34.24
   0 -10  -2  573.03   33.54
   0 -10   2  584.08   35.99
   0 -10  -2  545.52   35.24
   0 -10   2  532.17   35.57
   0 -10   2  557.86   34.14
   0  10  -3  222.53   16.28
   0 -10   3  228.59   16.16
   0 -10   3  253.70   17.95
   0  10  -4  152.36   12.11
   0  10  -4  142.62   13.53
   0 -10  -4  136.28   10.27
   0 -10   4  132.59   12.61
   0 -10   4  150.42   11.74
   0 -10   4  163.17   13.17
   0  10  -5  116.84   11.94
   0  10  -5  100.67   10.41
   0 -10  -5  110.15    8.64
   0 -10   5  118.27   11.39
   0 -10  -5  114.38   10.17
   0 -10   5  109.08   10.05
   0 -10   5  101.45   10.81
   0  10  -6  270.97   18.64
   0  10  -6  257.33   19.84
   0 -10   6  228.86   17.76
   0 -10   6  241.75   18.78
   0 -10  -6  246.48   16.51
   0 -10  -6  223.35   17.45
   0 -10   6  296.85   19.27
   0  10  -7    7.70    5.12
   0  10  -7    1.13    5.19
   0 -10   7    3.38    4.10
   0 -10   7    0.11    4.36
   0 -10   7   -0.51    4.16
   0 -10  -7    1.96    3.24
   0 -10   8   62.68    9.15
   0 -10  -8   63.75    7.65
   0  10  -9  123.00   13.57
   0  10  -9  131.24   14.44
   0 -10  -9  131.29   11.21
   0 -10   9  127.65   12.63
   0 -10   9  132.27   12.46
   0  10 -10   12.55    6.91
   0  10 -10    5.21    6.44
   0 -10  10   20.28    6.05
   0 -10  10   10.53    5.70
   0 -10 -10    6.71    3.86
   0  10 -11   32.32    9.00
   0  10 -11   34.01    8.94
   0 -10  11   35.54    7.47
   0 -10  11   34.94    7.27
   0 -10 -11   33.97    6.19
   0  10 -12   56.05   11.25
   0  10 -12   70.76   12.09
   0 -10  12   52.90    8.01
   0 -10  12   54.72    8.28
   0 -10 -12   66.13    8.61
   0  10 -13  114.32   15.25
   0  10 -13  119.18   15.61
   0 -10 -13   94.62   10.45
   0  10 -14   23.00    9.91
   0  10 -14   40.52   11.06
   0  10 -15   83.20   14.76
   0  10 -15  109.91   17.15
   0 -10 -15   94.71   12.49
   0  11   0    0.30    2.80
   0 -11   0    0.13    3.87
   0 -11   0   -4.05    3.45
   0 -11   0   -1.65    2.69
   0  11  -1  619.62   36.66
   0  11   1  600.12   36.05
   0 -11  -1  605.01   38.79
   0 -11   1  584.04   36.72
   0 -11   1  639.90   38.92
   0 -11   1  583.66   38.71
   0 -11  -1  621.67   38.58
   0 -11  -1  624.32   36.54
   0  11  -2    6.29    3.69
   0 -11   2    5.16    3.41
   0 -11  -2   10.26    3.32
   0 -11   2    6.31    4.35
   0 -11   2    5.38    4.36
   0 -11  -2    2.60    3.60
   0  11  -3   73.18    8.18
   0 -11   3   68.59    9.17
   0 -11   3   71.21    7.62
   0 -11  -3   69.83    8.50
   0 -11  -3   68.18    6.65
   0 -11   3   74.83   10.04
   0  11  -4   83.64    8.96
   0 -11   4   83.46    8.44
   0 -11   4   84.75   10.03
   0 -11  -4   79.08    7.14
   0 -11   4   81.17    9.85
   0 -11  -4   67.15    9.07
   0  11  -5  464.91   28.52
   0  11  -5  422.01   29.82
   0 -11   5  431.19   29.29
   0 -11   5  398.04   27.73
   0 -11   5  426.31   29.00
   0 -11  -5  434.02   26.44
   0 -11  -5  445.20   28.40
   0  11  -6   11.12    5.31
   0  11  -6   16.75    6.12
   0 -11   6   15.97    4.77
   0 -11  -6   16.80    4.03
   0 -11   6   11.06    5.42
   0 -11  -6    6.30    4.10
   0 -11   6    6.65    4.87
   0  11  -7  210.10   17.19
   0  11  -7  210.42   18.64
   0 -11  -7  202.02   15.95
   0 -11   7  200.93   16.34
   0 -11   7  222.60   17.40
   0 -11   7  218.81   17.59
   0 -11  -7  217.39   14.94
   0  11  -8   -0.92    5.71
   0  11  -8    8.62    5.94
   0 -11   8    4.21    5.43
   0 -11   8    7.70    5.61
   0 -11  -8    7.27    4.11
   0  11  -9   93.70   13.00
   0  11  -9   75.87   12.32
   0 -11   9   92.64   11.14
   0 -11   9   87.51   11.20
   0 -11  -9   75.18    8.99
   0  11 -10    6.33    6.24
   0  11 -10   -2.49    7.23
   0 -11  10   -1.40    5.09
   0 -11 -10    1.64    3.80
   0 -11  10    6.76    5.32
   0  11 -11    1.92    6.96
   0  11 -11    8.71    7.22
   0 -11  11    3.68    5.58
   0 -11 -11   11.49    4.88
   0 -11  11    6.08    5.86
   0  11 -12  113.06   14.91
   0  11 -12   90.47   14.29
   0 -11 -12   91.47   10.22
   0 -11  12   81.54   10.32
   0 -11  12   94.01   10.97
   0  11 -13   66.54   12.93
   0  11 -13   61.09   12.54
   0 -11 -13   89.46   13.85
   0  11 -14   45.36   11.58
   0  11 -14   37.73   10.92
   0  11 -15  221.71   22.75
   0  11 -15  202.76   22.17
   0  12   0  171.32   12.56
   0 -12   0  178.50   15.02
   0 -12   0  166.40   15.14
   0 -12   0  186.05   13.03
   0  12  -1  104.27    9.05
   0  12   1   95.03    8.23
   0 -12   1  107.08   11.62
   0 -12  -1   94.85    8.55
   0 -12   1   97.36   10.76
   0 -12  -1  101.09   11.29
   0 -12  -1   93.69   10.34
   0 -12   1   88.23    8.76
   0  12  -2  138.35   11.18
   0 -12  -2  134.25   13.16
   0 -12   2  105.56   12.17
   0 -12   2  162.22   13.76
   0 -12   2  131.74   11.10
   0 -12  -2  137.59   10.47
   0  12  -3   84.04    9.15
   0 -12   3   52.26    8.98
   0 -12   3  110.78   11.26
   0 -12   3   82.83    9.03
   0  12  -4  146.17   12.71
   0 -12  -4  150.19   13.26
   0 -12  -4  132.42   10.88
   0 -12   4  155.41   12.36
   0 -12   4  147.50   14.05
   0 -12   4  173.88   14.56
   0  12  -5  107.20   11.65
   0 -12   5  126.04   11.18
   0  12  -6   47.54    8.32
   0  12  -6   39.81    8.92
   0 -12   6   36.84    7.98
   0 -12  -6   42.24    5.84
   0 -12   6   46.23    8.47
   0 -12  -6   44.63    7.79
   0 -12   6   51.16    8.08
   0  12  -7  393.42   26.51
   0  12  -7  373.93   27.94
   0 -12  -7  358.60   25.40
   0 -12   7  379.93   25.79
   0 -12  -7  356.16   23.81
   0 -12   7  384.43   26.94
   0 -12   7  385.19   26.53
   0  12  -8    5.51    6.55
   0  12  -8   16.12    6.90
   0 -12  -8    2.79    3.77
   0 -12   8    7.46    5.94
   0 -12  -8    9.18    4.65
   0 -12   8    1.61    5.56
   0  12  -9  678.85   42.22
   0 -12   9  632.87   41.33
   0 -12  -9  605.69   39.89
   0 -12   9  645.22   40.84
   0  12 -10   66.90   12.17
   0  12 -10   57.00   10.43
   0 -12  10   67.79   10.92
   0 -12  10   69.74   10.21
   0 -12 -10   77.96    9.79
   0  12 -11  556.30   38.23
   0  12 -11  540.80   39.08
   0 -12 -11  540.17   35.21
   0 -12  11  556.30   36.50
   0 -12  11  557.98   35.75
   0  12 -12   61.02   11.63
   0  12 -12   72.03   13.64
   0 -12  12   62.20    9.77
   0 -12  12   62.90   10.05
   0 -12 -12   70.43    9.58
   0  12 -13  128.18   18.15
   0  12 -13  128.63   16.78
   0  12 -14   -0.79    8.73
   0  13   0   -2.55    3.00
   0 -13   0   -2.27    3.77
   0 -13   0   -3.59    2.86
   0 -13   0   -3.78    4.43
   0  13   1  311.40   19.86
   0  13  -1  305.74   20.38
   0 -13   1  336.84   23.32
   0 -13  -1  296.89   20.18
   0 -13  -1  319.71   22.82
   0 -13   1  294.27   23.06
   0 -13   1  294.12   20.51
   0 -13  -1  303.56   23.09
   0  13  -2  432.15   27.02
   0 -13   2  428.00   29.32
   0 -13   2  385.12   26.83
   0 -13  -2  399.91   26.28
   0 -13   2  441.88   29.63
   0 -13  -2  442.41   29.10
   0 -13  -2  420.60   29.43
   0  13  -3   95.02    9.89
   0 -13  -3   74.27   10.76
   0 -13   3   90.27   11.66
   0 -13   3   85.19    8.89
   0 -13  -3   70.16    7.69
   0 -13   3   75.50   10.74
   0  13  -4  571.45   35.81
   0 -13   4  548.65   35.50
   0 -13   4  548.84   37.28
   0 -13  -4  590.71   37.09
   0 -13  -4  559.75   34.35
   0 -13   4  585.08   37.84
   0  13  -5   39.81    7.61
   0 -13  -5   40.80    5.66
   0 -13   5   49.26    8.94
   0 -13  -5   30.52    7.27
   0 -13   5   27.80    6.51
   0 -13   5   44.22    8.83
   0  13  -6  661.96   42.76
   0 -13   6  685.19   44.14
   0 -13   6  671.62   42.53
   0 -13  -6  699.47   43.17
   0 -13  -6  692.98   40.75
   0 -13   6  660.48   43.51
   0  13  -7   24.20    8.36
   0  13  -7   35.01    7.72
   0 -13  -7   31.32    6.92
   0 -13   7   19.66    7.24
   0 -13   7   30.87    7.62
   0 -13   7   16.48    5.65
   0 -13  -7   34.10    5.52
   0  13  -8  254.26   24.47
   0  13  -8  215.56   20.56
   0 -13  -8  224.70   17.70
   0 -13  -8  235.77   16.22
   0 -13   8  189.17   18.40
   0 -13   8  243.16   19.55
   0  13  -9   98.05   14.30
   0  13  -9  102.40   13.57
   0 -13  -9   99.54   10.48
   0 -13   9   84.12   12.23
   0 -13   9  101.11   12.94
   0 -13  -9   89.36   11.32
   0  13 -10    4.65    7.24
   0  13 -10   12.50    8.50
   0 -13 -10   10.06    5.18
   0 -13  10   -2.65    5.92
   0 -13  10   -1.15    5.83
   0 -13 -10   14.96    5.33
   0  13 -11    1.30    7.58
   0  13 -11   19.86    8.95
   0 -13  11   12.52    7.18
   0 -13 -11   10.73    5.53
   0 -13  11    0.05    6.52
   0  13 -12    9.10    8.61
   0  13 -12    0.52    8.22
   0 -13  12    8.80    6.74
   0 -13  12    2.07    6.35
   0 -13 -12    2.47    4.71
   0  13 -13   21.54    9.86
   0  13 -13   24.33   10.18
   0  13 -14   12.71    9.77
   0  13 -14   11.18    9.40
   0  14   0  480.82   31.08
   0 -14   0  490.71   34.57
   0 -14   0  514.44   34.46
   0 -14   0  538.13   31.88
   0  14  -1    4.65    3.98
   0  14   1    7.91    3.81
   0 -14   1   -0.97    4.53
   0 -14   1    5.20    5.52
   0 -14  -1    1.36    5.16
   0 -14   1    2.31    3.63
   0 -14  -1    2.60    3.47
   0 -14  -1   11.77    5.72
   0  14  -2  547.27   34.35
   0 -14  -2  530.73   36.51
   0 -14  -2  556.95   37.34
   0 -14   2  572.59   37.34
   0 -14   2  560.35   34.64
   0 -14   2  555.52   37.08
   0 -14  -2  532.75   33.81
   0  14  -3   -5.52    4.11
   0 -14  -3    5.36    4.93
   0 -14   3    4.21    5.28
   0 -14   3   14.05    4.87
   0 -14  -3    3.78    3.53
   0 -14  -3    5.11    5.46
   0 -14   3   -0.10    4.81
   0  14  -4  514.83   31.48
   0 -14  -4  421.16   32.02
   0 -14   4  491.78   31.26
   0 -14   4  539.71   33.81
   0 -14   4  446.73   33.09
   0 -14  -4  478.00   29.85
   0  14  -5   45.86    8.01
   0 -14  -5   43.78    8.89
   0 -14  -5   44.67    6.27
   0 -14   5   37.78    8.72
   0 -14   5   49.39    8.11
   0 -14   5   36.14    8.31
   0  14  -6  256.98   18.73
   0 -14  -6  200.38   17.95
   0 -14   6  278.48   18.49
   0 -14   6  215.41   19.34
   0 -14  -6  196.12   15.51
   0  14  -7   10.68    7.03
   0 -14   7    7.50    4.99
   0 -14   7   -1.64    6.11
   0 -14   7    8.51    6.51
   0 -14  -7    2.54    3.50
   0 -14  -7    2.47    4.63
   0  14  -8   38.40    8.69
   0 -14  -8   10.08    5.26
   0 -14  -8   11.26    4.32
   0 -14   8   19.96    7.61
   0  14  -9   69.02   12.93
   0  14  -9   86.24   12.25
   0 -14   9   54.86   11.22
   0 -14  -9   78.57   10.70
   0 -14   9   66.63   10.97
   0 -14  -9   75.55    9.02
   0  14 -10   15.59    9.07
   0  14 -10   19.70    8.19
   0 -14  10   21.61    7.73
   0 -14  10   15.73    8.10
   0 -14 -10   15.53    6.08
   0 -14 -10    8.36    4.99
   0  14 -11    5.84    8.27
   0  14 -11    9.75    8.21
   0 -14 -11    1.51    4.60
   0 -14  11    9.92    7.34
   0 -14  11   12.19    7.19
   0 -14 -11    8.46    5.33
   0  14 -12  113.11   15.60
   0  14 -12   98.88   16.60
   0 -14 -12   92.64   13.17
   0 -14  12   82.01   12.54
   0 -14 -12   98.79   14.53
   0 -14  12  102.25   13.67
   0  14 -13    8.25    9.33
   0  15   0   -4.08    3.50
   0 -15   0   -0.64    4.94
   0 -15   0   -0.51    3.97
   0 -15   0    4.77    5.59
   0  15   1  184.50   13.38
   0  15  -1  181.40   14.03
   0 -15   1  161.08   16.54
   0 -15  -1  173.67   13.78
   0 -15  -1  166.62   16.45
   0 -15   1  165.86   16.98
   0 -15   1  193.50   14.40
   0 -15  -1  189.90   17.46
   0  15  -2    4.39    4.77
   0 -15  -2   10.60    6.40
   0 -15   2    5.79    6.04
   0 -15   2    4.09    4.33
   0 -15  -2    2.16    5.37
   0 -15  -2    3.00    3.56
   0 -15   2    4.32    5.88
   0  15  -3  227.69   17.23
   0 -15  -3  243.41   16.27
   0 -15  -3  206.94   18.62
   0 -15   3  234.41   19.85
   0 -15   3  199.61   19.13
   0 -15   3  214.91   16.95
   0 -15  -3  222.51   19.74
   0  15  -4  141.83   13.24
   0 -15  -4  139.96   15.20
   0 -15  -4  126.23   11.26
   0 -15  -4  154.33   14.72
   0 -15   4  153.46   16.12
   0 -15   4  130.63   12.59
   0 -15   4  132.33   15.05
   0  15  -5   11.26    6.05
   0 -15   5    8.60    5.21
   0 -15   5    6.29    6.95
   0 -15  -5    8.82    6.10
   0 -15  -5    7.34    4.10
   0  15  -6  180.35   16.15
   0 -15   6  157.35   17.53
   0 -15  -6  195.87   16.70
   0 -15  -6  189.91   13.62
   0 -15   6  156.86   15.08
   0  15  -7   11.11    7.78
   0 -15  -7    8.79    5.86
   0 -15   7   11.95    7.39
   0 -15   7   17.62    6.00
   0 -15  -7   11.53    4.29
   0 -15   7    0.28    6.53
   0  15  -8  376.84   28.00
   0 -15   8  361.64   28.12
   0 -15  -8  419.56   27.84
   0 -15   8  373.26   28.73
   0 -15  -8  366.42   24.64
   0  15  -9   13.73    7.65
   0 -15  -9   19.11    5.34
   0 -15  -9   14.30    6.44
   0 -15   9    8.56    7.22
   0 -15   9   10.97    7.78
   0  15 -10  152.49   17.21
   0 -15 -10  114.59   13.30
   0 -15  10  137.11   15.75
   0 -15  10  144.30   15.74
   0 -15 -10  107.51   11.43
   0  15 -11   39.86   10.49
   0 -15  11   26.02    8.57
   0 -15  11   32.34    9.36
   0 -15 -11   33.67    8.22
   0 -15 -11   31.87   11.36
   0  15 -12   32.94   10.97
   0  15 -13   32.05   11.71
   0  16   0   98.09    9.82
   0 -16   0   90.11    9.87
   0 -16   0   83.61   14.22
   0  16   1  101.03   10.41
   0  16  -1  111.69   11.10
   0 -16  -1  124.82   11.19
   0 -16  -1  153.94   17.57
   0 -16  -1   77.67   13.00
   0 -16   1  132.66   11.59
   0 -16   1  157.42   17.83
   0  16  -2   74.69    9.53
   0 -16  -2   76.22    9.09
   0 -16  -2   80.05   12.69
   0 -16   2   82.74   12.60
   0 -16  -2   73.26   11.98
   0 -16   2   97.62   14.39
   0 -16   2   85.91   10.28
   0  16  -3  271.22   20.57
   0 -16   3  282.76   23.50
   0 -16  -3  279.18   19.60
   0 -16   3  269.70   20.53
   0 -16  -3  294.39   23.10
   0 -16  -3  280.32   23.67
   0 -16   3  315.87   24.04
   0  16  -4   28.09    7.16
   0 -16   4   23.16    8.13
   0 -16  -4   11.18    6.59
   0 -16   4   20.22    6.16
   0 -16  -4   13.30    6.90
   0 -16   4   18.63    8.33
   0 -16  -4    9.84    4.42
   0  16  -5  211.24   17.31
   0 -16  -5  190.15   14.88
   0 -16   5  192.21   19.05
   0 -16   5  207.95   16.87
   0 -16   5  219.42   19.73
   0 -16  -5  195.57   18.25
   0 -16   6   13.99    7.25
   0 -16   6   18.30    7.91
   0 -16  -6    7.29    4.32
   0 -16  -6    3.80    5.52
   0 -16   6    1.16    7.05
   0  16  -7  360.39   26.68
   0 -16  -7  358.94   27.00
   0 -16   7  373.27   28.51
   0 -16   7  378.31   26.40
   0 -16   7  370.03   28.14
   0 -16  -7  347.33   23.79
   0  16  -8   89.08   12.52
   0 -16  -8   87.64    9.62
   0 -16   8   71.90   12.61
   0 -16   8   81.96   13.19
   0 -16  -8   97.79   13.26
   0  16  -9  119.82   15.37
   0 -16  -9  118.30   21.52
   0 -16   9  126.46   16.88
   0 -16   9  139.69   15.94
   0 -16  -9   98.42   10.75
   0  16 -10    2.00    8.03
   0 -16  10   -1.67    6.94
   0 -16  10    1.82    7.29
   0 -16 -10   -0.86    7.03
   0  16 -11   81.67   14.11
   0 -16  11  103.83   15.20
   0 -16 -11   82.88   12.23
   0 -16  11   66.08   12.11
   0  16 -12  -12.39   11.59
   0  17   0    3.96    4.66
   0 -17   0   -0.72    5.92
   0 -17   0   -0.13    6.45
   0 -17   0   -2.41    3.91
   0  17  -1   20.74    6.04
   0 -17  -1   20.45    8.51
   0 -17   1   13.60    7.60
   0 -17  -1   19.65    5.60
   0 -17   1   12.78    5.54
   0 -17  -1   13.59    7.33
   0 -17   1   22.06    8.22
   0  17  -2    6.82    5.14
   0 -17   2   -1.50    4.07
   0 -17   2    2.27    6.16
   0 -17  -2    2.08    6.50
   0 -17  -2   -4.78    5.47
   0 -17  -2   -1.27    3.85
   0 -17   2   14.50    7.54
   0  17  -3  336.85   23.58
   0 -17  -3  351.53   26.49
   0 -17   3  333.12   26.59
   0 -17  -3  319.66   22.34
   0 -17   3  323.03   23.37
   0 -17   3  301.23   26.25
   0 -17  -3  347.11   27.14
   0  17  -4    8.27    6.15
   0 -17  -4   20.22    8.50
   0 -17   4   14.91    8.18
   0 -17   4   18.54    6.12
   0 -17  -4   17.95    7.55
   0 -17  -4   17.68    5.29
   0 -17   4   12.39    7.55
   0  17  -5  130.44   14.07
   0 -17  -5   98.32   14.81
   0 -17   5  109.72   15.49
   0 -17  -5  102.43   10.44
   0 -17   5  109.22   16.16
   0 -17  -5  131.99   15.90
   0  17  -6    7.24    6.97
   0 -17   6   16.79    6.50
   0 -17   6    3.77    7.71
   0 -17  -6    1.65    3.97
   0 -17   6    1.08    7.52
   0 -17  -6   -4.53    5.99
   0 -17  -6    4.37    6.38
   0  17  -7  158.32   16.24
   0 -17  -7  158.00   16.50
   0 -17   7  153.72   17.77
   0 -17   7  149.48   15.30
   0 -17   7  149.57   17.64
   0 -17  -7  159.20   12.96
   0  17  -8   58.77   11.42
   0 -17   8   55.51   12.33
   0 -17  -8   62.54    8.31
   0 -17  -8   63.83   11.59
   0 -17   8   60.06   12.32
   0  17  -9   75.22   12.60
   0 -17   9   96.17   15.05
   0 -17   9   71.20   12.69
   0 -17  -9   77.02   12.32
   0  17 -10   48.14   11.68
   0 -17  10   50.10   11.66
   0 -17  10   44.87   11.13
   0 -17 -10   56.32   10.52
   0  17 -11   43.42   12.38
   0 -17  11   65.09   12.99
   0 -17  11   26.46    9.88
   0  18   0  391.72   26.52
   0 -18   0  430.93   31.46
   0 -18   0  404.23   27.25
   0 -18   0  389.24   31.30
   0  18  -1   12.15    5.81
   0 -18   1   17.16    7.74
   0 -18  -1   27.27    9.29
   0 -18  -1    9.08    7.52
   0 -18   1   14.26    5.59
   0 -18  -1   15.19    5.49
   0 -18   1   10.79    8.04
   0  18  -2  325.23   22.35
   0 -18   2  289.60   22.17
   0 -18   2  287.11   25.71
   0 -18  -2  273.82   21.29
   0 -18   2  321.58   26.24
   0 -18  -2  328.95   26.64
   0 -18  -2  347.67   26.35
   0  18  -3    8.40    6.13
   0 -18  -3   14.53    7.51
   0 -18  -3    3.92    4.21
   0 -18   3   10.56    5.51
   0 -18   3    2.82    7.22
   0 -18   3   11.60    7.43
   0 -18  -3    2.46    7.23
   0  18  -4   70.73   10.79
   0 -18   4   73.95   13.05
   0 -18  -4   84.63   14.78
   0 -18  -4   64.73   12.12
   0 -18   4   95.43   14.21
   0 -18   4   79.04   16.23
   0 -18  -4   64.36    8.73
   0  18  -5   36.08    8.60
   0 -18   5   10.54    6.36
   0 -18   5   23.20    9.45
   0 -18  -5   14.73    7.88
   0 -18   5   33.11    9.66
   0 -18  -5    9.28    8.20
   0 -18  -5   11.43    5.00
   0  18  -6   40.19    8.86
   0 -18   6   18.68    9.79
   0 -18   6   43.98    8.68
   0 -18  -6   20.53    8.47
   0 -18  -6   14.29    5.39
   0 -18   6   33.76    9.96
   0 -18  -6   18.83    8.90
   0  18  -7   48.73   10.00
   0 -18  -7   23.39    8.67
   0 -18  -7   28.28    7.54
   0 -18   7   48.51   11.80
   0 -18  -7   20.52    8.82
   0 -18   7   23.24    9.57
   0  18  -8   13.34    8.42
   0 -18  -8   18.77    8.13
   0 -18   8   27.11    9.83
   0 -18   8   17.09    9.55
   0  18  -9   15.93    8.98
   0 -18   9   13.35   10.25
   0 -18  -9    8.62    7.29
   0 -18   9    6.59    8.35
   0  18 -10   14.79    8.94
   0 -18 -10   -2.78    6.12
   0 -18  10   18.46   13.38
   0 -18  10    6.62    8.88
   0  19   0   -0.36    4.84
   0 -19   0   -1.06    6.98
   0 -19   0   -2.11    7.18
   0 -19   0    0.85    4.54
   0  19  -1   79.18   10.10
   0 -19  -1   78.64   14.01
   0 -19   1   87.56   15.01
   0 -19   1   63.04   13.81
   0 -19  -1   72.59    9.63
   0 -19  -1   85.74   14.43
   0 -19   1   51.30    8.65
   0  19  -2   16.63    6.68
   0 -19   2    4.05    7.45
   0 -19   2   15.61    8.86
   0 -19  -2   20.01    5.84
   0 -19  -2   10.58    7.63
   0 -19  -2   17.19    8.86
   0 -19   2   13.26    5.64
   0  19  -3   23.77    7.26
   0 -19  -3    4.64    7.47
   0 -19   3    6.21   10.18
   0 -19  -3   14.67    5.78
   0 -19   3   11.46    8.39
   0 -19   3   11.34    8.64
   0 -19  -3   14.94    8.95
   0  19  -4  106.78   12.70
   0 -19   4   96.16   16.30
   0 -19  -4   82.13    9.87
   0 -19   4   81.57   11.39
   0 -19  -4   88.51   15.48
   0 -19  -4   90.08   14.96
   0 -19   4   85.24   15.08
   0  19  -5    1.52    6.80
   0 -19  -5    3.26    4.45
   0 -19   5    5.90    8.55
   0 -19   5    7.65    6.13
   0 -19  -5    9.13    8.09
   0 -19  -5    1.50    7.47
   0  19  -6   49.64   10.55
   0 -19  -6   55.18   11.97
   0 -19   6   31.72   11.02
   0 -19   6   49.47    9.38
   0 -19   6   58.49   13.97
   0 -19  -6   49.84   11.98
   0  19  -7   24.07    9.01
   0 -19  -7   11.68    7.88
   0 -19   7    5.99    8.64
   0 -19  -7    8.20    8.09
   0 -19   7   19.64    9.32
   0  19  -8  130.36   17.03
   0 -19   8  166.68   19.39
   0 -19  -8  162.91   18.13
   0 -19   8  119.79   18.71
   0 -19  -8  176.61   18.19
   0  19  -9   25.79   10.13
   0 -19   9   23.59   10.58
   0 -19  -9   39.27   10.94
   0 -19   9   30.83   11.03
   0 -19  -9   33.88   11.53
   0  20   0    0.01    5.44
   0 -20   0    6.54    5.23
   0 -20   0    5.49    9.03
   0 -20   0    6.18    7.25
   0  20  -1    1.54    5.51
   0 -20  -1   17.75   13.22
   0 -20   1    8.08    5.40
   0 -20   1    5.96    7.92
   0 -20   1    4.87    8.27
   0 -20  -1   -0.13    4.72
   0 -20  -1    5.18    7.70
   0  20  -2   40.12    8.67
   0 -20  -2   40.20   10.98
   0 -20  -2   36.33    7.16
   0 -20   2   30.19   10.92
   0 -20   2   27.11   10.52
   0  20  -3  116.42   13.10
   0 -20   3   82.55   16.15
   0 -20   3  128.07   18.51
   0 -20   3  107.59   13.17
   0 -20  -3  141.66   18.51
   0 -20  -3  114.18   11.73
   0  20  -4   24.83    8.32
   0 -20  -4   31.89   10.23
   0 -20   4   18.94    6.90
   0 -20   4   19.98   10.60
   0 -20  -4   19.60   15.79
   0 -20   4   17.51    9.45
   0  20  -5   77.26   11.65
   0 -20  -5   86.39   14.86
   0 -20   5   64.04   10.59
   0 -20   5   69.15   14.01
   0 -20  -5   61.01   17.31
   0 -20   5   57.60   14.09
   0  20  -6   51.41   10.39
   0 -20  -6   21.52    9.61
   0 -20   6   50.56   13.34
   0 -20   6   30.27    8.42
   0 -20   6   33.32   11.46
   0 -20  -6   26.09    9.95
   0  20  -7  225.37   21.15
   0 -20   7  221.73   23.57
   0 -20   7  218.42   23.94
   0 -20  -7  257.68   23.57
   0 -20  -7  247.38   23.84
   0  20  -8   56.75   11.59
   0 -20  -8   39.58   11.09
   0 -20   8   47.25   12.55
   0 -20   8   43.03   12.13
   0 -20  -8   29.11   10.22
   0 -21   0   12.02    9.16
   0 -21   0    0.88    8.69
   0 -21   0    2.01    5.65
   0  21  -1  474.38   36.99
   0 -21   1  573.48   41.22
   0 -21  -1  542.65   40.70
   0 -21   1  554.73   41.31
   0 -21  -1  560.62   41.47
   0  21  -2   21.29    7.37
   0 -21   2   18.00   10.42
   0 -21  -2   20.52   10.47
   0 -21  -2   11.61    8.85
   0 -21   2   12.45    9.34
   0 -21   2    6.12    6.18
   0  21  -3  137.05   14.77
   0 -21   3  129.15   19.21
   0 -21  -3  158.11   20.01
   0 -21  -3  152.63   21.40
   0 -21   3  128.57   20.04
   0 -21   3  109.56   14.03
   0  21  -4   16.02    7.90
   0 -21   4   16.60    9.60
   0 -21  -4   24.47   10.88
   0 -21  -4   18.19   10.50
   0 -21   4   19.33    7.15
   0 -21   4   32.20   13.11
   0  21  -5   36.83    9.48
   0 -21   5   25.99    8.13
   0 -21   5   39.24   14.49
   0 -21  -5   22.16   10.53
   0 -21  -5   30.22   11.09
   0 -21   5   15.03   17.99
   0  21  -6   -0.51    7.65
   0 -21  -6    3.38    7.75
   0 -21  -6    5.80    8.18
   0 -21   6   -1.52    8.70
   0 -21   6   -2.70   15.02
   0 -22   0   75.11   21.76
   0 -22   0   47.34   13.66
   0 -22   1   -1.90    8.52
   0 -22  -1   16.38   17.32
   0 -22  -1    8.55   11.38
   0 -22   1   17.78   11.12
   0 -22  -2   47.95   15.11
   0 -22   2   21.20   10.42
   0 -22   2   25.65   11.54
   0  22  -3   37.36   10.03
   0 -22   3   27.06   11.81
   0 -22   3   46.30   13.02
   0 -22   3   50.03   14.48
   0 -22  -3   25.66   12.09
   0  22  -4   29.38    9.27
   0 -22   4    6.36   10.39
   0 -22  -4    1.70    9.74
   0 -22   4   29.37   12.56
   0 -22   4   16.47    8.10
   0 -22  -4   28.24   17.68
   1   0 -17   -1.41    6.19
   1   0 -16   91.10   13.28
   1   0 -15   -2.60    5.17
   1   0 -15   -2.49    3.80
   1   0 -14  447.57   28.43
   1   0 -14  448.66   31.01
   1   0 -13   -1.68    3.37
   1   0 -13   -5.19    4.08
   1   0 -12   98.18    8.85
   1   0 -12   92.51   11.21
   1   0 -11    4.12    4.22
   1   0 -11   -0.95    3.01
   1   0 -10   52.45    7.86
   1   0  -9   -1.97    2.86
   1   0  -8  498.18   30.80
   1   0  -7   -0.72    2.36
   1   0  -6  371.24   22.89
   1   0  -5   -0.99    1.62
   1   0  -4   72.78    5.74
   1   0  -3   -0.69    1.45
  -1   0   3   -0.94    1.30
   1   0  -2 1600.13   98.64
  -1   0   2 1720.58   98.44
  -1   0  -1    0.30    1.09
   1   0   1    0.09    0.63
   1   0   2  319.85   17.97
  -1   0  -2  294.76   18.16
  -1   0  -3   -0.99    1.95
   1   0   3    0.42    1.29
  -1   0  -4  707.48   40.91
  -1   0  -5   -1.70    2.29
  -1   0  -6  914.45   52.93
  -1   0  -7   -0.42    2.84
  -1   0  -8 1339.93   77.16
  -1   0  -9   -5.68    3.24
  -1   0 -10   50.89    6.97
  -1   0 -10   36.14    7.12
  -1   0 -11   -6.88    3.62
  -1   0 -11   -1.23    3.90
  -1   0 -12  587.21   39.87
  -1   0 -12  644.18   38.63
  -1   0 -13   -6.00    4.20
  -1   0 -13   -1.21    5.06
  -1   0 -14   57.62   10.31
  -1   0 -14   55.41    8.85
  -1   0 -15   -2.99    5.52
  -1   0 -15   -4.12    4.45
  -1   0 -16   12.69    8.29
  -1   0 -17   -2.46    7.57
   1   1 -17   24.81    8.63
   1  -1 -17   19.43    8.08
   1   1 -16  174.65   17.72
   1  -1 -16  184.45   17.69
   1   1 -15   23.91    6.00
   1   1 -15   21.20    7.61
   1  -1 -15   21.28    5.63
   1  -1 -15   18.41    7.04
   1   1 -14   36.37    6.46
   1   1 -14   36.82    8.81
   1  -1 -14   35.99    6.17
   1  -1 -14   36.13    7.85
   1   1 -13   19.49    6.63
   1   1 -13   27.33    5.46
   1  -1 -13   31.12    5.63
   1  -1 -13   31.26    7.35
   1   1 -12   46.78    6.34
   1   1 -12   41.95    7.79
   1  -1 -12   42.58    7.68
   1   1 -11  518.25   31.50
   1   1 -11  510.15   33.15
   1  -1 -11  508.85   32.83
   1   1 -10   74.52    7.18
   1   1 -10   88.49    9.29
   1  -1 -10   82.35    8.75
   1   1  -9  455.16   27.15
   1   1  -9  453.93   28.88
   1  -1  -9  448.57   28.50
   1   1  -8  399.06   26.46
   1   1  -8  431.48   25.08
   1  -1  -8  425.69   26.31
   1   1  -7  432.38   23.68
   1   1  -7  430.40   25.26
   1   1  -7  365.35   23.61
   1  -1  -7  374.29   24.58
   1   1  -6  637.42   34.71
   1   1  -6  572.35   34.75
   1   1  -6  597.99   35.92
   1   1  -5   19.54    3.46
   1   1  -5   13.51    2.19
   1   1  -4  495.80   29.18
   1   1  -4  466.93   28.37
   1   1  -4  511.53   28.30
  -1  -1   4  509.53   29.15
   1   1  -3  217.56   12.30
   1   1  -3  192.29   12.27
   1   1  -3  211.74   12.95
  -1  -1   3  215.30   12.91
   1   1  -2  663.70   35.27
  -1  -1   2  577.95   35.09
   1   1  -1   13.53    1.53
  -1   1   0   22.74   10.09
  -1  -1   0   15.84    7.96
  -1   1  -1  152.87    8.73
  -1  -1  -1  126.29    8.47
   1  -1   1  147.16    8.65
  -1   1  -2  409.12   22.64
   1   1   2  361.66   22.15
   1  -1   2  395.97   22.57
  -1  -1  -2  382.26   22.27
  -1  -1  -3  205.47   12.42
   1  -1   3  208.37   12.96
  -1  -1  -4  121.46    7.90
  -1   1  -5  858.64   49.82
   1  -1   5  866.27   49.11
  -1  -1  -5  862.82   49.33
  -1   1  -6  272.36   16.92
  -1  -1  -6  255.45   16.33
  -1   1  -7  376.36   22.20
  -1  -1  -7  331.27   21.65
  -1   1  -8  591.07   35.51
  -1   1  -8  620.36   36.79
  -1  -1  -8  517.90   34.11
  -1   1  -9  864.77   50.70
  -1   1  -9  835.80   51.63
  -1  -1  -9  862.77   52.82
  -1   1 -10   10.39    4.50
  -1   1 -10    8.05    4.75
  -1  -1 -10   14.32    4.78
  -1   1 -11  320.61   20.96
  -1   1 -11  299.20   22.17
  -1  -1 -11  298.41   21.79
  -1  -1 -11  289.19   20.39
  -1   1 -12   12.98    5.26
  -1   1 -12   19.11    7.33
  -1  -1 -12    9.17    5.15
  -1  -1 -12   13.49    5.53
  -1   1 -13   19.25    7.28
  -1   1 -13   26.24    6.51
  -1  -1 -13   22.20    7.15
  -1  -1 -13   13.62    5.73
  -1   1 -14  112.53   12.00
  -1   1 -14  134.72   15.60
  -1  -1 -14  114.37   13.88
  -1  -1 -14   96.71   11.50
  -1   1 -15    2.92    5.74
  -1   1 -15   13.44    7.12
  -1  -1 -15    6.82    6.45
  -1  -1 -15    1.76    6.08
  -1   1 -16  127.19   16.61
  -1  -1 -16  177.74   19.14
  -1   1 -17   -2.09    7.41
  -1  -1 -17   -3.56    8.63
   1   2 -17   85.61   13.86
   1  -2 -17   88.90   13.22
   1   2 -16   -0.21    6.18
   1   2 -16   -2.96    5.46
   1  -2 -16   -0.36    5.29
   1   2 -15  109.04   11.53
   1   2 -15  155.90   16.85
   1  -2 -15  129.33   14.90
   1  -2 -15   98.22   10.33
   1   2 -14  122.01   14.47
   1   2 -14  119.93   11.37
   1   2 -13  164.34   12.99
   1   2 -13  156.30   21.49
   1  -2 -13  143.94   13.96
   1   2 -12    3.39    3.72
   1   2 -12    5.60    4.93
   1  -2 -12    0.70    4.10
   1   2 -11   65.78    7.48
   1   2 -11   72.21    9.42
   1  -2 -11   72.75    8.93
   1   2 -10  265.41   19.14
   1   2 -10  270.11   17.54
   1  -2 -10  256.69   18.37
   1   2  -9   11.34    3.28
   1   2  -9    0.77    3.54
   1  -2  -9    9.54    3.77
   1   2  -8   98.68    9.19
   1   2  -8   98.81    7.75
   1   2  -7    7.46    2.64
   1   2  -7    5.00    3.06
   1   2  -6   62.75    5.65
   1   2  -6   72.33    5.75
   1   2  -6   76.90    6.89
   1   2  -5 2049.38  137.79
  -1  -2   5 1696.23  143.83
   1   2  -4   14.97    2.61
   1   2  -4   22.81    3.49
  -1  -2   4   22.10    3.30
  -1  -2   4   16.50    2.34
   1   2  -3  814.04   47.87
   1   2  -3  840.00   47.69
   1   2  -3  833.40   47.68
  -1  -2   3  868.69   47.50
  -1  -2   3  815.13   47.82
  -1  -2   3  829.38   47.44
   1   2  -2  515.21   30.49
   1   2  -2  518.25   30.46
   1   2  -2  536.40   30.47
  -1  -2   2  540.20   30.41
  -1  -2   2  517.36   30.44
  -1  -2   2  538.21   30.47
   1  -2  -1 3765.64  229.11
  -1  -2   1 3894.07  233.73
   1   2   0   41.52    3.45
  -1   2   0   46.63    3.63
   1   2   0   47.13    3.24
  -1   2   0   44.72    3.07
   1  -2   0   46.76    3.61
  -1  -2   0   47.01    3.27
  -1  -2   0   45.95    3.53
   1  -2   1 2061.68  136.27
  -1  -2  -1 1992.14  128.46
   1   2   2  881.87   51.08
  -1   2  -2  925.30   51.53
   1  -2   2  930.96   51.42
  -1  -2  -2  873.44   51.19
  -1   2  -3 1346.08   78.86
   1  -2   3 1406.01   78.75
  -1  -2  -3 1418.99   78.49
  -1   2  -4  726.92   42.16
   1  -2   4  727.95   41.96
  -1   2  -5  209.72   13.12
  -1   2  -5  199.77   13.47
   1  -2   5  195.88   12.51
   1  -2   5  175.82   12.75
  -1  -2  -5  202.28   12.18
   1  -2   6   75.10    6.05
   1  -2   6   82.02    6.40
  -1  -2  -6   77.31    5.98
  -1   2  -7    1.38    3.73
  -1   2  -7    2.13    3.18
  -1  -2  -7    5.72    2.44
  -1   2  -8   80.44    8.92
  -1   2  -8   76.23    7.80
  -1  -2  -8   77.63    6.85
  -1   2  -9  456.15   29.87
  -1   2  -9  479.81   29.02
  -1  -2  -9  446.21   28.17
  -1   2 -10   46.97    7.20
  -1   2 -10   45.33    7.87
  -1  -2 -10   53.52    6.98
  -1   2 -11  122.14   13.11
  -1   2 -11  139.16   12.34
  -1  -2 -11  153.39   11.94
  -1   2 -12  122.92   20.65
  -1   2 -12  135.01   12.49
  -1  -2 -12  147.98   12.07
  -1  -2 -12  118.93   13.63
  -1   2 -13  247.22   20.98
  -1   2 -13  267.29   19.60
  -1  -2 -13  258.27   20.31
  -1  -2 -13  246.58   18.54
  -1   2 -14   12.94    6.14
  -1   2 -14    8.23    6.73
  -1  -2 -14    1.73    4.99
  -1  -2 -14   12.78    6.51
  -1   2 -15  150.89   14.54
  -1   2 -15  138.00   17.02
  -1  -2 -15  135.05   16.52
  -1   2 -16    5.37    7.37
  -1  -2 -16   14.55    7.97
   1   3 -17   10.38    7.93
   1  -3 -17    8.33    6.88
   1   3 -16   37.04    9.81
   1   3 -16   21.36    7.01
   1  -3 -16   23.17    7.44
   1   3 -15   83.92   10.71
   1   3 -15   78.30   12.17
   1  -3 -15   78.96   11.25
   1   3 -14    0.99    5.56
   1   3 -14    4.24    4.52
   1  -3 -14   -1.42    6.59
   1   3 -13   20.72    5.59
   1   3 -13   19.46    7.42
   1  -3 -13   23.04    6.23
   1   3 -12   24.46    7.14
   1   3 -12   36.46    6.34
   1  -3 -12   39.74    7.15
   1   3 -11  138.15   11.63
   1   3 -11  145.97   13.17
   1  -3 -11  144.55   12.27
   1   3 -10    0.66    3.00
   1   3 -10    1.56    4.29
   1  -3 -10   -0.10    3.13
   1   3  -9  280.84   18.71
   1   3  -9  297.83   20.23
   1   3  -8   64.81    8.60
   1   3  -7  862.84   50.93
   1   3  -7  891.61   51.92
  -1  -3   6   46.80    4.40
   1   3  -5 1984.53  115.22
   1   3  -5 2089.69  115.80
  -1  -3   5 2032.21  114.80
   1   3  -4  109.29    8.58
   1   3  -4  142.53    9.18
  -1  -3   4  115.16    8.35
  -1  -3   4  135.15    9.01
   1   3  -3  828.02   51.66
   1   3  -3  925.30   51.80
   1   3  -3  947.16   51.91
  -1  -3   3  865.96   51.55
  -1  -3   3 1011.85   51.76
  -1  -3   3  820.04   51.57
   1   3  -2 1705.86   96.65
   1   3  -1  177.03   11.45
  -1  -3   1  181.48   11.46
   1   3   0 2192.37  153.81
  -1  -3   0 2419.55  154.64
   1  -3   0 2318.66  155.35
  -1   3  -1 1259.22   68.93
   1   3   1 1111.56   68.51
  -1   3  -1 1253.04   68.44
   1  -3   1 1227.44   68.42
   1  -3   1 1282.44   68.88
  -1  -3  -1 1123.95   68.58
  -1   3  -2  638.03   36.91
  -1   3  -2  675.61   36.79
   1   3   2  628.64   36.35
   1  -3   2  643.80   36.78
  -1  -3  -2  585.82   36.45
  -1   3  -3 1076.73   60.08
  -1   3  -3  992.01   59.90
   1  -3   3 1002.98   59.69
  -1  -3  -3 1111.65   59.56
  -1   3  -4   25.96    4.02
  -1   3  -4   33.11    4.48
   1  -3   4   36.48    4.22
  -1  -3  -4   31.68    3.38
   1  -3   4   29.03    4.07
  -1   3  -5 1595.45   96.19
  -1   3  -5 1704.69   96.74
  -1  -3  -5 1676.61   95.48
   1  -3   5 1737.42   95.89
   1  -3   5 1733.84   96.16
  -1   3  -6   44.46    5.63
  -1   3  -6   51.18    6.34
   1  -3   6   44.62    5.37
  -1  -3  -6   33.80    3.98
   1  -3   6   39.95    4.77
  -1   3  -7  957.83   58.42
  -1   3  -7  979.62   57.79
   1  -3   7  982.55   56.81
  -1  -3  -7  976.02   56.64
   1  -3   7 1044.85   57.01
  -1   3  -8    6.77    3.94
  -1   3  -8    8.96    3.78
  -1  -3  -8    6.45    2.58
  -1   3  -9  270.55   19.45
  -1   3  -9  266.56   18.56
  -1  -3  -9  269.15   17.24
  -1   3 -10   17.10    5.15
  -1   3 -10   18.02    6.30
  -1  -3 -10   26.39    5.75
  -1   3 -11   44.77    7.66
  -1   3 -11   51.54    8.87
  -1  -3 -11   45.18    6.83
  -1   3 -12   84.10   10.50
  -1   3 -12   86.43   11.76
  -1  -3 -12   80.02    9.22
  -1   3 -13   31.07    8.49
  -1   3 -13   27.55    7.13
  -1  -3 -13   24.82    6.65
  -1  -3 -13   38.81    8.30
  -1   3 -14   24.71    8.33
  -1   3 -14   14.80    6.69
  -1  -3 -14   23.75    6.55
  -1  -3 -14   27.52    7.87
  -1   3 -15    3.69    5.86
  -1   3 -15    4.15    6.86
  -1  -3 -15    8.76    7.08
  -1   3 -16   -3.84    6.47
  -1  -3 -16    4.51    6.34
   1   4 -17    5.62    8.24
   1  -4 -17    8.78    6.77
   1   4 -16   -2.07    5.16
   1   4 -16    4.49    7.43
   1  -4 -16    4.77    5.82
   1   4 -15   23.33    7.29
   1   4 -15   34.53    9.50
   1  -4 -15   40.53    8.61
   1   4 -14    4.98    6.50
   1   4 -14    9.12    5.29
   1  -4 -14   -1.11    4.23
   1   4 -13   52.30    9.70
   1   4 -13   60.89    8.91
   1  -4 -13   56.43    9.01
   1   4 -12  652.94   42.47
   1   4 -12  647.22   40.95
   1  -4 -12  684.27   41.30
   1   4 -11   18.28    5.35
   1   4 -11   19.71    6.08
   1  -4 -11   17.95    5.01
   1   4 -10 1026.61   60.59
   1   4 -10 1025.30   61.74
   1   4  -9    3.85    4.20
   1   4  -9    4.17    3.55
   1   4  -8  581.59   35.32
   1   4  -8  551.26   34.32
   1   4  -7    5.76    3.31
   1   4  -7    3.68    3.01
  -1  -4   7    8.90    2.76
  -1  -4   7    2.03    2.22
   1   4  -6  707.20   41.06
   1   4  -6  670.28   40.78
  -1  -4   6  699.10   39.90
  -1  -4   6  679.84   39.65
  -1  -4   6  658.42   40.70
   1   4  -5  209.53   13.48
   1   4  -5  187.93   13.48
   1   4  -5  184.31   13.50
  -1  -4   5  199.76   12.92
  -1  -4   5  201.02   12.83
  -1  -4   5  185.67   13.29
   1   4  -4   70.95    6.76
   1   4  -4   88.32    7.99
   1   4  -4   93.75    7.48
  -1  -4   4   90.72    7.76
  -1  -4   4   68.69    6.53
   1   4  -3  707.78   42.76
   1   4  -3  768.19   42.86
   1   4  -3  726.77   42.49
  -1  -4   3  714.55   42.58
  -1  -4   3  761.26   42.68
  -1  -4   3  704.04   42.42
   1   4  -2   12.83    3.06
   1   4  -2   18.35    2.88
  -1  -4   2   16.22    3.31
  -1  -4   2   13.14    2.55
   1  -4  -2   16.98    1.76
  -1  -4   2    8.81    2.79
   1   4  -1 1107.30   59.15
   1   4  -1 1034.26   58.43
  -1   4   1 1017.12   57.79
  -1  -4   1 1060.59   59.07
   1  -4  -1  940.17   58.68
  -1  -4   1 1006.30   58.47
   1  -4  -1 1024.56   57.84
   1   4   0   30.05    3.17
  -1   4   0   33.44    4.51
  -1   4   0   29.67    3.01
   1   4   0   31.04    3.86
   1  -4   0   26.26    2.96
   1  -4   0   27.04    3.87
  -1  -4   0   31.29    3.27
  -1  -4   0   27.00    3.83
  -1   4  -1  334.65   20.67
  -1   4  -1  330.65   19.93
   1   4   1  355.32   20.33
  -1  -4  -1  333.69   19.74
  -1  -4  -1  348.95   20.40
   1  -4   1  326.15   20.54
   1  -4   1  317.77   19.85
   1   4   2  220.28   13.23
  -1   4  -2  194.94   13.77
  -1   4  -2  214.95   13.44
  -1  -4  -2  215.95   13.42
   1  -4   2  201.74   13.71
   1  -4   2  220.28   13.42
  -1   4  -3  958.46   57.34
  -1   4  -3 1034.03   57.25
   1  -4   3  961.33   57.06
  -1  -4  -3 1015.37   56.85
  -1   4  -4 1156.52   64.80
  -1   4  -4 1027.68   65.21
   1  -4   4 1068.30   64.20
   1  -4   4 1165.11   64.79
  -1  -4  -4 1180.40   64.03
  -1   4  -5   15.51    3.61
   1  -4   5   11.25    3.15
  -1  -4  -5    9.48    2.52
  -1   4  -6  153.11   11.86
  -1   4  -6  150.74   11.43
   1  -4   6  142.69   10.87
  -1  -4  -6  142.75   10.07
   1  -4   6  168.64   10.98
  -1  -4  -7   25.85    3.65
   1  -4   7   24.14    4.13
  -1   4  -8 1276.79   73.67
  -1   4  -8 1179.47   72.76
  -1  -4  -8 1260.97   71.43
   1  -4   8 1283.89   71.63
   1  -4   8 1241.86   71.74
  -1   4  -9   11.89    4.48
  -1   4  -9    9.04    4.66
  -1  -4  -9   10.96    3.30
  -1   4 -10  636.92   38.92
  -1   4 -10  585.70   37.70
  -1  -4 -10  595.55   36.60
  -1   4 -11  123.18   11.92
  -1   4 -11  121.40   13.53
  -1  -4 -11  116.10    9.99
  -1   4 -12  145.87   15.82
  -1   4 -12  121.45   12.63
  -1  -4 -12  128.23   11.29
  -1   4 -13   82.52   13.05
  -1   4 -13  101.72   12.04
  -1  -4 -13   81.91   11.19
  -1  -4 -13   85.86   10.10
  -1   4 -14    6.50    6.01
  -1   4 -14    7.38    7.20
  -1  -4 -14   14.91    7.49
  -1  -4 -14   16.16    6.06
  -1   4 -15   42.62   10.34
  -1   4 -15   41.88    9.49
  -1  -4 -15   44.59    9.36
  -1   4 -16    2.22   10.66
  -1  -4 -16    4.88    6.50
   1  -5 -17   13.97    7.02
   1   5 -16   46.70   11.57
   1   5 -16   37.50    8.89
   1  -5 -16   36.23    8.38
   1   5 -15  112.32   13.54
   1   5 -15  161.97   18.14
   1  -5 -15  136.30   15.01
   1   5 -14   52.01   10.53
   1   5 -14   54.04    9.26
   1  -5 -14   43.10    8.49
   1   5 -13    5.39    4.97
   1   5 -13    4.00    6.07
   1  -5 -13    6.11    4.58
   1   5 -12   88.88   11.05
   1   5 -12   92.29   12.93
   1  -5 -12   99.34   11.05
   1   5 -11  149.56   13.35
   1   5 -11  159.12   14.67
   1   5  -9   69.76    9.23
   1   5  -9   79.64    9.17
   1   5  -8  330.48   21.77
   1   5  -8  285.23   20.83
  -1  -5   8  295.57   19.49
  -1  -5   8  346.00   19.63
   1   5  -7  101.10    9.43
   1   5  -7  104.36    9.69
  -1  -5   7   96.42    9.33
  -1  -5   7   97.47    8.20
  -1  -5   7  109.59    8.28
  -1  -5   6   94.83    8.03
   1   5  -5   38.25    5.95
   1   5  -5   42.63    5.73
   1   5  -5   42.35    5.65
  -1  -5   5   45.04    5.49
  -1  -5   5   46.76    5.79
  -1  -5   5   46.62    5.38
   1   5  -4  824.34   52.74
   1   5  -4  859.80   53.30
   1   5  -4  951.03   51.89
  -1  -5   4  858.68   51.68
  -1  -5   4  881.56   51.61
  -1  -5   4  937.39   51.79
   1   5  -3  128.33    9.66
  -1  -5   3  124.57    9.49
   1   5  -2 1321.20   73.94
   1   5  -2 1280.56   74.52
  -1  -5   2 1341.41   74.56
  -1  -5   2 1297.36   73.93
  -1  -5   2 1290.24   74.53
   1  -5  -2 1247.19   72.92
   1   5  -1 1355.15   74.30
   1   5  -1 1342.46   75.08
  -1   5   1 1303.93   73.63
   1  -5  -1 1223.40   74.71
  -1  -5   1 1388.40   75.16
   1  -5  -1 1288.49   73.68
  -1  -5   1 1249.98   74.29
  -1   5   0 1144.05   63.34
   1   5   0 1137.96   64.29
  -1   5   0 1109.98   64.33
   1   5   0 1096.25   63.40
  -1  -5   0 1104.76   63.52
   1  -5   0 1156.39   64.42
  -1  -5   0 1086.19   64.27
   1  -5   0 1097.86   63.29
  -1   5  -1   57.50    6.02
  -1   5  -1   60.19    5.10
   1  -5   1   65.91    5.97
   1  -5   1   56.02    4.85
  -1  -5  -1   55.64    4.64
  -1   5  -2 2660.54  151.21
   1  -5   2 2674.34  151.19
  -1   5  -3  134.29   10.11
   1  -5   3  143.24   11.40
  -1  -5  -3  106.55    8.77
   1  -5   3  131.72    9.26
  -1   5  -4  892.31   53.23
  -1   5  -4  914.66   53.02
  -1  -5  -4  858.05   52.30
   1  -5   4  937.75   52.85
   1  -5   4  937.24   54.64
  -1   5  -5   40.86    5.52
  -1   5  -5   35.03    5.31
   1  -5   5   33.82    4.77
   1  -5   5   26.59    4.64
  -1  -5  -5   29.85    4.13
  -1   5  -6  132.62   10.51
  -1   5  -6  133.69   10.56
   1  -5   6  147.38    9.86
  -1  -5  -6  105.09    8.66
   1  -5   6  100.46    9.46
  -1   5  -7  283.18   19.35
  -1   5  -7  267.80   19.01
   1  -5   7  273.97   18.77
   1  -5   7  285.80   18.17
  -1  -5  -7  280.03   17.55
  -1   5  -8  262.44   18.34
  -1   5  -8  250.50   17.85
   1  -5   8  201.74   19.58
  -1  -5  -8  262.74   16.10
  -1   5  -9   48.19    7.41
  -1   5  -9   47.02    7.61
   1  -5   9   49.67    6.58
   1  -5   9   41.23    5.62
  -1  -5  -9   51.21    7.91
  -1   5 -10  301.03   21.77
  -1   5 -10  261.08   20.59
  -1  -5 -10  306.95   18.86
  -1   5 -11    5.76    5.80
  -1   5 -11   12.16    5.49
  -1  -5 -11   12.44    3.97
  -1   5 -12  170.84   16.53
  -1   5 -12  157.37   15.10
  -1  -5 -12  177.94   13.21
  -1   5 -13   37.74    9.21
  -1   5 -13   27.82    7.83
  -1  -5 -13   37.00    6.69
  -1   5 -14  163.11   18.33
  -1   5 -14  143.27   15.49
  -1  -5 -14  145.70   13.36
  -1  -5 -14  151.16   15.05
  -1   5 -15   84.22   13.44
  -1   5 -15   77.58   17.60
  -1  -5 -15   84.38   12.31
  -1   5 -16   33.69   13.50
  -1  -5 -16   24.88    8.25
   1   6 -17  145.39   18.53
   1  -6 -17  145.22   15.72
   1   6 -16   32.26   10.94
   1   6 -16   28.25    9.77
   1  -6 -16   43.76    9.21
   1   6 -15  210.54   18.52
   1   6 -15  214.13   20.40
   1  -6 -15  196.40   17.56
   1   6 -14   19.21    7.93
   1   6 -14   22.74    7.26
   1  -6 -14   20.38    6.09
   1   6 -13   74.71   11.17
   1   6 -13   57.49    9.94
   1  -6 -13   72.67    9.76
   1   6 -12  119.68   12.61
   1   6 -12  131.30   15.98
   1   6 -11    3.41    4.50
   1   6 -11    6.66    5.51
   1   6 -10  210.55   16.16
   1   6 -10  189.32   16.40
   1   6  -9  345.70   24.47
   1   6  -9  316.73   23.91
  -1  -6   9  369.84   22.71
  -1  -6   9  384.30   24.19
   1   6  -8   78.24    8.94
   1   6  -8   92.73   10.17
  -1  -6   8   76.20    7.59
  -1  -6   8   86.31    9.55
   1   6  -7  619.14   36.40
   1   6  -7  561.56   36.12
  -1  -6   7  594.88   35.23
  -1  -6   7  561.18   34.84
  -1  -6   7  579.44   35.88
   1   6  -6  657.52   39.58
   1   6  -6  671.78   39.38
  -1  -6   6  636.79   39.04
  -1  -6   6  613.86   38.44
  -1  -6   6  651.33   38.78
   1   6  -5  685.19   42.54
   1   6  -5  708.13   42.17
  -1  -6   5  738.57   42.19
  -1  -6   5  700.76   41.96
  -1  -6   5  687.26   41.91
   1   6  -4  723.28   42.53
   1   6  -4  688.64   42.49
   1   6  -4  705.58   41.98
  -1  -6   4  693.01   42.11
  -1  -6   4  700.86   41.82
  -1  -6   4  730.25   42.28
   1   6  -3  431.69   25.71
   1   6  -3  432.37   26.20
   1  -6  -3  405.22   24.10
  -1  -6   3  450.11   26.17
  -1  -6   3  412.47   25.41
  -1  -6   3  373.90   25.81
   1   6  -2    0.67    2.29
   1   6  -2   -0.17    2.05
  -1  -6   2    3.15    2.04
  -1  -6   2    0.10    2.51
   1  -6  -2    1.08    1.32
  -1   6   1  175.65   10.73
   1   6  -1  180.11   11.49
  -1  -6   1  161.87   12.66
   1  -6  -1  166.99   12.09
  -1  -6   1  179.87   11.54
   1  -6  -1  175.52   10.81
   1   6   0  310.94   19.56
   1   6   0  313.59   18.55
  -1   6   0  316.96   18.47
  -1  -6   0  283.66   19.44
  -1  -6   0  301.91   18.66
   1  -6   0  313.77   18.43
  -1   6  -1  133.94    9.43
   1  -6   1  150.26    9.48
  -1  -6  -1  129.96    9.14
  -1   6  -2  201.13   13.40
  -1   6  -2  200.04   14.38
   1  -6   2  192.13   13.99
  -1  -6  -2  224.58   13.90
   1  -6   2  190.79   13.21
  -1  -6  -2  209.12   12.89
  -1   6  -3  314.50   20.57
  -1   6  -3  311.98   19.80
   1  -6   3  306.49   20.15
  -1  -6  -3  305.50   19.62
   1  -6   3  318.46   20.42
   1  -6   3  315.86   19.66
  -1   6  -4  931.86   55.48
  -1   6  -4  925.93   56.01
  -1  -6  -4  980.45   55.12
   1  -6   4  976.61   55.98
   1  -6   4  923.39   55.44
  -1   6  -5  327.86   22.11
  -1   6  -5  332.70   22.50
   1  -6   5  332.80   21.78
   1  -6   5  370.37   22.45
  -1  -6  -5  343.94   21.27
  -1   6  -6  128.71   10.67
  -1   6  -6   95.68   10.37
  -1  -6  -6  130.43    9.38
   1  -6   6  128.52   10.13
   1  -6   6  130.64   10.49
  -1   6  -7  310.69   22.29
  -1   6  -7  318.55   22.41
   1  -6   7  335.73   21.84
   1  -6   7  338.55   21.41
  -1  -6  -7  345.62   20.88
  -1   6  -8   14.81    5.17
  -1   6  -8   13.20    4.99
   1  -6   8    8.96    3.82
   1  -6   8    8.22    4.30
  -1  -6  -8   10.05    4.98
  -1   6  -9    6.22    5.02
  -1   6  -9   10.43    4.88
  -1  -6  -9    8.30    3.18
   1  -6   9    3.90    4.19
   1  -6   9    8.93    3.71
  -1   6 -10  311.80   22.30
  -1   6 -10  299.55   22.55
  -1  -6 -10  300.28   19.75
   1  -6  10  311.53   21.09
  -1   6 -11   21.03    6.60
  -1   6 -11   19.90    7.96
  -1  -6 -11   22.09    4.80
  -1   6 -12   13.81    6.92
  -1   6 -12    8.50    5.61
  -1  -6 -12   16.88    4.76
  -1   6 -13  206.55   20.34
  -1   6 -13  233.75   19.91
  -1  -6 -13  241.28   16.95
  -1   6 -14   11.51    7.85
  -1   6 -14   10.69    7.61
  -1  -6 -14    5.36    5.40
  -1  -6 -14   12.23    5.84
  -1   6 -15  254.56   22.56
  -1   6 -15  213.67   20.34
  -1  -6 -15  206.80   19.18
  -1   6 -16   50.00   11.97
  -1  -6 -16   34.59    9.47
   1   7 -17   24.37   10.87
   1  -7 -17   21.87    7.61
   1   7 -16    5.61    7.37
   1   7 -16    8.00    8.47
   1  -7 -16    4.57    5.73
   1   7 -15   77.67   13.43
   1  -7 -15  100.19   12.36
   1   7 -14   58.27   10.34
   1   7 -14   58.50   11.69
   1  -7 -14   45.00    8.14
   1   7 -13  536.05   35.21
   1   7 -13  487.37   33.76
   1  -7 -13  474.52   32.07
   1   7 -12   12.38    6.84
   1   7 -12   20.16    6.48
   1   7 -11  780.85   48.91
   1   7 -11  763.01   48.30
   1   7 -10   17.69    5.89
   1   7 -10   11.99    5.38
  -1  -7  10   14.13    4.53
  -1  -7  10    8.49    4.96
   1   7  -9  346.78   24.23
   1   7  -9  352.23   24.44
  -1  -7   9  325.29   22.25
  -1  -7   9  366.26   22.30
   1   7  -8    2.38    3.89
   1   7  -8    2.92    4.04
  -1  -7   8    4.36    3.60
  -1  -7   8    2.04    3.41
   1  -7  -8    3.18    2.41
  -1  -7   8    1.96    3.89
   1   7  -7  461.72   28.68
   1   7  -7  473.08   29.19
  -1  -7   7  450.68   28.27
  -1  -7   7  390.41   27.54
   1   7  -6    0.52    3.31
   1   7  -6    1.76    3.72
  -1  -7   6   -1.19    2.97
  -1  -7   6    3.35    3.26
  -1  -7   6    6.39    3.65
   1   7  -5  414.83   25.99
   1   7  -5  398.57   25.21
  -1  -7   5  367.50   24.76
   1   7  -4   -1.01    3.28
   1   7  -4    3.64    3.24
  -1  -7   4    0.88    3.05
   1  -7  -4    0.33    1.54
  -1  -7   4    1.43    2.86
  -1  -7   4   -2.13    2.62
   1   7  -3  230.44   15.35
  -1  -7   3  210.17   15.08
  -1  -7   3  248.71   16.38
   1   7  -2   69.70    7.51
  -1  -7   2   50.53    6.24
  -1  -7   2   54.94    5.55
  -1  -7   2   59.35    7.09
   1  -7  -2   52.34    4.52
  -1   7   1  319.64   20.29
   1   7  -1  335.59   21.01
  -1  -7   1  364.69   22.53
  -1  -7   1  349.34   21.36
   1  -7  -1  362.20   22.24
   1   7   0   50.64    4.95
  -1   7   0   60.98    5.07
  -1  -7   0   50.48    5.99
   1  -7   0   52.73    6.34
   1  -7   0   53.03    4.81
  -1  -7   0   54.73    5.16
  -1   7  -1  340.34   20.63
  -1   7  -1  310.00   18.99
   1   7   1  294.78   18.56
   1  -7   1  312.44   18.95
  -1  -7  -1  284.29   18.69
  -1   7  -2   20.69    4.47
   1  -7   2   15.71    3.95
   1  -7   2   11.75    3.59
   1  -7   2   14.04    3.08
  -1  -7  -2   10.42    2.52
  -1   7  -3  215.33   15.64
  -1   7  -3  254.78   17.12
  -1  -7  -3  254.48   17.59
  -1  -7  -3  184.33   18.33
   1  -7   3  271.62   16.82
   1  -7   3  227.57   15.52
  -1   7  -4  113.09   10.28
  -1   7  -4  111.75    9.35
   1  -7   4  105.18    9.57
   1  -7   4  100.32    8.86
   1  -7   4  108.45    9.61
  -1   7  -5  190.08   14.32
  -1   7  -5  197.67   15.08
  -1   7  -6   77.38    9.11
  -1   7  -6   78.23    8.72
   1  -7   6   83.28    8.56
  -1  -7  -6   79.74    8.73
   1  -7   6   76.08    8.37
  -1   7  -7  267.69   18.65
  -1   7  -7  281.07   19.06
   1  -7   7  247.99   17.86
  -1  -7  -7  227.46   16.58
  -1   7  -8    4.76    4.86
  -1   7  -8    3.19    4.41
  -1  -7  -8    5.90    3.34
   1  -7   8    3.58    3.90
   1  -7   8    6.78    4.31
  -1   7  -9  573.24   37.25
  -1   7  -9  589.23   37.46
   1  -7   9  597.16   35.42
  -1  -7  -9  553.68   34.83
   1  -7   9  576.69   35.67
  -1   7 -10   14.53    6.49
  -1   7 -10   14.91    6.21
   1  -7  10   10.67    4.42
   1  -7  10    9.66    5.03
  -1  -7 -10    9.14    3.69
  -1   7 -11  360.54   26.80
  -1   7 -11  381.66   27.34
  -1  -7 -11  381.23   24.10
  -1   7 -12   86.56   12.44
  -1   7 -12   88.12   12.41
  -1  -7 -12   84.98    9.06
  -1   7 -13  215.05   19.61
  -1   7 -13  233.38   20.66
  -1  -7 -13  216.22   16.21
  -1   7 -14   15.47    7.60
  -1   7 -14   13.50    8.20
  -1   7 -15   30.63   10.84
  -1   7 -15   39.30   10.57
  -1  -7 -15   27.41    8.06
  -1   7 -16   -1.32    8.45
  -1   7 -16    2.93   10.09
  -1  -7 -16    1.83    6.57
   1   8 -16   59.83   11.80
   1  -8 -16   26.23    7.65
   1   8 -15   12.82    7.73
   1   8 -15   23.53    9.22
   1  -8 -15   17.96    6.31
   1   8 -14  171.92   18.40
   1  -8 -14  116.99   12.62
   1   8 -13   -3.43    5.66
   1   8 -13    5.08    6.08
   1   8 -12   18.29    7.20
   1   8 -12   18.43    7.19
   1   8 -11    8.62    5.67
   1   8 -11    5.30    7.90
  -1  -8  11    6.59    3.88
  -1  -8  11    3.44    4.22
   1   8 -10  113.32   12.99
   1   8 -10   94.80   12.02
  -1  -8  10   87.00    9.13
  -1  -8  10   87.41    9.13
   1   8  -9   45.89    8.21
   1   8  -9   49.52    8.71
   1  -8  -9   48.90    7.89
  -1  -8   9   55.58    7.17
  -1  -8   9   44.34    7.05
   1   8  -8  445.89   30.06
   1   8  -8  427.33   30.34
  -1  -8   8  467.03   29.75
  -1  -8   8  462.14   29.23
   1  -8  -8  488.15   28.47
  -1  -8   8  449.68   28.87
   1   8  -7  242.23   18.68
   1   8  -7  248.08   18.22
  -1  -8   7  241.41   17.58
  -1  -8   7  244.38   17.46
  -1  -8   7  250.98   17.66
   1  -8  -7  249.10   16.92
   1   8  -6  182.62   14.26
   1   8  -6  183.64   14.95
   1  -8  -6  189.26   15.73
  -1  -8   6  178.07   13.89
  -1  -8   6  184.98   14.14
  -1  -8   6  180.79   14.04
   1   8  -5  109.70   10.77
   1   8  -5  109.02    9.97
  -1  -8   5  123.66   10.49
  -1  -8   5  100.90    9.53
   1   8  -4  228.50   15.79
  -1  -8   4  238.05   16.53
  -1  -8   4  239.27   15.76
  -1  -8   4  211.92   16.18
   1  -8  -4  219.67   13.98
   1   8  -3  547.21   33.40
  -1  -8   3  533.84   34.34
  -1  -8   3  544.19   33.39
   1  -8  -3  562.68   32.09
  -1  -8   3  567.87   34.44
  -1   8   2  393.43   23.20
   1   8  -2  386.19   24.36
   1  -8  -2  394.48   25.28
  -1  -8   2  401.13   24.49
  -1  -8   2  387.30   25.47
   1  -8  -2  400.43   23.45
  -1  -8   2  400.74   25.73
   1   8  -1  267.10   16.80
  -1   8   1  252.44   15.81
   1  -8  -1  254.23   17.77
   1  -8  -1  249.97   15.94
  -1  -8   1  258.09   18.02
  -1  -8   1  263.77   16.72
  -1  -8   1  267.27   17.96
   1   8   0  228.50   16.87
  -1   8   0  260.39   16.28
  -1  -8   0  293.68   17.81
   1  -8   0  267.17   16.31
  -1  -8   0  243.50   17.67
   1  -8   0  271.70   18.10
  -1   8  -1  574.89   36.20
   1   8   1  586.51   34.40
  -1   8  -1  592.28   34.79
   1  -8   1  567.20   36.07
   1  -8   1  608.03   36.31
  -1  -8  -1  588.94   37.21
  -1  -8  -1  590.34   35.96
  -1   8  -2  172.05   12.58
  -1   8  -2  187.07   14.16
   1  -8   2  171.77   13.66
  -1  -8  -2  184.52   14.76
   1  -8   2  179.70   13.73
  -1  -8  -2  191.20   13.41
   1  -8   2  177.74   12.42
  -1   8  -3  155.19   11.59
  -1   8  -3  180.80   13.31
   1  -8   3  137.14   12.12
   1  -8   3  146.37   11.24
  -1  -8  -3  138.58   11.50
  -1  -8  -3  159.64   10.67
   1  -8   3  157.91   12.40
  -1   8  -4  481.69   29.92
  -1   8  -4  463.03   30.84
   1  -8   4  460.85   30.22
   1  -8   4  486.30   30.68
  -1  -8  -4  498.07   29.86
   1  -8   4  488.15   29.71
  -1   8  -5    6.94    4.11
  -1   8  -5    4.20    4.24
   1  -8   5    9.01    4.52
   1  -8   5    6.05    3.93
  -1  -8  -5    5.89    3.13
  -1   8  -6  511.82   34.05
  -1   8  -6  523.87   33.39
   1  -8   6  549.71   33.72
  -1  -8  -6  525.61   32.40
   1  -8   6  530.38   33.05
  -1   8  -7    1.10    4.42
  -1   8  -7    3.80    4.61
   1  -8   7    5.61    4.40
  -1  -8  -7   -1.73    2.60
   1  -8   7    1.38    4.01
  -1   8  -8  273.87   21.10
  -1   8  -8  276.07   21.37
  -1  -8  -8  284.72   19.22
   1  -8   8  309.16   20.64
   1  -8   8  299.77   20.09
  -1   8  -9   20.77    6.78
  -1   8  -9   32.40    7.51
   1  -8   9   36.91    6.69
  -1  -8  -9   29.64    5.41
   1  -8   9   25.36    6.08
  -1   8 -10    6.22    6.42
  -1   8 -10    3.72    5.64
   1  -8  10    7.27    5.13
   1  -8  10    4.30    4.65
  -1  -8 -10    8.36    3.93
  -1   8 -11   38.76    9.08
  -1   8 -11   26.85    8.12
  -1  -8 -11   43.35    6.42
   1  -8  11   26.85    6.51
   1  -8  11   36.99    6.49
  -1   8 -12   51.04   10.38
  -1   8 -12   70.64   11.87
  -1  -8 -12   67.07    8.39
  -1   8 -13   28.77    8.84
  -1   8 -13   12.14    7.89
  -1  -8 -13   20.95    5.53
  -1   8 -14   11.40    8.24
  -1   8 -14   15.50    8.75
  -1   8 -15   56.09   12.10
  -1  -8 -15   44.57    9.37
   1   9 -16  132.79   17.77
   1   9 -16  158.46   19.96
   1  -9 -16  133.39   20.48
   1   9 -15   -6.47    6.93
   1   9 -15    9.83    7.68
   1  -9 -15   -4.53    4.46
   1   9 -14  435.55   30.71
   1   9 -14  377.84   29.77
   1  -9 -14  378.72   26.79
   1   9 -13   93.99   14.02
   1   9 -13  130.28   20.99
   1  -9 -13  111.16   10.01
   1   9 -12  156.36   16.68
   1   9 -12  150.76   17.08
   1  -9 -12  182.21   13.17
  -1  -9  12  177.38   13.10
   1   9 -11   63.48   10.93
   1   9 -11   53.50    9.77
  -1  -9  11   62.39    7.89
  -1  -9  11   61.34    7.90
   1  -9 -11   59.86    7.03
   1   9 -10    5.45    5.60
   1   9 -10   14.33    6.40
   1  -9 -10    1.29    3.13
  -1  -9  10   11.61    5.02
   1   9  -9   -3.55    4.80
   1   9  -9   -1.25    4.57
  -1  -9   9   -4.32    4.06
  -1  -9   9   -2.94    3.95
   1  -9  -9    0.10    2.86
   1   9  -8  181.28   14.50
   1   9  -8  175.76   15.09
   1  -9  -8  134.87   11.57
  -1  -9   8  142.79   13.04
  -1  -9   8  171.69   13.56
   1   9  -7   45.13    8.12
   1   9  -7   31.66    6.35
  -1  -9   7   48.90    7.26
  -1  -9   7   33.24    6.22
   1  -9  -7   25.56    5.17
  -1  -9   7   38.58    7.09
   1   9  -6 1281.41   74.64
   1   9  -6 1269.97   73.56
  -1  -9   6 1281.44   73.60
  -1  -9   6 1235.59   73.24
  -1  -9   6 1254.45   73.76
   1  -9  -6 1175.57   72.48
   1   9  -5   41.56    7.38
   1   9  -5   42.17    6.52
   1  -9  -5   50.79    6.66
  -1  -9   5   40.37    6.74
   1  -9  -5   45.52    4.75
  -1  -9   5   57.77    7.77
  -1  -9   5   51.51    6.76
   1   9  -4  900.03   51.78
  -1  -9   4  897.94   52.67
   1  -9  -4  846.19   49.99
  -1  -9   4  897.21   51.72
  -1  -9   4  833.90   52.43
   1  -9  -4  854.07   51.72
   1   9  -3  202.46   14.10
  -1  -9   3  210.25   15.26
   1  -9  -3  212.05   14.68
  -1  -9   3  179.21   15.08
   1  -9  -3  187.32   12.57
  -1  -9   3  198.40   14.12
  -1   9   2  310.77   19.26
   1   9  -2  302.07   20.42
  -1  -9   2  320.32   20.65
   1  -9  -2  323.96   21.47
   1  -9  -2  327.30   19.63
  -1  -9   2  333.80   21.95
  -1  -9   2  341.99   22.31
   1  -9  -2  313.82   21.65
  -1   9   1   22.51    3.26
   1   9  -1   19.52    3.81
   1  -9  -1   19.83    3.24
  -1  -9   1   20.71    4.09
  -1  -9   1    9.85    4.09
  -1  -9   1   13.15    4.74
   1  -9  -1   14.72    4.27
   1  -9  -1   19.87    4.83
  -1   9   0  487.04   28.90
   1   9   0  458.14   28.90
   1  -9   0  474.17   29.65
   1  -9   0  473.38   30.68
  -1  -9   0  486.83   30.75
  -1  -9   0  516.11   29.44
   1  -9   0  495.38   30.87
   1   9   1  183.16   12.29
  -1   9  -1  183.13   12.73
   1  -9   1  180.51   12.62
   1  -9   1  201.66   14.61
  -1  -9  -1  178.24   13.92
   1  -9   1  186.62   14.28
  -1  -9  -1  181.84   12.56
  -1   9  -2  197.71   15.01
  -1   9  -2  197.89   13.26
  -1  -9  -2  157.16   13.58
   1  -9   2  224.84   14.99
  -1  -9  -2  185.46   12.59
   1  -9   2  187.35   12.97
   1  -9   2  160.12   14.02
  -1   9  -3  133.38   11.86
  -1   9  -3  122.13   10.15
  -1  -9  -3  121.02    9.04
  -1  -9  -3  100.62    9.97
   1  -9   3  124.85    9.78
   1  -9   3  104.91   10.68
   1  -9   3  144.21   11.56
  -1   9  -4  206.32   14.01
   1  -9   4  207.49   13.59
  -1  -9  -4  165.03   12.31
   1  -9   4  148.65   13.84
  -1   9  -5   31.41    7.04
  -1   9  -5   30.75    5.84
   1  -9   5   38.08    5.75
   1  -9   5   34.09    6.08
   1  -9   5   18.69    5.21
  -1   9  -6  598.12   37.76
  -1   9  -6  646.29   37.03
   1  -9   6  514.34   36.57
  -1   9  -7   21.58    6.33
  -1   9  -7   38.26    7.69
  -1  -9  -7   29.41    5.60
   1  -9   7   38.03    7.04
   1  -9   7   36.55    6.87
  -1   9  -8   24.33    6.40
  -1   9  -8   29.49    7.59
   1  -9   8   22.20    5.97
  -1   9  -9   58.88   10.26
  -1   9  -9   64.01   10.28
  -1  -9  -9   76.03    8.50
   1  -9   9   49.80    8.32
   1  -9   9   58.04    8.75
  -1   9 -10  147.04   15.46
  -1   9 -10  126.37   14.99
  -1  -9 -10  141.99   12.18
   1  -9  10  142.71   13.22
   1  -9  10  179.85   13.52
  -1   9 -11   79.17   11.90
  -1   9 -11   86.28   12.88
   1  -9  11   85.11    9.81
  -1  -9 -11   94.29    9.43
   1  -9  11   72.90    9.95
  -1   9 -12  214.88   19.65
  -1   9 -12  198.22   18.90
  -1  -9 -12  198.34   15.15
   1  -9  12  180.13   15.02
  -1   9 -13    6.83    7.17
  -1   9 -13    6.56    7.54
  -1  -9 -13    6.66    5.06
  -1   9 -14  387.85   31.16
  -1   9 -14  393.82   30.78
  -1   9 -15  106.24   15.59
  -1   9 -15   76.62   14.49
  -1  -9 -15   53.79   10.42
   1  10 -16   19.25    9.96
   1  10 -16   11.27    9.21
   1  10 -15   11.10    9.08
   1  10 -15   10.13    8.15
   1 -10 -15    3.77    5.10
   1  10 -14   22.49    9.11
   1  10 -14   48.47   11.48
   1 -10 -14   22.19    6.23
   1  10 -13    3.83    7.17
   1  10 -13    5.23    7.68
   1 -10 -13    0.06    3.69
   1  10 -12   59.77   11.21
  -1 -10  12   47.38    7.26
   1 -10 -12   51.42    7.20
  -1 -10  12   46.32    7.58
   1  10 -11   17.46    7.56
   1  10 -11   34.10    8.54
   1 -10 -11   27.64    5.61
  -1 -10  11   21.72    6.17
  -1 -10  11   38.01    6.98
   1  10 -10  204.63   20.40
   1  10 -10  153.49   16.68
  -1 -10  10  176.56   14.69
  -1 -10  10  188.57   15.09
   1 -10 -10  181.66   13.66
   1  10  -9   12.74    6.27
   1  10  -9   11.19    5.99
  -1 -10   9   11.06    5.26
   1 -10  -9    2.62    3.45
  -1 -10   9    7.23    5.05
   1  10  -8  617.73   40.01
   1  10  -8  622.54   39.12
  -1 -10   8  580.49   38.06
  -1 -10   8  617.57   38.61
   1 -10  -8  624.41   37.44
  -1 -10   8  587.79   38.39
   1  10  -7   41.87    8.26
   1  10  -7   28.93    6.43
   1 -10  -7   26.79    5.43
  -1 -10   7   24.32    5.99
  -1 -10   7   35.93    7.02
  -1 -10   7   31.11    6.87
   1  10  -6  478.99   30.72
   1  10  -6  455.87   31.77
   1 -10  -6  527.48   30.38
   1 -10  -6  476.24   28.49
  -1 -10   6  487.96   31.23
  -1 -10   6  454.19   30.31
  -1 -10   6  437.65   30.73
   1  10  -5   91.95    9.64
   1 -10  -5   87.66    8.94
  -1 -10   5   96.27    9.20
   1 -10  -5  101.94    9.77
  -1 -10   5   93.84   10.04
  -1 -10   5   84.84   10.00
   1  10  -4  885.27   51.86
   1 -10  -4  916.43   52.34
  -1 -10   4  830.90   52.75
  -1 -10   4  852.89   52.84
  -1 -10   4  857.18   51.76
   1 -10  -4  866.75   50.15
   1  10  -3  213.09   15.76
  -1 -10   3  227.29   17.40
  -1 -10   3  230.50   17.19
   1 -10  -3  221.37   14.45
   1 -10  -3  244.04   16.74
  -1 -10   3  220.59   15.82
  -1  10   2    3.58    2.27
   1  10  -2    7.54    3.41
   1 -10  -2   -2.32    3.66
   1 -10  -2   -0.57    2.95
   1 -10  -2   -0.18    2.14
  -1 -10   2    3.02    3.05
  -1 -10   2    0.69    3.39
  -1 -10   2   -2.77    3.83
   1  10  -1 1387.05   82.24
  -1  10   1 1415.78   81.62
  -1 -10   1 1394.73   84.29
  -1 -10   1 1452.42   84.23
   1 -10  -1 1377.83   83.95
  -1 -10   1 1446.28   82.65
   1 -10  -1 1500.78   84.33
   1 -10  -1 1499.84   84.16
   1  10   0  159.70   11.51
  -1  10   0  158.00   11.39
   1 -10   0  162.94   13.51
  -1 -10   0  167.97   11.95
   1 -10   0  177.42   13.56
  -1 -10   0  151.40   13.12
   1 -10   0  164.47   11.41
   1  10   1  480.65   30.63
  -1  10  -1  521.44   31.19
  -1 -10  -1  531.07   31.25
   1 -10   1  532.47   31.22
   1 -10   1  490.96   32.91
  -1 -10  -1  515.86   32.83
   1 -10   1  536.34   33.19
  -1  10  -2  352.69   22.75
  -1 -10  -2  369.45   22.32
  -1 -10  -2  385.64   24.19
   1 -10   2  320.21   23.95
   1 -10   2  340.31   22.53
   1 -10   2  373.55   24.55
  -1  10  -3  234.91   17.18
  -1  10  -3  250.91   19.01
   1 -10   3  226.48   16.94
   1 -10   3  247.14   18.60
  -1 -10  -3  271.83   18.22
   1 -10   3  261.34   18.73
  -1 -10  -3  263.41   16.50
  -1  10  -4  441.62   30.65
  -1  10  -4  454.93   29.15
   1 -10   4  451.21   30.31
  -1 -10  -4  484.71   29.67
  -1 -10  -4  481.35   28.13
   1 -10   4  464.00   28.99
   1 -10   4  432.15   29.89
  -1  10  -5  102.87   10.16
  -1  10  -5   94.03   11.10
  -1 -10  -5  108.50    8.61
   1 -10   5  101.71   10.63
   1 -10   5   85.62   10.39
   1 -10   5   83.70    9.03
  -1 -10  -5   90.05    9.30
  -1  10  -6  839.47   52.44
  -1  10  -6  833.04   51.14
   1 -10   6  786.72   50.99
  -1 -10  -6  853.92   50.67
   1 -10   6  891.21   52.07
  -1  10  -7   65.36   10.38
  -1  10  -7   75.68    9.97
   1 -10   7   81.24   10.07
  -1 -10  -7   64.46    8.07
   1 -10   7   82.01   10.57
  -1  10  -8  321.60   23.37
  -1  10  -8  303.19   24.04
  -1 -10  -8  320.04   21.51
   1 -10   8  318.66   22.92
   1 -10   8  311.30   22.23
  -1  10  -9   80.05   11.27
  -1  10  -9   85.63   12.37
  -1 -10  -9   87.55    9.30
   1 -10   9   89.25   10.65
   1 -10   9   84.51   11.15
  -1  10 -10  152.25   16.81
  -1  10 -10  193.48   17.36
  -1 -10 -10  169.75   13.81
   1 -10  10  166.71   14.71
   1 -10  10  171.74   15.09
  -1  10 -11   11.56    7.62
  -1  10 -11   13.78    7.56
   1 -10  11   10.74    5.58
   1 -10  11    4.42    5.37
  -1 -10 -11    8.08    4.84
  -1  10 -12   10.46    7.95
  -1  10 -12   23.32    8.84
   1 -10  12   12.76    5.98
  -1 -10 -12   17.92    5.95
   1 -10  12   11.08    5.50
  -1  10 -13   -6.04    6.97
  -1  10 -13   -0.31    7.26
  -1 -10 -13    1.97    5.14
  -1  10 -14    0.28    7.73
  -1  10 -14    8.35    9.04
  -1  10 -15    0.42    8.89
  -1  10 -15   -8.55    8.17
   1  11 -15   38.35   12.72
   1  11 -15   20.34    9.86
   1  11 -14   10.86    8.57
   1  11 -14   23.74   10.17
   1 -11 -14   15.67    5.85
   1  11 -13   74.56   12.94
   1  11 -13   78.69   13.67
   1 -11 -13   75.45    9.15
   1  11 -12    2.87    7.13
   1  11 -12    5.92    7.14
  -1 -11  12    5.96    5.40
  -1 -11  12    3.40    4.99
   1 -11 -12    4.27    4.33
   1  11 -11  196.31   18.11
   1  11 -11  167.96   20.68
  -1 -11  11  206.03   15.55
   1 -11 -11  162.44   13.86
  -1 -11  11  165.59   15.15
   1  11 -10   88.36   13.46
   1  11 -10  109.26   13.49
   1 -11 -10   97.35    9.70
  -1 -11  10   89.71   11.13
  -1 -11  10   93.08   11.24
   1  11  -9  495.63   33.39
   1  11  -9  464.85   34.01
  -1 -11   9  498.75   32.56
   1 -11  -9  493.91   31.33
  -1 -11   9  496.37   32.17
   1  11  -8    2.99    5.38
   1  11  -8    3.53    5.50
  -1 -11   8    0.08    4.75
   1 -11  -8    0.62    3.59
  -1 -11   8    7.63    4.77
  -1 -11   8    2.68    4.91
   1  11  -7  640.64   40.60
   1  11  -7  631.64   42.03
  -1 -11   7  650.68   40.96
   1 -11  -7  647.62   39.82
  -1 -11   7  643.41   40.66
  -1 -11   7  623.33   40.22
   1 -11  -7  650.32   38.15
   1  11  -6   20.91    6.01
   1 -11  -6   16.96    3.71
  -1 -11   6    7.45    4.40
  -1 -11   6   21.48    6.41
   1 -11  -6   21.60    5.41
  -1 -11   6   23.90    6.07
   1  11  -5  235.73   16.44
  -1 -11   5  232.77   16.07
   1 -11  -5  200.20   13.79
  -1 -11   5  201.81   16.79
   1 -11  -5  172.34   15.48
  -1 -11   5  244.78   17.39
   1  11  -4  284.67   19.26
  -1 -11   4  274.16   20.43
  -1 -11   4  274.94   20.33
  -1 -11   4  263.18   18.99
   1 -11  -4  279.70   19.68
   1  11  -3  407.56   26.82
   1 -11  -3  427.02   28.25
   1 -11  -3  397.36   27.60
  -1 -11   3  425.12   26.98
  -1 -11   3  437.17   28.71
  -1 -11   3  435.47   28.53
   1  11  -2  655.89   40.07
  -1  11   2  624.54   40.79
   1 -11  -2  640.29   41.71
  -1 -11   2  676.79   42.26
   1 -11  -2  666.59   40.03
   1 -11  -2  681.75   41.67
  -1 -11   2  685.69   40.46
  -1 -11   2  699.13   42.14
  -1  11   1  254.92   17.23
   1  11  -1  284.56   18.16
  -1 -11   1  241.05   19.59
   1 -11  -1  244.42   19.43
   1 -11  -1  308.83   20.63
  -1 -11   1  292.06   20.62
  -1 -11   1  278.87   18.40
   1 -11  -1  293.32   17.75
  -1  11   0 1289.36   75.03
   1  11   0 1280.22   75.12
   1 -11   0 1267.64   77.35
  -1 -11   0 1378.01   75.79
  -1 -11   0 1265.69   77.31
   1 -11   0 1314.16   75.25
  -1 -11   0 1340.36   77.87
   1 -11   0 1314.30   77.57
   1  11   1  431.16   26.17
  -1  11  -1  446.26   26.66
  -1 -11  -1  437.95   26.67
   1 -11   1  387.72   28.31
  -1 -11  -1  413.31   28.29
   1 -11   1  431.08   28.76
   1 -11   1  443.51   26.63
  -1  11  -2  359.92   22.00
   1 -11   2  374.21   21.94
   1 -11   2  275.51   22.91
  -1 -11  -2  329.87   21.29
  -1  11  -3  234.94   18.31
  -1  11  -3  235.30   16.38
  -1 -11  -3  201.30   16.65
  -1 -11  -3  226.40   15.31
   1 -11   3  233.80   16.04
   1 -11   3  224.14   17.64
   1 -11   3  228.19   17.72
  -1  11  -4  117.42   10.98
  -1  11  -4  111.02   12.35
   1 -11   4   93.37    9.73
   1 -11   4  134.83   12.40
  -1  11  -5  628.49   37.40
  -1  11  -5  602.57   38.96
   1 -11   5  584.93   38.29
  -1 -11  -5  561.73   35.67
  -1 -11  -5  552.23   37.04
   1 -11   5  615.95   38.01
   1 -11   5  610.31   36.95
  -1  11  -6    7.91    5.17
  -1  11  -6    7.36    5.58
   1 -11   6   -3.29    4.31
  -1 -11  -6    6.69    3.47
  -1 -11  -6    4.05    3.89
   1 -11   6    5.29    4.96
  -1  11  -7  691.46   44.49
  -1  11  -7  666.53   43.02
  -1 -11  -7  692.95   42.26
   1 -11   7  664.99   43.44
   1 -11   7  687.45   42.88
  -1  11  -8   94.40   13.05
  -1  11  -8  117.21   13.09
   1 -11   8  100.81   12.04
   1 -11   8   91.27   12.51
  -1 -11  -8   88.95    9.88
  -1  11  -9  156.01   16.73
  -1  11  -9  154.46   18.46
  -1 -11  -9  168.85   13.86
   1 -11   9  188.81   15.21
   1 -11   9  143.27   14.92
  -1  11 -10    1.63    6.68
  -1  11 -10   -0.84    6.22
  -1 -11 -10    3.27    4.36
   1 -11  10    0.03    5.69
   1 -11  10   -2.55    5.73
  -1  11 -11  126.03   15.24
  -1  11 -11   89.19   14.62
  -1 -11 -11   97.07   10.80
   1 -11  11   97.33   11.97
   1 -11  11  135.25   12.70
  -1  11 -12    5.57    7.53
  -1  11 -12   -2.51    7.07
   1 -11  12   -1.36    5.80
  -1 -11 -12    5.32    4.60
   1 -11  12   -5.05    4.80
  -1  11 -13   52.70   12.57
  -1  11 -13   77.53   13.55
  -1  11 -14    5.95    8.73
   1  12 -15  153.97   20.03
   1  12 -15  133.67   18.86
   1  12 -14   75.63   14.26
   1  12 -14   77.25   14.39
   1  12 -13  171.35   19.33
   1  12 -13  187.96   19.44
   1  12 -12   54.03   11.69
   1  12 -12   49.06   11.24
  -1 -12  12   46.06    8.61
  -1 -12  12   45.28    8.68
   1 -12 -12   54.60    8.20
   1  12 -11   68.20   12.95
   1  12 -11   87.63   13.07
   1 -12 -11   79.26    9.98
  -1 -12  11   72.06   10.35
  -1 -12  11   77.76   11.01
   1  12 -10  120.08   14.55
   1  12 -10   98.93   14.19
  -1 -12  10  106.48   12.96
   1 -12 -10  105.11   10.83
  -1 -12  10  110.40   12.71
   1  12  -9   19.41    8.13
  -1 -12   9   17.36    6.46
  -1 -12   9   20.68    6.74
   1 -12  -9   10.36    5.02
  -1 -12   9   17.95    6.81
   1 -12  -9   21.68    4.89
   1  12  -8    9.21    5.87
  -1 -12   8   10.51    5.98
   1 -12  -8   14.84    4.16
  -1 -12   8    8.88    5.92
   1 -12  -8   11.67    4.95
  -1 -12   8   11.16    5.24
   1  12  -7  150.92   14.03
   1 -12  -7  142.72   10.76
  -1 -12   7  144.90   14.15
  -1 -12   7  164.43   14.60
  -1 -12   7  135.35   13.09
   1 -12  -7  135.00   12.70
   1  12  -6    4.33    5.06
   1 -12  -6    2.55    2.78
  -1 -12   6    4.70    5.19
  -1 -12   6    6.84    4.71
  -1 -12   6    4.05    5.24
   1 -12  -6    6.63    4.27
   1  12  -5  261.87   18.77
   1 -12  -5  253.51   16.50
  -1 -12   5  250.69   18.52
  -1 -12   5  227.53   19.40
  -1 -12   5  252.47   19.87
   1 -12  -5  280.31   19.27
   1  12  -4    3.42    4.36
  -1 -12   4    4.08    4.85
   1 -12  -4    2.96    2.76
  -1 -12   4   -0.32    4.30
   1 -12  -4   -1.28    3.50
  -1 -12   4    3.58    3.84
   1  12  -3  677.27   41.86
   1 -12  -3  710.86   43.35
  -1 -12   3  683.15   43.90
   1 -12  -3  712.73   40.77
   1 -12  -3  681.36   43.54
  -1 -12   3  662.92   43.61
  -1 -12   3  688.69   42.06
   1  12  -2   79.29    8.38
  -1  12   2   70.36    6.75
  -1 -12   2   65.31   10.26
  -1 -12   2   84.86   11.15
   1 -12  -2   85.34   10.20
   1 -12  -2   73.57    7.09
   1 -12  -2   83.63   10.57
  -1 -12   2   75.81    8.59
  -1  12   1  144.75   10.71
   1  12  -1  153.06   11.59
  -1 -12   1  150.03   13.57
   1 -12  -1  114.63   13.12
   1 -12  -1  163.35   11.16
  -1 -12   1  152.59   11.82
   1 -12  -1  151.43   13.32
  -1 -12   1  138.60   13.77
   1  12   0   24.88    4.68
  -1  12   0   25.81    4.55
   1 -12   0   19.26    5.93
   1 -12   0   24.55    5.92
  -1 -12   0   19.02    5.60
   1 -12   0   17.40    4.18
  -1 -12   0   20.23    4.80
  -1 -12   0   22.35    6.55
  -1  12  -1  396.91   25.94
   1  12   1  398.27   25.59
   1 -12   1  392.37   28.27
   1 -12   1  422.59   26.14
   1 -12   1  437.34   28.61
  -1 -12  -1  431.79   26.28
  -1 -12  -1  431.70   28.32
  -1  12  -2   96.87    9.24
   1 -12   2   96.80   11.14
  -1 -12  -2  102.64    8.64
   1 -12   2   82.83   10.34
  -1 -12  -2   82.48   10.56
   1 -12   2   88.25    8.67
  -1  12  -3  215.94   15.44
   1 -12   3  188.10   14.78
  -1 -12  -3  200.22   14.27
  -1 -12  -3  197.80   16.25
   1 -12   3  200.80   17.05
   1 -12   3  218.69   17.12
  -1  12  -4   62.97   10.34
  -1  12  -4   87.38    9.90
   1 -12   4   87.64   11.96
   1 -12   4   69.57    8.74
  -1 -12  -4   82.73    7.94
  -1 -12  -4   76.79    9.45
   1 -12   4  100.97   12.60
  -1  12  -5  222.04   19.46
  -1  12  -5  228.09   17.82
   1 -12   5  235.66   18.80
   1 -12   5  240.11   19.09
   1 -12   5  231.53   17.20
  -1 -12  -5  234.82   16.15
  -1 -12  -5  236.68   17.98
  -1  12  -6  118.48   14.68
  -1  12  -6  121.87   12.39
   1 -12   6  104.63   12.67
  -1 -12  -6  118.86   10.15
   1 -12   6  112.35   12.78
  -1 -12  -6  111.52   11.45
  -1  12  -7   22.06    7.72
  -1  12  -7   19.80    6.52
  -1 -12  -7   15.83    4.98
   1 -12   7   28.67    7.59
  -1 -12  -7   14.18    5.29
   1 -12   7   27.48    7.52
  -1  12  -8    2.25    5.98
  -1  12  -8   -6.19    7.11
   1 -12   8    4.31    5.65
  -1 -12  -8    2.03    4.23
  -1 -12  -8    2.17    4.09
   1 -12   8    5.68    6.09
  -1  12  -9   -5.71    6.53
  -1  12  -9    5.65    6.64
  -1 -12  -9    2.09    4.11
   1 -12   9    0.14    5.60
   1 -12   9    7.56    6.22
  -1  12 -10  116.68   15.62
  -1  12 -10  113.24   14.39
   1 -12  10  117.32   13.27
   1 -12  10  120.50   13.20
  -1 -12 -10   95.57   11.14
  -1  12 -11  279.68   23.19
  -1  12 -11  242.16   23.37
   1 -12  11  267.54   21.00
   1 -12  11  249.05   20.19
  -1 -12 -11  263.18   19.70
  -1  12 -12   45.60   11.82
  -1  12 -12   37.99   11.50
  -1 -12 -12   55.59    8.93
   1 -12  12   42.25    8.66
   1 -12  12   55.10    9.22
  -1  12 -13  125.00   17.57
  -1  12 -13  120.45   18.12
  -1  12 -14   18.29   10.61
  -1  12 -14   15.54    9.63
   1  13 -14   25.34   16.90
   1  13 -14   11.71    9.79
   1  13 -13   32.50   10.48
   1  13 -12    8.53    7.89
   1  13 -12   11.75    8.66
   1 -13 -12    6.09    5.05
  -1 -13  12   20.97    7.13
  -1 -13  12   13.64    6.82
   1  13 -11    7.40    8.17
   1  13 -11    2.51    7.38
   1 -13 -11    1.41    4.43
  -1 -13  11   14.29    6.70
  -1 -13  11    9.80    6.68
   1  13 -10   44.06    9.58
   1 -13 -10   41.17    7.57
   1 -13 -10   37.02    6.39
  -1 -13  10   39.29    8.91
   1  13  -9  280.31   23.19
   1 -13  -9  301.18   19.84
  -1 -13   9  282.30   22.56
   1 -13  -9  307.55   21.80
  -1 -13   9  286.85   22.39
  -1 -13   9  318.83   23.29
   1  13  -8   13.26    6.77
  -1 -13   8   13.84    6.45
   1 -13  -8    7.89    3.43
  -1 -13   8   13.86    6.44
  -1 -13   8    9.86    6.28
   1 -13  -8    4.02    4.54
   1  13  -7   57.39    9.12
  -1 -13   7   66.85   10.15
  -1 -13   7   63.80    9.70
  -1 -13   7   58.38   10.25
   1 -13  -7   70.84    9.94
   1 -13  -7   64.01    7.00
   1  13  -6   18.70    6.27
  -1 -13   6   25.39    7.35
  -1 -13   6   17.23    5.77
  -1 -13   6   11.33    6.07
   1 -13  -6    6.02    4.78
   1 -13  -6   15.56    3.69
   1  13  -5   68.86    8.99
  -1 -13   5   60.00    8.44
  -1 -13   5   79.96   11.42
   1 -13  -5   45.78    8.57
  -1 -13   5   49.58    9.32
   1 -13  -5   59.06    6.43
   1  13  -4  113.63   11.42
  -1 -13   4  112.56   12.67
  -1 -13   4  116.35   12.83
   1 -13  -4  115.52   12.53
   1 -13  -4  116.70   11.85
  -1 -13   4  109.25   11.05
   1 -13  -4  117.10    9.32
   1  13  -3  340.23   22.46
   1 -13  -3  326.90   23.67
  -1 -13   3  326.11   24.53
  -1 -13   3  342.24   22.52
   1 -13  -3  327.86   24.34
  -1 -13   3  310.88   24.09
   1 -13  -3  328.88   20.97
   1  13  -2  468.15   30.59
   1 -13  -2  487.33   32.98
  -1 -13   2  464.42   32.68
   1 -13  -2  509.66   29.89
  -1 -13   2  488.13   33.27
  -1 -13   2  493.75   30.95
   1 -13  -2  489.37   32.61
   1  13  -1   56.88    6.85
  -1  13   1   38.71    5.24
  -1 -13   1   28.44    6.62
  -1 -13   1   55.79    7.24
   1 -13  -1   46.11    5.88
   1 -13  -1   59.58    9.58
   1 -13  -1   28.83    7.33
   1  13   0  802.75   47.57
  -1  13   0  780.87   47.32
  -1 -13   0  834.26   50.99
   1 -13   0  826.34   47.73
  -1 -13   0  770.93   50.13
   1 -13   0  816.38   50.59
   1 -13   0  775.44   50.24
  -1 -13   0  815.03   48.20
  -1  13  -1  337.52   22.30
   1  13   1  349.23   21.99
  -1 -13  -1  385.50   25.75
   1 -13   1  338.50   24.91
  -1 -13  -1  360.44   22.67
  -1 -13  -1  316.28   24.35
   1 -13   1  339.95   22.35
   1 -13   1  320.54   24.77
  -1  13  -2  455.96   28.56
  -1 -13  -2  442.15   28.19
   1 -13   2  441.60   30.75
   1 -13   2  429.60   28.31
  -1 -13  -2  459.00   30.54
   1 -13   2  461.83   31.12
  -1  13  -3  154.57   11.84
   1 -13   3  123.67   10.87
   1 -13   3  112.01   12.78
  -1 -13  -3  105.02    9.88
  -1 -13  -3   92.42   11.67
   1 -13   3  148.13   13.55
  -1  13  -4  140.30   12.72
  -1 -13  -4  143.87   13.44
   1 -13   4  126.71   12.03
   1 -13   4  151.39   14.61
   1 -13   4  141.62   14.42
  -1 -13  -4  137.07   11.22
  -1  13  -5  271.72   19.08
  -1  13  -5  255.12   21.18
  -1 -13  -5  232.85   18.96
   1 -13   5  230.18   20.02
   1 -13   5  245.94   19.99
  -1 -13  -5  239.88   17.04
   1 -13   5  262.17   18.42
  -1  13  -6    9.41    6.07
  -1  13  -6   15.57    7.38
   1 -13   6   17.40    7.15
  -1 -13  -6    6.50    4.97
  -1 -13  -6   12.91    4.17
   1 -13   6    5.94    6.22
  -1  13  -7  356.43   25.03
  -1 -13  -7  352.44   24.21
   1 -13   7  330.30   25.48
  -1 -13  -7  312.81   22.28
   1 -13   7  339.45   25.03
  -1  13  -8   12.50    7.92
  -1  13  -8   21.19    8.24
  -1 -13  -8   14.49    5.35
  -1 -13  -8   13.54    5.66
   1 -13   8   16.36    7.32
   1 -13   8   23.55    8.22
  -1  13  -9   59.44   10.85
  -1  13  -9   45.14   10.76
   1 -13   9   46.84   10.11
  -1 -13  -9   50.32    7.88
  -1 -13  -9   41.16    7.97
   1 -13   9   37.01    8.80
  -1  13 -10   19.41    9.13
  -1  13 -10   22.58    8.51
   1 -13  10   16.76    7.16
   1 -13  10   18.41    7.78
  -1 -13 -10   21.24    6.45
  -1  13 -11   22.59    9.24
  -1  13 -11   29.03   10.34
   1 -13  11   15.00    7.62
   1 -13  11   20.45    7.82
  -1 -13 -11   23.27    6.78
  -1  13 -12   -0.98    8.38
  -1  13 -12   10.01    8.97
   1 -13  12    5.76    7.70
   1 -13  12    6.67    7.93
  -1 -13 -12    8.16    5.82
  -1  13 -13   -3.38    8.39
   1  14 -14  117.85   17.10
   1  14 -13   -0.40    8.60
   1  14 -12  432.72   34.17
  -1 -14  12  477.00   32.03
   1 -14 -12  452.49   31.48
  -1 -14  12  501.59   32.94
   1  14 -11   37.53   10.24
  -1 -14  11   51.66   10.28
   1 -14 -11   48.21    7.63
   1 -14 -11   49.53    8.77
  -1 -14  11   49.36    9.60
   1  14 -10  461.29   32.10
  -1 -14  10  392.01   30.28
   1 -14 -10  433.00   27.86
   1 -14 -10  468.28   30.23
  -1 -14  10  442.90   31.33
   1  14  -9   29.48    8.86
  -1 -14   9   32.83    8.67
  -1 -14   9   30.56    7.85
   1 -14  -9   31.35    7.37
   1 -14  -9   30.85    5.74
  -1 -14   9   35.04    8.74
   1  14  -8  245.19   21.39
   1 -14  -8  281.50   18.10
  -1 -14   8  268.70   21.94
  -1 -14   8  240.91   21.42
  -1 -14   8  286.89   21.16
   1 -14  -8  282.21   20.84
   1  14  -7   33.47    8.18
  -1 -14   7   37.70    8.51
   1 -14  -7   35.23    5.41
  -1 -14   7   25.64    7.00
  -1 -14   7   26.35    8.22
   1 -14  -7   40.19    8.05
   1  14  -6   24.78    7.10
  -1 -14   6   12.89    6.80
  -1 -14   6   27.33    7.76
   1 -14  -6   11.61    5.65
   1 -14  -6   24.79    4.47
  -1 -14   6   36.63    7.28
   1  14  -5    3.09    5.17
  -1 -14   5    3.58    5.97
  -1 -14   5    8.65    4.93
   1 -14  -5    1.92    3.14
   1 -14  -5    4.31    5.26
   1 -14  -5    7.38    5.30
  -1 -14   5    4.95    5.82
   1  14  -4   10.53    5.41
  -1 -14   4    0.38    5.22
  -1 -14   4   13.36    6.67
   1 -14  -4    9.63    3.60
   1 -14  -4    2.91    4.56
  -1 -14   4   24.49    6.13
   1 -14  -4    8.44    6.06
   1  14  -3   18.12    5.64
  -1 -14   3    7.46    5.39
   1 -14  -3    7.90    5.12
  -1 -14   3   15.49    5.27
  -1 -14   3    7.83    6.11
   1 -14  -3   10.48    6.18
   1 -14  -3    6.30    3.63
   1  14  -2   32.49    6.10
   1 -14  -2   27.97    7.70
  -1 -14   2   23.63    7.74
  -1 -14   2   27.20    7.26
  -1 -14   2   24.30    5.97
   1 -14  -2   21.23    7.20
   1 -14  -2   28.15    5.00
  -1  14   1    2.71    3.28
   1  14  -1   -1.37    3.56
  -1 -14   1   -5.05    4.31
   1 -14  -1    5.66    5.36
  -1 -14   1   -0.05    3.64
  -1 -14   1   -1.73    4.31
   1 -14  -1    3.61    4.99
   1 -14  -1    3.46    3.51
  -1  14   0    4.89    3.71
   1  14   0    5.01    3.97
  -1 -14   0    6.47    5.47
  -1 -14   0   10.44    4.49
  -1 -14   0    4.94    5.75
   1 -14   0    2.38    3.39
   1 -14   0    2.67    5.10
   1 -14   0    2.59    5.47
  -1  14  -1   98.40    9.52
  -1 -14  -1   96.95   13.53
   1 -14   1   93.94   13.01
  -1 -14  -1   89.62    9.40
   1 -14   1  103.53   12.18
  -1 -14  -1  104.17   12.52
   1 -14   1   93.80    9.25
  -1  14  -2   67.38    8.17
   1 -14   2   46.51    7.18
  -1 -14  -2   60.46    7.83
  -1 -14  -2   66.44   10.12
   1 -14   2   46.79    9.17
   1 -14   2   61.92   10.76
  -1  14  -3   58.86    8.30
  -1 -14  -3   46.81    7.05
  -1 -14  -3   60.07    9.73
   1 -14   3   43.75    8.66
   1 -14   3   48.80    7.64
  -1  14  -4   51.28    8.11
   1 -14   4   50.67    7.63
  -1 -14  -4   40.28    6.43
   1 -14   4   39.16    9.08
   1 -14   4   62.26   10.14
  -1 -14  -4   29.37    7.57
  -1  14  -5    4.43    5.49
  -1 -14  -5   -1.94    4.38
   1 -14   5    8.69    4.53
   1 -14   5   10.08    6.39
   1 -14   5    2.18    5.81
  -1 -14  -5   -1.57    3.33
  -1  14  -6  155.31   15.12
   1 -14   6  177.49   16.47
   1 -14   6  156.75   16.31
  -1 -14  -6  158.94   14.84
  -1 -14  -6  152.54   12.74
  -1  14  -7   68.84   10.80
  -1  14  -7   56.37   11.55
  -1 -14  -7   59.21    8.06
   1 -14   7   45.72    9.78
   1 -14   7   70.03   11.11
  -1 -14  -7   56.02    9.39
  -1  14  -8  280.85   24.75
  -1  14  -8  291.69   22.99
   1 -14   8  256.86   28.46
   1 -14   8  265.33   23.37
  -1 -14  -8  315.31   20.40
  -1 -14  -8  284.53   21.72
  -1  14  -9    2.44    7.65
  -1  14  -9   -2.71    6.40
  -1 -14  -9    0.20    4.77
   1 -14   9   -3.02    6.91
  -1 -14  -9   -3.12    4.32
  -1  14 -10  380.53   30.10
  -1  14 -10  405.42   32.18
   1 -14  10  379.90   35.50
  -1 -14 -10  384.39   27.17
  -1 -14 -10  440.46   28.58
  -1  14 -11   25.19    9.95
  -1  14 -11   21.42    9.94
  -1 -14 -11   24.76    6.98
   1 -14  11   13.60    8.39
   1 -14  11   12.53   12.46
  -1 -14 -11    5.28    5.46
  -1  14 -12  261.46   25.68
  -1  14 -12  264.56   24.09
  -1 -14 -12  239.66   21.94
  -1  14 -13   40.80   13.42
  -1  14 -13   41.54   11.93
   1  15 -13   39.63   13.41
   1  15 -12   20.71    9.69
  -1 -15  12   19.52   11.11
   1  15 -11  132.67   16.89
   1 -15 -11  131.63   13.86
  -1 -15  11  141.92   16.78
  -1 -15  11  135.11   15.33
   1  15 -10    9.89    7.67
  -1 -15  10    7.31    7.10
  -1 -15  10   32.37    8.27
   1 -15 -10    7.76    5.66
   1 -15 -10    5.28    4.02
   1  15  -9   24.85    8.46
  -1 -15   9   20.25    6.80
  -1 -15   9   16.72    7.68
   1 -15  -9   18.15    6.64
  -1 -15   9   16.00    8.16
   1 -15  -9    8.72    4.11
   1  15  -8  291.45   22.19
   1 -15  -8  276.15   21.34
  -1 -15   8  233.17   22.50
  -1 -15   8  282.91   21.36
  -1 -15   8  281.76   22.65
   1 -15  -8  256.89   18.09
  -1 -15   7  113.53   14.82
  -1 -15   7  133.18   13.33
   1 -15  -7  115.52   10.04
   1 -15  -7  129.71   13.48
   1  15  -6   89.80   11.34
  -1 -15   6   75.42   13.45
  -1 -15   6   86.25   11.28
   1 -15  -6   71.62    7.88
   1 -15  -6  105.17   13.17
   1  15  -5  295.23   22.57
  -1 -15   5  298.87   22.23
  -1 -15   5  293.95   24.29
   1 -15  -5  316.68   24.49
   1 -15  -5  336.87   24.04
   1 -15  -5  322.55   20.40
  -1 -15   5  295.97   26.56
   1  15  -4  243.93   19.17
  -1 -15   4  250.67   21.36
  -1 -15   4  234.07   18.96
   1 -15  -4  233.97   21.01
  -1 -15   4  290.91   22.03
   1 -15  -4  271.02   20.96
   1 -15  -4  263.18   17.40
   1  15  -3   16.37    5.83
   1 -15  -3    5.29    5.28
   1 -15  -3   13.67    7.12
   1 -15  -3   11.52    3.94
  -1 -15   3   11.00    6.92
  -1 -15   3   16.62    5.61
  -1 -15   3   31.16    8.93
   1  15  -2   85.00    9.57
   1 -15  -2   74.68   11.96
   1 -15  -2   67.13    7.82
  -1 -15   2   80.74   13.18
  -1 -15   2   58.94   10.34
   1 -15  -2   60.50   10.46
  -1 -15   2   67.47    9.01
  -1  15   1   38.53    5.80
   1  15  -1   31.34    6.16
  -1 -15   1   26.90    7.70
   1 -15  -1   17.34    6.64
  -1 -15   1   41.68    7.11
  -1 -15   1   37.07    9.10
   1 -15  -1   43.16    8.65
   1 -15  -1   24.67    5.21
  -1  15   0   78.72    8.35
   1  15   0   74.05    8.69
   1 -15   0   92.77   13.62
  -1 -15   0   64.99   11.47
  -1 -15   0   72.79    9.17
   1 -15   0   68.05   11.08
  -1 -15   0   72.08   11.29
   1 -15   0   76.28    8.69
  -1  15  -1   15.77    5.02
  -1 -15  -1   14.68    7.04
   1 -15   1   11.26    6.00
  -1 -15  -1   10.15    4.74
   1 -15   1   16.44    4.86
  -1 -15  -1    7.16    5.85
   1 -15   1   25.64    7.33
  -1  15  -2  206.41   15.49
   1 -15   2  195.07   15.07
  -1 -15  -2  178.41   17.27
  -1 -15  -2  209.20   15.20
  -1 -15  -2  199.28   18.37
   1 -15   2  211.76   18.41
   1 -15   2  171.30   17.64
  -1  15  -3  312.63   21.19
   1 -15   3  295.57   20.74
   1 -15   3  294.77   23.70
   1 -15   3  296.82   23.68
  -1 -15  -3  276.27   20.00
  -1 -15  -3  285.65   22.76
  -1  15  -4  134.55   13.29
   1 -15   4  154.47   17.73
  -1 -15  -4  142.37   14.58
  -1 -15  -4  139.89   11.92
   1 -15   4  132.86   12.61
  -1  15  -5  172.16   14.96
   1 -15   5  142.69   16.40
  -1 -15  -5  165.25   15.53
  -1 -15  -5  153.05   12.79
   1 -15   5  200.01   28.49
   1 -15   5  157.96   14.03
  -1  15  -6   44.31    8.88
   1 -15   6   62.21   10.54
   1 -15   6   45.11    9.74
  -1 -15  -6   42.78    6.97
  -1 -15  -6   41.26    8.80
  -1  15  -7   63.66   10.31
   1 -15   7   48.45   10.53
  -1 -15  -7   54.24    7.87
   1 -15   7   47.99   10.48
  -1 -15  -7   73.71   10.70
  -1  15  -8   64.88   12.22
  -1  15  -8   50.64    9.72
   1 -15   8   49.78   10.77
  -1 -15  -8   30.81    6.54
   1 -15   8   61.76   10.58
  -1 -15  -8   39.04    8.56
  -1  15  -9  123.73   16.95
  -1  15  -9  120.44   15.02
  -1 -15  -9   93.41   11.17
   1 -15   9  107.51   14.69
  -1 -15  -9  103.49   12.76
   1 -15   9  103.10   14.03
  -1  15 -10   22.98    9.61
  -1  15 -10   -1.78    7.75
   1 -15  10    4.95    7.32
  -1 -15 -10    2.27    4.60
   1 -15  10    8.07    7.03
  -1 -15 -10   11.77    6.49
  -1  15 -11   26.13    9.82
  -1  15 -11   30.28   11.56
  -1 -15 -11   21.69    9.78
   1 -15  11   28.46    9.80
   1 -15  11   17.49    8.45
  -1  15 -12  103.92   18.60
   1  16 -12   44.32   13.16
  -1 -16  12   47.25   15.91
   1  16 -11   10.43    8.86
  -1 -16  11    6.79    7.39
  -1 -16  11   11.91    8.25
   1  16 -10  -11.42    6.85
  -1 -16  10    0.28    6.86
   1 -16 -10    2.63    5.78
  -1 -16  10    0.75    6.99
   1  16  -9   33.31    9.77
  -1 -16   9   37.01    9.32
   1 -16  -9   40.23    9.11
   1 -16  -9   36.15    6.19
  -1 -16   9   29.56    9.82
   1  16  -8    1.76    6.75
   1 -16  -8    1.62    3.52
  -1 -16   8   -4.26    6.70
  -1 -16   8    8.69    7.51
   1 -16  -8    4.82    5.82
  -1 -16   8    1.17    6.17
   1  16  -7    8.18    6.62
  -1 -16   7    4.83    7.50
  -1 -16   7    8.75    7.17
   1 -16  -7    2.73    3.60
  -1 -16   7    7.06    5.72
   1 -16  -7    4.47    5.68
   1 -16  -7    1.53    5.92
   1  16  -6   12.43    8.81
  -1 -16   6   15.01    7.76
   1 -16  -6    7.36    4.02
  -1 -16   6   13.13    7.50
  -1 -16   6   25.45   11.32
   1 -16  -6   10.66    6.76
   1 -16  -6   14.79    6.51
   1  16  -5  104.73   11.87
  -1 -16   5   69.86   10.60
  -1 -16   5   98.61   14.87
   1 -16  -5   94.29    8.86
   1 -16  -5   90.68   14.11
   1 -16  -5   99.11   13.87
  -1 -16   5   84.59   14.04
   1  16  -4   14.42    6.40
   1 -16  -4   18.84    4.71
   1 -16  -4   17.42    7.03
   1 -16  -4   19.82    7.63
  -1 -16   4   19.15    7.83
  -1 -16   4   21.48    6.41
  -1 -16   4   18.35    7.96
   1  16  -3  401.26   27.09
  -1 -16   3  384.64   27.24
  -1 -16   3  416.31   30.26
   1 -16  -3  407.58   25.77
   1 -16  -3  423.71   30.43
   1 -16  -3  414.94   29.58
  -1 -16   3  361.28   29.62
   1  16  -2    1.12    5.05
  -1 -16   2    4.36    7.15
   1 -16  -2   -3.46    5.51
  -1 -16   2   -3.47    5.57
   1 -16  -2   -4.62    5.08
   1 -16  -2   -0.97    3.66
  -1 -16   2   -3.27    4.12
  -1  16   1  657.59   37.99
   1  16  -1  614.30   38.55
   1 -16  -1  612.91   42.07
   1 -16  -1  629.17   38.38
  -1 -16   1  625.59   44.91
  -1 -16   1  596.50   39.14
   1  16   0   19.78    5.61
  -1  16   0   13.86    5.07
  -1 -16   0    8.08    4.89
   1 -16   0   18.07    5.12
  -1 -16   0   25.72    9.55
   1 -16   0   12.59    8.93
   1 -16   0   22.80   11.78
  -1  16  -1  897.52   54.83
  -1 -16  -1  956.18   59.05
   1 -16   1  953.81   55.33
  -1 -16  -1  909.99   55.40
   1 -16   1  880.85   63.36
   1 -16   1  915.07   58.64
  -1  16  -2   17.66    5.95
   1 -16   2    9.30    6.92
  -1 -16  -2   18.85    9.42
   1 -16   2   13.40    5.42
  -1 -16  -2   21.62    5.57
  -1 -16  -2   11.98    6.65
   1 -16   2   25.85    7.73
  -1  16  -3  168.81   15.18
  -1 -16  -3  190.95   17.68
   1 -16   3  186.39   18.12
  -1 -16  -3  190.98   14.62
   1 -16   3  182.47   18.07
  -1 -16  -3  182.05   21.07
   1 -16   3  174.49   14.96
  -1  16  -4   15.05    6.42
   1 -16   4   20.57    6.00
   1 -16   4   17.15    7.73
  -1 -16  -4   18.81    5.17
   1 -16   4   15.06    7.64
  -1 -16  -4   19.89    7.29
  -1  16  -5   22.77    7.23
  -1 -16  -5   18.13    5.24
   1 -16   5   27.65    9.27
   1 -16   5   29.65    8.65
   1 -16   5   24.73    6.52
  -1 -16  -5   19.02    7.52
  -1  16  -6   10.27   12.50
  -1 -16  -6   -1.03    5.64
   1 -16   6    7.44    7.11
   1 -16   6    4.83    6.96
  -1 -16  -6    7.00    4.28
  -1  16  -7   79.35   11.27
   1 -16   7   61.51   11.11
   1 -16   7   67.06   11.88
  -1 -16  -7   44.02    7.50
  -1  16  -8   17.99    8.27
   1 -16   8   21.07    8.71
   1 -16   8   14.39    8.76
  -1 -16  -8   32.34   13.55
  -1 -16  -8   17.66    5.68
  -1  16  -9   34.89    9.85
  -1 -16  -9   22.35    7.57
  -1 -16  -9   17.67    5.94
   1 -16   9   16.09    8.90
   1 -16   9   35.62    9.56
  -1  16 -10    5.72    8.50
  -1 -16 -10    4.01    6.35
   1 -16  10    3.31    7.49
   1 -16  10    7.50    8.46
  -1  16 -11   37.88   11.21
  -1 -16 -11   63.26   12.73
   1 -16  11   34.10    9.97
   1 -16  11   52.05   11.98
  -1  16 -12   45.02   11.96
   1  17 -12   35.37   11.31
   1  17 -11  210.76   20.93
   1 -17 -11  193.25   18.53
  -1 -17  11  192.95   20.16
  -1 -17  11  199.67   19.96
   1  17 -10   38.51   10.23
   1 -17 -10   27.60    8.47
  -1 -17  10   34.81   10.47
  -1 -17  10   42.90   11.08
   1  17  -9  296.01   24.11
  -1 -17   9  279.75   24.80
   1 -17  -9  301.12   23.86
  -1 -17   9  284.63   24.59
   1  17  -8   26.21    8.64
  -1 -17   8   15.98    7.05
  -1 -17   8   20.20    8.88
  -1 -17   8   15.64    8.64
   1 -17  -8    7.27    6.72
   1 -17  -8   -1.75    6.21
   1 -17  -8    5.93    4.05
   1  17  -7  184.03   17.01
  -1 -17   7  148.26   15.57
  -1 -17   7  182.19   18.75
   1 -17  -7  141.99   17.30
   1 -17  -7  183.02   17.30
  -1 -17   7  165.20   18.13
   1 -17  -7  149.90   12.57
   1  17  -6  103.13   13.17
   1 -17  -6   89.73   14.85
   1 -17  -6  115.66   15.30
  -1 -17   6  122.82   13.71
   1 -17  -6  106.12    9.95
  -1 -17   6  121.24   16.29
  -1 -17   6  100.60   14.56
   1  17  -5  297.05   24.43
   1 -17  -5  290.57   24.65
  -1 -17   5  289.73   24.76
  -1 -17   5  295.50   24.78
   1 -17  -5  298.88   19.86
   1 -17  -5  282.11   23.86
   1  17  -4  227.79   18.16
   1 -17  -4  191.77   15.45
   1 -17  -4  201.03   20.19
  -1 -17   4  237.59   21.02
  -1 -17   4  234.78   20.69
   1 -17  -4  225.66   20.05
  -1 -17   4  215.34   17.77
   1  17  -3   85.19   10.31
   1 -17  -3   56.78    7.69
  -1 -17   3   91.35   14.55
  -1 -17   3   58.79    9.45
   1 -17  -3   48.18   10.34
  -1 -17   3   70.33   12.66
   1 -17  -3   72.43   12.55
   1  17  -2  111.92   11.89
  -1 -17   2  126.77   12.39
   1 -17  -2  121.12   10.93
  -1 -17   2  103.92   15.02
  -1 -17   2  126.96   15.98
   1 -17  -2  127.63   14.97
   1 -17  -2  129.46   15.49
  -1  17   1   30.02    5.92
   1  17  -1   33.49    6.86
  -1 -17   1   39.16    7.31
  -1 -17   1   43.21   10.88
   1 -17  -1   33.77    6.26
  -1 -17   1   40.18    9.59
   1 -17  -1   27.54    9.02
   1 -17  -1   47.52   11.27
  -1  17   0   82.68    9.11
   1  17   0   70.01    8.91
   1 -17   0   61.23   12.23
  -1 -17   0   78.66   13.34
  -1 -17   0   71.34   12.11
   1 -17   0   76.29   13.02
  -1 -17   0   50.53    8.55
   1 -17   0   60.12    8.46
  -1  17  -1   19.97    5.88
   1 -17   1   22.95    8.18
  -1 -17  -1   26.87    6.12
  -1 -17  -1   11.31    7.31
   1 -17   1   17.77    5.55
   1 -17   1    8.01    6.69
  -1 -17  -1   14.90    7.80
  -1  17  -2  112.05   11.23
   1 -17   2   93.51   10.89
   1 -17   2   89.01   14.55
  -1 -17  -2   91.07   13.44
  -1 -17  -2  110.02   10.69
   1 -17   2   85.24   13.12
  -1 -17  -2   86.27   14.25
  -1  17  -3  210.84   16.15
  -1 -17  -3  188.61   19.02
   1 -17   3  191.31   15.59
   1 -17   3  161.40   18.16
   1 -17   3  189.52   18.93
  -1 -17  -3  178.93   14.80
  -1 -17  -3  170.47   17.92
  -1  17  -4  122.25   12.78
  -1 -17  -4  116.60   14.72
   1 -17   4   89.38   14.82
   1 -17   4  126.96   16.05
  -1 -17  -4  105.81   10.76
   1 -17   4  105.36   11.61
  -1 -17  -4   97.74   14.67
  -1  17  -5  158.77   16.91
   1 -17   5  160.60   17.84
  -1 -17  -5  180.10   17.29
  -1 -17  -5  155.46   13.49
   1 -17   5  164.17   18.06
  -1  17  -6   51.56    9.44
   1 -17   6   13.19    8.76
   1 -17   6   28.46    9.27
  -1 -17  -6   15.60    5.32
  -1 -17  -6   16.99    7.52
  -1  17  -7  102.02   13.76
  -1 -17  -7   82.35   10.04
   1 -17   7   87.88   13.92
  -1 -17  -7   83.35   12.80
   1 -17   7   78.67   12.95
  -1  17  -8    6.45    7.48
  -1 -17  -8    3.59    5.78
   1 -17   8    3.73    7.57
  -1 -17  -8   -3.15    4.22
   1 -17   8    5.31    7.80
  -1  17  -9  328.66   25.69
   1 -17   9  273.35   24.99
  -1 -17  -9  314.33   24.85
   1 -17   9  304.89   26.59
  -1  17 -10   27.82    9.86
  -1 -17 -10   15.99    7.73
   1 -17  10   11.51    9.09
   1 -17  10   14.38    8.58
   1 -17  11  155.62   19.61
   1 -17  11  111.59   17.09
   1  18 -11    7.75   12.64
  -1 -18  11    7.29    8.82
  -1 -18  11    4.20    8.14
   1  18 -10   36.84   10.25
  -1 -18  10   27.07   10.32
   1 -18 -10   37.53   10.58
   1 -18 -10   30.81    9.11
  -1 -18  10   34.52   11.09
   1  18  -9   -1.23    7.70
   1 -18  -9   10.79    7.61
  -1 -18   9    5.76    8.55
   1 -18  -9    6.37    7.22
  -1 -18   9    5.34    8.13
   1  18  -8  138.91   16.03
   1 -18  -8  129.80   15.59
   1 -18  -8  141.19   16.85
  -1 -18   8  151.28   18.31
  -1 -18   8  117.45   17.35
  -1 -18   8  118.05   15.12
   1  18  -7    1.56    6.68
   1 -18  -7    3.32    6.49
  -1 -18   7    4.92    5.98
   1 -18  -7   -0.41    6.52
  -1 -18   7    6.51    8.33
  -1 -18   7   11.62    8.41
   1  18  -6  391.73   29.75
  -1 -18   6  451.80   33.05
  -1 -18   6  416.51   29.88
   1 -18  -6  432.36   27.09
   1 -18  -6  445.00   32.08
  -1 -18   6  366.51   31.66
   1 -18  -6  448.06   32.87
   1  18  -5   13.47    7.35
   1 -18  -5   22.80    8.89
   1 -18  -5    8.00    7.24
   1 -18  -5    4.29    4.25
  -1 -18   5    2.60    7.27
  -1 -18   5   11.02    6.17
  -1 -18   5   13.09    8.54
   1  18  -4  350.74   28.34
   1 -18  -4  389.73   24.73
  -1 -18   4  380.87   29.92
   1 -18  -4  340.35   29.33
   1 -18  -4  435.56   30.18
  -1 -18   4  340.58   29.45
   1  18  -3   61.32    9.54
   1 -18  -3   62.02   11.93
   1 -18  -3   49.96   12.28
  -1 -18   3   71.75   10.30
  -1 -18   3   69.62   13.50
   1 -18  -3   66.21    8.37
  -1 -18   3   60.13   12.24
   1  18  -2   57.51    8.99
   1 -18  -2   49.68   11.15
  -1 -18   2   61.83    9.60
   1 -18  -2   48.25   11.24
  -1 -18   2   46.91   10.86
  -1 -18   2   50.31   11.38
   1 -18  -2   64.56    8.37
  -1  18   1   88.71    9.78
   1  18  -1  109.15   11.39
   1 -18  -1   87.17   14.46
  -1 -18   1   94.23   14.54
   1 -18  -1   89.07   10.21
   1 -18  -1  100.24   14.56
  -1 -18   1   82.82   14.16
  -1 -18   1   93.24   11.55
   1  18   0   12.42    5.77
  -1  18   0   14.03    5.56
   1 -18   0   18.21    8.41
   1 -18   0   12.45    5.30
  -1 -18   0    7.10    7.90
  -1 -18   0   12.90    7.70
  -1 -18   0   12.68    5.70
   1 -18   0    2.16    6.77
  -1  18  -1  121.89   11.44
   1 -18   1   80.77   14.47
   1 -18   1   96.16   11.24
  -1 -18  -1  111.42   15.71
  -1 -18  -1  110.69   15.56
  -1 -18  -1   93.70   11.60
   1 -18   1  104.77   15.31
  -1  18  -2  322.97   23.35
   1 -18   2  316.17   27.09
  -1 -18  -2  325.77   23.27
  -1 -18  -2  348.93   28.05
   1 -18   2  346.55   27.56
  -1 -18  -2  360.37   27.45
   1 -18   2  320.31   23.40
  -1  18  -3   55.95    9.24
   1 -18   3   63.99   12.10
   1 -18   3   55.66   12.31
   1 -18   3   36.35    7.72
  -1 -18  -3   51.83   12.23
  -1 -18  -3   50.89   11.09
  -1 -18  -3   58.54    8.44
  -1  18  -4  466.32   30.89
  -1 -18  -4  440.89   34.04
  -1 -18  -4  472.13   29.80
   1 -18   4  496.54   34.87
   1 -18   4  406.00   33.57
   1 -18   4  385.61   32.96
  -1 -18  -4  479.86   33.80
  -1  18  -5   27.86    8.20
   1 -18   5   14.91    6.03
  -1 -18  -5    9.47    8.10
  -1 -18  -5   10.43    7.56
   1 -18   5   15.82    9.16
   1 -18   5   14.75    8.55
  -1 -18  -5   13.99    5.55
  -1  18  -6  468.77   32.03
   1 -18   6  418.18   33.55
   1 -18   6  468.72   34.86
  -1 -18  -6  431.74   29.52
  -1 -18  -6  489.47   33.83
  -1  18  -7    8.08    7.71
  -1 -18  -7    1.59    4.39
  -1 -18  -7   -1.99    6.28
   1 -18   7   13.45    8.79
   1 -18   7    6.42    8.38
  -1  18  -8  127.36   15.89
  -1 -18  -8  140.99   17.18
   1 -18   8  117.12   25.75
   1 -18   8  120.94   17.47
  -1  18  -9   27.58   10.39
   1 -18   9   13.72    9.71
  -1 -18  -9   31.44    9.43
   1 -18   9   36.03   14.48
  -1  18 -10   41.38   12.10
   1 -18  10   27.17   10.61
   1 -18  10   50.42   12.28
  -1 -18 -10   63.03   11.76
   1  19 -10   -1.97   12.27
  -1 -19  10    9.88    8.81
   1 -19 -10    7.83    8.75
   1 -19 -10   14.09    8.41
  -1 -19  10    4.84    9.13
   1  19  -9  107.09   15.19
   1 -19  -9   91.90   14.52
  -1 -19   9   64.23   13.93
  -1 -19   9   71.34   14.79
   1 -19  -9   70.46   13.89
   1  19  -8   62.70   11.72
  -1 -19   8   82.47   12.69
   1 -19  -8   49.26   11.79
   1 -19  -8   38.42   10.88
  -1 -19   8   66.54   13.93
  -1 -19   8   46.28   12.20
   1  19  -7    7.03    7.98
  -1 -19   7    8.05    6.70
  -1 -19   7    0.65    8.01
   1 -19  -7   -1.78    6.49
   1 -19  -7    2.71    6.83
  -1 -19   7   23.97    9.88
   1  19  -6   36.88    9.40
  -1 -19   6   44.78   19.37
   1 -19  -6   15.64    8.74
   1 -19  -6   28.56    9.57
  -1 -19   6   35.39   11.42
  -1 -19   6   24.64    7.64
   1  19  -5   41.50    9.53
   1 -19  -5   34.79    8.74
   1 -19  -5   49.30   11.88
  -1 -19   5   44.74    9.16
   1 -19  -5   48.81   11.37
  -1 -19   5   44.28   12.08
  -1 -19   5   56.05   15.68
   1  19  -4  303.19   22.89
  -1 -19   4  295.83   23.12
   1 -19  -4  295.91   20.95
   1 -19  -4  291.30   26.59
  -1 -19   4  324.69   27.33
  -1 -19   4  321.49   26.86
   1 -19  -4  310.48   26.24
   1  19  -3   32.54   12.96
   1 -19  -3   12.00    8.08
  -1 -19   3   12.94    8.28
   1 -19  -3    9.24    8.29
  -1 -19   3    5.70    8.46
   1 -19  -3    4.46    4.87
  -1 -19   3   14.28    7.59
   1  19  -2  408.29   29.01
  -1 -19   2  396.32   32.89
  -1 -19   2  477.65   34.42
   1 -19  -2  448.92   28.40
   1 -19  -2  418.90   33.41
  -1 -19   2  461.11   30.05
   1 -19  -2  415.39   32.98
   1  19  -1    9.03    5.92
   1 -19  -1   -1.58    6.73
   1 -19  -1   18.74    5.79
  -1 -19   1    9.74    8.46
  -1 -19   1   11.33    5.85
  -1 -19   1    7.79    8.01
   1 -19  -1   11.28    7.93
  -1  19   0  243.91   18.16
   1 -19   0  245.30   18.38
   1 -19   0  268.10   23.50
  -1 -19   0  239.34   22.91
  -1 -19   0  248.95   19.26
   1 -19   0  235.87   23.00
  -1 -19   0  228.30   23.09
  -1  19  -1    9.35    5.52
   1 -19   1    8.65    8.15
  -1 -19  -1    0.06    4.78
   1 -19   1    2.29    7.33
  -1 -19  -1   -0.46    7.28
  -1 -19  -1    6.62    7.68
   1 -19   1   -1.56    4.46
  -1  19  -2  209.62   17.71
   1 -19   2  233.85   22.31
  -1 -19  -2  210.14   21.42
   1 -19   2  249.24   22.61
  -1 -19  -2  217.16   22.19
  -1 -19  -2  218.94   17.51
   1 -19   2  223.96   17.77
  -1  19  -3   87.94   11.29
   1 -19   3   84.77   11.06
  -1 -19  -3   77.06   13.43
  -1 -19  -3   87.66   10.48
   1 -19   3   75.64   14.12
   1 -19   3   86.85   14.76
  -1 -19  -3   72.54   13.85
  -1  19  -4  138.40   14.37
   1 -19   4  124.01   13.11
   1 -19   4   98.95   16.09
  -1 -19  -4  120.18   17.93
  -1 -19  -4  102.96   15.75
  -1 -19  -4  128.27   12.02
  -1  19  -5   24.65    8.30
  -1 -19  -5    2.40    6.88
   1 -19   5    5.51    8.78
   1 -19   5   27.58   11.46
  -1 -19  -5    9.81    5.21
  -1 -19  -5    7.89    8.10
  -1  19  -6   23.33    8.41
  -1 -19  -6   -2.73    6.21
   1 -19   6   29.00    9.88
  -1 -19  -6   -0.58    6.67
   1 -19   6   -3.56    7.84
  -1  19  -7   66.13   11.47
   1 -19   7   55.93   14.07
   1 -19   7   54.79   12.29
  -1 -19  -7   52.20   11.65
  -1  19  -8   19.11    8.72
  -1 -19  -8    6.38    7.53
   1 -19   8   -3.61    8.38
   1 -19   8   25.28   10.27
  -1  19  -9   44.08   10.91
   1 -19   9   34.34   12.25
  -1 -19  -9   34.05   10.17
   1 -19   9   39.05   12.28
   1  20  -8   17.89    9.15
  -1 -20   8   -1.21    8.63
  -1 -20   8   14.23    7.68
  -1 -20   8   -0.28    9.24
   1 -20  -8    3.33    7.78
   1 -20  -8    1.59    7.63
   1  20  -7   88.66   13.88
  -1 -20   7  102.70   16.68
   1 -20  -7   89.74   15.49
  -1 -20   7   83.78   16.37
   1 -20  -7   90.54   17.52
  -1 -20   7   94.97   15.72
   1  20  -6   77.50   12.23
   1 -20  -6   81.23   23.04
  -1 -20   6   85.40   16.00
  -1 -20   6   63.59   11.21
   1 -20  -6   83.32   14.39
  -1 -20   6   68.06   15.52
   1  20  -5  140.79   15.48
  -1 -20   5  146.80   15.40
  -1 -20   5  165.95   19.52
  -1 -20   5  128.00   18.25
   1 -20  -5  159.45   20.20
   1  20  -4   17.47    7.43
  -1 -20   4   17.41   10.08
  -1 -20   4    6.70    8.25
   1 -20  -4   23.62    9.91
  -1 -20   4   13.39    6.40
   1  20  -3   86.77   11.58
  -1 -20   3   88.86   15.29
  -1 -20   3   73.57   10.84
  -1 -20   3   72.84   14.30
   1 -20  -3   84.06   14.49
   1  20  -2   39.74   13.75
  -1 -20   2   37.65    8.10
   1 -20  -2   24.04    6.37
  -1 -20   2   38.01   11.87
   1 -20  -2   42.86   11.73
  -1 -20   2   37.22   11.40
   1  20  -1   20.11    6.78
  -1 -20   1   24.92    9.91
   1 -20  -1   18.50    5.83
   1 -20  -1   18.70   13.33
  -1 -20   1   18.79    6.67
   1 -20  -1   16.12    9.30
  -1 -20   1    9.27    8.77
  -1  20   0    2.73    5.18
   1 -20   0   -3.11    6.77
  -1 -20   0    6.17    7.63
  -1 -20   0    8.45    5.52
  -1 -20   0    2.42    8.39
   1 -20   0    0.56    7.76
   1 -20   0    6.84    5.09
  -1  20  -1  106.23   11.80
   1 -20   1  100.85   11.63
  -1 -20  -1  108.81   16.73
  -1 -20  -1   81.49   18.17
   1 -20   1  130.67   18.34
   1 -20   1   79.21   14.82
  -1 -20  -1   94.65   11.69
  -1  20  -2   14.45    6.50
   1 -20   2   11.53    8.56
   1 -20   2    9.06    8.93
  -1 -20  -2   14.71    6.01
  -1 -20  -2   19.83    9.02
   1 -20   2    5.37    5.28
  -1 -20  -2   12.63    9.70
  -1  20  -3   22.11    7.85
  -1 -20  -3   17.69   10.59
  -1 -20  -3   21.78    9.65
  -1 -20  -3   14.65    6.00
   1 -20   3   26.20    7.17
   1 -20   3   17.96    9.92
   1 -20   3   23.03   10.84
  -1  20  -4   45.76    9.56
  -1 -20  -4   56.08   12.90
   1 -20   4   50.21    9.51
   1 -20   4   55.15   13.90
   1 -20   4   32.68   11.04
  -1 -20  -4   74.42   13.78
  -1  20  -5  121.81   15.48
  -1 -20  -5  160.75   20.83
   1 -20   5  144.96   19.21
  -1 -20  -5  192.19   19.77
   1 -20   5  196.23   23.44
  -1  20  -6   54.73   10.74
  -1 -20  -6   40.94   11.81
  -1 -20  -6   55.26   12.61
   1 -20   6   33.47   11.66
   1 -20   6   30.80   11.33
  -1  20  -7   17.37    8.96
   1 -20   7   19.91   11.47
  -1 -20  -7   19.14    9.67
  -1 -20  -7   25.12    9.90
   1 -20   7    7.05    9.72
   1 -20   8   38.87   15.45
   1  21  -7   25.44    9.61
  -1 -21   7   33.78   12.69
   1 -21  -7   60.30   13.68
   1 -21  -7   49.03   12.64
  -1 -21   7   41.19   15.21
  -1 -21   7   18.14    8.45
   1  21  -6   13.25    8.37
  -1 -21   6   25.79   14.64
   1 -21  -6    9.88    9.14
  -1 -21   6   17.85   11.68
   1 -21  -6   20.26   10.27
   1  21  -5   75.08   12.22
  -1 -21   5   90.93   13.07
   1 -21  -5   97.65   17.34
  -1 -21   5   65.78   21.34
  -1 -21   5  105.44   17.78
   1 -21  -5   87.15   15.45
   1  21  -4    8.74    7.31
  -1 -21   4    2.79    8.55
  -1 -21   4    2.01    8.25
   1 -21  -4    3.79    8.14
   1 -21  -4   -5.37    8.09
  -1 -21   4   -2.38    5.64
   1  21  -3  156.32   15.55
  -1 -21   3  139.17   15.16
   1 -21  -3  141.53   19.70
  -1 -21   3  195.58   21.05
  -1 -21   3  149.79   20.74
   1 -21  -3  134.89   20.15
   1  21  -2    7.02    6.90
   1 -21  -2   17.31    9.85
  -1 -21   2   16.33    7.13
  -1 -21   2    6.33    8.81
  -1 -21   2    8.78    8.84
   1 -21  -2    7.31    8.94
   1  21  -1   94.61   11.26
  -1 -21   1   84.93   11.39
  -1 -21   1  111.34   17.52
   1 -21  -1   48.69   12.61
   1 -21  -1   94.10   16.19
  -1 -21   1   68.46   14.18
  -1  21   0    5.17    6.30
  -1 -21   0   11.59    8.91
   1 -21   0    6.20    9.02
   1 -21   0    1.61    8.52
  -1 -21   0   20.88   10.17
   1 -21   0    9.85    8.82
  -1  21  -1  230.56   18.17
  -1 -21  -1  177.97   21.90
  -1 -21  -1  242.05   24.42
  -1 -21  -1  227.27   18.60
   1 -21   1  226.77   18.32
   1 -21   1  240.94   24.10
   1 -21   1  195.58   22.73
  -1  21  -2   13.33    7.30
  -1 -21  -2   16.70    9.31
  -1 -21  -2    8.13    9.32
   1 -21   2    3.39    9.20
   1 -21   2   12.21   10.07
   1 -21   2    5.48    5.74
  -1  21  -3  154.29   15.23
   1 -21   3  188.61   25.58
  -1 -21  -3  121.91   18.66
   1 -21   3  136.64   19.43
   1 -21   3  153.27   14.88
  -1 -21  -3  120.92   18.59
  -1  21  -4   -0.76    6.84
  -1 -21  -4    6.76    8.89
  -1 -21  -4   -3.77    7.72
   1 -21   4   -9.72   10.53
  -1  21  -5  202.24   18.51
   1 -21   5  161.48   23.26
  -1 -21  -5  170.13   20.41
   1 -21   5  211.75   36.15
  -1 -21  -5  185.88   21.48
  -1  21  -6    6.39    8.21
   1 -21   6    3.04   10.16
  -1 -21  -6    4.87    8.56
   1 -21   6   -0.07    8.57
  -1 -21  -6    0.08    7.66
   1  22  -5   76.72   12.10
   1 -22  -5   69.51   16.75
   1 -22  -5   92.26   27.43
  -1 -22   5   73.06   15.27
  -1 -22   5   75.91   14.90
  -1 -22   5   58.15   14.21
   1  22  -4    1.83    7.20
  -1 -22   4   -6.84    7.77
   1 -22  -4   -5.14   12.70
  -1 -22   4   14.20   11.15
  -1 -22   4    8.70    6.53
   1 -22  -4   -0.78    9.26
   1  22  -3   37.00    9.27
   1 -22  -3   45.35   14.56
  -1 -22   3   32.26    8.68
  -1 -22   3   37.08   11.88
  -1 -22   3   27.07   11.09
   1  22  -2    6.61    7.03
   1 -22  -2    6.70   10.22
  -1 -22   2   13.10   10.25
  -1 -22   2   -1.49    8.63
  -1 -22   2    4.28    7.15
   1 -22  -2   -3.77   15.37
  -1 -22   1    0.07    8.76
   1 -22  -1   13.65    9.88
   1 -22  -1   -0.15   13.62
  -1 -22   1    7.74    8.94
   1 -22   0    2.69    9.20
  -1 -22   0    2.45    8.75
   1 -22   0    0.27    9.00
  -1 -22   0    2.10    9.41
  -1 -22  -1    0.79    8.95
   1 -22   1    1.94    9.20
  -1 -22  -1   -0.04   13.34
   1 -22   1   -1.35    8.67
   1 -22   2    9.97   10.18
   1 -22   2   13.86   11.11
  -1 -22  -2   22.44   10.83
  -1 -22  -2   22.58   16.83
  -1 -22  -3   65.64   17.01
   1 -22   3   26.89   11.42
   1 -22   3   43.33   13.12
  -1 -22  -3   35.53   11.94
   1 -22   4   19.71   11.54
   1 -22   4   29.57   11.34
  -1 -22  -4    4.89    9.20
  -1 -22  -4   28.71   11.14
   2   0 -18  178.04   20.84
   2   0 -17    0.19    5.95
   2   0 -16   44.21    9.84
   2   0 -15    0.43    3.47
   2   0 -15    2.20    5.18
   2   0 -14    1.82    3.48
   2   0 -14    1.74    5.59
   2   0 -13    0.65    4.43
   2   0 -12    9.04    4.82
   2   0 -11   -2.71    3.29
   2   0 -10  119.37   10.74
   2   0  -9    4.00    3.21
   2   0  -8    5.49    3.11
   2   0  -7    1.96    2.44
   2   0  -6   68.40    6.13
  -2   0   5    0.68    1.76
   2   0  -5   -0.32    1.80
   2   0  -4   60.20    5.09
  -2   0   4   67.41    5.21
  -2   0   3    0.96    1.47
   2   0  -3    2.46    1.45
   2   0  -2 9493.07  555.41
  -2   0   2 9999.00  555.60
  -2   0   1    0.25    0.53
   2   0  -1   -0.53    1.16
  -2   0   1    0.52    1.13
   2   0   0 9417.38  546.70
  -2   0   0 9461.97  546.57
  -2   0  -1    0.87    2.13
   2   0   1   -1.91    1.78
  -2   0  -2 1780.95  104.56
   2   0   2 1913.01  104.38
  -2   0  -3   -0.88    2.19
   2   0   3   -1.35    1.66
  -2   0  -4  557.58   31.07
   2   0   4  482.50   30.10
   2   0   5   -0.17    1.66
  -2   0  -5    0.81    2.84
   2   0   6   21.86   22.72
  -2   0  -7    0.20    3.88
  -2   0  -8 1597.41   92.08
  -2   0  -9   -3.90    3.84
  -2   0 -10   33.24    6.66
  -2   0 -11    1.02    4.91
  -2   0 -11   -6.42    4.24
  -2   0 -12  378.13   26.24
  -2   0 -12  340.17   24.57
  -2   0 -13    2.89    5.54
  -2   0 -13   -2.94    4.87
  -2   0 -14  292.14   23.18
  -2   0 -14  257.43   20.81
  -2   0 -15    0.51    6.85
  -2   0 -16   54.43   13.00
   2   1 -18   22.48    8.61
   2  -1 -18   26.16    9.47
   2   1 -17  121.41   15.18
   2  -1 -17   88.61   13.53
   2   1 -16    5.70    4.42
   2   1 -16    8.22    6.48
   2  -1 -16    5.87    5.48
   2   1 -15   71.78    8.81
   2   1 -15   81.87   12.19
   2  -1 -15   79.20    8.20
   2  -1 -15   93.72   12.04
   2   1 -14   12.42    4.32
   2   1 -14   31.59   11.27
   2  -1 -14   10.74    5.71
   2   1 -13  142.20   11.37
   2   1 -13  167.49   14.31
   2  -1 -13  134.17   13.27
   2   1 -12  299.44   22.56
   2   1 -12  291.20   21.73
   2  -1 -12  314.77   21.55
   2   1 -11   13.77    3.59
   2   1 -11   13.68    4.96
   2  -1 -11   15.41    5.02
   2   1 -10  497.88   30.18
   2   1 -10  524.68   32.44
   2  -1 -10  512.83   32.00
   2   1  -9   81.76    6.60
   2   1  -9   91.43    8.68
   2  -1  -9   88.16    8.31
   2   1  -8 1019.13   58.16
   2   1  -8 1033.57   56.54
   2   1  -8  916.51   56.22
   2  -1  -8  991.25   57.77
   2   1  -7  727.32   43.03
   2   1  -7  685.26   41.37
   2   1  -7  747.02   41.59
   2  -1  -7  744.90   42.75
   2   1  -6  281.85   19.87
   2   1  -6  309.36   17.77
  -2  -1   6  297.30   18.93
   2  -1  -6  313.44   18.81
   2   1  -5   36.57    3.11
   2   1  -5   42.97    4.57
   2   1  -5   36.54    3.26
   2  -1  -5   39.76    3.91
  -2  -1   5   35.53    4.24
  -2   1   4   16.38    2.43
   2   1  -4   16.45    2.36
   2   1  -4   17.48    2.90
   2   1  -4   17.40    2.13
   2  -1  -4   17.99    2.62
   2   1  -3  403.98   22.00
  -2   1   3  367.43   21.88
   2   1  -3  375.10   22.34
   2  -1  -3  373.27   21.92
  -2  -1   3  371.02   21.87
  -2  -1   3  367.32   22.34
  -2  -1   3  397.61   21.90
  -2   1   2   50.87    3.43
   2  -1  -2   52.17    3.41
  -2   1   1  196.84   11.67
   2   1  -1  192.44   11.60
   2   1  -1  196.91   11.87
   2  -1  -1  192.92   11.65
  -2  -1   1  210.44   11.88
  -2  -1   1  186.02   11.60
   2   1   0  428.27   25.74
  -2   1   0  461.62   25.77
  -2  -1   0  443.39   25.72
   2  -1   0  441.84   25.69
  -2   1  -1   95.77    6.47
   2   1   1   72.68    5.98
   2  -1   1   98.01    6.52
  -2  -1  -1   76.62    6.01
   2   1   2  450.69   26.65
  -2   1  -2  488.83   27.15
  -2  -1  -2  455.06   26.74
   2  -1   2  434.21   27.04
   2   1   3  360.37   20.75
  -2   1  -3  354.47   21.40
  -2  -1  -3  366.45   21.04
   2  -1   3  320.13   21.23
  -2   1  -4  889.47   51.46
   2   1   4  894.69   50.53
   2  -1   4  841.05   51.01
  -2  -1  -4  922.64   51.11
  -2   1  -5  246.14   15.73
  -2  -1  -5  254.79   15.36
   2  -1   5  210.61   14.72
  -2  -1  -6 1080.32   65.36
   2  -1   6 1183.08   64.60
  -2   1  -7   28.52    5.11
  -2  -1  -7   21.96    5.81
  -2   1  -8  423.78   26.45
  -2  -1  -8  402.79   26.20
  -2   1  -9   -1.42    4.08
  -2  -1  -9    8.75    4.45
  -2   1 -10  169.18   14.77
  -2   1 -10  158.97   13.90
  -2  -1 -10  181.00   13.82
  -2   1 -11  189.38   15.70
  -2   1 -11  179.19   14.49
  -2  -1 -11  152.81   13.83
  -2   1 -12   77.96   11.48
  -2   1 -12   70.84    9.77
  -2  -1 -12   59.39    9.11
  -2  -1 -12   72.96   10.81
  -2   1 -13  292.16   21.78
  -2   1 -13  326.48   23.97
  -2  -1 -13  261.86   21.07
  -2  -1 -13  311.42   23.32
  -2   1 -14   -6.17    4.85
  -2   1 -14   -5.01    5.88
  -2  -1 -14   -4.90    5.05
  -2  -1 -14   -0.36    5.67
  -2   1 -15   72.99   11.44
  -2   1 -15   70.62   12.74
  -2  -1 -15   68.48   12.34
  -2  -1 -16   19.21    9.22
   2   2 -18   -1.64    7.64
   2  -2 -18    3.20    6.67
   2   2 -17   64.00   12.57
   2  -2 -17   89.30   13.06
   2   2 -16   15.40    8.12
   2   2 -16   18.23    6.12
   2  -2 -16   15.46    6.91
   2   2 -15   97.73   10.52
   2   2 -15  117.72   14.47
   2  -2 -15   97.97   13.00
   2   2 -14    3.02    3.86
   2   2 -14    0.49    5.07
   2  -2 -14    3.77    4.75
   2   2 -13  330.11   23.74
   2   2 -13  304.73   21.25
   2  -2 -13  341.07   23.12
   2   2 -12  178.29   14.94
   2   2 -12  155.59   12.38
   2  -2 -12  171.50   14.02
   2   2 -11  487.69   31.12
   2   2 -11  465.26   29.01
   2  -2 -11  468.45   30.28
   2   2 -10   82.54    9.17
   2   2 -10   56.55    6.44
   2  -2 -10   78.87    7.96
   2   2  -9  293.96   18.02
   2   2  -9  276.44   17.82
   2   2  -9  283.19   19.59
   2  -2  -9  277.85   18.76
   2   2  -8  140.30   10.51
   2   2  -8  159.13   10.72
   2   2  -8  154.90   12.13
   2  -2  -8  170.83   11.49
   2   2  -7  573.54   33.88
   2   2  -7  566.12   33.77
   2   2  -7  602.80   35.15
  -2  -2   7  571.84   34.78
   2   2  -6    9.34    2.46
   2   2  -6    9.21    3.37
   2   2  -6    8.89    2.34
  -2  -2   6    7.36    2.83
   2  -2  -6   10.43    2.58
   2   2  -5   27.87    3.36
   2  -2  -5   31.63    3.39
  -2  -2   5   30.67    4.15
   2   2  -4  146.72    9.70
   2   2  -4  154.00   10.32
   2   2  -4  144.50    9.89
  -2  -2   4  154.85    9.55
   2  -2  -4  147.23    9.43
  -2  -2   4  159.74    9.45
  -2  -2   4  150.68   10.28
   2   2  -3  610.81   33.66
   2   2  -3  569.77   33.79
  -2  -2   3  600.91   33.66
   2  -2  -3  532.44   32.95
  -2  -2   3  639.95   33.53
  -2  -2   3  536.08   33.72
  -2   2   2  716.87   40.72
   2   2  -2  743.33   41.18
   2   2  -2  697.82   41.06
   2  -2  -2  678.37   40.78
  -2  -2   2  758.35   41.10
  -2  -2   2  711.30   41.11
  -2  -2   1  265.82   15.92
   2   2   0   99.45    7.06
  -2   2   0  108.30    7.15
   2  -2   0  109.08    7.11
  -2  -2   0   98.46    6.99
  -2   2  -2  292.95   17.65
   2   2   2  277.36   17.18
   2  -2   2  287.96   17.50
  -2  -2  -2  287.50   17.27
   2   2   3 1100.11   67.85
  -2  -2  -3 1158.38   68.07
   2  -2   3 1340.26   68.56
   2   2   4  399.03   23.19
  -2   2  -4  419.84   24.41
  -2  -2  -4  393.17   23.64
   2  -2   4  378.01   24.13
  -2   2  -5  857.56   50.84
   2  -2   5  901.19   49.55
  -2  -2  -5  794.26   48.93
   2  -2   6   46.69    5.41
   2  -2   6   44.83    5.00
  -2  -2  -6   48.90    5.29
  -2   2  -7 1430.96   79.46
  -2  -2  -7 1332.83   78.58
   2  -2   7 1348.67   77.97
  -2   2  -8   91.83    9.41
  -2   2  -8  101.15    9.42
  -2  -2  -8   82.94    8.51
  -2   2  -9  392.91   25.39
  -2   2  -9  418.67   26.39
  -2  -2  -9  353.81   24.64
  -2   2 -10   44.91    8.37
  -2   2 -10   71.96    8.94
  -2  -2 -10   60.63    8.05
  -2   2 -11  349.35   26.08
  -2   2 -11  382.49   25.26
  -2  -2 -11  358.75   24.33
  -2   2 -12  224.96   19.52
  -2   2 -12  227.77   18.35
  -2  -2 -12  241.00   17.77
  -2   2 -13  153.70   17.32
  -2   2 -13  136.78   13.95
  -2  -2 -13  147.67   14.76
  -2  -2 -13  125.89   12.94
  -2   2 -14   52.56    9.72
  -2   2 -14   58.18   10.89
  -2  -2 -14   46.78    8.87
  -2  -2 -14   50.11   10.49
  -2   2 -15    2.65    6.18
  -2   2 -15   11.53    7.38
  -2  -2 -15    2.88    7.24
  -2   2 -16    8.24    9.29
  -2  -2 -16    5.53    7.59
   2   3 -18    0.30    9.84
   2  -3 -18    8.40    7.10
   2   3 -17  175.66   18.94
   2  -3 -17  186.56   17.77
   2   3 -16   93.49   11.48
   2   3 -16   98.34   13.82
   2  -3 -16   85.87   12.26
   2   3 -15   15.23    5.54
   2   3 -15    6.98    6.28
   2  -3 -15    6.49    5.28
   2   3 -14  106.61   13.20
   2   3 -14   94.30   10.51
   2  -3 -14  119.67   13.03
   2   3 -13   -2.00    5.02
   2   3 -13    7.57    4.40
   2  -3 -13   -3.25    3.79
   2   3 -12  117.57   12.50
   2   3 -12   74.74    9.01
   2  -3 -12  103.32   10.14
   2   3 -11   21.44    6.17
   2   3 -11   21.57    4.81
   2  -3 -11   13.83    4.62
   2   3 -10  114.56   11.50
   2   3 -10  118.70   10.08
   2  -3 -10  138.87   10.77
   2   3  -9   34.08    6.36
   2   3  -9   40.84    5.68
   2  -3  -9   47.50    6.15
   2   3  -8   37.28    5.99
   2   3  -8   34.42    4.94
   2   3  -8   41.17    5.33
   2  -3  -8   40.77    5.18
   2   3  -7  123.95   10.86
   2   3  -7  142.11   10.17
  -2  -3   7  160.29   11.06
   2  -3  -7  136.14    9.96
   2   3  -6   11.44    3.09
   2   3  -6   11.70    2.92
   2   3  -6   12.32    3.50
  -2  -3   6    9.35    2.16
  -2  -3   6   11.85    2.40
   2  -3  -6   16.74    2.87
  -2  -3   6   10.26    3.21
   2   3  -5   48.70    5.34
  -2  -3   5   72.02    5.20
   2   3  -4   85.57    6.74
   2   3  -4   80.31    6.32
   2   3  -4   71.26    6.44
  -2  -3   4   89.80    6.73
  -2  -3   4   77.45    6.00
  -2  -3   4   78.85    6.23
   2   3  -3 1967.89  147.12
   2  -3  -3 2110.36  135.56
  -2  -3   3 2134.49  148.30
  -2   3   2  330.18   19.59
   2   3  -2  327.22   20.11
   2   3  -2  331.23   19.88
   2  -3  -2  324.17   19.70
  -2  -3   2  343.18   20.06
  -2  -3   2  338.76   19.97
  -2   3   1 1773.57  100.77
   2   3  -1 1773.75  100.94
   2  -3  -1 1802.21  100.78
  -2   3   0   14.01    2.70
   2   3   0   13.76    2.77
   2  -3   0   14.86    2.70
  -2  -3   0   18.46    2.52
  -2  -3   0   12.42    2.61
  -2   3  -1 1168.12   69.91
   2   3   1 1271.35   69.89
   2  -3   1 1165.49   69.81
  -2  -3  -1 1301.34   69.92
   2   3   2   57.05    4.80
  -2  -3  -2   54.49    4.84
  -2   3  -3 1060.02   61.72
   2   3   3 1121.96   61.10
  -2  -3  -3 1055.31   61.24
   2  -3   3 1048.54   61.43
   2   3   4  446.22   26.35
  -2   3  -4  485.97   30.43
  -2  -3  -4  444.72   26.85
   2  -3   4  449.06   27.22
  -2   3  -5   25.53    4.51
   2  -3   5   27.78    4.58
  -2  -3  -5   18.61    3.31
   2  -3   6  123.04    9.36
   2  -3   6  104.04    8.56
  -2  -3  -6  102.11    8.15
  -2   3  -7   32.85    5.67
  -2   3  -7   29.24    5.58
  -2  -3  -7   34.46    4.78
   2  -3   7   29.61    5.05
   2  -3   7   26.98    4.33
  -2   3  -8  236.77   15.91
  -2   3  -8  200.89   15.96
  -2  -3  -8  198.86   14.37
   2  -3   8  207.40   13.75
  -2   3  -9   53.03    8.04
  -2   3  -9   51.66    7.90
  -2  -3  -9   58.56    7.20
  -2   3 -10  412.13   26.71
  -2   3 -10  378.75   27.25
  -2  -3 -10  391.17   25.49
  -2   3 -11   11.01    5.43
  -2  -3 -11   19.18    5.99
  -2   3 -12   23.37    6.69
  -2   3 -12   21.45    7.63
  -2  -3 -12   33.78    7.07
  -2   3 -13  118.76   13.50
  -2   3 -13  123.03   15.80
  -2  -3 -13  128.63   12.45
  -2   3 -14    7.51    6.40
  -2   3 -14    9.01    7.17
  -2  -3 -14   10.65    6.88
  -2  -3 -14    8.91    6.13
  -2   3 -15   70.81   12.81
  -2  -3 -15   64.06   12.20
  -2   3 -16   11.38    8.54
  -2  -3 -16   15.48    8.03
   2   4 -18  106.93   16.84
   2  -4 -18  100.49   14.43
   2   4 -17   -9.80    5.97
   2  -4 -17   -1.11    5.30
   2   4 -16  140.14   17.46
   2   4 -16  131.92   14.00
   2  -4 -16  147.72   14.83
   2   4 -15  149.22   14.12
   2   4 -15  148.92   16.41
   2  -4 -15  170.84   21.16
   2   4 -14  416.64   28.98
   2   4 -14  388.22   26.66
   2  -4 -14  377.76   26.89
   2   4 -13   78.08    9.69
   2  -4 -13   95.14   10.86
   2   4 -12   40.27    6.79
   2  -4 -12   37.72    6.46
   2   4 -11  230.47   17.59
   2   4 -11  209.46   15.79
   2  -4 -11  208.30   15.75
   2   4 -10  186.10   13.62
   2  -4 -10  157.57   12.82
   2   4  -9  336.43   22.07
   2   4  -9  310.82   20.88
   2   4  -9  313.65   20.73
   2  -4  -9  315.03   20.40
   2   4  -8  318.73   23.47
   2   4  -8  427.00   24.38
   2   4  -8  428.06   25.14
  -2  -4   8  348.72   24.11
   2   4  -7   71.97    7.88
   2   4  -7   72.63    7.42
  -2  -4   7   80.26    6.29
  -2  -4   7   90.69    8.12
   2   4  -6 1876.15  106.75
   2   4  -6 1845.87  106.49
   2   4  -6 1840.97  106.43
  -2  -4   6 1947.80  105.56
  -2  -4   6 1807.24  105.52
   2   4  -5   17.75    3.73
   2   4  -4 2943.59  211.95
  -2   4   4 3072.21  193.50
   2  -4  -4 2946.28  193.65
  -2  -4   4 3349.12  216.46
   2   4  -3   95.49    7.48
  -2  -4   3   92.24    7.34
   2   4  -2  328.79   19.42
   2   4  -2  305.98   19.77
  -2  -4   2  321.80   19.74
  -2  -4   2  321.55   19.48
   2  -4  -2  321.01   19.40
   2   4  -1  151.58   10.72
  -2   4   1  151.65    9.38
   2   4  -1  158.73   10.19
  -2   4   1  165.53   10.73
  -2  -4   1  140.40   10.55
   2  -4  -1  172.24   10.77
  -2  -4   1  161.33   10.28
   2   4   0  369.17   21.70
  -2   4   0  371.56   22.43
   2   4   0  369.25   22.35
  -2   4   0  384.44   21.47
  -2  -4   0  347.17   22.23
   2  -4   0  367.69   22.33
  -2  -4   0  361.40   21.76
  -2   4  -1   57.23    4.85
  -2   4  -1   56.55    5.56
   2  -4   1   60.09    5.58
  -2   4  -2  407.58   26.06
   2   4   2  453.00   25.75
  -2   4  -2  426.64   25.68
   2  -4   2  420.02   25.94
  -2  -4  -2  444.91   25.86
  -2   4  -3  296.26   17.60
   2   4   3  267.35   16.72
  -2  -4  -3  252.29   16.93
   2  -4   3  281.85   18.16
   2   4   4   95.74    6.96
  -2  -4  -4  102.39    7.64
  -2   4  -5   21.61    4.25
  -2   4  -5   31.19    4.79
   2  -4   5   34.87    4.70
  -2  -4  -5   19.14    3.48
  -2   4  -6  565.45   34.00
  -2   4  -6  554.85   33.73
  -2  -4  -6  511.31   32.41
   2  -4   6  532.63   34.81
   2  -4   6  579.09   33.19
  -2   4  -7   34.45    6.07
  -2  -4  -7   35.25    6.67
  -2   4  -8   41.69    6.89
  -2   4  -8   50.43    7.02
   2  -4   8   33.22    6.52
  -2  -4  -8   44.07    5.61
   2  -4   8   39.98    5.63
  -2   4  -9  152.86   13.82
  -2   4  -9  145.83   13.13
  -2  -4  -9  154.46   11.53
  -2   4 -10   85.48   10.39
  -2   4 -10   92.32   11.60
  -2  -4 -10   94.36    9.06
  -2   4 -11  168.72   14.40
  -2   4 -11  141.35   15.40
  -2  -4 -11  139.94   12.49
  -2   4 -12  257.47   20.82
  -2   4 -12  249.92   19.48
  -2  -4 -12  219.72   17.74
  -2   4 -13   41.05    9.07
  -2   4 -13   49.14   10.38
  -2  -4 -13   63.35    9.09
  -2   4 -14  232.52   21.83
  -2   4 -14  236.16   20.58
  -2  -4 -14  237.74   20.45
  -2  -4 -14  254.67   19.06
  -2   4 -15    8.75    8.11
  -2   4 -15   -0.56    6.55
  -2  -4 -15    1.72    6.42
  -2   4 -16  335.25   28.84
  -2  -4 -16  358.89   28.08
   2   5 -17    9.53    7.95
   2  -5 -17    1.05    5.63
   2   5 -16  219.70   20.33
   2   5 -16  198.80   17.86
   2  -5 -16  190.47   17.35
   2   5 -15    4.38    6.74
   2   5 -15    3.57    5.54
   2   5 -14  165.93   16.50
   2   5 -14  149.86   14.43
   2  -5 -14  164.85   14.36
   2   5 -13   39.16    8.62
   2   5 -13   41.68    8.02
   2  -5 -13   44.98    7.71
   2   5 -12  211.47   16.93
   2   5 -12  220.82   18.44
   2  -5 -12  226.57   16.57
   2   5 -11    7.11    4.42
   2   5 -11    2.16    4.51
   2  -5 -11    3.67    3.64
   2   5 -10  146.51   12.73
   2   5 -10  167.33   13.82
   2  -5 -10  148.44   11.73
   2   5  -9  192.71   14.67
   2   5  -9  186.37   15.18
   2   5  -8  153.86   12.25
   2   5  -8  143.85   12.82
   2   5  -8  160.93   12.76
  -2  -5   8  164.27   11.06
  -2  -5   8  170.11   12.77
  -2  -5   8  162.49   10.99
   2   5  -7  104.38    8.91
   2   5  -7  103.06    9.36
   2   5  -7  109.97    9.49
  -2  -5   7   95.25    9.02
  -2  -5   7   94.17    7.91
  -2  -5   7   93.23    7.95
   2   5  -6  291.42   18.12
   2   5  -6  267.36   17.78
   2   5  -6  251.95   17.88
  -2  -5   6  274.23   17.17
  -2  -5   6  229.10   17.35
  -2  -5   6  271.61   17.09
   2   5  -5   41.04    5.40
   2   5  -5   24.19    4.81
   2   5  -5   24.62    4.33
  -2  -5   5   38.19    4.80
  -2  -5   5   34.15    4.70
   2   5  -4 1030.83   61.80
   2   5  -4 1024.45   59.95
  -2  -5   4  985.41   59.87
  -2  -5   4 1070.09   60.04
  -2  -5   4 1061.45   60.18
   2   5  -3  986.55   57.48
   2   5  -3 1069.31   58.36
  -2  -5   3 1035.50   57.88
   2  -5  -3  977.52   55.96
  -2  -5   3  931.83   59.97
  -2  -5   3  967.24   57.89
   2   5  -2  280.62   18.57
  -2   5   2  297.20   16.66
   2   5  -2  311.00   18.08
   2  -5  -2  266.41   16.70
  -2  -5   2  274.65   18.43
   2  -5  -2  312.67   18.33
  -2  -5   2  306.69   18.20
  -2   5   1  254.20   14.23
   2   5  -1  246.68   14.97
  -2   5   1  223.82   15.43
   2   5  -1  236.04   15.67
  -2  -5   1  232.23   14.99
  -2  -5   1  255.77   15.75
   2  -5  -1  230.58   15.48
   2  -5  -1  239.13   14.16
   2   5   0    1.66    1.94
  -2   5   0    2.83    2.43
   2   5   0    2.03    1.65
  -2   5   0    1.26    1.62
  -2  -5   0    1.26    1.97
   2  -5   0    2.80    1.43
   2  -5   0    2.75    2.39
  -2  -5   0    5.73    2.08
  -2   5  -1  417.34   27.45
   2   5   1  469.78   27.30
  -2   5  -1  445.31   26.62
  -2  -5  -1  454.78   26.69
  -2  -5  -1  473.49   27.40
   2  -5   1  444.55   30.31
   2   5   2 1063.60   58.17
  -2   5  -2  995.59   57.94
  -2   5  -2  967.00   58.59
  -2  -5  -2 1047.80   58.35
   2  -5   2  960.02   58.33
  -2   5  -3   23.92    4.21
  -2   5  -3   16.53    3.59
   2  -5   3   26.89    4.51
  -2   5  -4  965.72   59.66
  -2   5  -4 1009.86   59.51
   2  -5   4 1021.88   59.28
  -2  -5  -4 1082.75   59.15
  -2   5  -5  383.97   24.79
  -2   5  -5  375.24   24.83
   2  -5   5  396.68   24.31
  -2  -5  -5  398.29   23.96
  -2   5  -6  861.34   50.89
  -2   5  -6  792.62   50.56
  -2  -5  -6  857.48   50.75
   2  -5   6  847.72   49.92
   2  -5   6  887.78   50.53
  -2   5  -7  117.84   10.86
  -2   5  -7  124.10   11.23
   2  -5   7  119.32   10.13
   2  -5   7  118.02   10.24
  -2  -5  -7  125.86    9.63
  -2   5  -8  398.96   26.89
  -2   5  -8  401.68   26.55
   2  -5   8  354.34   25.28
   2  -5   8  427.41   25.53
  -2  -5  -8  415.75   24.92
  -2   5  -9   90.66   10.60
  -2   5  -9   97.69   11.67
   2  -5   9   95.84   10.84
  -2  -5  -9  109.53    9.10
  -2   5 -10  124.84   13.30
  -2   5 -10  126.07   12.74
  -2  -5 -10  129.25   10.79
  -2   5 -11  116.83   12.65
  -2   5 -11  112.85   13.58
  -2  -5 -11  121.06   10.89
  -2   5 -12   91.09   11.98
  -2   5 -12   68.82   11.50
  -2  -5 -12   85.38    9.81
  -2   5 -13    8.23    6.69
  -2   5 -13   10.30    7.49
  -2  -5 -13   12.17    5.81
  -2   5 -14   -2.63    6.70
  -2  -5 -14   12.36    8.48
  -2   5 -15   -0.60    7.61
  -2   5 -15    3.60    7.52
  -2  -5 -15   10.57    7.32
  -2   5 -16   12.04    9.63
  -2  -5 -16    0.49    6.83
   2   6 -17   12.42   11.48
   2  -6 -17   -1.26    5.38
   2   6 -16   81.58   14.20
   2   6 -16   69.21   11.59
   2  -6 -16   90.11   11.57
   2   6 -15    1.47    6.74
   2   6 -15   -0.57    5.56
   2  -6 -15   -0.82    4.43
   2   6 -14   58.51   11.34
   2   6 -14   43.24    8.70
   2  -6 -14   34.16    7.38
   2   6 -13   97.71   11.88
   2   6 -13   94.48   12.87
   2  -6 -13  110.62   10.87
   2   6 -12    7.76    5.69
   2   6 -12    4.58    4.83
   2  -6 -12   10.12    4.22
   2   6 -11  302.98   22.03
   2   6 -11  278.44   20.96
   2  -6 -11  287.45   19.57
   2   6 -10   48.06    7.48
   2   6 -10   24.16    6.58
   2   6  -9  897.96   52.83
   2   6  -9  851.45   52.32
  -2  -6   9  824.92   50.24
  -2  -6   9  897.30   52.35
   2   6  -8   34.58    6.75
   2   6  -8   44.71    6.61
   2   6  -8   60.83    7.59
  -2  -6   8   42.19    6.35
   2   6  -7  840.98   51.81
   2   6  -7  903.74   52.16
   2   6  -7  857.13   51.79
  -2  -6   7  836.94   50.87
  -2  -6   7  896.31   51.79
   2   6  -6  226.91   15.48
   2   6  -6  209.87   15.65
   2   6  -6  219.59   15.48
  -2  -6   6  208.36   15.13
  -2  -6   6  215.41   14.97
  -2  -6   6  207.09   14.71
   2   6  -5  517.31   31.38
   2   6  -5  508.07   30.86
   2   6  -5  447.97   30.84
  -2  -6   5  535.37   30.91
  -2  -6   5  468.62   30.52
  -2  -6   5  535.93   30.90
   2   6  -4  995.49   59.96
   2   6  -4 1041.14   59.53
  -2  -6   4 1056.54   59.58
  -2  -6   4  988.35   59.62
  -2  -6   4 1032.37   59.86
   2   6  -3  113.86    8.88
   2   6  -3  105.29    9.31
  -2  -6   3  106.63    9.20
  -2  -6   3  138.14    9.21
   2  -6  -3  109.24    7.14
   2  -6  -3  120.00    8.92
  -2  -6   3  136.33    9.92
  -2   6   2  156.17    9.46
   2   6  -2  165.94   11.80
   2   6  -2  170.75   11.12
  -2  -6   2  155.49   11.65
   2  -6  -2  148.78    9.53
   2  -6  -2  159.65   11.29
  -2   6   1  836.33   46.97
   2   6  -1  805.98   47.65
   2   6  -1  868.30   48.92
  -2   6   1  810.09   48.39
  -2  -6   1  900.20   50.21
  -2  -6   1  812.73   47.84
   2  -6  -1  781.40   50.82
   2  -6  -1  794.27   46.93
  -2   6   0   48.94    4.53
   2   6   0   52.64    4.78
   2  -6   0   50.05    4.35
   2  -6   0   49.76    5.77
  -2  -6   0   47.79    4.81
  -2   6  -1  181.30   13.42
  -2   6  -1  176.14   12.18
   2   6   1  192.60   12.99
  -2  -6  -1  193.16   12.23
  -2  -6  -1  222.23   16.04
   2  -6   1  185.16   13.27
   2  -6   1  179.57   12.11
  -2   6  -2  392.19   24.20
   2   6   2  321.38   23.25
  -2   6  -2  418.68   24.60
   2  -6   2  409.38   24.22
  -2   6  -3  399.22   25.37
  -2   6  -3  401.57   26.15
   2   6   3  435.97   25.14
  -2  -6  -3  441.13   28.26
   2  -6   3  389.92   25.73
  -2   6  -4   58.57    7.36
  -2   6  -4   75.14    7.21
   2  -6   4   68.13    7.36
  -2   6  -5  633.70   37.83
  -2   6  -5  603.76   38.09
  -2  -6  -5  628.44   37.95
   2  -6   5  633.00   37.45
   2  -6   5  602.44   37.92
  -2   6  -6   32.19    5.98
  -2   6  -6   27.31    5.40
   2  -6   6   35.60    5.54
   2  -6   6   19.07    4.75
  -2  -6  -6   36.85    5.10
  -2   6  -7 1277.20   77.47
  -2   6  -7 1253.00   77.48
   2  -6   7 1328.20   77.02
  -2  -6  -7 1365.74   76.18
   2  -6   7 1359.88   76.49
  -2   6  -8   -1.17    3.85
  -2   6  -8    4.57    4.43
   2  -6   8    9.30    4.62
  -2  -6  -8    3.88    2.98
   2  -6   8    2.74    4.02
  -2   6  -9  313.67   22.15
  -2   6  -9  304.24   22.27
   2  -6   9  299.71   20.33
  -2  -6  -9  320.75   20.03
   2  -6   9  273.65   20.37
  -2   6 -10   91.83   12.27
  -2   6 -10   87.85   11.54
  -2  -6 -10   80.26    8.84
   2  -6  10   97.25    9.37
   2  -6  10   91.35    9.23
  -2   6 -11   84.67   12.11
  -2   6 -11  125.54   14.44
  -2  -6 -11  103.28   10.05
  -2   6 -12   12.18    7.18
  -2   6 -12    6.37    6.25
  -2  -6 -12   18.15    5.85
  -2   6 -13    9.43    7.51
  -2   6 -13   -5.19    6.27
  -2  -6 -13    6.36    5.37
  -2   6 -14    9.66    7.55
  -2   6 -14   16.67    9.10
  -2   6 -15   19.69    9.04
  -2   6 -15   18.23   15.40
  -2  -6 -15   28.53    8.66
   2   7 -17    9.13    8.29
   2  -7 -17   16.84    7.07
   2   7 -16   20.90    8.79
   2   7 -16   11.32    7.36
   2  -7 -16   20.19    6.76
   2   7 -15  158.30   16.49
   2   7 -15  165.69   18.15
   2  -7 -15  170.32   14.99
   2   7 -14   10.38    7.80
   2   7 -14    7.81    6.32
   2  -7 -14    6.96    4.82
   2   7 -13  261.41   22.45
   2   7 -13  279.48   21.76
   2  -7 -13  278.73   19.81
   2   7 -12   13.66    6.28
   2   7 -12   11.14    6.96
   2  -7 -12   10.80    4.10
   2   7 -11    9.15    5.38
   2   7 -11    1.08    5.35
   2   7 -10   -1.10    4.61
   2   7 -10   -2.87    4.37
  -2  -7  10    3.74    5.79
   2   7  -9    1.89    4.22
   2   7  -9   -1.49    4.40
  -2  -7   9    2.03    3.93
  -2  -7   9    0.28    3.14
  -2  -7   9    2.44    3.42
   2   7  -8   14.82    4.65
   2   7  -8    9.37    4.61
  -2  -7   8    6.62    4.24
  -2  -7   8   11.00    4.11
  -2  -7   8    8.54    3.99
   2   7  -7  386.67   25.01
   2   7  -7  344.54   24.30
   2   7  -7  377.85   24.67
  -2  -7   7  353.55   24.13
  -2  -7   7  361.47   23.67
  -2  -7   7  380.47   23.77
   2   7  -6   44.69    6.87
   2   7  -6   33.42    5.86
  -2  -7   6   35.77    5.54
   2   7  -5 2395.73  137.28
   2   7  -5 2501.96  138.03
  -2  -7   5 2325.30  137.17
  -2  -7   5 2425.28  137.43
  -2  -7   5 2390.58  137.46
   2   7  -4  157.53   11.76
   2   7  -4  151.43   11.08
  -2  -7   4  141.70   11.31
   2  -7  -4  135.04    8.77
  -2  -7   4  134.89   10.72
  -2  -7   4  139.38   11.47
   2   7  -3 1069.99   59.82
   2   7  -3  987.04   58.69
   2  -7  -3  967.60   57.13
  -2  -7   3  978.96   58.77
  -2  -7   3 1083.85   59.66
  -2  -7   3  985.73   59.57
   2   7  -2   -1.37    2.26
  -2   7   2    1.87    1.30
   2   7  -2    1.75    2.54
   2  -7  -2   -1.14    2.33
  -2  -7   2    1.53    2.35
   2  -7  -2   -0.32    1.37
  -2  -7   2   -1.88    2.28
   2   7  -1 1946.65  107.71
   2   7  -1 2035.41  107.55
  -2   7   1 1865.39  105.73
   2  -7  -1 1754.13  107.27
  -2  -7   1 1897.10  107.64
   2  -7  -1 1791.02  105.70
  -2  -7   1 1854.15  106.66
   2   7   0   11.90    3.41
  -2   7   0    9.04    3.76
  -2   7   0   17.80    3.05
   2   7   0   18.01    4.99
  -2  -7   0   19.73    4.04
  -2  -7   0   14.63    3.31
   2  -7   0   15.05    3.82
   2  -7   0   12.99    2.59
   2   7   1 1620.09   91.33
  -2   7  -1 1492.12   91.64
  -2   7  -1 1594.26   90.43
  -2  -7  -1 1612.69   90.50
  -2  -7  -1 1698.93   91.68
   2  -7   1 1504.41   91.44
   2  -7   1 1595.91   90.35
  -2   7  -2   43.22    6.27
  -2   7  -2   39.30    5.31
  -2  -7  -2   56.29    5.76
  -2  -7  -2   40.32    5.74
   2  -7   2   41.97    6.20
  -2   7  -3  336.02   22.42
  -2   7  -3  339.75   21.34
   2  -7   3  319.71   21.78
  -2  -7  -3  341.05   21.54
  -2   7  -4  115.47   10.78
  -2   7  -4  124.84   10.09
   2  -7   4  116.38   10.31
  -2   7  -5  146.59   12.12
  -2   7  -5  141.98   11.39
   2  -7   5  140.43   11.33
   2  -7   5  122.20   11.28
  -2  -7  -5  126.74   10.46
  -2   7  -6    5.74    4.10
  -2   7  -6    4.50    4.02
   2  -7   6    1.04    3.49
   2  -7   6   -0.08    3.56
  -2  -7  -6    2.68    2.92
  -2   7  -7   49.12    7.48
  -2   7  -7   39.45    6.67
   2  -7   7   38.83    6.50
  -2  -7  -7   35.51    5.52
  -2   7  -8   31.94    7.02
  -2   7  -8   45.85    7.95
   2  -7   8   48.59    7.24
   2  -7   8   41.94    7.11
  -2  -7  -8   48.73    6.52
  -2   7  -9  236.31   18.24
  -2   7  -9  202.58   17.65
  -2  -7  -9  208.08   15.45
   2  -7   9  229.61   16.44
   2  -7   9  219.27   16.35
  -2   7 -10   24.21    7.02
   2  -7  10   23.64    5.64
  -2  -7 -10   25.93    5.50
   2  -7  10   27.26    6.34
  -2   7 -11  250.07   21.71
  -2   7 -11  290.65   22.67
   2  -7  11  270.94   19.02
  -2  -7 -11  288.91   19.27
  -2   7 -12   -4.89    6.19
  -2   7 -12    0.84    6.24
  -2  -7 -12    1.40    4.28
  -2   7 -13  208.14   20.06
  -2   7 -13  227.86   20.71
  -2  -7 -13  212.66   16.80
  -2   7 -14    8.28    7.99
  -2   7 -14   11.70    8.81
  -2   7 -15  195.25   21.75
  -2   7 -15  162.34   18.74
  -2  -7 -15  158.46   16.88
   2   8 -17   20.40   10.42
   2   8 -16   56.23   12.14
   2   8 -16   62.73   11.84
   2  -8 -16   65.26   10.15
   2   8 -15   39.08    9.90
   2   8 -15   66.44   12.69
   2  -8 -15   66.76    9.50
   2   8 -14    4.04    6.00
   2   8 -14    2.62    7.25
   2  -8 -14    2.61    4.51
   2   8 -13   60.36   10.12
   2   8 -13   40.79    9.53
   2  -8 -13   38.37    6.88
   2   8 -12   23.66    6.96
   2   8 -12   26.20    7.96
   2  -8 -12   17.10    4.79
   2   8 -11   73.67   10.85
   2   8 -11   80.90   11.25
  -2  -8  11   80.52    8.27
  -2  -8  11   77.65    8.22
   2   8 -10    1.78    5.03
   2   8 -10    7.07    5.31
  -2  -8  10   11.61    4.27
   2   8  -9  353.27   25.09
   2   8  -9  363.32   25.36
   2  -8  -9  380.71   22.49
  -2  -8   9  323.27   24.19
  -2  -8   9  333.28   23.27
  -2  -8   9  387.95   23.53
   2   8  -8  135.19   12.35
   2   8  -8  141.93   13.04
  -2  -8   8  156.83   11.82
  -2  -8   8  118.91   11.19
  -2  -8   8  116.88   11.51
   2   8  -7  482.37   30.50
   2   8  -7  459.48   30.91
  -2  -8   7  454.75   30.02
  -2  -8   7  477.25   29.92
  -2  -8   7  480.99   29.91
   2   8  -6  197.59   15.02
   2   8  -6  217.74   15.74
  -2  -8   6  200.28   15.02
  -2  -8   6  180.72   14.60
  -2  -8   6  205.44   14.91
   2   8  -5 1268.28   72.19
   2   8  -5 1191.74   71.19
  -2  -8   5 1240.29   71.64
  -2  -8   5 1190.01   71.58
   2  -8  -5 1218.38   69.10
  -2  -8   5 1210.60   71.22
   2   8  -4  152.73   12.16
   2   8  -4  139.81   11.18
  -2  -8   4  138.16   11.93
   2  -8  -4  152.71    9.17
  -2  -8   4  136.35   11.03
  -2  -8   4  132.03   11.55
   2   8  -3  561.81   33.21
   2   8  -3  575.91   34.37
   2  -8  -3  520.02   33.49
  -2  -8   3  559.50   34.11
  -2  -8   3  557.52   34.35
  -2  -8   3  542.45   33.23
   2  -8  -3  520.72   31.49
   2   8  -2  573.97   34.76
   2   8  -2  554.65   33.46
  -2   8   2  532.79   32.08
  -2  -8   2  572.30   34.68
   2  -8  -2  528.31   34.18
  -2  -8   2  557.03   34.84
   2  -8  -2  563.44   32.28
  -2  -8   2  588.92   33.80
   2   8  -1  114.35    8.68
  -2   8   1  112.11    7.79
   2   8  -1   89.09    9.37
   2  -8  -1  120.84    7.89
  -2  -8   1  113.50    8.87
   2   8   0  390.80   24.07
  -2   8   0  366.83   22.39
  -2   8   0  358.30   24.11
   2   8   0  357.73   22.57
  -2  -8   0  381.69   24.13
  -2  -8   0  364.70   22.85
   2  -8   0  361.49   22.30
   2  -8   0  384.43   24.17
  -2   8  -1  542.59   31.35
  -2   8  -1  507.82   32.16
   2   8   1  490.78   31.41
   2  -8   1  508.95   31.88
  -2  -8  -1  518.49   30.58
  -2  -8  -1  491.19   31.62
  -2   8  -2  450.05   29.15
  -2   8  -2  452.31   27.68
  -2  -8  -2  465.09   28.55
   2  -8   2  433.67   28.69
  -2  -8  -2  458.29   27.42
   2  -8   2  453.09   27.55
  -2   8  -3 1589.11   94.55
  -2   8  -3 1612.78   93.32
   2  -8   3 1530.44   93.89
  -2  -8  -3 1701.08   93.94
  -2  -8  -3 1688.75   93.00
  -2   8  -4  366.74   23.28
  -2   8  -4  361.94   24.35
   2  -8   4  360.12   24.07
  -2  -8  -4  362.61   23.15
   2  -8   4  333.87   23.41
  -2   8  -5 2160.96  124.98
  -2   8  -5 2096.32  125.76
   2  -8   5 2078.51  124.80
  -2  -8  -5 2274.76  124.75
   2  -8   5 2279.18  125.85
  -2   8  -6   42.53    7.61
  -2   8  -6   47.32    6.94
   2  -8   6   48.48    7.03
   2  -8   6   31.17    6.36
  -2  -8  -6   46.17    6.50
  -2   8  -7  100.21   10.96
  -2   8  -7   81.02   10.54
  -2  -8  -7   77.60    8.26
   2  -8   7   79.18    9.58
   2  -8   7   76.85   10.14
  -2   8  -8  158.78   14.46
  -2   8  -8  152.33   14.68
  -2  -8  -8  156.44   12.44
   2  -8   8  177.70   13.56
   2  -8   8  137.33   13.36
  -2   8  -9   23.72    7.33
  -2   8  -9   36.41    8.28
  -2  -8  -9   54.30    7.20
   2  -8   9   38.77    7.41
   2  -8   9   31.08    6.72
  -2   8 -10   41.35    8.93
  -2   8 -10   44.80    9.34
   2  -8  10   45.08    7.79
   2  -8  10   48.33    7.55
  -2  -8 -10   46.15    7.11
  -2   8 -11   -0.56    6.06
  -2   8 -11   -0.81    5.77
  -2  -8 -11    4.65    4.23
   2  -8  11   -0.62    4.88
   2  -8  11   -1.08    4.24
  -2   8 -12  211.49   20.54
  -2   8 -12  220.69   20.49
  -2  -8 -12  220.70   16.73
  -2   8 -13   33.33    9.95
  -2   8 -13   61.89   12.56
  -2  -8 -13   46.36    8.08
  -2   8 -14   34.67   10.41
  -2   8 -14   42.90   11.94
  -2   8 -15    2.29    9.05
  -2   8 -15    8.62    8.96
   2   9 -16   -1.48    9.81
   2   9 -16    3.85    7.53
   2  -9 -16    8.46    8.86
   2   9 -15   32.61    9.69
   2   9 -15   27.49   10.25
   2  -9 -15   33.36    7.24
   2   9 -14  136.66   16.74
   2   9 -14  128.18   16.09
   2  -9 -14  137.81   12.56
   2   9 -13   37.24    9.22
   2   9 -13   52.48   10.20
   2  -9 -13   42.19    6.99
   2   9 -12  647.40   43.90
   2   9 -12  692.25   44.21
  -2  -9  12  651.59   40.05
   2  -9 -12  689.28   40.16
   2   9 -11   38.08    8.56
   2   9 -11   40.84   13.79
  -2  -9  11   42.04    6.51
   2  -9 -11   37.73    5.58
  -2  -9  11   30.57    6.17
   2   9 -10  522.22   34.09
   2   9 -10  512.18   33.70
  -2  -9  10  484.85   31.24
  -2  -9  10  484.43   32.76
   2  -9 -10  491.55   30.56
  -2  -9  10  506.74   31.56
   2   9  -9   14.20    5.68
   2   9  -9   22.69    6.04
   2  -9  -9   11.94    3.73
  -2  -9   9   16.62    5.42
   2   9  -8  712.53   45.14
   2   9  -8  753.64   46.03
  -2  -9   8  729.35   44.43
  -2  -9   8  711.35   44.79
  -2  -9   8  722.30   44.29
   2   9  -7   91.10   10.55
  -2  -9   7   93.55    9.95
  -2  -9   7   89.62    9.24
  -2  -9   7   79.04    9.25
   2   9  -6  364.85   24.12
  -2  -9   6  360.24   24.38
  -2  -9   6  344.09   23.94
  -2  -9   6  367.06   24.32
   2  -9  -6  368.17   21.64
   2   9  -5  279.83   18.31
   2   9  -5  245.68   18.82
  -2  -9   5  269.10   18.87
   2  -9  -5  236.55   15.64
  -2  -9   5  265.67   18.14
  -2  -9   5  272.97   18.74
   2   9  -4   79.40    8.90
   2   9  -4   78.61    8.11
  -2  -9   4   72.13    7.87
  -2  -9   4   76.50    9.75
  -2  -9   4   72.83    8.52
   2  -9  -4   81.71    8.25
   2  -9  -4   76.27    5.78
   2   9  -3   49.52    6.05
   2   9  -3   45.66    6.58
  -2  -9   3   53.52    6.52
   2  -9  -3   35.34    5.70
   2  -9  -3   29.76    3.63
  -2  -9   3   21.70    5.49
  -2  -9   3   50.76    7.11
   2   9  -2  399.20   25.49
   2   9  -2  445.45   27.16
  -2   9   2  402.36   24.09
   2  -9  -2  410.54   24.29
  -2  -9   2  403.20   27.06
  -2  -9   2  430.58   26.99
   2  -9  -2  363.10   26.26
  -2  -9   2  440.41   25.95
  -2   9   1  264.71   16.69
   2   9  -1  283.95   19.09
   2   9  -1  264.75   17.45
   2  -9  -1  263.58   16.72
  -2  -9   1  269.77   17.80
  -2  -9   1  293.42   19.24
   2  -9  -1  261.28   18.82
  -2   9   0   43.62    5.12
   2   9   0   45.49    6.39
   2   9   0   46.76    5.45
   2  -9   0   39.72    4.75
  -2  -9   0   40.70    6.34
   2  -9   0   39.25    6.47
  -2  -9   0   38.67    5.41
  -2   9  -1  341.45   21.69
  -2   9  -1  358.23   23.66
  -2  -9  -1  335.37   22.98
  -2  -9  -1  367.93   21.88
   2  -9   1  339.39   23.20
   2  -9   1  339.29   21.51
  -2   9  -2  136.78   10.55
  -2   9  -2  138.73   12.29
  -2  -9  -2  116.23    9.89
   2  -9   2  161.37   12.38
   2  -9   2  131.71   10.22
  -2   9  -3   33.12    5.57
  -2   9  -3   30.38    6.55
  -2  -9  -3   34.41    5.85
  -2  -9  -3   48.56    5.66
   2  -9   3   33.49    6.27
   2  -9   3   36.13    6.90
  -2   9  -4  126.96   10.51
   2  -9   4   94.90   10.59
  -2  -9  -4  117.87    9.45
  -2   9  -5  137.93   13.10
  -2   9  -5  128.68   11.90
   2  -9   5  145.09   12.62
  -2  -9  -5  146.03   11.65
   2  -9   5  133.62   12.54
  -2   9  -6  268.85   21.17
  -2   9  -6  290.85   20.54
  -2  -9  -6  282.00   19.60
   2  -9   6  287.47   20.38
   2  -9   6  296.36   20.96
  -2   9  -7    6.96    5.69
  -2   9  -7    3.82    5.01
  -2  -9  -7    1.15    3.39
   2  -9   7    5.06    5.21
   2  -9   7   -0.56    4.42
  -2   9  -8  401.61   30.26
  -2   9  -8  443.83   29.98
   2  -9   8  458.93   29.78
   2  -9   8  445.91   28.89
  -2  -9  -8  447.42   28.34
  -2   9  -9   59.13   10.31
  -2   9  -9   65.65   10.71
  -2  -9  -9   66.78    8.60
   2  -9   9   70.84    9.39
   2  -9   9   71.89   10.14
  -2   9 -10  416.04   30.07
  -2   9 -10  390.38   29.37
   2  -9  10  398.49   27.26
   2  -9  10  425.44   28.00
  -2  -9 -10  422.68   27.08
  -2   9 -11  127.10   15.00
  -2   9 -11   99.44   15.01
  -2  -9 -11   96.23   10.52
   2  -9  11   96.92   10.78
   2  -9  11   93.96   11.26
  -2   9 -12  263.10   23.65
  -2   9 -12  296.72   24.43
   2  -9  12  272.28   19.73
   2  -9  12  281.95   19.75
  -2  -9 -12  297.01   20.50
  -2   9 -13   15.51    8.79
  -2   9 -13    7.56    8.13
  -2  -9 -13   11.56    6.52
  -2   9 -14    9.34    8.58
  -2   9 -14   18.74   12.18
  -2   9 -15    9.73    9.85
  -2   9 -15    6.81    9.78
   2  10 -16   56.67   12.66
   2  10 -16   76.47   14.26
   2  10 -15  111.11   16.10
   2  10 -15  115.46   16.10
   2 -10 -15  116.92   12.92
   2  10 -14    8.81    7.56
   2  10 -14    4.35    7.27
   2 -10 -14    3.86    4.07
   2  10 -13  110.10   15.18
   2  10 -13   81.17   12.92
   2 -10 -13   93.50    9.16
   2 -10 -13   93.97   10.29
   2  10 -12   17.20    7.66
   2  10 -12   27.22    8.80
  -2 -10  12   30.13    6.16
   2 -10 -12   18.24    4.77
  -2 -10  12   16.28    5.28
   2  10 -11   18.08    7.34
   2  10 -11   10.65    7.21
  -2 -10  11    8.70    5.12
  -2 -10  11   18.26    5.73
   2 -10 -11   16.69    4.66
   2  10 -10   32.04    8.20
   2  10 -10   22.83    7.37
  -2 -10  10   27.42    6.62
  -2 -10  10   24.75    6.85
   2 -10 -10   29.01    5.57
  -2 -10  10   31.24    6.39
   2  10  -9  101.63   12.41
   2  10  -9   87.83   11.31
  -2 -10   9   78.97   10.21
  -2 -10   9   82.89   10.26
  -2 -10   9   85.28    9.88
   2 -10  -9   70.26    7.98
   2  10  -8  527.67   35.96
   2 -10  -8  553.44   34.62
  -2 -10   8  565.96   35.80
  -2 -10   8  568.37   36.00
  -2 -10   8  586.15   35.80
   2  10  -7   33.04    6.78
   2 -10  -7   44.05    6.46
  -2 -10   7   38.06    6.91
  -2 -10   7   45.60    7.51
  -2 -10   7   39.83    7.13
   2  10  -6   54.13    7.38
  -2 -10   6   47.80    7.50
  -2 -10   6   55.77    7.45
  -2 -10   6   45.51    7.33
   2 -10  -6   32.82    4.23
   2  10  -5   13.55    4.57
  -2 -10   5   16.86    5.15
   2 -10  -5   12.87    2.71
  -2 -10   5    7.89    4.56
  -2 -10   5   17.04    4.76
   2  10  -4  382.98   25.46
   2 -10  -4  398.60   26.13
   2 -10  -4  395.21   23.49
  -2 -10   4  403.50   25.70
  -2 -10   4  397.38   26.86
  -2 -10   4  394.06   26.53
   2  10  -3  168.11   11.98
  -2 -10   3  171.20   12.11
  -2 -10   3  144.06   12.79
   2 -10  -3  134.63   12.41
  -2 -10   3  140.25   13.15
   2 -10  -3  139.87    9.88
   2  10  -2  656.74   40.69
  -2  10   2  684.66   39.38
  -2 -10   2  673.14   41.07
   2 -10  -2  687.78   39.62
   2 -10  -2  679.06   42.12
  -2 -10   2  718.18   42.54
  -2 -10   2  669.73   42.61
   2  10  -1  144.17   11.13
  -2  10   1  154.96   10.44
  -2 -10   1  120.71   12.23
   2 -10  -1  165.82   13.16
  -2 -10   1  160.05   11.74
   2 -10  -1  159.65   10.54
   2  10   0  365.00   22.80
  -2  10   0  362.08   24.33
   2 -10   0  360.92   22.43
   2 -10   0  373.02   24.70
  -2 -10   0  364.93   23.21
  -2 -10   0  365.75   24.60
  -2  10  -1  327.61   21.59
  -2  10  -1  295.67   19.21
   2 -10   1  310.22   19.18
  -2 -10  -1  265.68   19.10
  -2  10  -2  161.33   12.05
  -2  10  -2  157.10   13.85
  -2 -10  -2  147.42   11.45
  -2 -10  -2  139.81   12.68
   2 -10   2  152.71   13.40
   2 -10   2  177.82   13.73
   2 -10   2  165.46   11.68
  -2  10  -3  466.06   28.25
  -2  10  -3  475.40   30.13
  -2 -10  -3  388.36   28.40
   2 -10   3  377.95   29.02
   2 -10   3  454.26   27.90
  -2 -10  -3  455.10   27.56
   2 -10   3  508.32   29.76
  -2  10  -4  567.18   36.23
  -2  10  -4  535.23   37.53
  -2 -10  -4  644.29   35.82
   2 -10   4  609.56   37.77
   2 -10   4  566.28   37.03
  -2 -10  -4  587.83   36.64
  -2  10  -5   51.45    8.42
  -2 -10  -5   23.94    4.89
   2 -10   5   23.81    6.60
  -2 -10  -5   22.48    5.43
  -2  10  -6   27.22    6.07
  -2  10  -6   34.29    8.03
   2 -10   6   12.85    5.89
   2 -10   6   28.45    6.59
  -2  10  -7   51.59    8.59
  -2  10  -7   49.39    9.25
  -2 -10  -7   57.12    7.92
   2 -10   7   53.77    9.39
   2 -10   7   56.02    8.43
  -2  10  -8   11.56    6.29
  -2  10  -8   13.24    6.12
  -2 -10  -8    8.79    4.43
   2 -10   8    8.48    5.76
  -2  10  -9    7.85    6.93
  -2  10  -9    4.01    6.57
   2 -10   9    2.69    5.43
  -2 -10  -9    7.59    4.68
   2 -10   9    6.36    5.70
  -2  10 -10   75.09   13.22
  -2  10 -10   91.88   12.59
   2 -10  10   85.66   10.73
  -2 -10 -10   83.30    9.90
   2 -10  10   87.26   11.50
  -2  10 -11   52.54   11.78
  -2  10 -11   55.76   11.39
   2 -10  11   57.70    9.15
   2 -10  11   54.28    9.14
  -2 -10 -11   60.73    8.83
  -2  10 -12  117.86   16.38
  -2  10 -12  126.55   16.56
   2 -10  12  119.07   12.19
  -2 -10 -12  123.86   12.12
   2 -10  12  107.36   12.26
  -2  10 -13   33.00   10.53
  -2  10 -13   41.11   10.97
  -2  10 -14   81.59   15.16
  -2  10 -14   99.58   17.60
   2  11 -16   65.54   13.70
   2  11 -16   63.93   13.59
   2  11 -15   33.26   10.28
   2  11 -15   34.94   10.90
   2  11 -14  126.17   16.59
   2  11 -14  133.97   16.99
   2 -11 -14  123.89   11.75
   2  11 -13   10.85    8.10
   2  11 -13   11.33    7.43
  -2 -11  13    4.17    5.19
   2 -11 -13   10.63    4.59
   2 -11 -13    3.28    3.85
   2  11 -12   11.87    7.58
   2  11 -12    4.28    6.95
  -2 -11  12   18.05    6.25
  -2 -11  12   11.65    5.35
   2 -11 -12   10.10    4.63
   2  11 -11    1.97    6.18
   2  11 -11    1.73    6.20
  -2 -11  11   13.36    5.63
   2 -11 -11   -1.34    3.44
  -2 -11  11    1.57    4.92
   2  11 -10  136.70   16.40
   2  11 -10  142.87   15.29
  -2 -11  10  119.53   13.14
  -2 -11  10  129.42   12.92
   2 -11 -10  128.63   11.40
  -2 -11  10  140.41   13.24
   2  11  -9  137.10   14.16
   2 -11  -9  117.66   11.34
  -2 -11   9  153.98   13.60
  -2 -11   9  134.90   13.05
  -2 -11   9  137.26   13.27
   2  11  -8   14.13    6.40
   2 -11  -8   21.63    4.03
   2 -11  -8   15.08    4.98
  -2 -11   8   16.80    5.85
  -2 -11   8   18.09    6.03
  -2 -11   8   12.36    5.83
   2  11  -7  308.54   22.01
  -2 -11   7  328.17   22.46
  -2 -11   7  327.40   22.52
  -2 -11   7  297.56   21.66
   2 -11  -7  315.59   21.25
   2 -11  -7  264.96   20.18
   2  11  -6    3.40    4.72
  -2 -11   6   -0.23    3.58
   2 -11  -6   -3.39    3.21
  -2 -11   6   -0.97    4.22
  -2 -11   6    0.37    4.35
   2 -11  -6    3.65    2.32
   2  11  -5  236.25   16.78
  -2 -11   5  233.83   17.92
  -2 -11   5  224.33   17.51
   2 -11  -5  213.23   14.08
  -2 -11   5  211.47   16.46
   2  11  -4   12.81    4.51
  -2 -11   4   13.23    5.70
   2 -11  -4   19.50    5.61
   2 -11  -4   14.50    3.03
  -2 -11   4   11.04    4.46
  -2 -11   4   14.03    5.69
   2  11  -3  477.60   30.29
   2 -11  -3  475.10   28.70
  -2 -11   3  480.01   30.56
  -2 -11   3  497.01   32.31
  -2 -11   3  477.49   31.84
   2 -11  -3  499.88   31.74
   2  11  -2    0.23    3.20
  -2  11   2    5.46    2.51
   2 -11  -2   -0.11    3.95
  -2 -11   2    3.63    4.97
   2 -11  -2    4.00    2.57
  -2 -11   2    3.20    3.52
  -2 -11   2    9.81    4.58
   2  11  -1  616.99   37.18
  -2  11   1  548.87   38.53
  -2 -11   1  637.88   37.76
  -2 -11   1  642.46   39.33
   2 -11  -1  621.34   39.17
   2 -11  -1  631.01   36.96
  -2  11   0  273.22   17.20
   2  11   0  261.59   17.44
   2 -11   0  252.68   19.36
  -2 -11   0  258.99   17.82
   2 -11   0  272.30   19.65
  -2 -11   0  270.97   19.50
   2 -11   0  252.24   16.99
  -2  11  -1  145.31   10.86
   2 -11   1  126.64   12.46
  -2 -11  -1  130.13   10.78
  -2 -11  -1  156.27   12.74
   2 -11   1  141.46   10.61
   2 -11   1  122.62   12.36
  -2  11  -2   57.99    9.30
  -2  11  -2   68.84    7.47
   2 -11   2   55.68    6.81
  -2 -11  -2   50.49    8.10
   2 -11   2   51.50    8.06
   2 -11   2   59.01    8.64
  -2 -11  -2   56.18    6.82
  -2  11  -3  211.77   15.56
  -2  11  -3  191.12   17.13
  -2 -11  -3  208.16   16.27
   2 -11   3  219.75   17.14
  -2 -11  -3  205.77   14.73
   2 -11   3  215.24   15.07
   2 -11   3  217.04   16.92
  -2  11  -4   66.13    8.58
  -2  11  -4   59.05    9.70
  -2 -11  -4   71.56    8.69
  -2 -11  -4   67.57    7.39
   2 -11   4   75.01   10.58
   2 -11   4   70.08   10.20
  -2  11  -5  167.22   16.22
  -2  11  -5  179.20   15.06
  -2 -11  -5  180.58   13.76
   2 -11   5  190.27   15.61
  -2 -11  -5  169.45   14.53
   2 -11   5  201.23   16.25
  -2  11  -6    8.81    5.47
  -2  11  -6    6.27    5.96
  -2 -11  -6    7.03    4.44
   2 -11   6    2.43    5.52
   2 -11   6    6.72    5.58
  -2 -11  -6    6.94    4.07
  -2  11  -7    4.21    6.25
  -2  11  -7    7.12    5.84
   2 -11   7   21.01    6.73
   2 -11   7    8.32    5.97
  -2 -11  -7   11.14    4.84
  -2  11  -8    4.61    6.08
  -2  11  -8    2.24    6.46
  -2 -11  -8   -0.69    4.05
   2 -11   8    5.42    6.22
   2 -11   8    3.89    5.70
  -2  11  -9   29.53    8.65
  -2  11  -9   28.05    9.39
   2 -11   9   47.90    8.92
   2 -11   9   34.35    8.39
  -2 -11  -9   31.70    6.74
  -2  11 -10    3.56    7.02
  -2  11 -10   13.92    8.36
   2 -11  10    7.45    6.26
   2 -11  10   17.00    6.68
  -2 -11 -10    9.93    5.55
  -2  11 -11   28.11    9.83
  -2  11 -11   14.93    8.24
   2 -11  11   23.77    7.35
  -2 -11 -11   18.01    6.23
   2 -11  11   18.14    7.11
  -2  11 -12   11.84    8.81
  -2  11 -12   18.31    9.31
  -2 -11 -12   30.13    7.30
   2 -11  12   27.43    9.45
   2 -11  12   14.91   10.54
  -2  11 -13  258.93   25.02
  -2  11 -13  253.96   24.00
  -2  11 -14   71.31   14.23
  -2  11 -14   93.18   15.45
   2  12 -15   84.10   15.18
   2  12 -14   16.90    8.62
   2  12 -14   16.19    8.71
   2  12 -13  333.02   27.57
   2  12 -13  305.95   27.55
  -2 -12  13  339.80   24.18
   2 -12 -13  352.73   23.91
  -2 -12  13  374.41   24.66
   2  12 -12   42.38   10.28
   2 -12 -12   40.30    7.16
  -2 -12  12   46.05    8.32
  -2 -12  12   37.38    8.05
   2  12 -11  614.42   40.92
  -2 -12  11  574.92   38.46
  -2 -12  11  620.93   39.07
   2 -12 -11  617.11   38.16
   2  12 -10   13.38    7.03
  -2 -12  10   30.86    7.77
   2 -12 -10   29.18    6.33
  -2 -12  10   14.78    5.93
  -2 -12  10   14.93    6.72
   2  12  -9  765.94   48.75
   2 -12  -9  732.97   44.41
  -2 -12   9  753.95   47.46
   2 -12  -9  789.08   46.55
  -2 -12   9  732.73   47.13
   2  12  -8   13.59    6.72
   2 -12  -8    8.83    3.16
  -2 -12   8   16.40    6.28
   2 -12  -8   11.46    4.75
  -2 -12   8    1.44    5.19
  -2 -12   8    9.64    5.23
   2  12  -7  164.97   14.06
  -2 -12   7  162.57   13.61
  -2 -12   7  181.94   14.75
   2 -12  -7  125.80   12.34
   2 -12  -7  114.21    9.92
  -2 -12   7  148.48   13.94
   2  12  -6   13.88    5.34
   2 -12  -6   22.75    4.57
  -2 -12   6   10.34    5.37
   2 -12  -6   17.37    5.49
  -2 -12   6   18.41    5.35
  -2 -12   6   17.79    6.29
   2  12  -5   96.09   10.47
  -2 -12   5   98.73   10.47
  -2 -12   5  110.18   11.95
   2  12  -4  184.49   14.47
   2 -12  -4  161.65   14.65
   2 -12  -4  180.45   12.19
  -2 -12   4  194.71   16.26
  -2 -12   4  179.35   15.70
  -2 -12   4  190.33   14.65
   2 -12  -4  191.49   15.65
   2  12  -3  268.60   18.12
   2 -12  -3  216.46   18.56
   2 -12  -3  276.14   19.82
  -2 -12   3  272.42   18.45
  -2 -12   3  301.72   20.82
  -2 -12   3  230.37   19.28
   2 -12  -3  238.26   16.21
   2  12  -2  495.33   31.86
  -2 -12   2  516.30   34.46
   2 -12  -2  506.01   33.86
  -2 -12   2  497.31   32.30
   2 -12  -2  539.89   33.92
  -2 -12   2  563.94   34.40
   2 -12  -2  495.39   31.54
  -2  12   1   91.85    8.04
   2  12  -1  100.57    9.18
   2 -12  -1  108.16    8.35
  -2 -12   1  117.59   11.89
  -2 -12   1   80.83   10.60
  -2 -12   1   98.87    9.54
   2 -12  -1  101.27   11.11
   2  12   0   65.90    7.26
  -2  12   0   55.70    6.69
  -2 -12   0   74.10    8.23
   2 -12   0   60.41    6.41
   2 -12   0   60.20    9.26
  -2 -12   0   63.36    9.16
   2 -12   0   64.97    9.19
  -2  12  -1  216.68   14.73
   2 -12   1  177.13   16.35
  -2 -12  -1  212.03   14.95
   2 -12   1  241.41   17.47
   2 -12   1  215.60   14.60
  -2 -12  -1  170.32   15.99
  -2  12  -2  183.10   13.07
  -2 -12  -2  149.28   12.24
   2 -12   2  168.64   12.47
   2 -12   2  175.53   14.86
  -2 -12  -2  141.39   13.74
   2 -12   2  157.76   14.60
  -2  12  -3  204.20   18.12
  -2  12  -3  216.00   16.12
   2 -12   3  243.89   18.11
   2 -12   3  199.16   15.47
  -2 -12  -4   17.73    5.49
   2 -12   4   33.43    7.83
  -2 -12  -4   24.70    4.90
  -2  12  -5  190.84   15.85
  -2  12  -5  208.86   18.16
   2 -12   5  186.75   17.00
  -2 -12  -5  162.78   15.36
  -2 -12  -5  190.48   14.52
   2 -12   5  242.83   17.66
  -2  12  -6   18.67    6.36
  -2  12  -6   14.19    6.82
  -2 -12  -6    3.36    4.30
   2 -12   6   16.85    6.48
   2 -12   6    7.80    5.76
  -2 -12  -6   10.64    4.75
  -2  12  -7  298.95   22.99
  -2  12  -7  323.11   25.16
  -2 -12  -7  292.60   21.11
  -2 -12  -7  271.30   21.52
   2 -12   7  357.68   23.41
   2 -12   7  293.55   23.44
  -2  12  -8   43.85   10.16
   2 -12   8   67.45   11.24
  -2 -12  -8   60.44    8.98
   2 -12   8   44.26    8.68
  -2  12  -9  553.27   40.94
  -2  12  -9  611.93   40.22
   2 -12   9  612.85   38.92
  -2 -12  -9  588.46   38.15
   2 -12   9  615.23   39.95
  -2  12 -10   25.90    9.66
  -2  12 -10   33.17    9.19
  -2 -12 -10   32.19    7.18
   2 -12  10   26.59    8.19
   2 -12  10   25.26    8.05
  -2  12 -11  136.23   18.33
  -2  12 -11  141.04   17.20
   2 -12  11  155.84   14.99
   2 -12  11  136.19   15.07
  -2 -12 -11  153.29   14.11
  -2  12 -12   31.69   10.67
  -2  12 -12   29.62   10.82
  -2 -12 -12   42.18    8.20
  -2  12 -13   61.53   14.04
   2  13 -15   23.05   11.11
   2  13 -14    8.67    9.10
   2  13 -13   65.43   13.19
   2  13 -12    6.38    7.71
  -2 -13  12    9.74    6.39
  -2 -13  12    5.02    6.37
   2 -13 -12    7.32    5.03
   2  13 -11   59.89   11.42
   2 -13 -11   78.19    9.98
   2 -13 -11   67.59    8.12
  -2 -13  11   72.47   10.83
  -2 -13  11   72.34   10.75
   2  13 -10   19.23    7.76
  -2 -13  10   27.49    7.68
   2 -13 -10   16.90    5.65
  -2 -13  10   34.74    8.19
   2 -13 -10   22.94    4.94
  -2 -13  10   25.11    7.93
   2  13  -9   52.86    9.77
  -2 -13   9   47.78    9.25
   2 -13  -9   48.59    6.17
  -2 -13   9   42.70    9.15
  -2 -13   9   57.76    9.85
   2 -13  -9   59.30    8.80
   2  13  -8  183.68   17.19
  -2 -13   8  219.31   17.82
  -2 -13   8  191.63   17.56
   2 -13  -8  192.37   16.16
  -2 -13   8  192.79   16.91
   2 -13  -8  207.09   13.59
   2  13  -7   25.09    7.32
  -2 -13   7   20.05    6.88
  -2 -13   7   37.10    7.84
  -2 -13   7   25.93    6.61
   2 -13  -7   23.76    6.55
   2 -13  -7   27.45    4.32
   2  13  -6  667.57   40.97
   2 -13  -6  628.75   39.31
  -2 -13   6  579.22   41.43
  -2 -13   6  648.99   41.96
   2 -13  -6  711.50   41.48
   2 -13  -6  654.97   41.60
  -2 -13   6  624.61   40.66
   2  13  -5   69.49    9.02
  -2 -13   5   56.94    8.70
   2 -13  -5   58.11    8.94
   2 -13  -5   62.32   10.06
  -2 -13   5   59.96    9.68
  -2 -13   5   71.45   10.46
   2  13  -4  436.54   28.15
   2 -13  -4  443.32   29.31
   2 -13  -4  431.13   29.62
  -2 -13   4  412.94   28.25
  -2 -13   4  432.23   30.15
  -2 -13   4  413.16   29.64
   2  13  -3  325.57   21.82
   2 -13  -3  309.48   20.04
   2 -13  -3  333.82   23.34
  -2 -13   3  325.32   24.29
  -2 -13   3  333.83   22.30
   2 -13  -3  330.67   23.75
  -2 -13   3  276.70   23.15
   2  13  -2  195.31   15.46
  -2  13   2  217.86   14.15
   2 -13  -2  219.00   14.41
  -2 -13   2  219.30   18.38
   2 -13  -2  205.19   17.25
  -2 -13   2  224.28   16.18
   2 -13  -2  226.86   18.11
  -2 -13   2  187.79   17.33
  -2  13   1  391.06   25.75
   2  13  -1  454.52   27.01
  -2 -13   1  430.79   27.44
   2 -13  -1  417.81   29.08
   2 -13  -1  413.87   29.21
   2 -13  -1  446.76   26.20
  -2 -13   1  407.49   29.66
  -2 -13   1  409.37   29.12
  -2  13   0  134.28   10.96
   2  13   0  134.64   11.24
  -2 -13   0  144.05   11.84
  -2 -13   0  129.95   13.42
   2 -13   0  144.86   13.80
   2 -13   0  149.73   13.99
   2 -13   0  144.99   10.89
   2 -13   1   39.45    5.69
  -2 -13  -1   15.67    5.78
  -2 -13  -1   31.24    5.54
   2 -13   1   57.13    8.71
   2 -13   1   24.20    6.65
  -2  13  -2  602.95   37.27
   2 -13   2  566.49   39.24
  -2 -13  -2  637.71   39.52
   2 -13   2  615.63   39.95
   2 -13   2  585.76   37.07
  -2 -13  -2  630.73   37.38
  -2  13  -3  125.88   11.80
  -2 -13  -3  144.98   13.22
   2 -13   3  132.28   11.39
   2 -13   3  116.45   13.38
  -2 -13  -3  132.07   11.14
   2 -13   3  127.51   13.48
  -2  13  -4  432.03   30.33
  -2  13  -4  407.28   27.66
  -2 -13  -4  417.26   26.85
   2 -13   4  378.65   28.82
  -2 -13  -4  437.56   28.90
   2 -13   4  439.43   30.01
  -2  13  -5   17.53    6.30
  -2  13  -5   20.04    7.42
  -2 -13  -5    3.87    4.64
  -2 -13  -5    7.54    4.14
   2 -13   5    9.81    6.16
   2 -13   5   24.92    7.22
  -2  13  -6  506.08   34.05
  -2  13  -6  490.79   45.13
  -2 -13  -6  520.23   32.75
   2 -13   6  546.65   35.91
   2 -13   6  493.92   34.54
  -2 -13  -6  528.19   34.19
  -2  13  -7  220.66   20.54
  -2  13  -7  226.55   19.05
   2 -13   7  224.02   18.91
  -2 -13  -7  207.25   17.60
  -2 -13  -7  225.58   16.87
   2 -13   7  211.40   19.38
  -2  13  -8  232.35   21.90
  -2  13  -8  258.02   20.73
  -2 -13  -8  255.13   18.60
   2 -13   8  236.71   20.83
  -2 -13  -8  248.85   19.21
   2 -13   8  226.27   19.88
  -2  13  -9    7.18    7.85
  -2  13  -9    6.88    7.40
  -2 -13  -9    7.16    5.16
   2 -13   9    1.23    6.87
  -2 -13  -9    5.37    5.00
   2 -13   9    4.09    6.35
  -2  13 -10   -0.09    7.63
  -2  13 -10    3.86    8.42
  -2 -13 -10    8.22    5.32
   2 -13  10    6.70    7.24
   2 -13  10    3.43    6.83
  -2  13 -11   18.49    9.52
  -2  13 -11   19.95   10.40
  -2 -13 -11   32.25    7.74
   2 -13  11   24.60    8.60
   2 -13  11   16.59    7.71
  -2  13 -12    6.14    9.27
  -2  13 -12   -0.65    9.41
  -2  13 -13   51.17   14.12
  -2  13 -13   51.03   12.99
   2  14 -14  109.75   16.59
   2  14 -13    0.37    8.47
   2  14 -12   58.57   11.78
  -2 -14  12   81.64   11.90
   2 -14 -12   74.12   10.35
  -2 -14  12   48.93    9.60
   2  14 -11   80.26   12.76
  -2 -14  11   63.83   10.86
   2 -14 -11   90.18   11.48
   2 -14 -11   76.38    8.69
  -2 -14  11   80.91   12.02
   2  14 -10   15.53    8.33
  -2 -14  10   18.31    6.71
   2 -14 -10   10.80    5.90
  -2 -14  10    8.83    7.01
  -2 -14  10    2.40    6.43
   2 -14 -10   11.09    4.14
   2  14  -9   49.13    9.79
   2 -14  -9   44.08    5.91
  -2 -14   9   56.12   10.62
   2 -14  -9   55.34    9.13
  -2 -14   9   55.00   10.14
  -2 -14   9   41.73    9.32
   2  14  -8   77.86   12.38
   2 -14  -8   65.34   10.26
  -2 -14   8   82.04   12.03
   2 -14  -8   78.55    7.45
  -2 -14   8  105.63   12.73
  -2 -14   8   93.95   11.53
   2  14  -7   19.96    7.30
   2 -14  -7   17.22    6.60
  -2 -14   7   20.88    6.59
   2 -14  -7   10.04    3.43
  -2 -14   7   29.92    7.92
   2 -14  -7   15.77    6.14
  -2 -14   7   15.15    7.20
   2  14  -6  360.88   24.73
  -2 -14   6  379.16   24.82
   2 -14  -6  286.92   24.16
  -2 -14   6  327.33   25.54
  -2 -14   6  380.29   26.27
   2 -14  -6  357.06   25.73
   2 -14  -6  333.84   21.39
   2  14  -5   14.19    6.04
   2 -14  -5    6.83    6.03
  -2 -14   5    3.23    4.74
  -2 -14   5    6.75    6.00
   2 -14  -5    9.46    5.23
   2 -14  -5    6.12    3.15
  -2 -14   5   14.27    6.65
   2  14  -4  818.91   50.50
   2 -14  -4  881.39   52.83
  -2 -14   4  824.56   50.90
   2 -14  -4  820.02   51.96
  -2 -14   4  801.97   52.74
   2 -14  -4  838.76   48.56
  -2 -14   4  820.31   52.56
   2  14  -3   58.01    8.30
  -2 -14   3   54.48   10.18
   2 -14  -3   52.79    9.93
   2 -14  -3   56.48    9.63
  -2 -14   3   60.89    8.65
  -2 -14   3   51.00   10.11
   2 -14  -3   53.65    6.37
   2  14  -2  727.63   43.72
  -2  14   2  685.29   42.12
  -2 -14   2  708.47   46.22
   2 -14  -2  708.40   46.18
  -2 -14   2  721.20   46.76
   2 -14  -2  701.28   42.52
   2 -14  -2  736.24   46.14
  -2 -14   2  763.65   44.48
   2  14  -1   33.42    6.18
  -2  14   1   28.60    4.92
   2 -14  -1   27.71    7.63
  -2 -14   1   26.78    7.98
   2 -14  -1   27.67    7.50
  -2 -14   1   23.56    7.07
   2 -14  -1   37.90    5.38
  -2 -14   1   32.63    6.37
   2  14   0  723.85   44.01
  -2  14   0  749.83   43.83
   2 -14   0  747.62   43.88
  -2 -14   0  768.89   45.01
  -2 -14   0  694.21   46.73
   2 -14   0  722.96   47.08
  -2 -14   0  725.01   47.54
   2 -14   0  725.25   47.00
  -2  14  -1  125.16   10.86
   2 -14   1  131.47   10.70
   2 -14   1  120.27   13.28
  -2 -14  -1  112.61   10.97
  -2 -14  -1  116.61   12.97
   2 -14   1  125.53   13.57
  -2  14  -2  234.82   16.38
  -2 -14  -2  174.63   17.34
  -2 -14  -2  230.27   16.13
   2 -14   2  245.73   16.19
   2 -14   2  181.88   18.00
  -2  14  -3   16.30    5.76
  -2 -14  -3    3.22    5.02
   2 -14   3    8.74    6.24
   2 -14   3   12.72    4.54
   2 -14   3    0.52    4.94
  -2 -14  -3    9.11    4.24
  -2  14  -4  228.22   16.24
  -2 -14  -4  151.12   15.84
   2 -14   4  223.49   18.04
   2 -14   4  182.97   17.53
  -2 -14  -4  175.68   14.47
  -2  14  -5   11.77    8.26
  -2  14  -5    1.49    5.61
  -2 -14  -5   13.15    6.05
  -2 -14  -5   15.95    5.15
   2 -14   5   15.07    7.45
   2 -14   5   16.81    7.56
  -2  14  -6   15.24    6.73
  -2  14  -6   34.06    8.97
  -2 -14  -6   -1.68    3.77
   2 -14   6    6.99    6.88
  -2 -14  -6   -2.00    4.62
   2 -14   6    6.28    7.74
  -2  14  -7   13.96    9.73
  -2  14  -7   -4.77    6.58
  -2 -14  -7    3.99    4.46
   2 -14   7   -6.45   10.94
  -2 -14  -7    1.14    4.76
   2 -14   7   13.77    8.79
  -2  14  -8   43.52    9.45
  -2  14  -8   38.74   10.55
  -2 -14  -8   29.97    7.63
   2 -14   8   27.58   10.54
  -2 -14  -8   15.14    5.81
   2 -14   8   24.00    8.13
  -2  14  -9   25.78    9.89
  -2  14  -9   26.10    8.93
  -2 -14  -9   36.90    8.19
   2 -14   9   12.95    7.28
   2 -14   9    8.35    7.78
  -2 -14  -9   22.39    6.78
  -2  14 -10  100.56   14.31
  -2  14 -10   75.06   14.35
  -2 -14 -10  103.55   12.68
   2 -14  10   98.02   14.46
  -2 -14 -10   77.69   10.98
   2 -14  10   90.52   12.44
  -2  14 -11   34.27   11.56
  -2  14 -11   35.47   10.86
   2 -14  11   17.80    8.37
   2 -14  11   24.02   11.47
  -2 -14 -11   18.41    6.99
  -2 -14 -11   37.83   12.40
  -2  14 -12  103.26   17.10
  -2  14 -12  111.33   20.37
  -2 -14 -12   76.87   13.87
   2  15 -14   41.32   11.77
   2  15 -13   40.44   16.48
   2  15 -12   49.31   11.82
  -2 -15  12   27.94   10.12
   2 -15 -12   53.45    9.79
   2  15 -11   25.47   10.22
  -2 -15  11   16.75    9.37
   2 -15 -11   29.47    7.72
   2  15 -10  432.74   31.10
  -2 -15  10  411.15   30.26
  -2 -15  10  503.93   36.52
  -2 -15  10  418.83   30.25
   2 -15 -10  373.91   26.01
   2 -15 -10  438.68   29.76
   2  15  -9    4.82    7.17
   2 -15  -9    5.09    3.51
  -2 -15   9    7.62    5.81
   2 -15  -9    4.98    5.55
  -2 -15   9   17.67    8.02
  -2 -15   9   11.55    9.63
   2  15  -8  231.39   19.59
   2 -15  -8  221.11   15.04
   2 -15  -8  219.06   19.56
  -2 -15   8  212.97   18.71
  -2 -15   8  201.36   19.99
   2 -15  -8  240.29   18.99
  -2 -15   7   39.50   11.17
  -2 -15   7   26.29    7.35
   2 -15  -7   19.16    6.94
   2 -15  -7   12.59    6.80
   2 -15  -7   25.92    4.49
  -2 -15   7   26.75   14.97
   2  15  -6  135.67   14.34
  -2 -15   6  154.30   17.09
   2 -15  -6  146.54   10.99
  -2 -15   6  144.62   14.21
   2 -15  -6  148.31   14.67
   2 -15  -6  156.36   15.89
   2  15  -5  245.00   19.52
   2 -15  -5  272.00   20.86
  -2 -15   5  255.02   23.02
  -2 -15   5  247.39   21.26
   2 -15  -5  258.54   16.82
  -2 -15   5  262.24   19.83
   2 -15  -5  238.53   21.00
   2  15  -4   35.23    7.44
  -2 -15   4   25.01    8.38
  -2 -15   4   45.54    9.08
  -2 -15   4   31.58    7.20
   2 -15  -4   31.07    7.97
   2 -15  -4   39.38    5.50
   2 -15  -4   37.82    8.57
   2  15  -3  113.91   11.63
   2 -15  -3  103.92   12.26
  -2 -15   3   81.11   11.02
   2 -15  -3   90.31   12.88
  -2 -15   3  107.68   13.51
   2 -15  -3   94.66    8.56
  -2 -15   3  100.28   14.35
   2  15  -2    1.24    4.43
  -2  15   2    9.96    3.72
   2 -15  -2    5.62    5.85
   2 -15  -2    8.99    3.70
  -2 -15   2    0.90    6.26
  -2 -15   2    8.19    6.13
   2 -15  -2   -3.46    4.92
  -2 -15   2    4.15    4.60
  -2  15   1  116.48   10.05
   2  15  -1  117.72   11.26
  -2 -15   1  130.99   14.60
   2 -15  -1  114.67   13.71
  -2 -15   1  124.74   13.96
   2 -15  -1  116.25   10.09
  -2 -15   1  114.09   11.38
   2 -15  -1  125.80   13.72
   2  15   0   95.91    9.84
  -2  15   0   92.60    9.33
  -2 -15   0   93.73   12.77
   2 -15   0  101.51    9.24
  -2 -15   0  109.86   14.20
  -2 -15   0   98.92   10.27
   2 -15   0   97.59   12.99
   2 -15   0   85.33   12.20
  -2  15  -1  339.25   23.70
   2 -15   1  350.41   26.81
   2 -15   1  359.66   23.79
  -2 -15  -1  368.63   26.90
  -2 -15  -1  370.66   27.60
   2 -15   1  382.58   27.45
  -2 -15  -1  367.73   24.48
  -2  15  -2   34.53    6.85
  -2 -15  -2   38.12    6.49
  -2 -15  -2   36.27    8.41
   2 -15   2   49.92    9.52
   2 -15   2   26.91    8.55
   2 -15   2   27.37    5.76
  -2  15  -3    3.69    5.21
   2 -15   3    4.22   11.18
   2 -15   3   15.29    4.84
  -2 -15  -3    4.58    5.61
   2 -15   3   12.69    8.61
  -2 -15  -3    9.41    4.69
  -2  15  -4  368.67   25.92
  -2 -15  -4  377.33   25.17
   2 -15   4  415.87   31.86
   2 -15   4  362.24   27.90
  -2 -15  -4  378.63   27.56
  -2  15  -5   19.83    6.90
   2 -15   5   24.36    8.40
   2 -15   5   27.00    8.12
  -2 -15  -5   20.25    5.59
  -2 -15  -5   17.30    7.12
  -2  15  -6  372.73   27.14
  -2  15  -6  361.97   29.62
   2 -15   6  356.66   27.99
   2 -15   6  400.24   29.42
  -2 -15  -6  387.93   25.57
  -2 -15  -6  391.88   27.69
  -2  15  -7    7.37    8.05
  -2  15  -7   10.64    7.54
  -2 -15  -7   15.64    5.68
  -2 -15  -7   10.45    6.15
   2 -15   7    0.65    6.86
   2 -15   7    8.22    7.53
  -2  15  -8  154.97   17.03
  -2  15  -8  157.36   19.67
  -2 -15  -8  188.24   16.94
  -2 -15  -8  191.02   14.99
   2 -15   8  146.45   17.07
   2 -15   8  164.59   18.00
  -2  15  -9   49.18   11.19
  -2  15  -9   52.31   12.32
  -2 -15  -9   44.97    8.20
   2 -15   9   49.43   10.92
   2 -15   9   49.72   10.62
  -2  15 -10   61.58   14.17
  -2  15 -10   78.12   13.38
  -2 -15 -10   83.37   12.04
   2 -15  10   69.36   12.89
   2 -15  10   56.35   11.31
  -2  15 -11   35.06   11.74
  -2  15 -11   65.83   12.99
  -2 -15 -11   38.73    9.97
  -2 -15 -11   63.57   11.16
   2 -15  11   54.32   11.15
   2 -15  11   53.24   11.78
  -2  15 -12   13.45    9.89
  -2  15 -12   -4.00    9.67
   2  16 -13   77.51   14.85
   2  16 -12    2.69    8.97
  -2 -16  12    4.34    7.33
  -2 -16  12    2.80    7.42
   2  16 -11  121.42   15.83
   2 -16 -11  109.29   12.99
  -2 -16  11   76.03   12.63
  -2 -16  11   92.47   13.82
   2  16 -10   16.65    8.64
   2 -16 -10   12.74    6.85
  -2 -16  10   15.97    7.37
  -2 -16  10   11.30    7.77
  -2 -16  10   18.07    8.45
   2  16  -9   68.52   11.73
  -2 -16   9   58.47   11.54
  -2 -16   9   51.77    9.82
   2 -16  -9   62.61   11.30
   2 -16  -9   53.74   10.10
   2 -16  -9   40.31    5.97
  -2 -16   9   46.38   10.55
   2  16  -8  113.93   14.12
  -2 -16   8   87.35   12.69
  -2 -16   8  113.63   14.88
   2 -16  -8  110.73   13.88
  -2 -16   8  116.93   15.04
   2 -16  -8   92.07    8.84
   2 -16  -8  114.46   14.79
   2  16  -7  191.42   17.37
  -2 -16   7  184.43   16.49
   2 -16  -7  183.75   12.88
   2 -16  -7  156.16   17.34
  -2 -16   7  182.34   18.21
   2 -16  -7  167.06   16.55
  -2 -16   7  177.90   18.08
   2  16  -6    3.40   11.46
  -2 -16   6    5.57    7.06
  -2 -16   6    8.55    6.95
  -2 -16   6    2.51    5.96
   2 -16  -6    2.60    6.03
   2 -16  -6    2.73    5.47
   2 -16  -6    5.43    3.47
   2  16  -5  205.79   17.42
   2 -16  -5  197.48   14.32
  -2 -16   5  172.02   18.68
  -2 -16   5  238.68   17.94
   2 -16  -5  203.39   19.35
  -2 -16   5  237.89   20.12
   2 -16  -5  200.39   18.35
   2  16  -4  117.91   12.04
   2 -16  -4   82.90    8.69
  -2 -16   4  112.60   15.19
  -2 -16   4   91.62   14.13
   2 -16  -4  103.69   14.44
   2 -16  -4  114.67   13.05
  -2 -16   4   91.54   11.37
   2  16  -3   76.81    9.81
   2 -16  -3   58.54   10.78
  -2 -16   3   79.07   10.43
  -2 -16   3   51.09   10.40
  -2 -16   3  112.77   14.74
   2  16  -2  102.67   10.74
   2 -16  -2   98.65   17.02
   2 -16  -2   94.33    8.93
   2 -16  -2   78.39   13.16
  -2 -16   2  100.27   14.74
  -2 -16   2   94.63   13.92
  -2 -16   2   89.85   11.27
   2  16  -1  151.57   13.02
  -2  16   1  130.96   11.47
  -2 -16   1  168.26   17.22
  -2 -16   1  157.66   13.56
  -2 -16   1  121.14   21.06
  -2  16   0  149.56   13.03
   2  16   0  173.54   13.91
  -2 -16   0  188.64   20.05
   2 -16   0  213.86   28.88
   2 -16   0  179.49   17.30
   2 -16   0  160.69   13.06
  -2 -16   0  154.42   14.13
  -2  16  -1  209.13   16.66
   2 -16   1  196.55   19.59
  -2 -16  -1  242.20   17.50
   2 -16   1  230.98   20.30
  -2 -16  -1  250.94   24.36
  -2 -16  -1  260.46   35.42
   2 -16   1  214.36   16.52
  -2  16  -2   15.77    5.77
  -2 -16  -2   18.28    5.53
   2 -16   2   28.55    8.89
  -2 -16  -2    8.61    7.30
   2 -16   2   21.01    5.44
   2 -16   2   20.57    7.60
  -2  16  -3  185.45   15.43
  -2 -16  -3  175.10   14.64
   2 -16   3  180.93   14.83
   2 -16   3  171.74   17.96
   2 -16   3  190.92   18.35
  -2  16  -4   19.07    6.73
   2 -16   4   11.51    7.46
   2 -16   4   17.68    7.59
  -2 -16  -4    5.90    4.66
  -2  16  -5  551.10   36.24
   2 -16   5  511.43   37.57
  -2 -16  -5  552.28   35.01
  -2 -16  -5  620.74   47.25
   2 -16   5  547.87   38.88
  -2  16  -6   84.09   12.53
  -2 -16  -6   98.33   10.65
  -2 -16  -6  106.95   13.90
   2 -16   6  100.00   14.60
   2 -16   6   80.70   13.84
  -2  16  -7  173.56   18.38
   2 -16   7  153.16   18.01
  -2 -16  -7  200.64   17.90
   2 -16   7  201.18   19.70
  -2 -16  -7  181.68   15.24
  -2  16  -8   15.54    9.74
  -2  16  -8   35.22    9.62
  -2 -16  -8   18.65    6.02
  -2 -16  -8   19.29    7.70
   2 -16   8   22.04    9.82
   2 -16   8   26.47    8.82
  -2  16  -9  189.14   19.37
  -2  16  -9  197.23   22.10
  -2 -16  -9  181.41   16.27
   2 -16   9  178.79   18.93
   2 -16   9  205.52   20.53
  -2 -16  -9  203.09   18.39
  -2  16 -10   23.53   10.91
  -2  16 -10    5.79    8.85
   2 -16  10   10.09    9.01
  -2 -16 -10   14.22    7.05
   2 -16  10    9.08    8.26
  -2  16 -11   65.50   21.74
  -2  16 -11   42.03   12.82
   2 -16  11   27.16   11.69
   2 -16  11   35.77   12.22
   2  17 -12   99.85   20.38
  -2 -17  12   76.22   18.54
   2  17 -11    2.65    8.00
  -2 -17  11    3.31    7.96
   2 -17 -11   -2.33    6.05
  -2 -17  11   -4.59    7.24
   2 -17 -11    2.80    6.36
   2  17 -10  176.91   18.95
   2 -17 -10  207.72   18.50
  -2 -17  10  159.65   18.71
  -2 -17  10  185.06   19.45
   2 -17 -10  206.00   19.07
  -2 -17  10  176.25   17.91
   2  17  -9  147.43   17.25
   2 -17  -9  160.13   17.63
  -2 -17   9  149.91   17.75
  -2 -17   9  144.28   15.91
   2 -17  -9  162.58   16.48
  -2 -17   9  150.12   18.40
   2  17  -8   10.09    7.34
   2 -17  -8   16.17    8.03
  -2 -17   8   16.18    7.33
   2 -17  -8   11.73    6.69
  -2 -17   8    9.48    7.92
  -2 -17   8   15.27    8.73
   2 -17  -8   21.90    7.91
   2  17  -7  243.79   20.38
  -2 -17   7  242.82   21.91
   2 -17  -7  248.74   22.00
  -2 -17   7  216.76   21.55
   2 -17  -7  245.62   21.19
  -2 -17   7  231.64   20.07
   2 -17  -7  231.10   16.04
   2  17  -6    9.32    7.17
  -2 -17   6    7.21    6.14
  -2 -17   6   11.98    7.85
   2 -17  -6    9.20    3.79
   2 -17  -6    4.80    6.64
  -2 -17   6    7.15    7.20
   2 -17  -6    9.20    8.26
  -2 -17   5  560.65   38.23
   2 -17  -5  504.40   37.53
   2 -17  -5  548.94   32.68
   2 -17  -5  551.45   37.59
  -2 -17   5  565.47   38.44
  -2 -17   5  478.57   37.42
   2  17  -4   37.25    8.04
  -2 -17   4   30.99    9.12
   2 -17  -4   44.81   10.19
   2 -17  -4   44.98    9.77
   2 -17  -4   25.86    5.33
  -2 -17   4   39.23    8.26
  -2 -17   4   39.70   10.44
   2  17  -3  140.01   13.46
   2 -17  -3  133.93   11.12
  -2 -17   3  136.80   16.92
   2 -17  -3  128.51   15.89
  -2 -17   3  141.36   13.69
  -2 -17   3  134.35   16.08
   2 -17  -3  134.78   15.39
   2  17  -2    5.51    5.22
  -2 -17   2    1.73    6.75
  -2 -17   2    5.57    5.26
   2 -17  -2    2.91    3.61
   2 -17  -2    1.76    6.28
  -2 -17   2   -4.25    5.76
   2 -17  -2    4.02    6.60
  -2  17   1   33.27    5.85
   2  17  -1   25.73    6.55
  -2 -17   1   24.23    6.76
   2 -17  -1   29.24    5.61
   2 -17  -1   22.36    8.45
  -2 -17   1   26.94    8.61
   2 -17  -1   23.79    8.50
  -2 -17   1   28.51    9.15
  -2  17   0   10.27    4.86
  -2 -17   0   14.82    7.56
   2 -17   0   15.14    4.99
  -2 -17   0   13.22    7.51
  -2 -17   0    9.37    5.33
   2 -17   0   20.28    7.89
   2 -17   0    7.39    7.29
  -2  17  -1   43.08    7.26
  -2 -17  -1   36.68    9.59
   2 -17   1   33.67    9.32
  -2 -17  -1   42.80    7.60
  -2 -17  -1   42.58   10.22
   2 -17   1   58.81   11.18
   2 -17   1   50.00    7.56
  -2  17  -2    7.56    5.44
  -2 -17  -2    5.87    6.18
  -2 -17  -2    8.35    4.91
   2 -17   2   13.12    7.26
   2 -17   2   21.81    5.59
  -2 -17  -2   19.73    7.91
   2 -17   2   14.29    7.72
  -2  17  -3   79.63   10.55
   2 -17   3   75.92   12.88
   2 -17   3   99.02   14.16
   2 -17   3   80.64   10.09
  -2 -17  -3   91.36   13.54
  -2 -17  -3   66.76    9.54
  -2  17  -4   16.26    6.79
   2 -17   4   14.03    8.03
   2 -17   4   17.28    7.93
  -2 -17  -4   -1.06    4.31
  -2 -17  -4    1.90    5.86
   2 -17   5   14.67    9.18
  -2 -17  -5   16.27    5.71
   2 -17   5   21.89    8.89
  -2 -17  -5   20.94    7.93
  -2  17  -6   23.98    8.28
   2 -17   6   12.25    8.06
  -2 -17  -6   11.36    6.95
  -2 -17  -6   15.52    5.72
   2 -17   6   -1.32    7.68
  -2  17  -7   90.59   12.77
   2 -17   7   60.12   12.11
  -2 -17  -7   67.53   11.89
  -2 -17  -7   66.43    9.47
   2 -17   7   74.99   14.10
  -2  17  -8   26.47    9.62
   2 -17   8   30.33   10.02
   2 -17   8   24.11   10.55
  -2 -17  -8   17.79    6.16
  -2 -17  -8   19.92    8.08
  -2  17  -9  -11.16    7.82
   2 -17   9   -3.02    7.71
   2 -17   9    4.67    8.00
  -2 -17  -9   -2.97    6.03
  -2  17 -10   62.32   12.73
  -2 -17 -10   68.39   11.75
   2 -17  10   63.79   12.92
   2 -17  10   36.54   10.65
  -2 -18  11   29.79   10.57
  -2 -18  11   13.26    8.87
   2  18 -10   35.90   10.39
  -2 -18  10   43.36   10.01
  -2 -18  10   36.50   10.95
  -2 -18  10   34.62   10.23
   2 -18 -10   34.02    9.50
   2 -18 -10   32.61    9.96
   2  18  -9    2.50    8.00
  -2 -18   9    6.04    7.97
  -2 -18   9    8.48    7.06
   2 -18  -9    0.35    6.28
   2 -18  -9    0.68    6.38
  -2 -18   9    2.71    8.15
   2  18  -8   21.37    8.87
  -2 -18   8   16.10    9.23
   2 -18  -8    9.36    6.82
  -2 -18   8    7.29    6.74
   2 -18  -8    3.46    7.33
  -2 -18   8    6.65    8.30
   2  18  -7    8.41    7.50
   2 -18  -7    9.04    6.85
  -2 -18   7   18.35    8.71
  -2 -18   7   12.16    6.82
  -2 -18   7   -2.74    7.57
   2 -18  -7    4.01    7.19
   2  18  -6   57.99   10.49
  -2 -18   6   67.16   12.17
   2 -18  -6   42.59   11.05
   2 -18  -6   40.61   10.20
   2 -18  -6   34.92    5.85
  -2 -18   6   48.47   11.52
  -2 -18   6   37.28    8.96
   2  18  -5   15.63    7.09
   2 -18  -5    2.71    7.07
  -2 -18   5   24.72    9.54
   2 -18  -5    2.55    6.60
  -2 -18   5   13.15    6.54
  -2 -18   5   11.32    7.91
   2 -18  -5   13.71    4.40
   2  18  -4  163.01   24.19
  -2 -18   4  186.60   19.88
  -2 -18   4  189.78   16.81
   2 -18  -4  178.04   18.63
  -2 -18   4  159.04   18.82
   2 -18  -4  187.32   13.70
   2 -18  -4  190.35   19.60
   2  18  -3   33.59    7.87
  -2 -18   3   28.02    9.58
   2 -18  -3   11.25    7.49
   2 -18  -3   15.33    4.75
   2 -18  -3    7.13    7.73
  -2 -18   3   18.20    6.61
  -2 -18   3   27.31    9.34
   2  18  -2  115.42   12.15
  -2 -18   2  116.45   16.00
   2 -18  -2   93.37   14.90
   2 -18  -2  110.20   10.31
  -2 -18   2  108.76   12.82
   2 -18  -2  113.17   15.42
  -2 -18   2  104.39   15.30
   2  18  -1    9.79    5.95
  -2  18   1   23.43    5.49
   2 -18  -1   15.21    7.84
  -2 -18   1   21.90    9.38
  -2 -18   1   18.94    8.51
  -2 -18   1   19.58    6.64
   2 -18  -1   30.33    9.60
   2 -18  -1   21.91    5.46
  -2  18   0  538.05   33.35
  -2 -18   0  517.68   38.57
  -2 -18   0  500.28   34.58
  -2 -18   0  514.60   37.89
   2 -18   0  535.94   38.15
   2 -18   0  550.06   38.41
   2 -18   0  547.78   33.73
  -2  18  -1   12.41    5.74
   2 -18   1   12.10    5.13
  -2 -18  -1   11.82    7.54
  -2 -18  -1   24.40    8.88
   2 -18   1   14.26    7.90
   2 -18   1   15.96    8.05
  -2 -18  -1    8.67    5.27
  -2  18  -2  167.98   14.59
   2 -18   2  157.72   17.76
  -2 -18  -2  177.47   14.77
  -2 -18  -2  144.74   17.24
   2 -18   2  154.39   18.04
   2 -18   2  165.54   14.10
  -2 -18  -2  148.08   18.20
  -2  18  -3    1.15    5.65
  -2 -18  -3    9.44    7.23
  -2 -18  -3   11.97    8.08
  -2 -18  -3    5.30    4.97
   2 -18   3    7.38    8.60
   2 -18   3   17.86    8.86
  -2  18  -4   61.51    9.90
   2 -18   4   50.04   11.22
   2 -18   4   39.88   11.24
  -2 -18  -4   38.88   10.60
  -2 -18  -4   32.21    7.17
  -2  18  -5   12.30    7.22
   2 -18   5    7.38    8.33
   2 -18   5   15.52    9.16
  -2 -18  -5    2.83    6.98
  -2 -18  -5    4.75    5.14
  -2  18  -6   13.83    7.44
   2 -18   6    1.24    7.92
  -2 -18  -6   -3.64    5.98
  -2 -18  -6   -0.85    4.49
   2 -18   6    4.87    8.91
  -2  18  -7    0.05    7.45
  -2 -18  -7   16.85    8.02
   2 -18   7   16.52   16.27
  -2 -18  -7    8.34    5.36
   2 -18   7    4.27    8.88
  -2  18  -8   18.51    9.04
   2 -18   8   16.39    9.99
   2 -18   8   14.97    9.47
  -2 -18  -8   17.78    7.92
  -2  18  -9   43.51   11.49
  -2 -18  -9   49.57   10.85
   2 -18   9   21.31    9.78
   2 -18   9   39.25   11.91
   2  19 -10  264.86   24.97
  -2 -19  10  226.73   23.43
   2 -19 -10  292.44   23.85
   2 -19 -10  237.82   23.43
  -2 -19  10  252.09   24.90
   2  19  -9    2.61    7.85
   2 -19  -9   -1.77    6.95
  -2 -19   9   -5.67    5.96
  -2 -19   9    2.11    8.33
   2 -19  -9   -0.95    7.01
  -2 -19   9    3.44    8.90
   2  19  -8   57.05   11.71
  -2 -19   8   64.63   14.18
   2 -19  -8   65.44   12.78
  -2 -19   8   70.87   16.38
  -2 -19   8   61.32   13.69
   2 -19  -8   70.03   13.17
   2  19  -7   18.40    8.84
  -2 -19   7   17.14    9.57
  -2 -19   7   17.44    7.25
   2 -19  -7    9.19    7.80
   2 -19  -7   20.57   10.04
  -2 -19   7   13.43   12.50
   2  19  -6   26.62    8.74
   2 -19  -6   50.92   11.42
  -2 -19   6   27.94    8.24
  -2 -19   6   43.18   11.39
   2 -19  -6   36.63   10.62
   2  19  -5    5.67    6.79
   2 -19  -5    5.72    7.25
  -2 -19   5   10.58   10.11
  -2 -19   5   -6.67    5.09
   2 -19  -5    3.69    6.95
  -2 -19   5    5.32    8.08
   2  19  -4   31.07    8.11
   2 -19  -4   14.85    8.20
   2 -19  -4   17.22    5.04
   2 -19  -4   14.85    9.15
  -2 -19   4   22.49    9.59
  -2 -19   4   11.06    8.43
  -2 -19   4   16.65    6.96
   2  19  -3  125.49   13.96
   2 -19  -3  127.74   18.17
  -2 -19   3  131.00   18.55
   2 -19  -3   97.41   10.28
   2 -19  -3  126.55   17.49
  -2 -19   3  125.06   17.43
  -2 -19   3  105.99   13.61
   2  19  -2   10.94    6.79
   2 -19  -2    0.47    7.26
   2 -19  -2    5.23    4.32
  -2 -19   2   14.20    9.25
  -2 -19   2   13.31    9.22
   2 -19  -2    2.76    7.59
  -2  19   1   71.16    8.34
   2  19  -1   57.52    9.32
  -2 -19   1   45.37   12.31
   2 -19  -1   50.15    7.66
  -2 -19   1   49.08    8.96
  -2 -19   1   54.64   12.22
   2 -19  -1   55.51   11.88
   2 -19  -1   38.29   10.86
  -2  19   0   84.16    9.76
  -2 -19   0   87.53   15.10
  -2 -19   0   88.17   14.67
  -2 -19   0   76.42   10.79
   2 -19   0   84.42   13.93
   2 -19   0   52.89   11.91
   2 -19   0   80.87    9.87
  -2  19  -1   10.70    5.82
   2 -19   1   13.84    8.39
  -2 -19  -1    2.12    5.10
   2 -19   1    9.99    5.25
  -2 -19  -1    4.59    7.44
   2 -19   1    2.97    7.59
  -2 -19  -1   10.92    8.39
  -2  19  -2   59.50    9.14
   2 -19   2   62.51   13.92
  -2 -19  -2   71.20   13.01
   2 -19   2   56.53   12.53
  -2 -19  -2   71.26   14.00
   2 -19   2   49.53    8.46
  -2 -19  -2   64.35    9.44
  -2  19  -3   95.25   11.64
  -2 -19  -3   84.63   14.25
  -2 -19  -3   82.17   13.92
   2 -19   3   75.07   13.56
  -2 -19  -3   61.33    9.58
  -2  19  -4  196.07   17.18
  -2 -19  -4  186.87   15.79
   2 -19   4  194.14   21.21
   2 -19   4  162.93   19.94
  -2 -19  -4  157.51   19.54
  -2 -19  -4  206.85   20.13
  -2  19  -5   15.78    7.98
  -2 -19  -5    8.29    7.47
   2 -19   5   19.84   10.31
  -2 -19  -5    9.01    5.47
   2 -19   5   42.85   11.28
  -2  19  -6  132.79   15.19
  -2 -19  -6  143.25   18.09
   2 -19   6  128.31   18.16
   2 -19   6  103.32   15.88
  -2  19  -7   36.68    9.91
   2 -19   7   23.26   10.30
   2 -19   7   28.23   10.84
  -2 -19  -7   32.77   10.04
  -2  19  -8   63.75   12.27
  -2 -19  -8   61.63   12.45
   2 -19   8   47.65   12.76
   2 -19   8   46.29   12.81
   2  20  -9  138.15   17.40
   2 -20  -9  157.03   20.32
  -2 -20   9  132.32   22.47
   2 -20  -9  158.35   19.55
  -2 -20   9  126.92   18.05
  -2 -20   9  160.93   20.11
   2  20  -8   62.79   11.90
  -2 -20   8   35.31   11.68
  -2 -20   8   34.03   11.62
  -2 -20   8   47.16   10.18
   2 -20  -8   57.64   13.13
   2 -20  -8   36.99   11.14
   2  20  -7  173.21   18.24
  -2 -20   7  169.47   26.08
  -2 -20   7  150.93   21.32
   2 -20  -7  191.83   20.29
  -2 -20   7  176.86   21.58
   2 -20  -7  212.10   32.11
   2  20  -6  106.35   13.91
  -2 -20   6   93.05   16.33
   2 -20  -6  138.73   18.26
  -2 -20   6   98.30   14.11
  -2 -20   6  119.30   18.19
   2  20  -5  112.35   13.79
   2 -20  -5   86.82   15.31
  -2 -20   5  108.68   14.16
  -2 -20   5   71.49   15.11
  -2 -20   5  107.11   17.23
   2  20  -4   60.39   10.38
   2 -20  -4   54.36   11.86
  -2 -20   4   62.30   13.45
  -2 -20   4   30.24    8.53
  -2 -20   4   41.18   11.58
   2  20  -3   13.09    6.97
  -2 -20   3   14.38    9.40
  -2 -20   3   10.60    6.46
   2 -20  -3   -3.29    6.63
  -2 -20   3   19.96    9.66
   2  20  -2   10.57    6.58
   2 -20  -2   15.67    9.40
  -2 -20   2    4.21    5.66
  -2 -20   2   28.45   10.41
  -2 -20   2    8.81    8.85
   2 -20  -2    6.75    7.76
   2 -20  -2    9.14    7.70
   2  20  -1   15.10   11.18
   2 -20  -1   28.51   10.14
   2 -20  -1   14.57    5.08
  -2 -20   1   31.83   10.29
  -2 -20   1   21.17    9.48
  -2 -20   1   20.85    7.08
   2 -20  -1   11.58    8.24
  -2  20   0   12.67    5.71
  -2 -20   0   16.69    9.61
   2 -20   0   11.74    8.71
   2 -20   0   11.05    8.56
  -2 -20   0    6.47    8.05
   2 -20   0    7.01    4.80
  -2  20  -1  194.90   16.57
  -2 -20  -1  200.66   21.48
   2 -20   1  212.90   21.77
  -2 -20  -1  219.88   22.47
  -2 -20  -1  232.95   18.01
   2 -20   1  190.30   16.41
   2 -20   1  202.84   21.59
  -2  20  -2   24.59    7.46
   2 -20   2   30.33   10.50
  -2 -20  -2   17.96    9.38
  -2 -20  -2   15.80   10.24
   2 -20   2   23.96   10.56
  -2 -20  -2   18.83    6.58
  -2  20  -3  132.89   15.42
   2 -20   3  137.21   19.20
   2 -20   3  143.36   19.27
  -2 -20  -3  120.67   18.70
  -2 -20  -3  109.16   13.28
  -2 -20  -3  119.79   17.74
  -2  20  -4   18.30    7.65
  -2 -20  -4    2.64    5.87
   2 -20   4   18.98    9.50
  -2 -20  -4    9.65    8.51
  -2 -20  -4   14.62    9.47
   2 -20   4   10.22    9.29
  -2  20  -5  169.09   16.82
  -2 -20  -5  161.19   18.90
   2 -20   5  138.50   19.58
  -2 -20  -5  173.35   19.48
   2 -20   5  139.57   18.84
  -2  20  -6   45.62   10.43
  -2 -20  -6   34.98   10.77
  -2 -20  -6   56.38   13.17
   2 -20   6   48.40   12.86
   2 -20   6   55.21   13.99
  -2  20  -7  116.03   15.19
  -2 -20  -7  124.42   16.98
   2 -20   7   91.49   27.67
   2 -20   7   93.47   25.44
   2  21  -7    8.91    8.61
  -2 -21   7    7.76   11.57
   2 -21  -7    0.67    7.64
   2 -21  -7   12.01    9.12
  -2 -21   7   12.53    7.58
   2  21  -6    3.29    7.30
   2 -21  -6    2.10    8.29
  -2 -21   6   11.21    7.25
  -2 -21   6    6.40   11.94
  -2 -21   6    3.38   16.58
   2 -21  -6    0.15    8.32
   2  21  -5   31.17    9.26
   2 -21  -5   16.82   10.50
   2 -21  -5   27.81   10.80
  -2 -21   5    5.80    9.70
  -2 -21   5    2.43    6.50
  -2 -21   5   19.68   13.47
   2  21  -4   -3.15    6.72
  -2 -21   4    5.30    8.58
  -2 -21   4    2.46    6.30
  -2 -21   4   -3.03    8.49
   2 -21  -4    5.90    8.34
   2 -21  -4    3.44    8.47
   2  21  -3  295.83   23.55
  -2 -21   3  311.40   24.30
   2 -21  -3  366.60   28.98
   2 -21  -3  256.05   27.12
  -2 -21   3  345.86   28.85
  -2 -21   3  308.19   28.54
   2  21  -2    5.31    6.62
   2 -21  -2   11.05    9.41
   2 -21  -2    8.10    9.08
  -2 -21   2    1.89    8.47
  -2 -21   2    5.54    8.54
  -2 -21   2    7.64    6.22
   2 -21  -1  677.99   52.08
   2 -21  -1  883.42   54.25
  -2 -21   1  755.00   48.54
  -2 -21   1  725.99   53.04
  -2 -21   1  761.16   52.69
   2 -21   0   11.93    9.85
   2 -21   0   -5.36    7.64
  -2 -21   0   -4.07    5.54
  -2 -21   0    5.36    8.41
  -2 -21   0    3.57    8.39
  -2  21  -1  205.41   23.31
  -2 -21  -1  200.57   17.54
  -2 -21  -1  217.21   22.46
   2 -21   1  198.40   22.12
  -2 -21  -1  191.30   22.35
   2 -21   1  172.14   21.42
   2 -21   2   -9.40    9.11
  -2 -21  -2   -2.29    8.05
  -2 -21  -2   -0.59    8.59
   2 -21   2   -8.66    8.31
  -2  21  -3  136.84   15.14
  -2 -21  -3  158.88   19.22
   2 -21   3  145.55   25.64
  -2 -21  -3  156.17   21.62
  -2  21  -4   11.78    7.74
  -2 -21  -4   13.67   10.05
   2 -21   4   20.77   11.04
  -2 -21  -4   15.58    9.53
   2 -21   4   16.24   15.73
  -2  21  -5   15.44    8.42
  -2 -21  -5    1.16    8.18
   2 -21   5    9.17    9.59
  -2 -21  -5    2.24    8.46
   2 -21   5   16.29   11.25
   2  22  -5   47.29   10.27
  -2 -22   5   39.70   13.04
  -2 -22   5   60.16   11.18
  -2 -22   5   43.76   13.72
   2 -22  -5   43.09   20.84
   2 -22  -5   54.04   15.08
   2  22  -4  124.47   14.67
   2 -22  -4   87.68   18.42
   2 -22  -4  104.28   24.56
  -2 -22   4  103.70   18.96
  -2 -22   4  101.14   14.28
  -2 -22   4  138.04   20.27
   2  22  -3   12.34    8.00
   2 -22  -3   26.38   18.90
  -2 -22   3   17.81   11.11
  -2 -22   3   20.11    7.92
  -2 -22   3    8.01   10.06
   2 -22  -3   10.49   11.00
   2  22  -2   27.92    8.27
   2 -22  -2   40.96   17.50
  -2 -22   2   39.92    8.93
   2 -22  -2   26.18   12.84
  -2 -22   2   12.58   10.00
  -2 -22   2   23.64   11.09
   2 -22  -1    5.93    9.90
  -2 -22   1   13.67   10.30
  -2 -22   1    8.49   10.03
   2 -22  -1    7.93    9.50
  -2 -22   1    5.73    7.51
  -2 -22   0   40.05   12.87
   2 -22   0   53.03   14.20
  -2 -22   0   29.50   11.87
   2 -22   0   36.07   11.59
  -2 -22  -1   60.65   14.71
  -2 -22  -1   59.21   14.91
   2 -22   1   54.23   14.99
   2 -22   1   68.22   15.49
  -2 -22  -2   10.20    9.28
  -2 -22  -2    5.76    9.30
   2 -22   2    5.11   10.42
   2 -22   2    5.87    9.52
   2 -22   3   70.71   15.63
  -2 -22  -3   88.73   16.33
   2 -22   3   43.62   12.95
  -2 -22  -3   53.97   14.23
   3   0 -18  210.00   20.21
   3   0 -17    4.94    6.05
   3   0 -16  513.01   35.37
   3   0 -15   -0.35    3.23
   3   0 -15   -3.41    4.83
   3   0 -14  459.76   31.32
   3   0 -13    1.58    4.53
   3   0 -12  369.38   25.23
   3   0 -11    0.17    3.72
   3   0 -10   76.46    8.83
   3   0  -9   -0.19    2.85
   3   0  -8   15.18    3.93
   3   0  -7    0.81    2.46
  -3   0   7    3.50    2.51
  -3   0   6  143.53    9.73
   3   0  -6  131.95    9.68
  -3   0   5    2.90    1.85
   3   0  -5   -0.78    1.54
  -3   0   4  317.67   18.85
   3   0  -4  300.67   18.72
   3   0  -4  323.06   18.45
  -3   0   3    0.14    1.59
   3   0  -3    1.87    2.12
   3   0  -3   -0.43    1.48
  -3   0   3    0.41    1.52
  -3   0   2  282.73   16.00
   3   0  -2  241.19   16.10
  -3   0   2  262.26   15.53
   3   0  -2  266.89   15.49
  -3   0   1   -1.66    2.11
   3   0  -1   -2.51    2.08
  -3   0   0   47.32    5.90
   3   0   0   70.11    6.12
   3   0   1   -2.32    2.44
  -3   0  -1   -0.29    2.85
   3   0   2  273.23   17.82
  -3   0  -2  300.19   18.32
  -3   0  -3    0.17    2.79
   3   0   3    0.55    2.27
   3   0   4  495.77   30.78
  -3   0  -4  544.76   31.67
   3   0   5   -0.06    2.24
  -3   0  -5    0.83    3.37
   3   0   6 1115.41   62.90
  -3   0  -6 1080.46   64.21
  -3   0  -7   -1.76    3.45
  -3   0  -8  210.69   15.87
  -3   0  -9   -4.24    4.15
  -3   0 -10  359.51   24.60
  -3   0 -11   -8.51    4.61
  -3   0 -12  109.15   13.20
  -3   0 -12   69.95   10.55
  -3   0 -13   -6.44    5.80
  -3   0 -13  -11.66    4.83
  -3   0 -14   -3.61    5.80
  -3   0 -14    8.74    7.34
  -3   0 -15   -5.19    6.56
   3   1 -18  104.48   14.67
   3  -1 -18  112.48   14.97
   3  -1 -17    8.69    6.78
   3   1 -16   87.25   12.55
   3   1 -16   88.46    9.81
   3  -1 -16  118.08   14.02
   3   1 -15   14.87    6.74
   3   1 -15   16.80    5.00
   3  -1 -15   21.49   11.31
   3   1 -14   37.11    7.71
   3   1 -14   35.21    5.82
   3  -1 -14   51.86    8.15
   3   1 -13  292.99   21.93
   3   1 -13  287.63   20.34
   3  -1 -13  310.31   21.66
   3   1 -12   44.53    7.64
   3   1 -12   43.88    5.60
   3  -1 -12   44.47    7.46
   3   1 -11  490.19   30.08
   3   1 -11  428.83   27.37
   3  -1 -11  469.77   29.51
   3   1 -10   22.31    3.91
   3   1 -10   23.69    5.57
   3   1 -10   20.81    3.62
   3  -1 -10   27.73    5.29
   3   1  -9  966.03   56.78
   3  -1  -9  950.21   56.34
   3   1  -8 1144.65   66.21
   3   1  -8 1093.87   64.43
   3  -1  -8 1173.24   65.89
   3   1  -7   57.72    4.85
   3   1  -7   65.54    6.62
   3  -1  -7   77.08    7.85
  -3  -1   7   72.29    6.59
   3   1  -6  364.88   22.01
  -3   1   6  381.30   22.50
   3   1  -6  358.99   23.08
   3   1  -6  389.90   21.88
   3  -1  -6  372.36   22.64
   3   1  -5    7.50    2.53
   3   1  -5   10.16    1.97
  -3   1   5    8.51    2.26
   3  -1  -5    5.33    1.93
  -3  -1   5    7.37    2.49
   3   1  -4  741.29   41.68
  -3   1   4  719.78   41.23
  -3  -1   4  781.84   41.80
  -3  -1   4  748.71   41.08
   3  -1  -4  698.92   41.19
  -3  -1   4  646.32   41.01
  -3   1   3  593.91   35.15
   3   1  -3  625.93   35.60
  -3   1   3  600.65   35.00
   3   1  -3  655.86   35.69
  -3  -1   3  605.45   35.60
   3  -1  -3  616.06   35.12
   3  -1  -3  633.65   35.17
  -3  -1   3  604.37   35.62
   3   1  -2  212.98   13.06
  -3   1   2  205.09   12.67
   3   1  -2  206.84   13.47
  -3   1   2  238.73   13.15
   3  -1  -2  224.21   13.15
  -3  -1   2  224.86   13.54
  -3  -1   2  197.36   13.07
   3   1  -1  276.98   16.39
  -3   1   1  259.17   16.09
  -3  -1   1  261.66   15.79
   3  -1  -1  260.20   16.09
  -3  -1   1  266.71   16.30
  -3   1   0  127.73    8.49
   3   1   0  104.87    8.37
   3  -1   0  120.41    8.42
  -3  -1   0  109.15    8.38
  -3   1  -1  327.26   20.15
   3   1   1  326.48   19.97
   3  -1   1  326.86   20.24
  -3  -1  -1  325.11   19.97
  -3   1  -2  119.95    9.47
   3  -1   2  141.13    9.86
   3   1   3   16.77    3.18
  -3   1  -3   15.12    3.67
  -3  -1  -3   29.40    4.15
   3  -1   3   22.02    4.07
   3   1   4  103.27    7.59
  -3   1  -4   99.69   12.35
   3  -1   4   88.23    8.13
  -3  -1  -4  105.71    8.42
  -3   1  -5  340.77   23.36
   3   1   5  407.94   22.33
   3  -1   5  351.52   22.66
  -3   1  -6   67.07    7.99
  -3  -1  -6   60.83    7.53
   3  -1   6   67.89    6.34
  -3   1  -7  244.39   17.97
  -3  -1  -7  265.88   18.08
   3  -1   7  259.82   16.24
  -3   1  -8   -3.04    3.96
  -3  -1  -8    9.54    4.46
  -3   1  -9  435.11   30.06
  -3  -1  -9  492.40   30.03
  -3   1 -10   -3.77    4.70
  -3  -1 -10    1.42    4.77
  -3   1 -11  106.53   12.06
  -3   1 -11  126.91   14.32
  -3  -1 -11  105.67   11.62
  -3   1 -12  135.46   14.55
  -3   1 -12  121.36   13.36
  -3  -1 -12  128.02   13.07
  -3   1 -13   21.11    8.24
  -3   1 -13   24.30    7.82
  -3  -1 -13   10.00    6.37
  -3  -1 -13   28.16    8.55
  -3   1 -14   92.62   13.05
  -3   1 -14  112.19   15.43
  -3  -1 -14  115.33   15.27
  -3  -1 -14   86.22   12.04
  -3   1 -15    0.32    6.78
  -3  -1 -15    1.98    7.77
   3   2 -18    8.57    7.44
   3  -2 -18   -3.89    5.75
   3   2 -17   46.03   10.12
   3  -2 -17   37.41    9.18
   3   2 -16  109.24   14.23
   3   2 -16   97.93   10.62
   3  -2 -16   95.28   12.70
   3   2 -15   84.84    9.61
   3   2 -15   88.95   12.81
   3  -2 -15  102.99   13.08
   3   2 -14   28.23    6.06
   3   2 -14   37.08   11.80
   3  -2 -14   40.60    7.99
   3   2 -13   22.01    5.23
   3   2 -13   29.11    7.07
   3  -2 -13   26.12    6.44
   3   2 -12   98.67   11.56
   3   2 -12   95.48    9.11
   3  -2 -12  106.73   10.53
   3   2 -11   30.46    5.87
   3   2 -11   19.81    5.63
   3  -2 -11   25.93    5.58
   3   2 -10  169.77   13.72
   3   2 -10  177.22   11.91
   3   2 -10  163.91   11.93
   3  -2 -10  165.13   12.91
   3   2  -9    8.43    3.23
   3   2  -9   11.18    4.40
   3   2  -9   11.11    2.96
   3  -2  -9   18.67    4.26
   3   2  -8  207.80   13.10
   3   2  -8  202.00   14.57
   3   2  -8  201.95   13.29
   3  -2  -8  196.94   13.69
  -3  -2   8  189.22   14.13
   3   2  -7  145.40   11.41
   3   2  -7  152.22   10.56
   3   2  -7  150.58   10.21
   3  -2  -7  160.67   10.72
  -3  -2   7  156.27   11.37
   3   2  -6  207.71   13.44
   3   2  -6  222.94   13.80
   3   2  -6  219.71   14.51
  -3  -2   6  222.72   14.33
   3  -2  -6  205.97   13.59
   3   2  -5  833.51   49.04
   3   2  -5  841.84   48.47
  -3  -2   5  843.66   49.05
   3  -2  -5  842.79   48.29
  -3  -2   5  836.89   48.10
  -3  -2   5  870.21   48.11
  -3   2   4  137.63    8.35
   3   2  -4  136.53    9.27
   3   2  -4  134.44    8.94
  -3  -2   4  132.92    8.92
  -3  -2   4  124.63    9.22
  -3  -2   4  141.84    8.83
   3  -2  -4  129.41    8.32
   3  -2  -3 1590.61   89.61
  -3   2   2  848.53   45.28
   3   2  -2  778.21   46.24
   3   2  -2  798.38   45.98
  -3   2   2  797.45   45.89
   3  -2  -2  808.83   45.91
  -3  -2   2  805.59   46.06
  -3  -2   2  785.16   46.13
   3   2  -1 1550.75   82.44
  -3   2   1 1428.40   82.07
   3  -2  -1 1370.64   81.99
  -3   2   0  277.10   16.42
   3   2   0  245.95   16.35
   3  -2   0  279.12   16.36
  -3  -2   0  253.35   16.26
  -3   2  -1 1048.53   60.74
   3   2   1 1094.88   60.68
  -3  -2  -1 1024.67   60.50
   3  -2   1 1063.32   60.61
  -3   2  -2 1284.42   70.45
   3   2   2 1218.11   69.99
   3  -2   2 1232.50   70.17
  -3  -2  -2 1168.34   69.92
  -3   2  -3  307.34   19.19
   3   2   3  285.87   18.08
   3  -2   3  290.43   18.77
  -3  -2  -3  293.12   18.26
   3   2   4   57.16    5.51
  -3  -2  -4   64.26    6.21
   3  -2   4   80.21    7.39
  -3   2  -5   43.90    6.09
   3   2   5   43.18    4.48
   3  -2   5   42.76    5.90
  -3  -2  -5   42.20    8.20
   3   2   6    8.25   29.63
  -3  -2  -6   51.39   29.43
   3  -2   6   44.77   24.12
  -3   2  -7  528.85   31.73
   3  -2   7  472.38   29.97
  -3  -2  -7  504.03   30.95
  -3   2  -8   84.16    9.38
  -3  -2  -8   73.63    8.80
  -3   2  -9  464.70   29.87
  -3  -2  -9  441.74   29.19
  -3   2 -10  411.41   28.22
  -3   2 -10  413.88   28.93
  -3  -2 -10  426.14   27.70
  -3   2 -11  399.60   28.12
  -3   2 -11  369.15   26.90
  -3  -2 -11  399.94   26.43
  -3   2 -12   61.26    9.93
  -3   2 -12   60.25   10.73
  -3  -2 -12   59.46    9.38
  -3   2 -13  147.50   15.59
  -3   2 -13  157.30   17.12
  -3  -2 -13  181.49   17.01
  -3  -2 -13  156.88   14.90
  -3   2 -14   16.24    7.55
  -3   2 -14   24.62    9.27
  -3  -2 -14   10.62    7.24
  -3  -2 -14   17.39    7.05
  -3   2 -15  220.27   21.99
  -3  -2 -15  189.35   20.08
   3   3 -18   14.99    8.43
   3  -3 -18    4.83    6.24
   3   3 -17  145.12   17.95
   3  -3 -17  149.14   16.90
   3   3 -16   -0.92    5.81
   3   3 -16    1.95    4.56
   3  -3 -16    2.50    5.26
   3   3 -15   77.82    9.71
   3   3 -15   55.68   10.17
   3  -3 -15   64.40   10.55
   3   3 -14   67.45    9.11
   3   3 -14   92.34   12.58
   3  -3 -14   83.35   10.61
   3   3 -13   84.48    9.32
   3   3 -13   83.07   11.18
   3  -3 -13   89.60   10.42
   3   3 -12   22.33    5.26
   3   3 -12   14.21    5.74
   3  -3 -12   13.48    4.91
   3   3 -11   77.41    9.91
   3   3 -11   78.50    7.76
   3   3 -11   76.97    8.46
   3  -3 -11   81.33    8.58
   3   3 -10   39.78    5.46
   3   3 -10   34.41    5.85
   3   3 -10   32.07    6.50
   3  -3 -10   41.78    6.03
   3   3  -9  300.84   21.19
   3   3  -9  311.66   20.14
   3  -3  -9  315.18   20.10
  -3  -3   9  316.42   20.94
   3   3  -8  113.31    8.57
   3   3  -8  103.31    8.96
   3   3  -8  100.57    9.67
   3  -3  -8  113.91    8.65
  -3  -3   8  106.82    9.48
   3   3  -7  378.89   24.00
   3   3  -7  372.99   23.31
   3   3  -7  369.18   23.04
  -3  -3   7  363.21   23.65
   3  -3  -7  393.79   22.86
   3   3  -6   60.36    6.71
   3   3  -6   71.28    6.16
   3   3  -6   70.22    6.48
  -3  -3   6   71.58    5.51
   3  -3  -6   72.44    5.65
  -3  -3   6   70.69    5.59
  -3  -3   6   72.72    6.88
   3   3  -5  720.65   42.29
  -3  -3   5  718.22   42.64
   3  -3  -5  706.93   41.47
  -3  -3   5  713.04   42.02
  -3  -3   5  770.78   41.90
   3   3  -4  478.72   28.97
   3   3  -4  498.00   28.95
  -3  -3   4  515.97   29.18
   3  -3  -4  476.19   28.09
  -3  -3   4  492.29   28.63
   3  -3  -4  467.41   27.73
  -3  -3   4  488.64   28.91
  -3  -3   3   93.76    7.01
   3   3  -2  674.04   41.22
  -3   3   2  712.74   40.94
   3   3  -2  712.30   40.94
  -3  -3   2  730.86   41.07
  -3  -3   2  696.11   41.11
   3  -3  -2  731.03   40.98
   3   3  -1  196.69   14.46
   3   3  -1  265.94   14.31
  -3  -3   1  199.13   14.35
  -3  -3   1  265.38   14.41
   3   3   0   44.84    4.89
  -3   3   0   50.01    5.02
   3  -3   0   57.37    5.07
  -3  -3   0   53.15    4.62
  -3  -3   0   47.88    4.84
  -3   3  -1 1076.81   62.44
   3   3   1 1098.51   62.36
  -3  -3  -1 1082.52   62.26
   3  -3   1 1086.13   62.28
  -3   3  -2  513.40   27.74
   3   3   2  398.91   26.83
  -3  -3  -2  403.23   26.85
   3  -3   2  504.90   27.41
  -3   3  -3 1768.61   96.87
   3   3   3 1730.85   96.15
  -3  -3  -3 1742.36   96.29
   3  -3   3 1508.46   98.64
   3   3   4  117.10    8.88
  -3   3  -4  150.11   10.51
  -3  -3  -4  112.54    9.19
   3  -3   4  143.05   10.20
  -3   3  -5 1516.19   80.55
  -3  -3  -5 1312.71   82.19
   3  -3   5 1323.84   79.83
  -3   3  -6  172.61   12.73
  -3  -3  -6  145.05   11.39
   3  -3   6  160.09   12.24
  -3   3  -7  507.21   30.31
  -3  -3  -7  465.44   28.94
   3  -3   7  435.78   31.12
  -3   3  -8   32.64    7.14
  -3   3  -8   39.36    7.03
   3  -3   8   38.65    5.41
  -3  -3  -8   44.66    6.52
   3  -3   8   41.44    6.14
  -3   3  -9  133.05   12.36
  -3   3  -9  117.16   11.90
  -3  -3  -9  106.51   10.75
  -3   3 -10  164.42   14.65
  -3   3 -10  167.13   15.19
  -3  -3 -10  152.31   13.84
  -3   3 -11    4.70    5.65
  -3   3 -11    8.71    6.08
  -3  -3 -11    6.12    5.56
  -3   3 -12  190.35   17.90
  -3   3 -12  209.06   19.28
  -3  -3 -12  227.42   17.23
  -3   3 -13   11.98    6.77
  -3   3 -13   13.72    8.09
  -3  -3 -13    3.42    5.81
  -3   3 -14   46.68   11.10
  -3  -3 -14   28.04    7.57
  -3  -3 -14   33.27    9.29
  -3   3 -15   -3.85    6.83
  -3  -3 -15   -3.74    6.61
   3   4 -18   -7.68    8.82
   3  -4 -18    1.78    6.09
   3   4 -17   15.39    8.38
   3  -4 -17   20.09    7.24
   3   4 -16   13.98    6.36
   3   4 -16   10.60    7.07
   3  -4 -16   19.48    6.66
   3   4 -15   35.51    9.49
   3   4 -15   39.73    7.86
   3  -4 -15   39.67    8.12
   3   4 -14  186.12   15.68
   3   4 -14  202.34   17.90
   3  -4 -14  194.86   16.02
   3   4 -13    9.80    6.19
   3   4 -13    8.32    4.94
   3  -4 -13    3.16    4.07
   3   4 -12  591.18   38.11
   3   4 -12  650.50   39.94
   3  -4 -12  611.04   38.08
   3   4 -11   46.39    6.77
   3   4 -11   42.59    7.91
   3   4 -11   45.75    7.06
   3  -4 -11   57.38    7.27
   3   4 -10  808.43   46.05
   3   4 -10  733.63   44.42
   3   4 -10  691.53   44.53
   3  -4 -10  740.72   44.19
   3   4  -9   18.43    4.20
   3   4  -9   13.30    4.21
   3   4  -9    8.52    4.48
   3  -4  -9   20.17    4.00
  -3  -4   9   14.54    4.60
   3   4  -8 1587.66   88.50
   3   4  -8 1477.96   87.76
   3   4  -8 1528.69   87.61
   3  -4  -8 1529.04   87.75
  -3  -4   8 1488.37   88.03
   3   4  -7  560.36   34.20
   3   4  -7  600.33   35.29
   3   4  -7  537.16   35.55
  -3  -4   7  557.44   32.49
  -3  -4   7  541.89   32.47
  -3  -4   7  528.60   33.83
   3  -4  -7  568.12   32.72
   3   4  -6  143.30   11.06
   3   4  -6  145.76   11.00
   3  -4  -6  145.08    9.43
  -3  -4   6  139.68   10.98
  -3  -4   6  134.06    9.80
  -3  -4   6  152.99   10.31
   3   4  -5  681.35   40.80
   3   4  -5  695.11   40.77
  -3  -4   5  678.52   40.18
   3  -4  -5  714.02   39.33
  -3  -4   5  686.59   40.84
  -3  -4   5  679.30   40.48
   3   4  -4  342.04   20.34
   3  -4  -4  305.50   19.29
  -3  -4   4  325.14   20.35
  -3  -4   4  329.49   19.93
  -3  -4   4  317.46   20.22
   3   4  -3  264.49   17.32
   3   4  -3  283.32   17.72
  -3  -4   3  303.65   17.62
   3  -4  -3  275.47   17.14
  -3  -4   3  266.02   17.46
  -3   4   2   38.15    2.64
   3   4  -2   36.15    4.45
  -3  -4   2   43.12    4.57
   3   4  -1  201.32   12.57
   3   4  -1  206.30   13.22
  -3   4   1  184.99   12.94
  -3  -4   1  204.19   13.10
   3  -4  -1  191.28   12.97
  -3  -4   1  199.15   12.66
   3   4   0  243.43   16.00
  -3   4   0  253.88   16.08
   3  -4   0  251.82   15.97
  -3  -4   0  250.84   15.56
  -3  -4   0  249.86   15.95
   3   4   1  348.23   22.78
  -3   4  -1  429.43   23.59
  -3  -4  -1  338.23   22.69
   3  -4   1  394.06   25.48
  -3   4  -2 2322.69  131.23
   3  -4   2 2297.75  130.92
   3   4   3  243.29   15.69
  -3   4  -3  247.94   16.53
  -3  -4  -3  231.55   15.75
   3  -4   3  260.05   16.27
   3   4   4  361.30   22.24
  -3   4  -4  360.98   23.46
   3  -4   4  379.06   23.10
   3   4   5   91.68    7.45
  -3  -4  -5  121.57    8.65
  -3   4  -6  644.95   39.99
  -3   4  -6  658.22   40.00
  -3  -4  -6  665.68   38.85
   3  -4   6  637.10   39.36
  -3   4  -7   22.62    5.30
  -3   4  -7   26.85    5.62
   3  -4   7   19.12    4.64
  -3  -4  -7   16.19    3.91
   3  -4   7   27.84    5.32
  -3   4  -8  698.30   43.19
  -3   4  -8  670.98   43.25
   3  -4   8  709.77   41.66
   3  -4   8  698.04   41.69
  -3  -4  -8  690.48   41.64
  -3   4  -9   15.39    5.59
  -3   4  -9    6.22    5.28
  -3  -4  -9    9.06    4.47
   3  -4   9   14.01    6.21
  -3   4 -10  136.53   14.24
  -3   4 -10  105.02   11.78
  -3  -4 -10   76.05    9.84
  -3   4 -11  122.48   14.75
  -3   4 -11  108.24   13.16
  -3  -4 -11   98.95   11.82
  -3   4 -12    5.63    6.57
  -3   4 -12    6.36    6.62
  -3  -4 -12    2.55    5.54
  -3   4 -13   63.48   11.44
  -3   4 -13   72.25   12.96
  -3  -4 -13   64.26    9.94
  -3   4 -14   40.57   10.70
  -3   4 -14   40.67   10.15
  -3   4 -15   10.39    8.00
  -3   4 -15    5.56    9.76
  -3  -4 -15   22.57    8.20
   3   5 -18  100.94   16.90
   3  -5 -18  126.10   15.36
   3   5 -17   30.75    9.60
   3  -5 -17   20.09    6.73
   3   5 -16   18.76    7.21
   3   5 -16   31.31    8.95
   3  -5 -16   13.71    6.15
   3   5 -15  138.62   16.14
   3   5 -15  133.84   13.61
   3  -5 -15  133.46   13.34
   3   5 -14   38.34    7.93
   3   5 -14   37.53    8.86
   3  -5 -14   38.91    7.58
   3   5 -13   86.92   10.60
   3  -5 -13   75.88    9.33
   3   5 -12   39.43    8.38
   3   5 -12   53.86    8.12
   3  -5 -12   37.00    6.72
   3   5 -11    3.36    5.08
   3   5 -11    4.30    4.15
   3   5 -11    0.87    3.44
   3  -5 -11   -1.01    2.96
   3   5 -10   12.85    4.45
   3   5 -10   12.50    4.84
   3   5 -10   18.75    5.69
   3  -5 -10   11.88    3.73
   3   5  -9   34.71    6.01
   3   5  -9   40.92    7.02
   3   5  -9   33.46    6.21
  -3  -5   9   31.79    6.09
   3  -5  -9   41.81    5.52
   3   5  -8    5.20    3.29
   3   5  -8    4.30    3.77
   3   5  -8    4.31    3.52
  -3  -5   8    7.18    3.75
  -3  -5   8    5.73    2.72
  -3  -5   8    8.40    3.00
   3  -5  -8    6.36    2.87
   3   5  -7   84.38    8.45
   3   5  -7   82.80    8.46
   3   5  -7   86.61    8.11
  -3  -5   7   87.96    7.30
   3  -5  -7   88.33    6.68
  -3  -5   7   83.31    7.60
  -3  -5   7   93.62    8.46
   3   5  -6  482.42   28.25
   3   5  -6  418.03   27.93
  -3  -5   6  452.94   28.07
   3  -5  -6  430.69   26.24
  -3  -5   6  466.98   27.37
  -3  -5   6  454.54   27.57
   3   5  -5  201.23   13.90
   3   5  -5  199.83   13.75
   3  -5  -5  205.48   11.81
  -3  -5   5  198.03   13.37
  -3  -5   5  190.38   14.00
  -3  -5   5  183.52   13.66
   3   5  -4 1436.18   80.22
   3   5  -4 1409.20   79.78
  -3  -5   4 1404.36   79.87
  -3  -5   4 1355.33   79.70
  -3  -5   4 1379.51   81.84
   3  -5  -4 1357.64   79.15
   3   5  -3  129.09   10.97
  -3  -5   3  158.32   10.63
  -3   5   2  969.25   55.30
  -3   5   2  847.51   53.68
   3   5  -2  943.98   55.00
   3  -5  -2 1021.20   55.48
  -3  -5   2 1021.12   56.19
   3   5  -1   63.90    7.39
   3   5  -1   72.04    5.87
  -3  -5   1   60.99    6.34
  -3  -5   1   89.66    6.34
  -3   5   0 2609.33  146.60
  -3   5   0 2576.91  144.26
   3   5   0 2545.55  145.39
   3  -5   0 2631.27  145.56
  -3  -5   0 2460.08  145.37
  -3   5  -1  557.35   34.52
  -3   5  -1  602.75   35.60
   3  -5   1  625.75   35.50
  -3  -5  -1  583.49   35.07
  -3   5  -2 1306.55   70.94
  -3   5  -2 1149.06   69.77
   3   5   2 1125.35   69.27
   3  -5   2 1253.57   69.67
  -3   5  -3  233.92   14.13
  -3  -5  -3  174.80   14.21
  -3   5  -4  162.63   13.03
  -3   5  -4  181.58   13.77
   3  -5   4  207.80   13.53
   3   5   5   81.50    6.91
  -3   5  -5  116.81    9.74
  -3   5  -5  113.61    9.38
  -3  -5  -5   86.07    7.92
  -3   5  -6  172.67   13.58
  -3   5  -6  173.44   13.75
   3  -5   6  193.29   13.27
  -3  -5  -6  146.34   12.06
  -3   5  -7    5.57    4.17
  -3   5  -7   -1.41    3.47
   3  -5   7    1.71    4.18
  -3  -5  -7    2.10    3.03
   3  -5   7    3.51    3.59
  -3   5  -8  136.37   12.47
  -3   5  -8  126.51   12.49
   3  -5   8  130.66   10.97
   3  -5   8  119.10   11.34
  -3  -5  -8  120.24   10.55
  -3   5  -9   17.14    6.30
  -3   5  -9   12.55    5.79
   3  -5   9   12.46    4.67
   3  -5   9    5.30    4.62
  -3  -5  -9   15.32    4.63
  -3   5 -10  415.03   29.61
  -3  -5 -10  441.26   27.82
  -3   5 -11    5.70    5.96
  -3   5 -11    8.11    6.49
  -3  -5 -11   12.96    5.52
  -3   5 -12  204.70   18.61
  -3   5 -12  180.13   17.58
  -3  -5 -12  178.91   15.73
  -3   5 -13    8.75    7.45
  -3   5 -13    4.54    8.89
  -3  -5 -13    0.40    5.40
  -3   5 -14   86.61   13.83
  -3   5 -14   84.02   13.58
  -3   5 -15   53.66   12.15
  -3   5 -15   55.27   12.99
  -3  -5 -15   38.99   10.35
   3   6 -18    3.94    8.07
   3   6 -17  111.48   15.71
   3  -6 -17  107.00   13.14
   3   6 -16   12.93    7.87
   3   6 -16   19.82    7.55
   3  -6 -16   13.38    7.39
   3   6 -15  109.11   14.91
   3   6 -15  114.87   13.15
   3  -6 -15  112.23   12.93
   3   6 -14  107.01   14.12
   3   6 -14  101.38   12.66
   3  -6 -14  100.28   11.54
   3   6 -13    5.80    5.31
   3   6 -13   -0.33    5.69
   3  -6 -13   12.54    4.51
   3   6 -12   83.17   10.30
   3   6 -12   63.46   10.38
   3  -6 -12   61.30    8.10
   3   6 -11   12.87    6.04
   3   6 -11   15.28    5.98
   3  -6 -11   20.33    4.72
   3   6 -10   72.50    9.07
   3   6 -10  101.29   11.56
   3   6 -10   80.00    9.73
   3  -6 -10   68.52    7.33
  -3  -6  10   80.96   10.09
   3   6  -9  875.94   51.66
   3   6  -9  888.44   52.19
   3   6  -9  803.39   51.62
  -3  -6   9  912.51   49.88
  -3  -6   9  797.33   51.47
   3  -6  -9  828.95   49.85
  -3  -6   9  869.19   49.75
   3   6  -8  842.33   53.20
   3   6  -8  895.87   53.44
   3   6  -8  925.20   53.29
  -3  -6   8  968.13   53.54
  -3  -6   8  810.22   52.83
   3  -6  -8  879.55   51.24
   3   6  -7 1339.72   77.65
   3   6  -7 1388.27   77.78
  -3  -6   7 1258.33   77.29
  -3  -6   7 1281.06   76.51
  -3  -6   7 1378.01   76.80
   3   6  -6  223.11   15.81
   3   6  -6  233.91   15.83
  -3  -6   6  213.56   15.50
  -3  -6   6  210.41   15.01
  -3  -6   6  227.26   15.43
   3   6  -5  965.18   56.87
   3   6  -5  993.07   57.35
  -3  -6   5  989.02   57.08
  -3  -6   5  946.47   56.85
  -3  -6   5  955.67   56.70
  -3  -6   4   50.30    6.08
   3   6  -3  206.84   14.89
   3   6  -3  227.33   14.39
  -3  -6   3  222.89   14.83
  -3  -6   3  218.56   14.46
   3  -6  -3  197.53   14.23
   3   6  -2   24.13    4.41
   3   6  -2   40.49    4.71
  -3  -6   2   26.78    4.73
  -3  -6   2   32.92    4.46
   3   6  -1   46.82    6.00
   3   6  -1   53.28    5.94
  -3   6   1   62.97    4.71
   3  -6  -1   71.91    6.61
  -3  -6   1   50.96    6.06
  -3  -6   1   63.45    5.76
   3   6   0  690.54   43.78
  -3   6   0  761.84   42.66
  -3   6   0  770.96   44.16
  -3  -6   0  742.29   43.18
  -3  -6   0  717.69   43.83
   3  -6   0  752.49   43.93
   3   6   1  292.64   19.34
  -3   6  -1  291.70   19.71
  -3   6  -1  305.22   18.53
   3  -6   1  303.25   19.59
  -3  -6  -1  292.14   19.36
  -3  -6  -1  310.18   18.87
  -3   6  -2  521.89   33.65
  -3   6  -2  545.53   32.79
   3  -6   2  525.41   33.36
  -3  -6  -2  603.81   33.54
  -3   6  -3  119.57    9.17
   3   6   3   91.83    8.51
  -3   6  -3  132.74   10.19
  -3  -6  -3   85.79    8.63
   3  -6   3  133.84    9.84
   3   6   4  487.90   28.31
  -3   6  -4  437.78   29.56
  -3   6  -4  479.44   29.24
   3  -6   4  453.50   29.06
  -3  -6  -4  480.41   28.92
  -3   6  -5  223.25   16.52
  -3   6  -5  235.32   17.05
   3  -6   5  235.42   16.35
  -3   6  -6  100.57   10.58
  -3   6  -6  102.67   10.44
   3  -6   6  117.38   10.21
  -3  -6  -6  108.77    9.29
  -3   6  -7   29.21    6.31
  -3   6  -7   25.37    6.03
   3  -6   7   22.19    5.56
  -3  -6  -7   21.26    4.67
   3  -6   7   25.21    5.57
  -3   6  -8  156.41   14.13
  -3   6  -8  163.08   14.50
   3  -6   8  145.00   13.21
  -3  -6  -8  155.62   12.34
   3  -6   8  164.42   13.21
  -3   6  -9   12.43    6.23
  -3   6  -9    9.78    5.88
  -3  -6  -9    9.55    4.34
   3  -6   9    6.82    5.31
   3  -6   9    7.81    4.55
  -3   6 -10    2.56    5.33
  -3   6 -10    7.04    5.99
  -3  -6 -10    4.13    4.55
   3  -6  10    6.67    4.26
   3  -6  10    4.67    4.55
  -3   6 -11  185.32   18.46
  -3   6 -11  201.11   18.37
  -3  -6 -11  214.49   16.09
  -3   6 -12   16.97    7.95
  -3   6 -12   -2.47    7.02
  -3  -6 -12    3.34    5.40
  -3   6 -13  148.71   17.19
  -3   6 -13  190.91   20.21
  -3  -6 -13  147.82   14.56
  -3   6 -14   26.57    9.82
  -3   6 -14   18.37    9.14
  -3   6 -15  238.03   23.16
  -3   6 -15  230.53   23.33
   3   7 -17   37.78   11.82
   3  -7 -17   51.75    9.27
   3   7 -16    4.54    7.67
   3   7 -16   -2.18    6.10
   3  -7 -16   -3.48    7.82
   3   7 -15  215.66   20.41
   3   7 -15  207.47   18.82
   3  -7 -15  212.09   17.06
   3   7 -14    2.86    6.72
   3   7 -14    3.53    5.50
   3  -7 -14    3.30    3.95
   3   7 -13  686.98   44.75
   3   7 -13  694.17   44.10
   3  -7 -13  668.85   41.96
   3   7 -12   35.07    9.07
   3   7 -12   29.80    7.53
   3  -7 -12   33.83    5.83
   3   7 -11  319.57   23.83
   3   7 -11  330.17   23.49
   3  -7 -11  318.05   21.08
   3   7 -10   88.85   10.43
   3   7 -10  100.13   11.62
   3   7 -10   84.57    9.80
  -3  -7  10   99.22   11.47
   3  -7 -10   78.31    7.77
  -3  -7  10   88.14   10.60
   3   7  -9  309.24   22.45
   3   7  -9  309.29   22.72
   3   7  -9  365.73   23.42
  -3  -7   9  361.95   21.18
  -3  -7   9  329.23   22.62
   3  -7  -9  289.74   20.17
  -3  -7   9  327.18   20.99
   3   7  -8   13.13    4.81
   3   7  -8    4.68    4.03
   3   7  -8   14.19    5.03
  -3  -7   8    9.28    3.95
  -3  -7   8   17.86    4.84
   3   7  -7  262.16   19.09
   3   7  -7  252.26   19.17
  -3  -7   7  303.59   19.34
  -3  -7   7  282.89   18.54
   3   7  -6   65.45    8.32
   3   7  -6   51.84    6.86
  -3  -7   6   60.00    7.25
  -3  -7   6   55.95    6.90
  -3  -7   6   62.94    7.79
  -3  -7   5  204.35   14.77
   3   7  -4    3.80    2.90
   3   7  -4    0.73    2.94
  -3  -7   4    2.63    2.92
  -3  -7   4    2.15    3.24
  -3  -7   4   -0.44    3.00
   3   7  -3  371.60   26.32
   3   7  -3  432.55   25.80
  -3  -7   3  451.25   26.09
  -3  -7   3  372.48   26.10
   3  -7  -3  459.08   26.23
   3   7  -2   82.72    7.88
   3   7  -2   79.64    6.90
  -3   7   2   74.48    5.25
   3  -7  -2   74.08    7.43
  -3  -7   2   69.68    6.88
  -3  -7   2   76.08    7.67
   3   7  -1  172.79   12.94
   3   7   0  170.43   12.35
  -3   7   0  177.52   10.96
  -3   7   0  143.29   12.34
   3  -7   0  161.55   12.35
  -3  -7   0  158.46   12.20
  -3  -7   0  159.34   11.37
   3   7   1  937.19   59.58
  -3   7  -1 1064.14   58.89
  -3   7  -1 1095.11   60.48
   3  -7   1 1104.47   60.22
  -3  -7  -1  919.00   59.61
  -3  -7  -1 1006.85   59.02
  -3   7  -2  131.49    9.42
  -3   7  -2  134.72   10.77
   3   7   2  100.73    9.29
  -3  -7  -2  115.72    9.11
   3  -7   2  140.80   10.58
  -3  -7  -2   92.96    9.32
   3   7   3  175.40   13.40
  -3   7  -3  234.41   15.15
  -3  -7  -3  173.90   13.57
   3   7   4  259.49   16.55
  -3   7  -4  243.85   18.16
  -3   7  -4  244.87   17.33
   3  -7   4  249.55   17.66
  -3  -7  -4  260.50   17.33
  -3   7  -5  283.04   20.15
  -3   7  -5  276.32   19.26
  -3   7  -6  189.57   14.83
  -3   7  -6  178.94   15.35
   3  -7   6  201.54   15.31
  -3  -7  -6  199.58   14.11
   3  -7   6  177.57   14.43
  -3   7  -7  779.39   47.43
  -3   7  -7  739.92   47.63
  -3  -7  -7  761.42   46.01
   3  -7   7  776.94   47.16
   3  -7   7  778.25   46.40
  -3   7  -8    1.84    4.64
  -3   7  -8    6.76    5.02
   3  -7   8    2.55    4.25
  -3  -7  -8    3.84    3.81
   3  -7   8    3.65    4.96
  -3   7  -9  242.33   20.21
  -3   7  -9  271.45   20.57
  -3  -7  -9  252.64   18.05
   3  -7   9  231.24   18.60
   3  -7   9  275.06   19.09
  -3   7 -10   14.51    6.77
  -3   7 -10    9.23    6.56
   3  -7  10   16.61    5.55
  -3  -7 -10   19.40    5.57
   3  -7  10   11.06    5.56
  -3   7 -11  198.58   19.09
  -3   7 -11  216.42   19.36
   3  -7  11  212.83   15.48
  -3  -7 -11  200.67   16.25
   3  -7  11  216.10   15.49
  -3   7 -12   13.38    8.34
  -3   7 -12    8.89    7.37
  -3  -7 -12   11.25    5.94
  -3   7 -13  189.90   19.22
  -3   7 -13  178.47   19.29
  -3  -7 -13  175.58   15.90
  -3   7 -14   15.15    9.09
  -3   7 -14    4.56    9.54
  -3   7 -15   -4.80    8.46
  -3   7 -15    5.75    8.25
   3   8 -17   75.83   15.09
   3   8 -17   60.60   13.61
   3   8 -16   67.22   12.20
   3   8 -16   60.37   12.19
   3  -8 -16   52.22    9.02
   3   8 -15    2.17    6.92
   3   8 -15    2.46    6.88
   3  -8 -15   -3.22    4.13
   3   8 -14   90.18   13.26
   3   8 -14  100.94   13.56
   3  -8 -14   91.16    9.97
   3   8 -13   48.12   10.25
   3   8 -13   38.11    9.03
   3  -8 -13   50.96    7.47
   3   8 -12   66.65   10.60
   3   8 -12   68.20   10.92
   3  -8 -12   55.58    7.45
   3   8 -11   30.58    7.92
   3   8 -11   18.42    7.27
  -3  -8  11   34.81    5.85
  -3  -8  11   39.61    7.58
   3  -8 -11   33.75    5.48
  -3  -8  11   45.54    6.53
   3   8 -10  160.11   14.49
   3   8 -10  149.61   14.09
  -3  -8  10  138.73   13.43
  -3  -8  10  151.56   11.97
  -3  -8  10  150.34   11.83
   3  -8 -10  145.57   11.03
   3   8  -9  293.40   20.68
   3   8  -9  268.44   20.43
   3   8  -9  277.86   20.79
  -3  -8   9  275.78   18.97
  -3  -8   9  293.77   19.20
  -3  -8   9  260.72   20.08
   3   8  -8   21.00    5.59
   3   8  -8   23.98    5.87
  -3  -8   8   27.08    5.66
  -3  -8   8   23.07    5.19
  -3  -8   8   20.93    5.33
   3   8  -7   79.46    9.46
   3   8  -7  110.67   10.10
  -3  -8   7   89.05    9.08
   3   8  -6   66.15    8.34
   3   8  -6   58.40    8.08
  -3  -8   6   59.20    7.96
  -3  -8   6   73.52    8.80
  -3  -8   6   63.18    7.61
   3   8  -5  234.98   17.08
   3  -8  -5  229.54   13.62
  -3  -8   5  229.66   16.58
   3   8  -4  385.37   24.30
   3   8  -4  380.71   25.18
  -3  -8   4  369.66   24.74
  -3  -8   4  384.74   24.43
   3  -8  -4  384.13   24.35
  -3  -8   4  380.66   25.20
   3   8  -3  615.42   38.54
   3   8  -3  640.90   37.53
  -3  -8   3  680.52   37.90
   3  -8  -3  582.58   35.48
  -3  -8   3  615.32   38.30
   3  -8  -3  626.75   37.99
   3   8  -2   74.91    7.16
   3   8  -2   60.65    7.81
  -3   8   2   79.25    5.59
  -3  -8   2   88.11    7.57
   3  -8  -2   76.10    5.56
  -3  -8   2   78.32    8.08
   3  -8  -2   82.07    8.18
   3   8  -1  722.28   45.47
  -3   8   1  743.97   45.42
  -3   8   1  756.07   43.46
   3   8  -1  759.45   44.27
  -3  -8   1  789.57   45.69
   3  -8  -1  757.94   45.42
  -3  -8   1  750.94   44.57
  -3   8   0  274.79   19.41
   3   8   0  256.93   18.94
  -3   8   0  287.99   17.60
  -3  -8   0  287.96   19.24
   3  -8   0  300.87   19.47
  -3  -8   0  279.04   18.22
  -3   8  -1  262.65   16.78
  -3   8  -1  243.27   18.19
   3   8   1  263.50   17.64
  -3  -8  -1  263.38   16.83
  -3  -8  -1  247.30   17.62
   3  -8   1  249.86   17.86
  -3   8  -2  403.71   24.33
   3   8   2  399.29   24.87
  -3   8  -2  357.58   25.52
  -3  -8  -2  390.71   25.12
   3  -8   2  380.64   25.31
  -3  -8  -2  397.32   24.35
  -3   8  -3  452.33   28.41
   3   8   3  466.52   28.46
  -3   8  -3  448.11   29.74
  -3  -8  -3  474.94   28.44
   3  -8   3  445.57   29.17
  -3  -8  -3  455.15   28.90
  -3   8  -4  848.38   51.19
  -3   8  -4  840.72   52.28
   3  -8   4  852.50   51.55
  -3  -8  -4  893.53   51.42
  -3   8  -5    2.41    4.14
  -3   8  -5    3.43    4.61
   3  -8   5    5.90    4.29
  -3  -8  -5    1.10    3.08
  -3   8  -6  828.40   52.56
  -3   8  -6  875.02   53.54
   3  -8   6  884.01   52.33
  -3  -8  -6  893.34   52.05
   3  -8   6  861.90   53.11
  -3   8  -7    0.76    4.90
  -3   8  -7    1.61    4.56
   3  -8   7    2.46    4.52
  -3  -8  -7    2.20    3.54
   3  -8   7    3.12    4.63
  -3   8  -8   18.38    6.83
  -3   8  -8   15.19    6.12
   3  -8   8   22.12    6.61
   3  -8   8   35.65    7.14
  -3  -8  -8   36.53    6.31
  -3   8  -9   19.61    9.95
  -3   8  -9   14.89    7.05
   3  -8   9   17.00    6.40
   3  -8   9   14.22    6.22
  -3  -8  -9   24.79    5.82
  -3   8 -10   54.39   10.39
  -3   8 -10   47.01    9.88
   3  -8  10   54.80    8.88
   3  -8  10   47.23    8.44
  -3  -8 -10   52.89    8.20
  -3   8 -11   52.64   10.96
  -3   8 -11   74.30   11.79
  -3  -8 -11   48.94    7.98
   3  -8  11   40.52    7.57
   3  -8  11   39.59    7.35
  -3   8 -12    7.82    7.90
  -3   8 -12    5.04    7.61
  -3  -8 -12    3.22    5.15
  -3   8 -13   63.72   12.74
  -3   8 -13   66.35   13.16
  -3  -8 -13   75.83   12.19
  -3   8 -14    7.34    8.87
  -3   8 -14    6.54   10.70
   3   9 -17    2.24    7.30
   3   9 -17    4.65    8.68
   3   9 -16   93.71   14.37
   3   9 -16  104.56   15.49
   3   9 -15   77.83   13.18
   3   9 -15  100.12   14.15
   3  -9 -15   89.60   10.68
   3   9 -14  265.45   24.99
   3   9 -14  279.76   23.24
   3  -9 -14  246.57   18.85
   3   9 -13   99.88   14.26
   3   9 -13   87.90   13.17
   3  -9 -13   93.31   10.21
   3   9 -12   36.01    8.52
   3   9 -12   24.96    8.21
   3  -9 -12   36.50    5.94
   3   9 -11   16.90    7.32
   3   9 -11   12.81    6.39
  -3  -9  11   29.99    5.94
  -3  -9  11   16.12    4.91
   3  -9 -11   16.41    4.25
   3   9 -10   50.71    8.53
  -3  -9  10   59.46    9.38
  -3  -9  10   56.80    7.69
   3   9  -9   61.22    9.52
  -3  -9   9   60.94    8.19
  -3  -9   9   62.62    9.58
  -3  -9   9   74.87    9.10
   3   9  -8  329.98   24.33
   3   9  -8  362.84   24.32
  -3  -9   8  299.30   22.92
  -3  -9   8  387.12   23.83
  -3  -9   8  364.08   23.97
   3   9  -7   38.40    6.71
   3   9  -7   37.98    7.37
  -3  -9   7   48.40    7.50
  -3  -9   7   35.00    6.55
  -3  -9   7   50.48    7.36
   3   9  -6 1316.69   77.80
   3   9  -6 1327.34   76.89
  -3  -9   6 1348.33   77.39
   3  -9  -6 1229.75   74.01
  -3  -9   6 1345.37   77.00
  -3  -9   6 1318.09   77.05
   3   9  -5  170.89   12.19
   3   9  -5  125.16   12.13
  -3  -9   5  143.08   12.57
   3  -9  -5  131.97    8.70
  -3  -9   5  148.60   12.27
   3  -9  -5  133.40   11.42
  -3  -9   5  146.02   11.81
   3   9  -4 1202.27   68.64
   3   9  -4 1223.73   69.96
   3  -9  -4 1156.05   66.26
  -3  -9   4 1191.13   69.85
   3  -9  -4 1143.89   68.85
  -3  -9   4 1106.02   69.22
  -3  -9   4 1206.25   68.90
   3   9  -3   23.21    5.24
   3   9  -3   36.66    5.36
  -3  -9   3   33.55    5.98
  -3  -9   3   33.42    5.36
  -3  -9   3   43.63    7.03
   3  -9  -3   27.69    5.01
   3  -9  -3   20.55    2.78
   3   9  -2  703.81   41.21
   3   9  -2  704.84   42.69
  -3   9   2  679.58   39.69
  -3  -9   2  713.88   42.61
   3  -9  -2  647.05   42.04
  -3  -9   2  716.44   41.64
   3  -9  -2  682.61   39.78
  -3   9   1  190.53   14.49
   3   9  -1  191.84   13.09
  -3   9   1  185.97   12.14
   3   9  -1  169.08   14.15
   3  -9  -1  189.11   12.04
  -3  -9   1  190.29   13.41
  -3  -9   1  162.50   14.04
   3  -9  -1  211.37   14.68
   3   9   0  739.78   44.01
   3   9   0  771.94   45.57
  -3   9   0  746.72   43.67
  -3   9   0  752.38   45.77
  -3  -9   0  741.48   45.53
  -3  -9   0  734.84   44.35
   3  -9   0  752.00   45.57
  -3   9  -1   65.68    6.75
  -3   9  -1   80.72    9.69
  -3  -9  -1   42.16    6.00
   3  -9   1   73.08    8.27
  -3   9  -2   95.46    8.11
  -3   9  -2   90.06    9.79
   3   9   2   59.13    7.66
  -3  -9  -2   87.44    7.66
   3  -9   2   99.03    9.56
  -3  -9  -2   61.59    8.01
  -3   9  -3   90.72    8.61
  -3   9  -3   84.95   10.09
  -3  -9  -3   86.71    8.16
  -3  -9  -3   63.83    8.26
   3  -9   3  100.88    9.80
  -3   9  -4  244.30   17.08
  -3   9  -4  259.67   18.74
  -3  -9  -4  209.49   16.39
  -3   9  -5  101.88   10.30
  -3   9  -5  102.21   11.55
  -3  -9  -5   88.48    9.36
   3  -9   5   84.36   10.50
   3  -9   5   98.39   10.54
  -3  -9  -6   54.71    7.65
   3  -9   6   57.60    8.75
  -3   9  -7   26.50    6.84
  -3   9  -7   18.52    6.81
   3  -9   7   15.78    5.84
   3  -9   7   24.01    6.60
  -3  -9  -7   33.34    6.18
  -3   9  -8  155.21   15.61
  -3   9  -8  158.35   15.24
   3  -9   8  183.22   14.49
  -3  -9  -8  133.22   12.87
   3  -9   8  153.52   14.64
  -3   9  -9   23.49    7.73
  -3   9  -9   32.01    8.06
   3  -9   9   23.01    6.78
  -3  -9  -9   21.35    5.75
   3  -9   9   18.45    6.55
  -3   9 -10  209.13   21.91
  -3   9 -10  225.97   20.03
  -3  -9 -10  225.91   17.13
   3  -9  10  202.39   17.64
   3  -9  10  224.85   17.82
  -3   9 -11    4.45    7.06
  -3   9 -11    3.26    7.60
   3  -9  11    0.41    5.44
   3  -9  11    2.98    5.08
  -3  -9 -11    0.41    4.69
  -3   9 -12  140.67   17.49
  -3   9 -12  124.34   16.57
  -3  -9 -12  133.89   13.29
  -3   9 -13   80.47   13.73
  -3   9 -13   78.33   14.31
  -3   9 -14  296.66   26.81
  -3   9 -14  278.87   26.56
   3  10 -16   77.12   13.36
   3  10 -15   10.66    8.36
   3  10 -15   13.24    8.38
   3 -10 -15   20.04    5.89
   3  10 -14   71.33   13.02
   3  10 -14   78.29   12.84
   3 -10 -14   91.73   10.07
   3  10 -13   22.50    8.61
   3 -10 -13    7.27    4.09
   3  10 -12   66.25   11.51
   3 -10 -12   78.64    8.62
  -3 -10  12   84.92    9.08
  -3 -10  12   84.59    9.51
   3 -10 -12   75.09    8.13
   3  10 -11   33.53    8.49
  -3 -10  11   33.94    7.73
   3 -10 -11   30.52    5.03
  -3 -10  11   26.09    6.31
   3 -10 -11   25.85    5.16
  -3 -10  11   32.98    6.69
   3  10 -10  394.46   26.93
  -3 -10  10  350.86   25.89
  -3 -10  10  378.80   24.87
  -3 -10  10  353.61   24.68
   3  10  -9    0.62    4.97
  -3 -10   9    3.62    4.84
  -3 -10   9   -2.76    4.21
  -3 -10   9    2.10    4.44
   3  10  -8  158.63   14.58
  -3 -10   8  177.95   14.58
  -3 -10   8  170.88   14.50
  -3 -10   8  166.21   14.13
   3  10  -7   28.25    6.98
   3  10  -7   30.86    6.39
  -3 -10   7   32.44    6.62
  -3 -10   7   27.97    6.62
   3 -10  -7   30.52    3.58
  -3 -10   7   28.21    6.66
   3  10  -6  428.63   28.52
   3  10  -6  440.42   27.54
  -3 -10   6  412.66   27.31
   3 -10  -6  422.54   27.15
  -3 -10   6  423.36   28.07
  -3 -10   6  402.99   27.58
   3 -10  -6  399.22   24.30
   3  10  -5   68.25    9.47
   3  10  -5   66.60    8.14
  -3 -10   5   62.78    8.55
  -3 -10   5   63.06    8.96
   3 -10  -5   68.17    5.01
   3 -10  -5   64.21    8.41
  -3 -10   5   64.39    8.53
   3  10  -4  302.35   19.64
   3  10  -4  265.41   20.48
  -3 -10   4  313.91   19.89
  -3 -10   4  318.66   21.30
   3 -10  -4  310.02   20.30
  -3 -10   4  257.33   20.05
   3 -10  -4  257.11   16.87
   3  10  -3 1226.26   69.79
   3  10  -3 1130.12   67.95
   3 -10  -3 1158.01   66.12
   3 -10  -3 1116.74   68.86
  -3 -10   3 1146.96   69.71
  -3 -10   3 1209.64   68.52
  -3 -10   3 1175.72   69.41
  -3  10   2   56.47    4.88
   3  10  -2   42.07    7.37
   3  10  -2   59.92    7.15
  -3 -10   2   44.88    7.42
  -3 -10   2   66.27    7.81
   3  10  -1 1513.61   85.64
  -3  10   1 1466.55   82.94
   3  10  -1 1422.01   83.75
   3 -10  -1 1380.46   85.16
  -3 -10   1 1453.18   85.51
  -3 -10   1 1476.12   84.32
   3 -10  -1 1482.51   82.96
  -3  10   0  442.07   30.78
   3  10   0  521.93   32.05
  -3  10   0  506.72   32.30
   3  10   0  508.31   30.38
   3 -10   0  519.52   29.92
   3 -10   0  492.10   32.01
  -3 -10   0  498.00   30.76
  -3 -10   0  491.84   31.98
  -3  10  -1  362.94   24.06
  -3  10  -1  375.03   26.22
   3  10   1  409.50   25.75
   3 -10   1  394.79   26.13
  -3 -10  -1  397.03   24.65
  -3 -10  -1  386.23   25.81
  -3  10  -2  337.94   21.74
  -3  10  -2  345.58   23.78
  -3 -10  -2  333.23   22.83
   3 -10   2  311.36   22.95
  -3 -10  -2  340.01   21.70
  -3  10  -3   69.52    7.97
  -3  10  -3   43.15    8.38
  -3 -10  -3   72.73    7.97
   3 -10   3   64.90    9.26
  -3 -10  -3   61.86    8.56
  -3  10  -4 1136.49   68.31
  -3  10  -4 1106.87   69.85
   3 -10   4 1187.58   70.04
  -3 -10  -4 1247.50   68.30
   3 -10   4 1141.68   69.08
  -3 -10  -4 1142.19   68.77
  -3  10  -5    9.28    4.91
  -3  10  -5   12.81    6.17
  -3 -10  -5    7.40    4.26
   3 -10   5   10.66    5.24
   3 -10   5    1.26    4.54
  -3 -10  -5    3.28    3.93
  -3  10  -6  593.38   38.22
  -3  10  -6  595.01   39.59
  -3 -10  -6  601.06   37.69
   3 -10   6  573.81   37.97
   3 -10   6  639.39   39.38
  -3  10  -7  551.39   35.31
  -3  10  -7  512.42   36.14
   3 -10   7  550.54   35.65
  -3 -10  -7  540.23   34.12
   3 -10   7  514.64   34.45
  -3  10  -8  346.30   26.71
  -3  10  -8  349.07   25.77
   3 -10   8  366.50   25.91
   3 -10   8  357.98   24.76
  -3 -10  -8  335.45   24.01
  -3  10  -9   62.02   15.14
  -3  10  -9   54.62   10.21
   3 -10   9   34.54    8.41
   3 -10   9   53.02    9.05
  -3 -10  -9   51.77    8.20
  -3  10 -10   87.95   14.34
  -3  10 -10   98.17   13.77
  -3 -10 -10   91.87   11.29
   3 -10  10   81.28   11.26
   3 -10  10   92.83   12.33
  -3  10 -11   24.43    9.09
  -3  10 -11   23.90    9.35
  -3 -10 -11   27.45    6.79
   3 -10  11   22.56    7.18
   3 -10  11   20.47    6.81
  -3  10 -12   19.96    9.70
  -3  10 -12    7.58    8.36
  -3 -10 -12    7.71    5.72
  -3  10 -13    0.84    8.43
  -3  10 -13   -2.52    8.70
  -3  10 -14   79.50   15.06
  -3  10 -14   83.48   15.25
   3  11 -16   27.02   10.71
   3  11 -15   28.55   10.30
   3  11 -14    9.16    8.17
   3 -11 -14   17.74    5.31
   3  11 -13  143.96   16.75
  -3 -11  13  133.60   11.96
  -3 -11  13  127.61   11.61
   3 -11 -13  127.32   11.35
   3 -11 -13  134.65   11.33
   3  11 -12   27.02    8.58
   3 -11 -12   43.55    6.76
   3 -11 -12   37.31    6.00
  -3 -11  12   29.60    6.59
  -3 -11  12   36.08    7.12
   3  11 -11  569.86   37.82
  -3 -11  11  539.60   36.76
   3 -11 -11  550.19   34.57
  -3 -11  11  548.23   35.32
  -3 -11  11  564.67   35.32
  -3 -11  10   20.04    7.81
  -3 -11  10    8.24    5.62
  -3 -11  10   10.22    5.47
   3 -11 -10   15.58    5.02
   3  11  -9  288.02   21.67
  -3 -11   9  274.16   20.56
  -3 -11   9  301.03   21.39
  -3 -11   9  290.14   20.89
   3 -11  -9  259.92   17.54
   3  11  -8   15.33    6.19
  -3 -11   8   16.07    6.00
  -3 -11   8    7.62    4.96
   3 -11  -8   16.05    3.18
  -3 -11   8   10.97    5.58
   3  11  -7  152.06   13.01
   3 -11  -7  133.88    9.20
  -3 -11   7  134.19   12.46
  -3 -11   7  127.50   13.11
  -3 -11   7  145.18   13.12
   3  11  -6   89.33    9.88
   3  11  -6   69.21   10.43
   3 -11  -6   63.74    5.51
  -3 -11   6   77.62   10.45
  -3 -11   6   68.02    9.97
   3 -11  -6   83.31    9.28
  -3 -11   6   67.23    8.88
   3  11  -5  292.74   21.38
   3  11  -5  274.04   19.91
  -3 -11   5  286.33   20.86
   3 -11  -5  267.87   20.26
  -3 -11   5  284.20   21.29
  -3 -11   5  284.91   20.12
   3 -11  -5  289.74   17.04
   3  11  -4  141.77   11.48
   3  11  -4  123.25   12.33
  -3 -11   4  159.08   13.40
   3 -11  -4  113.93    8.45
  -3 -11   4  107.01   11.78
   3 -11  -4  136.89   12.10
  -3 -11   4  138.83   11.47
   3  11  -3   60.60    7.54
   3  11  -3   63.52    9.53
   3 -11  -3   57.40    5.27
  -3 -11   3   74.74   10.03
  -3 -11   3   57.37    7.99
   3 -11  -3   61.86    8.82
  -3 -11   3   98.76   12.55
  -3  11   2 1529.58   87.11
   3  11  -2 1610.67   90.69
   3  11  -2 1512.90   88.57
   3 -11  -2 1518.16   87.23
  -3 -11   2 1607.48   90.63
   3 -11  -2 1440.29   89.93
  -3 -11   2 1539.02   89.17
   3  11  -1   29.59    4.94
  -3  11   1   22.72    3.81
   3  11  -1   15.83    5.19
  -3 -11   1   21.03    4.86
  -3 -11   1   14.72    5.25
   3 -11  -1   24.66    5.78
  -3  11   0  700.37   39.98
   3  11   0  666.18   40.29
   3  11   0  635.10   41.82
  -3 -11   0  708.63   40.98
   3 -11   0  673.18   39.82
   3 -11   0  647.30   42.08
  -3 -11   0  682.81   42.33
  -3  11  -1  261.19   17.32
  -3  11  -1  235.45   19.36
   3 -11   1  254.10   19.31
  -3 -11  -1  256.63   17.61
  -3 -11  -1  277.14   19.36
  -3  11  -2  109.85   10.33
  -3  11  -2  140.90   13.07
  -3 -11  -2  102.39   10.11
   3 -11   2  146.53   12.56
  -3  11  -3  687.90   46.85
  -3  11  -3  748.66   45.12
   3 -11   3  718.71   46.34
   3 -11   3  780.07   47.36
  -3 -11  -3  772.85   45.03
  -3 -11  -3  768.17   46.30
  -3  11  -4   99.05   10.19
  -3  11  -4  104.84   12.24
   3 -11   4  101.81   12.64
  -3 -11  -4   94.32    9.48
  -3 -11  -4   84.18   10.02
   3 -11   4   89.63   11.07
  -3  11  -5  655.19   44.90
  -3  11  -5  684.82   43.35
   3 -11   5  670.91   43.83
  -3 -11  -5  711.53   42.91
  -3 -11  -5  730.39   43.68
   3 -11   5  736.31   45.10
  -3  11  -6   90.80   11.17
  -3  11  -6   76.97   11.92
  -3 -11  -6   78.83    9.84
   3 -11   6   91.10   12.10
  -3 -11  -6   94.73    9.95
   3 -11   6   92.76   11.41
  -3  11  -7  217.32   18.44
  -3  11  -7  204.13   19.68
   3 -11   7  245.70   19.42
   3 -11   7  222.25   18.14
  -3 -11  -7  219.44   17.34
  -3  11  -8  175.82   23.02
  -3  11  -8  140.10   17.11
  -3 -11  -8  147.77   13.67
   3 -11   8  162.43   15.74
   3 -11   8  150.81   14.75
  -3  11  -9  151.58   16.11
  -3  11  -9  136.89   16.98
  -3 -11  -9  144.05   13.56
   3 -11   9  138.54   15.19
   3 -11   9  148.28   14.60
  -3  11 -10   25.54    8.97
  -3  11 -10   14.79    8.45
  -3 -11 -10   12.58    5.72
   3 -11  10   19.92    7.26
   3 -11  10   14.52    7.40
  -3  11 -11   81.61   14.08
  -3  11 -11   82.05   13.79
  -3 -11 -11   83.77   11.12
   3 -11  11   73.60   11.20
   3 -11  11   60.85   10.78
  -3  11 -12   -5.69    8.60
  -3  11 -12   -0.84    8.13
  -3 -11 -12   -0.49    5.64
  -3  11 -13    1.76    9.57
  -3  11 -13   26.18   15.27
   3  12 -16   12.93   10.07
   3  12 -14   64.87   12.84
   3  12 -13  113.77   14.96
  -3 -12  13  102.09   11.34
   3 -12 -13   89.75    9.24
  -3 -12  13  103.10   10.93
   3 -12 -13   86.73   10.11
   3  12 -12   13.60    7.87
  -3 -12  12    5.93    5.76
   3 -12 -12   12.86    5.20
  -3 -12  12    9.03    5.43
   3 -12 -12   13.76    4.12
   3  12 -11   15.95    7.41
  -3 -12  11   13.50    6.50
  -3 -12  11   12.85    6.15
  -3 -12  11   16.97    6.70
   3 -12 -11    8.29    4.73
   3  12 -10   11.62    7.34
  -3 -12  10   21.38    6.92
   3 -12 -10   17.44    3.99
   3 -12 -10   12.82    4.85
  -3 -12  10   15.04    6.46
  -3 -12  10   14.48    6.76
   3  12  -9   77.77   11.55
  -3 -12   9   83.39   13.79
  -3 -12   9   91.09   11.72
   3 -12  -9   78.85    9.41
   3 -12  -9   74.04    7.28
  -3 -12   9   97.27   11.99
   3  12  -8   54.46    9.45
  -3 -12   8   71.35   10.58
  -3 -12   8   84.47   10.53
   3 -12  -8   75.32    9.73
  -3 -12   8   59.00    9.44
   3 -12  -8   64.84    5.89
   3  12  -7  544.72   35.47
  -3 -12   7  520.93   35.88
  -3 -12   7  553.42   35.54
   3 -12  -7  567.80   35.56
  -3 -12   7  560.02   36.02
   3 -12  -7  538.47   31.94
   3  12  -6   39.56    7.35
  -3 -12   6   35.53    7.61
  -3 -12   6   38.56    7.92
  -3 -12   6   41.85    7.61
   3 -12  -6   39.92    7.81
   3 -12  -6   36.27    4.18
   3  12  -5  565.83   36.38
   3 -12  -5  597.18   37.39
   3 -12  -5  596.61   33.61
  -3 -12   5  586.93   37.68
  -3 -12   5  552.15   37.86
  -3 -12   5  560.07   36.63
   3  12  -4   30.38    6.06
  -3 -12   4   23.67    5.94
   3 -12  -4   22.74    3.51
   3 -12  -4   26.74    6.86
  -3 -12   4   33.95    7.24
  -3 -12   4   27.85    7.15
   3  12  -3  461.80   29.83
   3 -12  -3  455.27   31.30
   3 -12  -3  477.97   27.91
  -3 -12   3  463.88   30.29
  -3 -12   3  495.33   31.82
  -3 -12   3  469.29   32.14
  -3  12   2  262.22   16.80
   3  12  -2  282.92   18.64
   3 -12  -2  266.37   17.00
  -3 -12   2  259.80   20.28
   3 -12  -2  266.81   20.31
  -3 -12   2  268.27   19.06
  -3 -12   2  282.89   21.15
  -3  12   1  548.42   33.01
   3  12  -1  560.28   34.03
   3 -12  -1  534.04   35.82
  -3 -12   1  558.00   34.63
   3 -12  -1  549.55   33.04
  -3 -12   1  573.92   36.26
  -3  12   0   40.10    5.64
   3 -12   0   34.59    7.31
   3 -12   0   40.14    5.50
  -3 -12   0   41.96    6.77
  -3 -12   0   43.12    8.01
  -3  12  -1  116.92   10.08
  -3  12  -1  124.75   12.82
   3 -12   1  109.23   11.98
  -3 -12  -1   98.74   11.34
  -3 -12  -1  126.01   10.49
  -3  12  -2   45.07    6.72
  -3  12  -2   49.79    9.31
   3 -12   2   55.30    9.16
   3 -12   2   40.49    8.45
  -3 -12  -2   35.15    7.58
  -3 -12  -2   46.51    6.90
  -3  12  -3  244.89   19.61
  -3  12  -3  244.59   17.22
  -3 -12  -3  194.04   17.55
   3 -12   3  270.08   19.25
   3 -12   3  219.09   18.88
  -3 -12  -3  232.67   16.68
  -3  12  -4   -6.24    4.97
  -3  12  -4   -2.98    4.23
  -3 -12  -4   -6.02    3.23
   3 -12   4   -3.05    4.95
  -3 -12  -4   -2.09    3.87
   3 -12   4    4.66    5.29
  -3  12  -5   78.18   10.65
  -3  12  -5   89.83   12.46
   3 -12   5  124.20   12.61
  -3  12  -6   13.72    7.48
  -3  12  -6   16.65    6.57
  -3 -12  -6    6.15    5.04
   3 -12   6   11.40    6.70
   3 -12   6   18.22    6.77
  -3 -12  -6   13.63    5.22
  -3  12  -7   26.41    7.58
  -3  12  -7   23.46    7.98
   3 -12   7   19.48    7.21
  -3 -12  -7    8.90    5.12
  -3 -12  -7   14.14    5.31
  -3  12  -8    0.24    6.66
  -3  12  -8   14.73    7.50
  -3 -12  -8   -0.12    4.36
   3 -12   8    5.99    6.30
   3 -12   8   -1.39    6.01
  -3  12  -9  156.92   17.95
  -3  12  -9  149.84   16.59
  -3 -12  -9  135.98   14.14
   3 -12   9  138.41   15.82
   3 -12   9  164.67   15.70
  -3  12 -10  102.41   15.80
  -3  12 -10  117.27   15.50
  -3 -12 -10  106.27   12.17
   3 -12  10  104.40   14.04
   3 -12  10   93.43   12.82
  -3  12 -11  116.58   17.65
  -3  12 -11  139.93   17.16
   3 -12  11  120.62   14.18
  -3 -12 -11  118.60   13.29
   3 -12  11  126.02   14.65
  -3  12 -12   -0.44    8.33
  -3  12 -12    1.37    9.42
  -3  12 -13  275.27   27.53
  -3  12 -13  265.11   25.78
   3  13 -15   87.01   15.54
   3  13 -14    9.39    8.54
   3  13 -13    8.24    8.01
   3 -13 -13    8.50    7.98
  -3 -13  13    8.36    6.08
  -3 -13  13    9.60    6.89
   3  13 -12   83.46   12.42
   3 -13 -12   83.41    9.88
   3 -13 -12   64.78    7.63
  -3 -13  12   82.43   10.74
   3 -13 -12   68.66    7.90
   3  13 -11  137.73   15.98
   3 -13 -11  136.21   10.65
   3 -13 -11  142.85   13.04
  -3 -13  11  147.55   14.63
  -3 -13  11  129.86   13.90
  -3 -13  11  139.12   14.83
   3  13 -10  178.60   17.17
  -3 -13  10  186.60   16.42
  -3 -13  10  164.01   16.02
  -3 -13  10  161.46   15.80
   3 -13 -10  169.26   14.64
   3  13  -9  118.95   14.03
   3 -13  -9   87.45   10.58
  -3 -13   9   80.23   11.14
  -3 -13   9  101.13   12.94
   3 -13  -9   91.95    8.66
  -3 -13   9  104.34   12.55
   3  13  -8   88.15   11.44
  -3 -13   8   96.10   11.77
  -3 -13   8   95.15   12.68
   3 -13  -8   76.96   11.08
   3 -13  -8   86.90    7.04
  -3 -13   8   85.76   11.87
   3 -13  -8   74.21   10.17
   3  13  -7   50.01    8.63
   3 -13  -7   37.36    7.59
   3 -13  -7   38.25    4.44
   3 -13  -7   46.36    8.48
  -3 -13   7   21.39    6.68
  -3 -13   7   45.46    8.93
  -3 -13   7   41.49    8.81
   3  13  -6   92.12   10.96
   3 -13  -6   97.17   11.51
  -3 -13   6  103.89   12.47
  -3 -13   6   95.95   11.47
  -3 -13   6  105.20   12.43
   3 -13  -6   87.76    7.11
   3  13  -5  122.52   12.00
  -3 -13   5  107.27   12.62
   3 -13  -5  129.32    8.55
  -3 -13   5  113.70   13.40
   3 -13  -5  103.07   12.33
  -3 -13   5  121.78   12.08
   3  13  -4  110.31   11.29
  -3 -13   4  122.13   11.58
  -3 -13   4  106.71   12.33
  -3 -13   4  106.19   13.05
   3 -13  -4  120.48    8.45
   3 -13  -4  114.83   12.64
   3  13  -3  149.46   12.55
   3 -13  -3  147.28   14.28
  -3 -13   3  143.76   12.76
  -3 -13   3  138.64   13.99
  -3 -13   3  128.89   14.47
   3 -13  -3  150.78   10.20
   3  13  -2  225.99   17.60
  -3  13   2  253.95   18.29
   3 -13  -2  254.83   16.34
   3 -13  -2  270.98   20.19
  -3 -13   2  266.88   20.73
  -3 -13   2  243.30   18.39
   3  13  -1  269.19   18.70
  -3  13   1  268.70   17.55
   3 -13  -1  257.39   17.46
  -3 -13   1  269.28   20.86
   3 -13  -1  267.67   20.77
  -3 -13   1  290.80   19.42
  -3  13   0  491.04   29.74
   3 -13   0  478.17   32.52
   3 -13   0  507.28   29.74
  -3 -13   0  477.77   30.80
   3 -13   0  471.30   32.75
  -3 -13   0  462.67   32.41
  -3  13  -1   19.62    5.08
   3 -13   1   16.37    6.50
   3 -13   1   16.73    6.16
  -3 -13  -1   16.78    4.99
  -3 -13  -1   19.32    6.29
  -3  13  -2  220.57   19.78
  -3  13  -2  237.48   17.21
  -3 -13  -2  259.77   19.29
  -3 -13  -2  235.05   17.19
   3 -13   2  230.79   19.28
   3 -13   2  236.51   19.68
  -3  13  -3  185.67   14.36
  -3  13  -3  174.10   16.73
   3 -13   3  160.02   15.83
  -3 -13  -3  188.57   14.04
   3 -13   3  155.39   16.00
  -3 -13  -3  165.65   15.26
  -3  13  -4   21.26    6.37
  -3  13  -4   12.54    7.01
   3 -13   4    5.63    5.99
  -3 -13  -4   19.59    5.23
   3 -13   4   16.19    6.51
  -3 -13  -4    7.26    5.46
  -3  13  -5  549.32   39.78
  -3  13  -5  591.29   37.23
   3 -13   5  564.64   38.90
  -3 -13  -5  567.56   37.55
   3 -13   5  553.56   37.93
  -3 -13  -5  626.42   36.66
  -3  13  -6   -1.02    6.30
  -3  13  -6   -2.02    5.71
   3 -13   6    4.30    6.02
  -3 -13  -6   -3.63    4.26
  -3 -13  -6    3.17    4.61
   3 -13   6    3.28    6.30
  -3  13  -7   65.99   11.94
  -3 -13  -7   68.67   10.15
  -3 -13  -7   57.20    9.31
   3 -13   7   62.89   10.75
   3 -13   7   54.91   11.49
  -3  13  -8   31.65    9.94
  -3  13  -8   31.62    9.15
  -3 -13  -8   48.19    8.82
   3 -13   8   46.73   10.67
  -3 -13  -8   36.05    7.94
   3 -13   8   39.08    9.74
  -3  13  -9   53.71   12.16
  -3  13  -9  100.36   13.72
   3 -13   9   66.08   17.22
  -3 -13  -9   74.52   10.88
  -3 -13  -9   72.76   10.79
   3 -13   9   63.20   12.49
  -3  13 -10   40.83   11.07
  -3  13 -10   44.74   11.86
   3 -13  10   52.08   11.80
   3 -13  10   42.86   14.92
  -3 -13 -10   41.51    8.74
  -3  13 -11   37.61   11.18
  -3  13 -11   25.67   11.28
   3 -13  11   27.24    9.33
   3 -13  11   36.59   10.09
  -3  13 -12   15.74   17.84
  -3  13 -12   11.20   10.38
   3  14 -15   39.45   11.87
   3  14 -13    3.21    7.95
   3  14 -12  422.32   32.56
   3 -14 -12  431.11   29.85
  -3 -14  12  463.83   30.86
  -3 -14  12  435.43   30.38
   3  14 -11   17.34    8.81
  -3 -14  11   22.37    7.22
   3 -14 -11   14.22    6.42
  -3 -14  11   19.52    7.53
   3 -14 -11   16.20    4.18
  -3 -14  11   19.83    7.69
   3  14 -10  466.00   32.93
   3 -14 -10  482.11   31.50
  -3 -14  10  418.73   31.94
   3 -14 -10  451.48   27.93
  -3 -14  10  477.44   32.39
  -3 -14  10  480.54   32.37
   3  14  -9  114.52   13.71
   3 -14  -9   90.03   10.95
   3 -14  -9   90.44   12.65
  -3 -14   9   93.73   12.75
  -3 -14   9   78.41   12.00
  -3 -14   9  108.92   13.78
   3  14  -8  179.03   19.17
  -3 -14   8  177.93   16.39
   3 -14  -8  190.18   16.39
   3 -14  -8  188.44   16.92
  -3 -14   8  202.48   17.70
  -3 -14   8  189.89   17.73
   3 -14  -8  187.83   13.20
   3  14  -7   63.51    9.70
   3 -14  -7   46.43    9.02
  -3 -14   7   45.11    9.75
  -3 -14   7   45.43    8.45
   3 -14  -7   47.39    5.18
   3 -14  -7   52.45    8.78
  -3 -14   7   39.90    8.82
   3  14  -6    6.95    5.48
  -3 -14   6    5.28    5.35
  -3 -14   6    8.25    6.19
   3 -14  -6    3.79    2.43
   3 -14  -6    9.24    5.93
  -3 -14   6    7.77    5.94
   3 -14  -6    6.08    5.05
   3  14  -5    3.68    4.98
  -3 -14   5   -1.55    4.61
  -3 -14   5    5.63    5.39
   3 -14  -5   -1.79    4.46
   3 -14  -5   -1.45    2.41
  -3 -14   5    1.37    5.08
   3 -14  -5   -0.81    5.13
   3  14  -4   91.69   10.69
   3 -14  -4   89.81   11.61
   3 -14  -4   74.20    6.90
  -3 -14   4  102.39   12.63
  -3 -14   4   82.80   10.45
  -3 -14   4   72.75   12.43
   3 -14  -4   88.07   12.62
   3  14  -3   10.50    5.25
   3 -14  -3    3.10    3.78
  -3 -14   3   10.17    6.10
  -3 -14   3   11.01    5.32
   3 -14  -3   16.14    6.33
   3 -14  -3    6.91    5.45
  -3 -14   3    6.97    5.84
  -3  14   2   50.85    5.82
   3  14  -2   52.41    7.80
  -3 -14   2   59.48    8.72
   3 -14  -2   41.09    8.48
  -3 -14   2   51.64    9.32
  -3 -14   2   48.95    9.67
   3 -14  -2   44.76    5.70
   3 -14  -2   52.41    9.57
  -3  14   1  101.13    9.11
   3  14  -1  112.86   10.71
   3 -14  -1  105.03    9.10
  -3 -14   1  125.02   11.38
   3 -14  -1  100.89   13.27
  -3 -14   1  115.27   13.43
  -3 -14   1  123.28   13.00
   3 -14  -1   99.65   12.80
  -3  14   0  238.74   16.61
  -3 -14   0  245.51   17.83
   3 -14   0  237.15   19.84
   3 -14   0  234.82   16.40
  -3 -14   0  227.97   19.53
   3 -14   0  254.89   20.03
  -3  14  -1    0.42    3.97
   3 -14   1    3.48    5.41
  -3 -14  -1    4.11    4.25
   3 -14   1    8.29    5.57
  -3 -14  -1   -1.62    4.62
  -3  14  -2   99.17   10.19
  -3 -14  -2   86.61    9.48
   3 -14   2  121.99   12.87
  -3 -14  -2   71.72   11.03
   3 -14   2   67.63   11.22
  -3  14  -3    2.77    6.48
  -3  14  -3    5.09    5.27
   3 -14   3    2.63    5.78
   3 -14   3    1.35    5.90
  -3 -14  -3    2.49    4.74
  -3 -14  -3    6.67    4.37
  -3  14  -4   99.51   10.90
  -3 -14  -4   54.90    9.99
   3 -14   4   83.46   12.73
   3 -14   4   56.45   10.41
  -3 -14  -4   73.66    9.40
  -3  14  -5   26.46    7.37
  -3  14  -5   35.57    9.45
   3 -14   5   26.27   11.42
  -3 -14  -5   30.59    7.52
   3 -14   5   27.49   13.22
  -3 -14  -5   26.42    6.44
  -3  14  -6   84.36   11.71
  -3  14  -6   86.44   13.60
  -3 -14  -6   73.81    9.91
   3 -14   6   83.93   12.77
  -3 -14  -6   95.98   12.20
   3 -14   6   92.03   14.03
  -3  14  -7    4.09    7.38
  -3  14  -7    5.66    6.72
   3 -14   7    5.54    7.36
  -3 -14  -7    7.74    5.58
  -3 -14  -7    8.27    5.50
   3 -14   7    9.54    7.24
  -3  14  -8  330.22   27.07
  -3  14  -8  369.01   25.56
  -3 -14  -8  305.79   22.94
   3 -14   8  294.22   24.24
   3 -14   8  284.56   25.27
  -3 -14  -8  300.92   23.54
  -3  14  -9   17.41    9.60
  -3  14  -9   24.91    9.32
   3 -14   9   20.46    8.19
   3 -14   9   16.89    9.17
  -3 -14  -9   27.19    8.44
  -3  14 -10  143.18   19.35
  -3  14 -10  143.36   17.66
  -3 -14 -10  150.71   16.37
   3 -14  10  141.12   15.95
   3 -14  10  129.81   16.84
  -3 -14 -10  135.77   15.39
  -3  14 -11   99.45   15.29
  -3  14 -11  109.46   17.70
   3 -14  11   84.08   13.19
  -3 -14 -11   76.59   12.29
   3 -14  11  114.76   15.76
  -3 -14 -11  105.73   13.84
  -3  14 -12  146.80   23.76
  -3  14 -12   96.37   16.25
  -3 -14 -12  100.41   17.87
   3  15 -14   -0.23    8.75
   3  15 -13  143.96   18.59
   3  15 -12   19.77    9.00
   3 -15 -12    5.06    5.46
  -3 -15  12   10.94    8.73
  -3 -15  12    9.71    7.49
   3  15 -11   28.37    9.35
   3 -15 -11   23.91    7.16
  -3 -15  11   29.59   14.20
  -3 -15  11   16.41    8.34
   3 -15 -11   30.00    8.32
   3  15 -10  173.60   16.86
   3 -15 -10  125.34   10.04
  -3 -15  10  156.19   15.57
  -3 -15  10  168.10   17.03
   3 -15 -10  120.71   13.73
   3 -15 -10  127.37   14.92
   3  15  -9   66.28   10.70
  -3 -15   9   52.30   10.45
  -3 -15   9   50.11   13.95
  -3 -15   9   30.34    8.65
   3 -15  -9   56.68   10.10
   3 -15  -9   38.98    9.37
   3  15  -8  361.59   24.98
  -3 -15   8  355.33   24.62
   3 -15  -8  269.16   20.36
   3 -15  -8  321.68   23.99
   3 -15  -8  320.20   24.76
   3  15  -7  398.02   33.77
  -3 -15   7  322.54   33.93
   3 -15  -7  354.31   21.73
   3 -15  -7  344.72   26.64
   3 -15  -7  363.95   26.26
  -3 -15   7  391.21   26.38
  -3 -15   7  317.96   33.53
   3  15  -6  318.57   23.08
  -3 -15   6  318.03   25.82
   3 -15  -6  298.97   23.34
   3 -15  -6  316.64   24.32
  -3 -15   6  312.59   23.21
   3 -15  -6  297.45   19.01
   3  15  -5   62.78    9.18
   3 -15  -5   34.71    4.93
  -3 -15   5   51.21    9.64
   3 -15  -5   26.40    7.29
   3 -15  -5   47.50    9.17
   3  15  -4   58.71    8.55
  -3 -15   4   71.61   11.48
  -3 -15   4   46.59    9.30
   3 -15  -4   39.96    8.88
   3 -15  -4   30.42    7.97
   3  15  -3   43.24    7.43
   3 -15  -3   27.97    4.42
  -3 -15   3   29.73    8.05
   3 -15  -3   17.03    6.63
  -3 -15   3   49.84    7.99
   3 -15  -3   30.12    7.82
  -3  15   2  117.11    9.65
   3  15  -2  117.67   11.54
  -3 -15   2  124.27   14.24
   3 -15  -2  123.52    9.83
  -3 -15   2  129.44   14.77
   3 -15  -2  133.06   14.26
   3 -15  -2  110.58   13.49
  -3 -15   2  132.80   12.41
   3  15  -1  114.38   10.77
  -3  15   1  103.95    9.29
  -3 -15   1   76.88   12.72
   3 -15  -1  112.00   13.38
  -3 -15   1  127.66   15.34
   3 -15  -1  113.71    9.29
   3 -15  -1   78.67   12.60
  -3 -15   1  106.08   11.12
  -3  15   0    3.42    4.11
   3 -15   0    2.50    5.98
  -3 -15   0    0.77    5.08
   3 -15   0    8.07    3.83
   3 -15   0    1.16    5.37
  -3 -15   0    4.94    4.54
  -3  15  -1  337.26   22.35
   3 -15   1  309.81   25.31
  -3 -15  -1  353.57   23.22
   3 -15   1  345.72   27.24
  -3 -15  -1  307.49   24.91
  -3  15  -2   80.99   10.05
   3 -15   2   89.83   16.77
  -3 -15  -2   87.36   10.34
  -3 -15  -2  103.40   13.82
  -3  15  -3  349.75   23.79
   3 -15   3  341.38   26.11
  -3 -15  -3  347.41   25.71
  -3 -15  -3  314.42   23.28
   3 -15   3  356.03   27.11
  -3  15  -4   60.33    9.55
  -3  15  -4   45.47   10.76
   3 -15   4   51.20   10.39
   3 -15   4   53.78   10.52
  -3 -15  -4   53.01    8.22
  -3 -15  -4   63.92   10.43
  -3  15  -5   98.19   14.14
  -3  15  -5   75.88   10.84
   3 -15   5   77.72   13.64
  -3 -15  -5   66.80   11.21
   3 -15   5   87.37   12.70
  -3 -15  -5   72.08    9.76
  -3  15  -6   29.36    8.94
   3 -15   6   22.20    8.83
  -3 -15  -6   10.26    5.44
  -3 -15  -6   19.72    7.35
   3 -15   6   18.47    8.11
  -3  15  -7  180.02   17.64
  -3  15  -7  185.91   20.37
   3 -15   7  180.44   19.08
  -3 -15  -7  187.28   15.86
  -3 -15  -7  183.90   22.13
   3 -15   7  168.35   17.89
  -3  15  -8   23.36    9.95
  -3  15  -8   14.35    8.12
   3 -15   8   17.18    7.73
  -3 -15  -8    5.35    5.74
  -3 -15  -8    8.14    5.52
   3 -15   8   10.61    8.60
  -3  15  -9   20.14   10.91
  -3  15  -9   26.32    9.18
  -3 -15  -9   18.57    7.13
   3 -15   9   17.10    9.40
   3 -15   9    6.31    7.61
  -3 -15  -9   14.13    6.99
  -3  15 -10   33.89   10.64
  -3  15 -10   35.01   12.36
   3 -15  10   25.84   10.15
  -3 -15 -10   26.84    8.21
  -3 -15 -10   30.41    8.46
   3 -15  10   27.81    9.40
  -3  15 -11    4.16   11.05
  -3  15 -11   13.24   16.62
  -3 -15 -11   -1.17    7.97
   3  16 -13   18.02   10.35
   3  16 -12   12.39    9.14
  -3 -16  12   16.80    8.15
  -3 -16  12    9.66    7.62
   3  16 -11   35.09   10.14
  -3 -16  11   42.59    9.68
  -3 -16  11   30.34    9.58
   3 -16 -11   33.62    8.63
   3 -16 -11   23.92    7.97
  -3 -16  11   23.16    8.74
   3  16 -10   10.26    7.90
   3 -16 -10    7.08    6.81
  -3 -16  10    1.48    6.96
  -3 -16  10   11.87    7.91
  -3 -16  10   13.24    7.31
   3 -16 -10    7.34    5.98
   3  16  -9   13.68    7.60
  -3 -16   9    1.08    7.10
   3 -16  -9    4.40    5.82
   3 -16  -9    3.66    6.04
  -3 -16   9    3.24    5.80
  -3 -16   9    4.06    7.46
   3  16  -8   16.49    8.11
   3 -16  -8   10.83    4.99
   3 -16  -8   17.14    7.50
  -3 -16   8   21.40    8.61
  -3 -16   8   13.87    8.16
   3 -16  -8   21.43    7.44
  -3 -16   8   11.34    6.52
   3  16  -7   23.54    7.61
  -3 -16   7    9.19    7.06
  -3 -16   7    5.84    5.96
  -3 -16   7   19.02    7.86
   3 -16  -7    7.40    3.33
   3 -16  -7   13.74    6.50
   3 -16  -7   15.06    7.73
   3  16  -6    3.13    8.83
  -3 -16   6    4.44    7.34
  -3 -16   6    6.08    6.69
  -3 -16   6    3.14    5.21
   3 -16  -6    2.77    5.91
   3 -16  -6    3.72    3.22
   3 -16  -6    2.72    5.60
   3  16  -5  403.07   28.26
  -3 -16   5  411.43   28.72
   3 -16  -5  431.34   30.07
  -3 -16   5  408.66   30.46
  -3 -16   5  397.85   30.75
   3 -16  -5  404.71   30.36
   3  16  -4   29.84    7.60
  -3 -16   4   37.77    9.64
   3 -16  -4   43.39    9.61
  -3 -16   4   38.72    8.31
   3 -16  -4   34.58    8.68
   3 -16  -4   36.71    5.09
  -3 -16   4   37.38    9.44
   3  16  -3  319.77   22.94
  -3 -16   3  323.69   25.75
  -3 -16   3  346.85   24.02
   3 -16  -3  317.67   25.29
   3 -16  -3  324.74   20.73
   3 -16  -3  324.16   29.72
  -3 -16   3  326.06   26.48
   3  16  -2    5.35    5.14
  -3  16   2    1.57    3.36
  -3 -16   2    4.81    6.31
   3 -16  -2    6.51   10.09
   3 -16  -2    4.26    3.36
  -3 -16   2    9.99    7.39
  -3 -16   2    6.79    5.41
   3  16  -1  430.25   29.09
  -3  16   1  440.79   27.92
   3 -16  -1  495.54   38.24
  -3 -16   1  451.45   32.57
   3 -16  -1  434.31   28.07
  -3 -16   1  458.83   33.42
  -3 -16   1  446.17   30.11
   3 -16  -1  466.65   32.56
  -3  16   0   10.26    4.69
  -3 -16   0   21.87    8.56
  -3 -16   0    1.69    4.78
  -3 -16   0    3.41    6.18
   3 -16   0    0.11    5.79
   3 -16   0    7.29    6.59
   3 -16   0    9.02    4.09
  -3  16  -1  611.70   39.77
  -3 -16  -1  685.55   41.17
   3 -16   1  652.30   43.98
  -3 -16  -1  689.88   44.17
   3 -16   1  616.91   43.20
  -3  16  -2   13.90    5.86
  -3 -16  -2   17.35    5.77
  -3 -16  -2   18.88    7.27
   3 -16   2   17.78    7.68
   3 -16   2   24.91    8.67
  -3  16  -3  109.39   11.39
   3 -16   3   62.37   11.38
  -3 -16  -3   79.81   12.38
  -3 -16  -3   94.34   10.71
   3 -16   3   68.79   12.23
  -3  16  -4    3.67    5.85
   3 -16   4   -4.93    5.84
  -3 -16  -4    1.83    4.41
  -3 -16  -4   -0.45    5.65
   3 -16   4    8.49    7.96
  -3  16  -5   13.04    7.43
  -3 -16  -5   28.19    6.55
   3 -16   5   11.46    7.63
   3 -16   5    6.37    7.53
  -3 -16  -5   14.27    7.26
  -3  16  -6   28.52    8.39
  -3  16  -6   20.37   10.03
  -3 -16  -6   24.27    7.69
   3 -16   6   16.40    9.00
  -3 -16  -6   15.46    5.99
   3 -16   6   21.50    9.13
  -3  16  -7   20.16    9.30
  -3  16  -7   18.07    8.46
   3 -16   7   20.22    8.74
  -3 -16  -7   15.13    7.38
  -3 -16  -7   14.06    5.86
   3 -16   7   15.62    9.09
  -3  16  -8   23.41   10.34
  -3  16  -8   20.37    8.47
  -3 -16  -8   11.18    6.89
   3 -16   8   13.91    9.21
   3 -16   8    7.75    8.01
  -3  16  -9  109.88   17.99
  -3  16  -9  150.15   17.48
   3 -16   9  126.64   18.54
  -3 -16  -9  159.47   17.63
   3 -16   9   99.91   15.71
  -3 -16  -9  125.65   13.67
  -3  16 -10   23.81   17.01
  -3  16 -10    9.35    8.87
  -3 -16 -10   -1.98    8.48
   3 -16  10   10.43    9.11
   3 -16  10   -2.09    8.56
  -3 -16 -10    7.75    7.23
  -3 -17  12   36.73   10.76
  -3 -17  12   30.34    9.89
   3  17 -11  166.84   18.67
   3 -17 -11  151.49   16.30
  -3 -17  11  155.50   17.49
  -3 -17  11  132.24   17.00
   3 -17 -11  145.79   16.87
  -3 -17  11  175.34   18.27
   3  17 -10   10.61    8.53
  -3 -17  10   -0.32    7.28
  -3 -17  10    0.37    7.09
  -3 -17  10   10.70    7.38
   3 -17 -10    1.02    6.08
   3 -17 -10   -2.49    5.50
   3  17  -9  293.74   23.83
  -3 -17   9  297.39   23.59
   3 -17  -9  261.57   23.83
  -3 -17   9  307.41   24.69
  -3 -17   9  272.70   24.13
   3 -17  -9  272.07   23.10
   3  17  -8   11.99    7.86
  -3 -17   8   14.21    8.57
  -3 -17   8   13.16    7.39
  -3 -17   8   21.25    9.31
   3 -17  -8   17.17    8.18
   3 -17  -8   13.49    7.16
   3  17  -7  428.04   30.41
   3 -17  -7  392.56   31.26
  -3 -17   7  498.65   33.29
  -3 -17   7  420.25   31.99
   3 -17  -7  427.56   27.64
  -3 -17   7  444.91   30.81
   3 -17  -7  385.53   31.57
   3  17  -6  158.25   15.66
  -3 -17   6  145.97   16.82
  -3 -17   6  151.66   17.27
   3 -17  -6  137.44   16.94
   3 -17  -6  155.15   16.23
  -3 -17   6  137.80   15.22
   3  17  -5  114.76   14.61
  -3 -17   5  104.24   13.26
  -3 -17   5  127.69   16.69
   3  17  -4  218.41   18.63
  -3 -17   4  230.75   21.66
   3 -17  -4  243.35   20.89
  -3 -17   4  254.17   21.19
   3 -17  -4  224.06   15.55
  -3 -17   4  232.24   21.27
   3 -17  -4  244.28   21.47
   3  17  -3  106.59   11.71
   3 -17  -3   67.94   12.10
   3 -17  -3   56.63   11.80
  -3 -17   3  100.16   14.90
  -3 -17   3   69.02   12.59
  -3 -17   3   83.24   11.26
   3 -17  -3   88.90    8.05
   3  17  -2  259.00   19.78
  -3  17   2  268.86   17.78
  -3 -17   2  256.13   23.39
  -3 -17   2  253.12   20.39
   3 -17  -2  275.23   18.01
   3 -17  -2  261.50   22.76
   3 -17  -2  274.40   22.95
  -3 -17   2  261.54   23.07
   3  17  -1  116.10   12.33
  -3  17   1  121.53   10.91
   3 -17  -1  128.49   15.32
   3 -17  -1  143.20   18.36
  -3 -17   1  138.31   13.21
   3 -17  -1  130.91   10.95
  -3 -17   1  132.32   16.82
  -3 -17   1  136.33   17.43
  -3  17   0   67.80    8.14
  -3 -17   0   58.57    9.03
   3 -17   0   52.87    7.34
  -3 -17   0   46.78   10.67
   3 -17   0   49.29   10.64
   3 -17   0   58.51   11.37
  -3 -17   0   57.78   11.05
  -3  17  -1  118.50   11.94
   3 -17   1  126.13   15.51
  -3 -17  -1  130.12   12.87
   3 -17   1  132.04   15.87
  -3 -17  -1  153.19   16.19
  -3 -17  -1  123.17   16.86
  -3  17  -2   54.97    8.46
  -3 -17  -2   34.78    7.48
   3 -17   2   52.43   11.79
   3 -17   2   59.90   12.22
  -3 -17  -2   51.44   11.11
  -3  17  -3  190.54   16.36
  -3 -17  -3  203.06   19.11
  -3 -17  -3  183.38   15.97
   3 -17   3  196.18   19.91
   3 -17   3  201.96   19.48
  -3  17  -4    7.92    6.41
  -3 -17  -4    1.98    6.02
   3 -17   4   28.25    8.90
  -3 -17  -4    3.68    4.79
   3 -17   4   10.45    7.98
  -3  17  -5  111.24   14.51
   3 -17   5  101.73   14.64
   3 -17   5  126.57   16.63
  -3 -17  -5  102.68   12.25
  -3 -17  -5  114.84   15.00
  -3  17  -6    5.48    7.28
   3 -17   6   -2.98    7.79
  -3 -17  -6    3.74    5.90
   3 -17   6   -2.22    8.13
  -3 -17  -6   -1.36    4.57
  -3  17  -7  275.34   23.22
  -3 -17  -7  289.58   23.44
   3 -17   7  249.67   23.77
  -3 -17  -7  288.36   24.52
   3 -17   7  273.30   25.27
  -3  17  -8   29.02   11.40
  -3  17  -8   21.53    9.18
   3 -17   8   10.09    8.98
  -3 -17  -8    7.15    6.63
   3 -17   8    3.39    8.79
  -3 -17  -8    1.29    5.48
  -3  17  -9  132.86   22.62
  -3  17  -9  167.23   18.90
  -3 -17  -9  157.15   17.08
   3 -17   9  150.18   19.69
   3 -17   9  117.07   23.99
  -3  17 -10   45.09   13.49
   3 -17  10   43.89   12.24
   3 -17  10   27.57   13.36
  -3 -17 -10   50.60   11.33
   3  18 -11    6.40    9.38
   3 -18 -11    1.85    7.06
  -3 -18  11   -2.10    7.34
  -3 -18  11    7.19    8.51
   3 -18 -11    0.63    7.03
   3  18 -10   22.59    9.51
  -3 -18  10    6.20    7.45
  -3 -18  10   12.61    8.52
   3 -18 -10   13.97    8.04
  -3 -18  10    1.28    7.97
   3 -18 -10    9.87    7.37
   3  18  -9   -5.21    7.66
   3 -18  -9    6.78    7.39
  -3 -18   9   -1.67    7.36
   3 -18  -9    2.86    6.55
  -3 -18   9    1.65    8.03
  -3 -18   9    2.89    6.48
   3  18  -8   98.13   13.66
   3 -18  -8   90.50   13.69
   3 -18  -8  107.84   15.99
  -3 -18   8   92.59   14.49
  -3 -18   8   83.02   13.11
  -3 -18   8   75.90   13.86
   3  18  -7   -1.36    6.59
   3 -18  -7    1.16    6.52
  -3 -18   7    0.79    7.62
  -3 -18   7    4.88    7.61
  -3 -18   7    8.79    6.17
   3 -18  -7    7.91    6.86
   3  18  -6  267.07   21.47
  -3 -18   6  256.48   23.66
   3 -18  -6  268.41   23.75
   3 -18  -6  239.24   22.44
  -3 -18   6  261.21   21.68
  -3 -18   6  266.92   23.97
   3  18  -5   33.86    8.34
  -3 -18   5   34.42   10.62
   3 -18  -5   52.15   11.73
  -3 -18   5   50.12   11.51
   3 -18  -5   36.60    5.28
   3 -18  -5   47.83   10.41
  -3 -18   5   33.47    8.53
   3  18  -4  127.78   13.37
   3 -18  -4   98.83    9.09
   3 -18  -4  118.61   16.42
  -3 -18   4  155.15   19.34
   3 -18  -4   87.67   14.05
  -3 -18   4  112.49   13.59
  -3 -18   4   95.24   15.28
   3  18  -3   42.32   10.83
  -3 -18   3   43.39   10.93
   3 -18  -3   34.47    5.72
  -3 -18   3   35.72   13.51
  -3 -18   3   39.94   10.82
   3 -18  -3   43.08   10.38
   3 -18  -3   44.70   11.19
   3  18  -2  128.81   13.92
   3 -18  -2  132.99   16.59
  -3 -18   2  146.17   14.59
   3 -18  -2  171.51   12.26
   3 -18  -2  154.38   17.33
  -3 -18   2  125.41   17.28
  -3 -18   2  152.24   18.11
   3  18  -1   79.04   10.49
  -3  18   1   77.97    8.63
  -3 -18   1   65.77   13.27
   3 -18  -1   79.52   13.28
  -3 -18   1   68.29   10.45
   3 -18  -1   93.35   14.99
   3 -18  -1   73.78    8.72
  -3 -18   1   81.75   13.37
  -3  18   0   59.17    8.08
  -3 -18   0   38.45    8.33
   3 -18   0   45.68   10.68
   3 -18   0   38.21   10.34
  -3 -18   0   50.31   11.79
  -3 -18   0   46.96   11.66
  -3  18  -1  107.47   11.52
  -3 -18  -1   97.95   15.29
  -3 -18  -1  114.59   12.34
  -3 -18  -1  118.64   15.95
   3 -18   1  110.15   15.92
   3 -18   1  108.46   16.89
  -3  18  -2  323.33   23.18
  -3 -18  -2  345.21   27.12
  -3 -18  -2  303.02   23.48
   3 -18   2  349.71   28.00
   3 -18   2  324.31   26.96
  -3 -18  -2  327.31   27.61
  -3  18  -3   12.68    6.78
  -3 -18  -3    6.39    5.57
  -3 -18  -3   16.19    8.09
   3 -18   3    8.68    7.93
   3 -18   3   11.41    8.96
  -3  18  -4  530.53   38.41
  -3 -18  -4  604.22   39.34
   3 -18   4  528.49   39.85
  -3 -18  -4  545.55   35.82
   3 -18   4  526.01   38.90
  -3  18  -5   -5.15    6.43
  -3 -18  -5   -5.85    6.14
   3 -18   5   -6.02    8.42
   3 -18   5    0.87    8.80
  -3 -18  -5    0.11    4.86
  -3  18  -6  191.53   18.86
   3 -18   6  209.05   21.85
   3 -18   6  181.81   22.08
  -3 -18  -6  209.37   22.43
  -3 -18  -6  216.69   20.01
  -3  18  -7    4.67    7.86
  -3 -18  -7   -0.29    6.29
   3 -18   7   -1.00    8.10
   3 -18   7   -0.10    8.03
  -3 -18  -7    6.86    5.67
  -3  18  -8  173.91   18.52
   3 -18   8  176.46   20.90
  -3 -18  -8  191.07   18.52
   3 -18   8  119.90   17.57
  -3  18  -9   48.57   11.71
   3 -18   9   31.10   10.69
   3 -18   9   33.06   11.53
  -3 -18  -9   35.98    9.91
   3  19 -10   15.74    9.70
   3 -19 -10    4.41    7.77
  -3 -19  10    2.59    9.12
  -3 -19  10    6.79    9.05
   3 -19 -10    5.67    7.55
  -3 -19  10    6.50   11.77
   3  19  -9   -1.36    7.46
  -3 -19   9    1.85    8.14
  -3 -19   9    4.94    8.24
  -3 -19   9    0.78    6.73
   3 -19  -9    0.23    7.12
   3 -19  -9    0.57    6.76
   3  19  -8   65.59   11.76
   3 -19  -8   48.45   11.47
  -3 -19   8   75.82   14.73
   3 -19  -8   38.66   11.46
  -3 -19   8   49.49   12.69
  -3 -19   8   55.77   12.44
   3  19  -7   13.02    8.03
   3 -19  -7   22.15    8.59
  -3 -19   7   14.18    7.39
  -3 -19   7   21.69   12.01
  -3 -19   7   22.47   10.11
   3 -19  -7   18.02    8.55
   3  19  -6  153.55   16.35
  -3 -19   6  182.78   16.90
   3 -19  -6  155.91   18.67
   3 -19  -6  152.58   17.83
  -3 -19   6  182.86   19.55
   3  19  -5   -0.01    6.32
  -3 -19   5    6.27    6.44
   3 -19  -5    8.28    8.23
   3 -19  -5    1.48    6.33
  -3 -19   5   12.23    8.86
  -3 -19   5    4.29    9.95
   3  19  -4  316.01   23.73
   3 -19  -4  302.38   27.02
  -3 -19   4  337.92   28.65
  -3 -19   4  318.39   24.44
  -3 -19   4  324.32   27.33
   3 -19  -4  302.34   26.50
   3  19  -3   38.12    8.58
   3 -19  -3   29.98   10.12
  -3 -19   3   26.74   10.21
   3 -19  -3   27.35    5.35
  -3 -19   3   20.61    7.43
   3 -19  -3   51.20   11.71
  -3 -19   3   39.37   11.45
   3  19  -2  422.64   29.12
  -3 -19   2  452.02   33.14
   3 -19  -2  416.50   32.55
   3 -19  -2  392.29   26.58
   3 -19  -2  432.93   32.78
  -3 -19   2  410.19   29.60
  -3 -19   2  416.25   33.30
  -3  19   1   77.89    9.10
  -3 -19   1   84.94   15.79
   3 -19  -1   95.70   15.76
  -3 -19   1   87.76   14.71
   3 -19  -1   56.93   12.19
  -3  19   0  114.56   11.31
  -3 -19   0  111.08   16.51
  -3 -19   0   92.24   13.64
  -3 -19   0  117.64   17.21
   3 -19   0  126.19   17.35
   3 -19   0  123.82   16.84
  -3  19  -1   69.38    9.67
  -3 -19  -1   89.12   14.89
   3 -19   1   99.13   17.08
   3 -19   1   94.95   17.43
  -3 -19  -1   80.59   15.00
  -3 -19  -1   69.07   10.66
  -3  19  -2  129.05   13.17
   3 -19   2  102.05   21.20
  -3 -19  -2  146.14   18.32
  -3 -19  -2  126.00   13.24
   3 -19   2  118.42   17.64
  -3 -19  -2  124.60   17.84
  -3  19  -3   52.06    9.04
   3 -19   3   37.16   10.57
   3 -19   3   30.79   11.06
  -3 -19  -3   44.09    8.33
  -3 -19  -3   47.56   10.99
  -3 -19  -3   32.56   11.25
  -3  19  -4    5.66    6.95
   3 -19   4   18.54   10.63
  -3 -19  -4    7.10    5.94
  -3 -19  -4    3.60    7.46
   3 -19   4   -1.35    8.12
  -3  19  -5   28.36    8.94
  -3 -19  -5   14.66    7.96
   3 -19   5   29.06   10.99
  -3 -19  -5   21.62    8.85
   3 -19   5   30.99   10.39
  -3  19  -6   55.70   10.71
  -3 -19  -6   45.42   11.00
   3 -19   6   41.55   11.94
   3 -19   6   69.34   14.65
  -3 -19  -6   41.33   11.34
  -3  19  -7    9.88    8.36
  -3 -19  -7    4.35    7.18
   3 -19   7   12.55    9.33
   3 -19   7   22.61   11.55
   3 -19   8   23.35   11.09
  -3 -19  -8   23.72    9.75
   3 -19   8   31.05   12.04
   3  20  -9   36.18   10.90
   3 -20  -9   39.52   11.76
  -3 -20   9   34.69   11.04
  -3 -20   9   54.92   12.91
   3 -20  -9   33.28   10.81
  -3 -20   9   37.56   12.07
   3  20  -8   42.89   11.09
  -3 -20   8   27.79   11.52
  -3 -20   8   35.27   11.88
   3 -20  -8   33.97   11.57
   3 -20  -8   37.84   11.08
  -3 -20   8   49.33   10.43
   3  20  -7  120.81   14.79
  -3 -20   7  112.44   16.59
  -3 -20   7   73.05   13.82
   3 -20  -7  117.38   16.71
   3 -20  -7   67.35   20.96
  -3 -20   7   88.24   16.82
   3  20  -6   11.80    7.73
  -3 -20   6   11.98    9.21
   3 -20  -6   14.70    8.43
  -3 -20   6    5.78    6.39
  -3 -20   6   15.73    9.15
   3  20  -5  190.66   18.11
   3 -20  -5  208.64   21.11
  -3 -20   5  198.28   21.52
  -3 -20   5  180.58   21.38
  -3 -20   5  201.52   18.37
   3  20  -4   26.94    8.22
  -3 -20   4   29.45   10.87
   3 -20  -4    1.83   13.26
  -3 -20   4   21.48   10.34
  -3 -20   4   12.65    7.32
   3 -20  -4   17.54    9.34
   3  20  -3   44.29    9.17
   3 -20  -3   36.22   12.16
  -3 -20   3   61.30   13.47
   3 -20  -3   35.84   11.03
  -3 -20   3   59.79   10.43
  -3 -20   3   60.17   12.98
   3  20  -2    2.83    6.51
  -3 -20   2    3.70    6.19
  -3 -20   2    3.68    8.36
   3 -20  -2   -0.90    7.41
   3 -20  -2   -1.03    7.47
  -3 -20   2    7.89    8.08
  -3  20   1  103.69   11.02
  -3 -20   1   93.31   12.49
   3 -20  -1   89.92   16.45
  -3 -20   1  103.28   16.18
  -3 -20   1  108.77   17.98
   3 -20  -1  109.72   16.52
  -3  20   0   11.58    5.40
  -3 -20   0   10.47    9.18
  -3 -20   0   15.76    9.31
   3 -20   0    8.17    8.25
  -3 -20   0   -5.19    5.05
   3 -20   0    4.99    7.67
  -3  20  -1   18.26    6.40
  -3 -20  -1    9.57    8.92
  -3 -20  -1    2.39    8.08
  -3 -20  -1    3.16    5.52
   3 -20   1   13.19    8.99
   3 -20   1    4.20    8.30
  -3  20  -2   45.69    8.42
   3 -20   2   39.14   11.51
  -3 -20  -2   55.07   12.40
   3 -20   2   31.61   10.62
  -3 -20  -2   36.74   11.42
  -3 -20  -2   29.94    7.73
  -3  20  -3   28.72    8.52
  -3 -20  -3   26.20   10.35
  -3 -20  -3   14.93    8.98
   3 -20   3   35.79   11.18
   3 -20   3   52.74   12.99
  -3 -20  -3   17.74    6.78
  -3  20  -4   34.53    8.98
   3 -20   4   10.03    9.25
  -3 -20  -4   20.09    9.21
  -3 -20  -4   18.31    7.02
   3 -20   4   28.69   10.55
  -3 -20  -4   30.30   10.50
  -3  20  -5   18.13    8.50
  -3 -20  -5   31.65   10.20
   3 -20   5   20.43   11.07
   3 -20   5   34.27   13.03
  -3  20  -6   31.94   10.01
   3 -20   6   34.92   15.54
  -3 -20  -6   32.29   10.85
   3  21  -7   18.66    8.90
  -3 -21   7    7.49    7.62
  -3 -21   7    2.11   12.00
   3 -21  -7    4.08    8.57
   3 -21  -7    6.07    8.56
   3  21  -6    1.42    7.78
  -3 -21   6    0.30    6.22
  -3 -21   6   -0.93   10.49
   3 -21  -6    1.89    8.07
   3 -21  -6    6.19    8.14
   3  21  -5   12.88    7.92
   3 -21  -5    7.69    9.44
   3 -21  -5   10.49    9.08
  -3 -21   5   29.11   11.30
  -3 -21   5   23.93   13.29
  -3 -21   5   10.67    7.26
   3  21  -4    1.86    7.24
  -3 -21   4   13.72   10.40
  -3 -21   4    7.54    9.46
   3 -21  -4    6.97    8.60
   3 -21  -4   12.49    9.37
  -3 -21   4   -1.61    6.18
   3  21  -3   79.42   11.42
  -3 -21   3   66.79   14.96
  -3 -21   3   94.05   13.06
   3 -21  -3   70.90   14.37
   3 -21  -3   74.77   14.48
  -3 -21   3   63.74   14.14
   3  21  -2   26.01    8.07
   3 -21  -2   33.44   12.06
  -3 -21   2   40.98    8.89
  -3 -21   2   31.26   11.01
  -3 -21   2   21.03   10.94
   3 -21  -2   22.91   10.55
  -3 -21   1   94.92   16.05
   3 -21  -1   77.67   15.23
  -3 -21   1   85.68   15.97
  -3 -21   1   85.94   12.27
   3 -21  -1   80.46   15.67
  -3 -21   0   -3.15    5.71
   3 -21   0   -0.61    8.01
   3 -21   0   -4.54    8.05
  -3 -21   0   -1.34    7.92
  -3 -21   0   -0.03    7.81
   3 -21   1   90.92   18.06
  -3 -21  -1   40.12   11.81
  -3 -21  -1   68.53   15.44
   3 -21   1   48.47   12.69
  -3 -21  -1   47.82    9.62
  -3 -21  -2   12.64    9.24
   3 -21   2   -3.06   16.68
  -3 -21  -2    7.41    6.27
  -3 -21  -2    8.27    8.60
   3 -21   3  140.34   19.68
  -3 -21  -3  146.02   25.90
   3 -21   3  183.22   25.77
  -3 -21  -3  165.99   19.37
   3 -21   4   13.66   10.26
  -3 -21  -4    9.00   10.66
   3 -21   4    6.79    9.01
  -3  21  -5  165.77   23.05
  -3 -21  -5  155.47   26.21
   3 -21   5  160.28   21.68
   3 -21   5  133.70   19.31
   3  22  -5   51.54   10.49
  -3 -22   5   62.25   11.35
  -3 -22   5   47.62   13.82
   3 -22  -5   85.41   26.32
   3 -22  -5   62.79   14.59
  -3 -22   5   58.07   14.53
   3  22  -4    8.35    8.12
   3 -22  -4   16.00   11.40
  -3 -22   4   20.05   11.19
  -3 -22   4   22.61   11.28
   3 -22  -4   28.75   12.51
   3  22  -3   28.15    8.77
   3 -22  -3   20.27   10.78
  -3 -22   3   30.78    8.90
  -3 -22   3   29.15   11.68
  -3 -22   3   23.43   11.15
   3 -22  -3   21.11   12.17
   3 -22  -2   29.59   12.69
  -3 -22   2   24.48   11.02
   3 -22  -2   36.73   12.24
  -3 -22   2   21.45    7.80
  -3 -22   2   17.73   10.46
  -3 -22   1   23.04    7.80
  -3 -22   1   13.46    9.74
   3 -22  -1    1.49    9.10
  -3 -22   1   38.43   12.51
   3 -22  -1   20.98   10.39
   3 -22   0   31.88   12.97
  -3 -22   0   22.17   11.82
  -3 -22   0   27.30   11.46
   3 -22   0   19.21   10.73
   3 -22   1   10.76    9.69
   3 -22   1    4.41    8.95
  -3 -22  -1   -0.18    9.03
  -3 -22  -1   -1.57    8.26
   3 -22   2    8.74    9.96
  -3 -22  -2   -7.05    7.71
  -3 -22  -2    2.33    8.84
   3 -22   2   13.06   11.08
   4   0 -19    1.97    7.00
   4   0 -18   82.58   12.58
   4   0 -17    2.67    6.00
   4   0 -16   32.81    8.45
   4   0 -15   -0.17    5.52
   4   0 -14   -2.56    4.75
   4   0 -13    1.09    4.27
   4   0 -12   34.41    6.66
   4   0 -11    0.62    3.40
   4   0 -10  374.61   24.50
   4   0  -9    0.16    2.96
  -4   0   8   48.18    5.82
   4   0  -8   52.68    6.42
  -4   0   7   -0.30    2.27
  -4   0   6  247.42   15.69
   4   0  -6  246.97   15.70
   4   0  -5    0.53    1.56
   4   0  -5   -3.69    1.85
  -4   0   5    0.27    1.81
   4   0  -4 2339.60  131.99
   4   0  -3   -1.11    1.32
  -4   0   3   -1.67    1.50
  -4   0   3   -1.27    2.00
   4   0  -3    1.43    2.43
  -4   0   2 2099.43  123.83
   4   0  -2 2285.06  124.20
  -4   0   1    3.22    3.05
   4   0  -1    4.37    2.95
   4   0   0 2619.11  151.25
  -4   0   0 2729.38  151.39
  -4   0  -1    0.70    2.70
   4   0   1   -3.99    2.33
   4   0   2  380.06   24.17
  -4   0  -2  402.83   25.15
  -4   0  -3    0.10    3.16
   4   0   3   -0.65    2.88
   4   0   4   11.58    3.96
  -4   0  -5   -1.73    3.38
   4   0   5   -2.91    2.42
   4   0   6 1252.48   72.99
  -4   0  -6 1286.15   74.28
   4   0   7   -0.57    2.39
  -4   0  -7    0.42    4.09
  -4   0  -8  380.73   25.64
  -4   0  -9   -2.16    4.64
  -4   0 -10  542.12   35.29
  -4   0 -11   -5.72    5.02
  -4   0 -12   65.77   10.65
  -4   0 -13   -2.29    6.06
  -4   0 -13    2.82    6.71
  -4   0 -14  164.45   19.17
  -4   0 -15   -3.74    7.07
   4   1 -19    8.91    8.07
   4  -1 -19   12.61    7.52
   4   1 -18    4.14    6.56
   4  -1 -18   -6.94    5.48
   4   1 -17   50.37   10.41
   4  -1 -17   61.20   10.74
   4   1 -16   15.57    4.94
   4   1 -16   14.02    6.81
   4  -1 -16    8.27    6.18
   4   1 -15   93.99   13.52
   4  -1 -15   91.05   11.71
   4   1 -14   68.77   10.25
   4   1 -14   70.19    8.18
   4  -1 -14   76.82   10.58
   4   1 -13   10.60    5.18
   4  -1 -13    2.48    4.48
   4   1 -12  101.73   10.90
   4   1 -12   95.43    8.72
   4  -1 -12  116.89   10.91
   4   1 -11    3.24    4.01
   4   1 -11   -3.09    2.61
   4  -1 -11   13.66    4.53
   4   1 -10 1154.27   68.63
   4  -1 -10 1175.97   68.28
   4   1  -9  435.07   28.80
   4   1  -9  473.99   27.37
   4   1  -9  448.70   27.03
   4  -1  -9  484.50   28.67
  -4  -1   9  457.18   28.61
   4   1  -8  541.81   31.44
   4   1  -8  552.63   33.06
   4   1  -8  526.18   31.68
  -4  -1   8  520.19   32.73
   4  -1  -8  566.86   32.72
   4   1  -7  252.19   15.41
  -4   1   7  246.82   16.01
   4   1  -7  243.17   16.55
  -4  -1   7  271.52   16.66
   4  -1  -7  248.84   16.15
  -4   1   6  409.19   24.13
   4   1  -6  391.17   24.50
   4   1  -6  434.85   23.96
   4  -1  -6  395.08   24.11
  -4  -1   6  368.65   26.83
  -4   1   5  267.79   16.78
   4   1  -5  271.57   17.15
   4   1  -5  296.78   17.04
   4  -1  -5  271.13   16.72
  -4  -1   5  267.68   17.22
  -4  -1   5  289.33   16.41
   4  -1  -5  271.83   16.32
  -4  -1   5  274.48   16.45
  -4   1   4   84.87    5.98
   4   1  -4   99.74    6.53
   4  -1  -4   78.41    5.77
  -4  -1   4   69.26    6.25
  -4   1   3  745.14   42.86
   4   1  -3  726.12   43.41
  -4   1   3  745.72   42.63
   4   1  -3  741.33   42.96
   4  -1  -3  767.99   43.04
  -4  -1   3  740.00   43.05
   4  -1  -3  768.49   42.57
   4   1  -2  438.39   26.38
   4   1  -2  424.32   27.07
  -4   1   2  473.11   26.81
  -4   1   2  456.46   26.16
   4  -1  -2  478.66   26.87
  -4  -1   2  441.80   26.46
  -4  -1   2  452.31   27.22
   4   1  -1  384.69   25.05
  -4   1   1  429.23   24.98
  -4  -1   1  419.70   25.20
   4  -1  -1  419.82   24.96
   4   1   0 1275.87   76.87
  -4   1   0 1355.64   76.94
  -4  -1   0 1365.46   77.00
   4  -1   0 1374.82   77.01
  -4   1  -1  400.28   25.48
   4   1   1  425.90   25.45
   4  -1   1  396.17   25.56
  -4  -1  -1  440.00   25.60
   4   1   2  527.06   31.56
  -4  -1  -2  520.70   31.90
   4  -1   2  524.98   32.56
  -4   1  -3  169.50   13.65
   4   1   3  204.43   13.38
   4  -1   3  221.39   16.98
  -4  -1  -3  188.95   13.85
   4   1   4 1197.58   64.75
  -4  -1  -4 1034.81   65.09
   4   1   5   17.11    3.51
  -4   1  -5   18.00    4.70
   4  -1   5   19.10    4.51
  -4   1  -6  422.52   29.57
   4   1   6  522.38   28.40
  -4  -1  -6  448.25   29.71
  -4   1  -7   18.05    5.38
   4  -1   7   18.71    4.32
  -4  -1  -7   34.38    6.18
  -4   1  -8   -0.55    4.32
  -4  -1  -8    7.21    4.82
  -4   1  -9   26.98    7.28
  -4  -1  -9   34.98    7.24
  -4   1 -10   -4.59    4.77
  -4  -1 -10    0.20    5.28
  -4   1 -11  191.54   17.74
  -4  -1 -11  237.52   17.98
  -4   1 -12    2.40    6.31
  -4   1 -12    4.36    6.40
  -4  -1 -12   -0.45    5.91
  -4   1 -13  171.98   17.71
  -4   1 -13  152.41   16.14
  -4  -1 -13  132.50   15.24
  -4  -1 -13  193.03   17.96
  -4   1 -14    7.42    7.53
  -4   1 -14   18.08    9.15
  -4  -1 -14   24.71    9.49
  -4  -1 -14   27.88    9.84
  -4   1 -15   93.42   15.22
  -4  -1 -15   91.07   15.35
   4   2 -18   11.53    7.67
   4  -2 -18    4.05    6.08
   4   2 -17  184.16   18.04
   4  -2 -17  162.06   16.43
   4   2 -16   -2.25    3.94
   4   2 -16   -3.11    5.58
   4  -2 -16   -2.83    4.57
   4   2 -15  278.05   21.52
   4   2 -15  264.12   18.61
   4  -2 -15  238.99   20.03
   4   2 -14   44.42    8.92
   4   2 -14   49.53    7.33
   4  -2 -14   53.06    8.33
   4   2 -13  384.94   26.51
   4   2 -13  352.44   24.07
   4   2 -13  382.14   23.95
   4  -2 -13  387.20   25.74
   4   2 -12   63.80    9.83
   4   2 -12   64.17    9.20
   4   2 -12   54.02    6.38
   4  -2 -12   61.59    8.25
   4   2 -11  502.99   32.13
   4   2 -11  522.15   32.64
   4   2 -11  576.29   34.32
   4  -2 -11  531.66   33.15
   4   2 -10    8.59    2.90
   4   2 -10    5.56    4.41
   4   2 -10    6.03    3.13
   4  -2 -10    9.56    3.85
   4   2  -9  204.10   14.47
   4   2  -9  206.53   14.13
   4   2  -9  242.31   16.19
  -4  -2   9  220.58   15.57
   4  -2  -9  238.63   15.20
   4   2  -8   38.98    4.47
   4   2  -8   36.59    5.67
   4   2  -8   25.67    4.35
  -4  -2   8   32.62    5.28
   4   2  -7   33.56    4.10
   4   2  -7   43.62    5.65
  -4  -2   7   43.23    5.81
   4  -2  -7   30.17    4.31
   4   2  -6   14.99    3.26
  -4   2   6   12.78    2.69
   4   2  -6   15.57    2.87
  -4  -2   6   15.90    2.54
  -4  -2   6   12.32    3.50
   4  -2  -6   17.18    2.85
   4   2  -5   37.55   19.58
   4   2  -4  203.80   13.24
  -4   2   4  204.58   12.42
   4   2  -4  204.37   13.29
  -4   2   4  197.67   12.37
   4  -2  -4  199.89   12.64
   4  -2  -4  210.04   12.35
  -4  -2   4  208.94   13.43
  -4  -2   4  225.55   13.29
   4   2  -3  266.33   17.23
  -4  -2   3  285.89   17.18
  -4   2   2  140.98    8.82
   4   2  -2  109.78    8.96
   4   2  -2  115.92    8.40
   4  -2  -2  144.64    8.86
  -4  -2   2  118.04    8.97
  -4  -2   2  120.37    8.56
   4   2  -1  137.21   10.50
  -4  -2   1  174.17   10.16
  -4  -2   1  140.73   10.37
   4   2   0    2.88    2.46
  -4   2   0    2.11    2.32
   4  -2   0    1.05    2.17
  -4  -2   0    1.89    2.22
   4   2   1  896.75   53.97
  -4   2  -1 1010.60   54.64
   4  -2   1  919.19   54.77
  -4  -2  -1  898.40   53.84
  -4   2  -2  316.82   21.28
   4   2   2  351.23   21.09
  -4  -2  -2  354.43   22.07
   4  -2   2  320.30   21.50
  -4   2  -3  408.36   24.04
   4   2   3  369.81   23.08
  -4  -2  -3  381.88   23.32
   4  -2   3  334.01   23.55
  -4   2  -4    3.06    3.68
   4   2   4    1.67    2.53
  -4  -2  -4    2.49    3.02
   4  -2   4    8.46    3.99
   4   2   5  654.39   39.26
  -4   2  -5  630.58   40.60
  -4  -2  -5  659.05   40.11
   4  -2   5  724.11   40.30
   4   2   6   93.53    7.56
  -4   2  -6   92.99    9.83
  -4  -2  -6   91.86    9.38
   4  -2   6   88.91    8.66
  -4   2  -7  346.70   23.92
   4  -2   7  390.54   22.79
  -4  -2  -7  308.86   23.14
  -4   2  -8   23.08    6.27
   4  -2   8   23.07    6.34
  -4  -2  -8   29.07    6.59
  -4   2  -9  273.10   22.18
  -4  -2  -9  348.04   22.41
  -4   2 -10  203.40   17.60
  -4  -2 -10  220.52   17.31
  -4   2 -11    3.85    6.13
  -4   2 -11   16.08    6.96
  -4  -2 -11   14.41    6.37
  -4   2 -12  177.99   17.64
  -4   2 -12  140.69   15.88
  -4  -2 -12  186.77   15.95
  -4   2 -13   51.44   11.07
  -4   2 -13   32.58    9.57
  -4  -2 -13   40.21    8.82
  -4   2 -14    7.67    8.06
  -4   2 -14   -5.54    6.38
  -4  -2 -14   -0.61    7.04
  -4  -2 -14   -0.91    6.99
  -4   2 -15   26.20   10.50
  -4  -2 -15   23.03   14.34
   4   3 -18   12.78    7.97
   4  -3 -18    9.83    6.62
   4   3 -17   57.48   11.54
   4  -3 -17   63.61   10.43
   4   3 -16   76.84   12.11
   4   3 -16   80.90   10.41
   4  -3 -16   87.11   15.48
   4   3 -15   -1.26    4.32
   4   3 -15   -0.83    6.12
   4  -3 -15    1.40    4.39
   4   3 -14  378.25   27.75
   4   3 -14  378.00   25.01
   4  -3 -14  359.28   25.67
   4   3 -13   53.81    7.39
   4   3 -13   61.98    9.49
   4   3 -13   65.91    8.48
   4  -3 -13   62.16    8.72
   4   3 -12   88.90   11.04
   4   3 -12   59.50    7.53
   4   3 -12   54.20    7.60
   4  -3 -12   68.74    8.89
   4   3 -11   86.34    8.22
   4   3 -11  116.99   11.90
   4   3 -11   73.90    8.68
   4  -3 -11   90.23    8.82
   4   3 -10  135.28   13.16
   4   3 -10  151.16   13.19
   4   3 -10  168.97   11.72
   4  -3 -10  157.76   12.00
  -4  -3  10  170.51   13.00
   4   3  -9  414.33   27.16
   4   3  -9  430.28   28.04
   4  -3  -9  472.35   27.09
  -4  -3   9  431.91   27.77
   4   3  -8   96.07    7.68
   4   3  -8   87.55    8.79
   4  -3  -8   86.73    7.50
  -4  -3   8   99.19    8.80
   4   3  -7   92.40    7.40
   4   3  -7   92.34    8.34
  -4  -3   7   85.80    8.16
   4  -3  -7   85.32    6.86
   4   3  -6    2.62    2.66
   4   3  -6    2.79    2.25
  -4  -3   6    2.66    2.79
  -4  -3   6    0.37    2.02
   4  -3  -6    1.16    1.62
  -4  -3   6    2.70    2.12
  -4   3   5  627.98   38.83
   4   3  -5  630.76   39.91
   4   3  -5  613.33   40.15
  -4  -3   5  738.19   39.79
   4  -3  -5  700.81   39.20
  -4  -3   5  723.03   40.03
  -4  -3   5  752.81   40.52
  -4   3   4   17.20    2.00
   4   3  -4   15.85    3.22
   4   3  -4   14.92    3.18
  -4   3   4   13.68    2.29
  -4  -3   4   15.14    3.60
  -4  -3   4   17.31    3.15
   4  -3  -4   14.34    1.69
   4  -3  -4   14.43    2.59
   4   3  -3  257.74   18.34
   4   3  -3  295.65   18.20
  -4   3   3  302.57   17.05
  -4   3   3  307.23   18.02
  -4  -3   3  317.08   18.47
  -4  -3   3  296.64   18.34
   4   3  -2  290.45   17.97
  -4   3   2  280.10   17.52
   4   3  -2  278.89   17.38
   4  -3  -2  269.42   17.44
  -4  -3   2  291.47   17.54
  -4  -3   2  294.33   17.78
  -4   3   1  810.97   44.42
   4   3  -1  697.79   44.42
   4  -3  -1  802.38   44.30
  -4  -3   1  719.11   44.27
  -4  -3   1  776.63   44.13
  -4   3   0   66.87    6.54
   4   3   0   76.52    6.60
   4  -3   0   84.27    7.61
  -4  -3   0   72.87    6.41
  -4   3  -1  925.95   52.56
   4   3   1  892.13   52.29
  -4  -3  -1  875.83   52.27
   4  -3   1  898.39   52.17
  -4   3  -2   27.54    4.64
   4   3   2   20.39    3.98
   4  -3   2   30.53    4.80
  -4  -3  -2   30.10    5.18
   4   3   3  469.46   29.59
  -4   3  -3  514.96   30.53
  -4  -3  -3  493.73   29.75
   4  -3   3  487.53   30.03
  -4   3  -4   21.54    4.93
   4   3   4   16.84    3.61
  -4  -3  -4   13.76    3.80
   4  -3   4   14.57    4.63
  -4   3  -5  180.99   13.87
   4   3   5  188.85   12.21
  -4  -3  -5  177.55   12.87
   4  -3   5  153.02   13.36
   4   3   6   49.49    5.12
  -4   3  -6   45.89    7.06
   4  -3   6   54.62    7.13
  -4  -3  -6   43.16    6.35
  -4   3  -7   56.66    8.50
  -4  -3  -7   71.42    8.53
   4  -3   7   62.82    7.80
  -4   3  -8  299.93   22.24
  -4  -3  -8  298.11   21.41
   4  -3   8  314.79   20.57
   4  -3   8  323.95   20.46
  -4   3  -9   74.56   10.82
  -4   3  -9   73.35   10.95
   4  -3   9   86.09   11.15
  -4  -3  -9   73.37    9.88
  -4   3 -10  268.16   20.31
  -4   3 -10  257.42   20.37
  -4  -3 -10  229.10   18.93
  -4   3 -11  155.51   15.72
  -4   3 -11  147.68   16.24
  -4  -3 -11  173.24   14.97
  -4   3 -12   -1.99    5.97
  -4   3 -12   -4.63    6.07
  -4  -3 -12   -1.05    5.35
  -4   3 -13   78.48   13.00
  -4   3 -13   51.52   12.47
  -4  -3 -13   68.37   10.62
  -4   3 -14    3.95    7.53
  -4   3 -14   -8.36    6.23
  -4   3 -15  103.55   16.23
  -4  -3 -15  116.40   25.36
   4   4 -18   23.17    9.65
   4  -4 -18   27.96    8.35
   4   4 -17   25.53    8.98
   4  -4 -17   18.68    6.69
   4   4 -16  287.33   23.12
   4   4 -16  250.41   20.26
   4  -4 -16  274.51   22.06
   4   4 -15  155.22   13.65
   4   4 -15  150.41   16.54
   4  -4 -15  120.57   13.25
   4   4 -14   31.09    8.25
   4   4 -14   28.08    6.65
   4  -4 -14   33.37    7.18
   4   4 -13  100.95   12.40
   4   4 -13   96.48    9.83
   4   4 -13  102.50   10.48
   4  -4 -13  100.18   10.30
   4   4 -12   24.51    6.53
   4   4 -12    6.49    4.85
   4   4 -12   11.56    4.20
   4  -4 -12   13.41    4.32
   4   4 -11  169.55   13.70
   4   4 -11  168.74   13.09
   4   4 -11  188.60   15.21
  -4  -4  11  157.96   13.87
   4  -4 -11  172.18   13.00
   4   4 -10  292.04   20.74
   4   4 -10  326.33   22.27
   4   4 -10  329.40   21.54
   4  -4 -10  314.20   20.53
  -4  -4  10  332.24   21.96
   4   4  -9  267.80   17.34
   4   4  -9  248.56   18.10
   4   4  -9  257.77   17.52
  -4  -4   9  256.34   18.01
   4  -4  -9  241.92   16.55
   4   4  -8  859.45   51.73
   4   4  -8  827.99   50.95
  -4  -4   8  902.33   49.62
   4  -4  -8  824.28   50.15
  -4  -4   8  893.09   51.68
  -4  -4   8  888.91   49.71
   4   4  -7  185.86   13.79
   4   4  -7  183.31   13.25
  -4  -4   7  175.38   13.61
   4  -4  -7  174.64   12.08
  -4  -4   7  223.10   12.66
   4   4  -6 1681.69   97.72
   4   4  -6 1740.38   98.27
   4  -4  -6 1564.55   96.06
  -4  -4   6 1655.30   97.73
  -4  -4   6 1839.00   97.37
  -4  -4   6 1755.57   96.93
   4   4  -5   69.17    6.56
  -4  -4   5   66.04    5.94
  -4  -4   5   66.49    6.58
  -4  -4   5   69.17    6.46
   4  -4  -5   55.00    5.34
   4   4  -4 1242.60   71.85
  -4  -4   4 1161.91   71.61
   4  -4  -4 1337.03   71.50
  -4  -4   4 1263.61   72.00
  -4   4   3  471.23   27.37
   4   4  -3  515.85   28.57
  -4  -4   3  394.34   28.15
  -4  -4   3  411.32   27.48
   4  -4  -3  505.10   27.58
   4   4  -2   77.47    5.93
  -4  -4   2   57.93    5.91
  -4   4   1  851.04   48.95
  -4  -4   1  836.21   51.07
   4  -4  -1  791.38   50.56
  -4  -4   1  874.73   49.79
  -4   4   0  186.01   13.49
   4  -4   0  187.93   12.87
  -4  -4   0  192.47   12.61
  -4   4  -1   14.71    3.65
   4  -4   1   14.41    3.52
  -4  -4  -1    7.22    2.83
  -4   4  -2   23.61    4.48
   4   4   2   18.09    6.28
  -4  -4  -2   17.23    3.61
   4  -4   2   16.89    3.90
   4   4   3    9.23    3.22
  -4  -4  -3   14.48    3.54
  -4   4  -4   93.29    8.91
   4   4   4   78.86    7.26
  -4  -4  -4   80.85    7.72
   4  -4   4   93.25    8.59
   4   4   5  108.02    8.53
  -4   4  -5  115.06   10.54
  -4  -4  -5  102.23    9.24
   4  -4   5  117.57   10.38
  -4   4  -6   61.07    8.11
   4  -4   6   46.55    7.46
  -4  -4  -6   53.69    6.80
  -4   4  -7   32.08    6.54
  -4  -4  -7   20.86    5.17
   4  -4   7   24.27    5.70
  -4   4  -8   76.98   10.62
  -4   4  -8   68.64   10.07
   4  -4   8   68.00    8.53
   4  -4   8   72.60    8.33
  -4  -4  -8   74.36    9.10
  -4   4  -9   95.01   11.57
  -4   4  -9   96.42   12.28
   4  -4   9   93.92    9.28
   4  -4   9   83.64    8.86
  -4  -4  -9   90.06   10.25
  -4   4 -10  228.69   18.48
  -4   4 -10  196.50   17.59
  -4  -4 -10  180.74   16.14
  -4   4 -11  300.89   22.91
  -4   4 -11  306.46   23.56
  -4  -4 -11  251.85   20.91
  -4   4 -12  133.20   15.72
  -4   4 -12  157.74   17.72
  -4  -4 -12  145.37   14.42
  -4   4 -13    8.67    8.08
  -4   4 -13   -1.09    6.98
  -4  -4 -13   19.37    7.31
  -4   4 -14  461.58   35.30
  -4   4 -14  416.68   32.69
  -4   4 -15    4.76    9.36
  -4  -4 -15    2.11   11.70
   4   5 -18  136.78   18.22
   4  -5 -18  136.69   14.82
   4   5 -17   -5.02    6.29
   4   5 -17    0.86    8.53
   4  -5 -17    2.52    5.06
   4   5 -16  236.00   19.65
   4   5 -16  265.07   22.16
   4  -5 -16  234.95   19.27
   4   5 -15    6.24    5.37
   4   5 -15    1.74    6.62
   4  -5 -15   11.33    5.51
   4   5 -14  412.50   28.34
   4   5 -14  399.12   29.71
   4  -5 -14  429.61   27.90
   4   5 -13   29.80    6.83
   4   5 -13   31.01    7.94
   4   5 -13   35.89    6.71
   4  -5 -13   44.58    7.11
   4   5 -12  290.96   21.09
   4   5 -12  286.23   22.16
   4   5 -12  314.88   20.82
   4  -5 -12  280.87   19.97
   4   5 -11  144.17   11.91
   4   5 -11  132.30   13.23
   4   5 -11  131.52   12.26
  -4  -5  11  132.76   12.55
   4  -5 -11  142.14   11.10
   4   5 -10   27.88    7.04
   4   5 -10   34.15    5.91
   4   5 -10   32.88    6.28
   4  -5 -10   26.53    4.83
  -4  -5  10   26.63    6.36
   4   5  -9  304.77   21.36
   4   5  -9  308.03   20.70
  -4  -5   9  294.29   21.08
   4  -5  -9  329.70   21.13
   4   5  -8    4.95    3.78
   4   5  -8    8.90    3.57
  -4  -5   8    3.13    3.54
   4  -5  -8    5.16    2.41
  -4  -5   8    7.02    2.91
  -4  -5   8    2.92    2.80
   4   5  -7   21.23    4.65
   4   5  -7   18.14    4.24
  -4  -5   7   29.36    4.63
   4  -5  -7   20.86    3.06
  -4  -5   7   26.41    5.37
  -4  -5   7   26.14    4.17
   4   5  -6  262.76   16.87
   4   5  -6  244.03   16.70
  -4  -5   6  256.10   16.87
   4  -5  -6  239.78   15.31
   4  -5  -6  236.13   14.53
   4   5  -5   46.51    5.88
   4   5  -5   45.66    6.17
   4  -5  -5   45.18    4.93
  -4  -5   5   37.83    5.55
  -4  -5   5   45.77    5.70
   4   5  -4  130.46    9.85
  -4  -5   4  117.16    9.54
   4   5  -3  186.22   12.95
   4   5  -3  187.71   12.42
  -4   5   3  172.44   12.28
  -4  -5   3  179.04   12.59
   4  -5  -3  186.62   12.47
  -4  -5   3  181.01   12.49
   4   5  -2   79.81    7.46
  -4  -5   2   91.83    7.56
   4   5  -1 1284.69   76.14
   4   5  -1 1352.51   75.39
  -4   5   1 1394.38   77.14
  -4  -5   1 1269.61   75.90
  -4  -5   1 1367.61   75.61
   4  -5  -1 1250.39   75.77
   4   5   0   52.09    6.51
  -4   5   0   37.40    5.52
  -4  -5   0   42.91    5.59
   4  -5   0   44.56    5.83
  -4  -5   0   47.73    5.15
  -4   5  -1  183.37   13.64
   4   5   1  185.72   13.44
   4  -5   1  204.86   13.72
  -4  -5  -1  194.75   13.43
  -4   5  -2 1295.02   79.97
   4   5   2 1486.23   79.91
   4  -5   2 1299.41   79.60
  -4  -5  -2 1450.35   79.81
  -4   5  -3    1.95    3.31
   4   5   3    1.83    3.96
  -4  -5  -3    1.30    2.73
   4  -5   3    3.43    3.47
  -4   5  -4 1104.72   67.28
   4   5   4 1245.18   66.83
  -4  -5  -4 1093.21   66.38
   4  -5   4 1129.36   66.65
   4   5   5  239.66   15.76
  -4   5  -5  250.78   17.89
   4  -5   5  237.57   17.03
  -4  -5  -5  242.30   16.60
  -4   5  -6  461.89   29.29
  -4   5  -6  430.96   29.39
   4  -5   6  430.08   28.63
  -4  -5  -6  469.03   28.25
  -4   5  -7   78.42   10.21
  -4   5  -7   71.70    9.89
  -4  -5  -7   73.69    8.52
   4  -5   7   54.22    8.54
  -4   5  -8  497.26   33.78
  -4   5  -8  504.77   34.04
   4  -5   8  516.97   32.55
   4  -5   8  531.34   32.77
  -4  -5  -8  513.21   32.28
  -4   5  -9  140.24   14.47
  -4   5  -9  145.30   14.49
   4  -5   9  148.67   12.33
  -4  -5  -9  135.66   12.67
   4  -5   9  146.88   12.52
  -4   5 -10   66.72   11.39
  -4   5 -10   77.37   11.96
   4  -5  10   67.72    8.39
  -4  -5 -10   81.12   10.33
  -4   5 -11   37.47    9.76
  -4   5 -11   14.92    7.40
  -4  -5 -11   23.54    7.28
  -4   5 -12   12.16    7.94
  -4   5 -12    2.92    7.54
  -4  -5 -12    9.52    6.24
  -4   5 -13   -1.20    6.95
  -4   5 -13    1.49    6.98
  -4  -5 -13    7.61    6.43
  -4   5 -14   -0.77    8.05
   4   6 -18   12.09    9.58
   4   6 -17   -2.88    5.82
   4   6 -17    1.86    7.20
   4  -6 -17    0.76    5.20
   4   6 -16   97.88   13.22
   4   6 -16   95.17   14.02
   4  -6 -16   91.89   11.69
   4   6 -15   16.39    6.85
   4   6 -15    3.67    6.43
   4  -6 -15   11.87    5.38
   4   6 -14    1.49    5.18
   4   6 -14    6.13    6.39
   4  -6 -14    9.62    4.79
   4   6 -13  105.15   11.85
   4  -6 -13   99.62   10.14
   4   6 -12   40.45    8.27
   4   6 -12   56.55    9.14
   4   6 -12   59.79    8.49
   4  -6 -12   60.12    7.63
   4   6 -11  420.22   28.22
   4   6 -11  445.34   29.48
   4   6 -11  403.19   28.45
   4  -6 -11  456.78   27.03
  -4  -6  11  418.27   28.59
   4   6 -10   13.32    5.88
   4   6 -10   13.20    4.47
  -4  -6  10    9.75    4.86
   4  -6 -10   12.12    3.58
   4   6  -9  316.05   23.76
   4   6  -9  367.59   24.63
   4  -6  -9  356.83   22.28
  -4  -6   9  361.78   24.30
  -4  -6   9  403.74   22.76
   4   6  -8  185.35   14.29
   4   6  -8  198.48   14.80
  -4  -6   8  206.57   13.75
  -4  -6   8  187.58   14.47
  -4  -6   8  171.32   13.48
   4  -6  -8  182.03   12.16
   4   6  -7  856.86   47.70
   4   6  -7  748.33   47.34
  -4  -6   7  817.84   46.51
  -4  -6   7  751.98   47.28
   4  -6  -7  719.76   44.99
  -4  -6   7  849.93   47.01
   4   6  -6  125.60   10.30
   4   6  -6  114.73   10.25
   4  -6  -6  116.50    9.00
  -4  -6   6  115.05    9.68
  -4  -6   6  135.64   10.59
  -4  -6   6  125.25   10.38
  -4  -6   5   58.51    6.60
   4   6  -4  214.75   14.52
   4   6  -4  196.67   14.84
  -4  -6   4  220.52   14.75
   4  -6  -4  220.24   14.46
  -4  -6   4  203.03   14.59
   4   6  -3  181.32   12.53
  -4   6   3  189.60   12.69
   4   6  -3  174.93   13.18
  -4  -6   3  161.08   12.78
  -4  -6   3  186.07   12.78
   4  -6  -3  187.95   12.86
   4   6  -2 1057.12   59.68
   4   6  -2  976.20   58.50
  -4   6   2 1034.50   57.30
   4  -6  -2 1013.50   59.11
  -4  -6   2  999.75   58.80
  -4  -6   2  997.65   59.26
   4   6  -1  305.51   19.90
  -4   6   1  297.54   18.00
   4   6  -1  309.99   18.92
  -4   6   1  290.70   19.67
  -4  -6   1  291.16   18.99
  -4  -6   1  309.72   19.75
   4  -6  -1  304.08   19.63
  -4   6   0  480.84   28.21
  -4   6   0  491.85   29.72
   4   6   0  472.42   29.59
   4  -6   0  470.87   29.46
  -4  -6   0  475.80   28.87
  -4  -6   0  470.59   29.44
  -4   6  -1  399.61   25.95
   4   6   1  434.31   25.89
  -4  -6  -1  409.19   25.21
   4  -6   1  391.97   25.69
  -4  -6  -1  405.41   25.64
  -4   6  -2  195.80   14.67
  -4   6  -2  220.95   15.91
   4  -6   2  247.20   15.89
   4   6   3  754.69   42.84
  -4   6  -3  678.52   43.46
  -4   6  -3  718.11   42.78
   4  -6   3  667.08   42.87
  -4  -6  -3  761.33   43.06
  -4   6  -4   30.50    5.73
  -4   6  -4   22.97    4.67
   4   6   4   11.45    5.57
   4  -6   4   31.56    5.53
   4   6   5  875.41   50.08
  -4   6  -5  884.67   51.59
  -4   6  -5  816.35   51.91
  -4  -6  -5  861.05   50.91
   4  -6   5  844.54   51.08
  -4   6  -6   71.36    9.33
  -4   6  -6   83.62   10.52
   4  -6   6   74.24    9.01
  -4  -6  -6   73.55    8.59
  -4   6  -7  426.78   28.69
  -4   6  -7  448.71   29.18
  -4  -6  -7  408.46   27.13
   4  -6   7  418.42   27.82
  -4   6  -8  142.96   14.29
  -4   6  -8  145.92   14.08
   4  -6   8  158.92   13.24
   4  -6   8  112.23   12.77
  -4  -6  -8  164.13   12.70
  -4   6  -9  361.11   27.08
  -4  -6  -9  356.89   24.87
   4  -6   9  389.25   25.13
   4  -6   9  381.29   25.36
  -4   6 -10    5.79    7.03
  -4   6 -10    9.56    6.76
   4  -6  10    6.61    4.76
  -4  -6 -10    7.01    5.39
   4  -6  10    4.34    4.76
  -4   6 -11    2.11    7.11
  -4  -6 -11    1.15    5.36
  -4   6 -12   17.91    8.64
  -4   6 -12   43.23   10.20
  -4  -6 -12   24.17    7.35
  -4   6 -13    2.27    7.49
  -4   6 -13   -4.49    7.24
  -4  -6 -13   11.01    6.71
  -4   6 -14   38.55   11.65
  -4   6 -14   23.78   10.37
   4   7 -18   -3.77    7.50
   4   7 -17   19.85    8.85
   4   7 -17   12.23    7.77
   4  -7 -17   18.30    6.42
   4   7 -16    2.26    6.11
   4   7 -16    1.87    7.00
   4  -7 -16    0.33    4.44
   4   7 -15  139.94   14.77
   4   7 -15  172.77   18.54
   4  -7 -15  125.21   12.78
   4   7 -14    5.62    6.61
   4   7 -14    7.07    5.84
   4  -7 -14    4.10    4.24
   4   7 -13   47.43    9.22
   4   7 -13   65.91   10.79
   4  -7 -13   55.16    7.78
   4   7 -12   72.48   10.52
   4   7 -12   71.99   10.16
   4   7 -12   79.09   11.35
   4  -7 -12   89.24    9.13
  -4  -7  12   64.55    9.87
   4   7 -11    4.40    4.30
   4   7 -11   11.94    5.41
   4  -7 -11    6.54    3.22
  -4  -7  11    9.22    4.85
   4   7 -10   28.80    6.20
   4   7 -10   35.16    7.50
   4  -7 -10   24.35    4.45
  -4  -7  10   15.89    5.63
  -4  -7  10   29.77    5.53
  -4  -7  10   17.58    7.13
   4   7  -9   44.46    7.74
   4   7  -9   31.48    6.59
  -4  -7   9   58.07    6.69
   4  -7  -9   45.65    5.29
  -4  -7   9   64.57    7.26
  -4  -7   9   53.95    8.10
   4   7  -8    1.79    3.58
   4   7  -8    7.83    4.53
  -4  -7   8    2.70    4.10
  -4  -7   8    6.65    3.76
   4  -7  -8   10.42    2.69
  -4  -7   8    7.03    3.98
   4   7  -7 1049.21   62.09
   4   7  -7 1100.33   62.60
  -4  -7   7 1076.96   62.20
   4  -7  -7 1016.79   60.59
  -4  -7   7 1033.54   61.30
  -4  -7   7 1008.58   61.64
   4  -7  -7 1056.82   59.39
   4   7  -6  350.72   22.46
   4   7  -6  323.68   21.77
   4  -7  -6  332.01   20.88
  -4  -7   6  320.24   21.85
  -4  -7   6  313.94   21.86
  -4  -7   6  334.14   21.56
   4   7  -5 1656.67   95.21
   4   7  -5 1643.43   94.46
  -4  -7   5 1578.89   94.92
   4  -7  -5 1608.19   95.70
  -4  -7   5 1658.20   94.69
  -4  -7   5 1695.28   94.65
   4   7  -4   99.20    8.78
   4   7  -4  103.34    9.42
   4  -7  -4  103.17    8.77
  -4  -7   4   93.36    8.87
  -4  -7   4   99.86    9.06
   4   7  -3  770.98   46.37
  -4   7   3  761.16   47.76
   4   7  -3  832.17   47.64
  -4  -7   3  760.51   46.64
   4  -7  -3  803.24   46.88
  -4  -7   3  800.49   47.19
  -4   7   2    0.73    1.60
   4   7  -2    1.43    2.73
  -4   7   2    2.86    3.00
   4   7  -2    2.74    2.53
   4  -7  -2    4.38    3.05
  -4  -7   2    9.35    3.42
  -4  -7   2    5.98    3.36
   4   7  -1 1783.49  102.34
  -4   7   1 1805.60  103.41
   4   7  -1 1825.92  103.63
  -4   7   1 1867.63  101.56
  -4  -7   1 1718.82  103.26
   4  -7  -1 1795.45  103.26
  -4  -7   1 1776.76  102.66
  -4   7   0  174.73   12.17
  -4   7   0  194.19   14.16
   4   7   0  181.18   13.73
  -4  -7   0  190.18   13.06
   4  -7   0  198.48   14.05
  -4  -7   0  180.99   13.66
  -4   7  -1  477.86   28.27
   4   7   1  452.63   29.26
  -4   7  -1  457.07   29.69
  -4  -7  -1  439.49   29.18
   4  -7   1  507.97   29.72
  -4  -7  -1  474.88   28.81
  -4   7  -2   22.69    5.21
  -4   7  -2   19.84    4.06
   4  -7   2   26.33    5.21
  -4   7  -3  255.54   18.33
  -4   7  -3  232.74   17.04
   4  -7   3  269.85   18.06
  -4   7  -4  334.98   24.63
  -4   7  -4  374.65   24.05
   4   7   4  379.96   23.36
   4  -7   4  367.82   24.18
  -4  -7  -4  370.49   23.86
   4   7   5   23.14    4.53
  -4  -7  -5   26.25    5.19
  -4   7  -6    3.73    4.53
  -4   7  -6   -2.24    4.48
   4  -7   6    1.65    4.67
  -4  -7  -6    5.82    4.06
  -4   7  -7  156.14   14.33
  -4   7  -7  152.22   14.55
   4  -7   7  176.40   13.76
   4  -7   7  134.79   13.41
  -4  -7  -7  136.01   12.60
  -4   7  -8  191.31   16.29
  -4   7  -8  169.29   16.31
  -4  -7  -8  182.33   14.56
   4  -7   8  200.08   15.77
   4  -7   8  159.77   15.05
  -4   7  -9  478.05   35.91
  -4   7  -9  599.03   36.76
  -4  -7  -9  555.20   34.07
   4  -7   9  492.96   34.21
   4  -7   9  557.34   34.82
  -4   7 -10   23.24    8.22
  -4   7 -10   15.59    7.53
   4  -7  10   14.79    5.85
   4  -7  10   21.02    6.32
  -4  -7 -10   28.72    7.01
  -4   7 -11  170.35   18.13
  -4   7 -11  188.72   18.41
   4  -7  11  179.59   14.34
  -4  -7 -11  178.72   15.54
   4  -7  11  173.59   14.01
  -4   7 -12   -7.44    6.69
  -4   7 -12    4.07    8.05
  -4  -7 -12    5.91    5.86
  -4   7 -13  199.69   20.81
  -4   7 -13  189.39   20.41
  -4  -7 -13  198.91   24.18
  -4   7 -14    4.71    8.92
  -4   7 -14    1.15    9.01
   4   8 -17   62.74   14.61
   4   8 -16   33.41   10.45
   4  -8 -16   48.77    8.43
   4   8 -15   62.14   12.02
   4  -8 -15   67.60    9.31
   4   8 -14   23.55    8.55
   4  -8 -14   23.63    5.70
   4   8 -13  123.15   14.40
   4  -8 -13  113.37   10.61
   4   8 -12   11.46   11.33
   4  -8 -12    7.56    3.74
  -4  -8  12   11.33    6.09
   4   8 -11   52.03    9.08
   4   8 -11   58.20    9.38
  -4  -8  11   67.35    7.35
   4  -8 -11   60.04    7.02
  -4  -8  11   62.24    7.19
  -4  -8  11   55.07    9.48
   4   8 -10   72.27   10.21
   4   8 -10   82.67   10.86
  -4  -8  10   72.61   10.10
  -4  -8  10   73.85    8.40
  -4  -8  10   65.42    7.76
   4   8  -9  124.01   12.60
   4   8  -9  116.85   12.12
  -4  -8   9  159.21   11.95
  -4  -8   9  134.49   11.11
  -4  -8   9  144.60   12.56
   4  -8  -9  123.92    9.33
   4   8  -8   62.45    8.91
   4   8  -8   57.50    8.58
  -4  -8   8   73.18    8.30
  -4  -8   8   77.28    9.03
   4  -8  -8   69.94    5.55
  -4  -8   8   73.45    8.51
   4   8  -7  465.60   29.55
   4   8  -7  439.04   28.81
  -4  -8   7  442.23   28.35
   4  -8  -7  440.02   28.41
   4  -8  -7  455.67   25.73
  -4  -8   7  419.84   28.63
  -4  -8   7  460.04   29.05
   4   8  -6   85.60    8.85
   4   8  -6   78.06    8.87
  -4  -8   6   84.96    9.14
  -4  -8   6   71.67    8.72
  -4  -8   6   78.05    8.46
   4  -8  -6   83.22    7.99
   4   8  -5  430.87   27.45
   4   8  -5  467.81   28.60
  -4  -8   5  412.11   27.54
  -4  -8   5  437.85   27.76
   4  -8  -5  427.85   27.20
  -4  -8   5  423.30   28.20
   4   8  -4  490.77   31.08
   4   8  -4  501.32   32.12
   4  -8  -4  502.74   31.32
  -4  -8   4  506.58   31.44
  -4  -8   4  520.28   31.81
   4   8  -3  300.27   20.33
   4   8  -3  324.30   21.65
   4  -8  -3  315.73   21.00
  -4  -8   3  314.60   21.24
  -4  -8   3  323.43   20.73
  -4   8   2  251.94   15.26
   4   8  -2  241.27   17.86
  -4   8   2  265.23   17.78
   4   8  -2  252.65   16.76
  -4  -8   2  254.60   17.09
  -4  -8   2  241.49   17.63
   4  -8  -2  264.11   17.75
   4   8  -1  234.77   17.18
  -4   8   1  237.23   17.23
   4   8  -1  237.92   15.94
  -4   8   1  241.55   15.09
  -4  -8   1  237.39   16.27
   4  -8  -1  256.00   17.28
  -4  -8   1  242.21   17.14
   4   8   0  227.25   16.80
  -4   8   0  245.04   17.39
  -4   8   0  237.11   15.25
   4  -8   0  246.28   17.09
  -4  -8   0  240.12   16.08
  -4  -8   0  228.66   16.82
  -4   8  -1  793.82   52.31
  -4   8  -1  841.14   50.78
   4   8   1  892.32   52.23
   4  -8   1  871.50   52.26
  -4  -8  -1  902.63   52.31
  -4  -8  -1  934.12   51.57
   4   8   2  244.44   16.27
  -4   8  -2  198.25   15.14
  -4   8  -2  205.98   16.65
   4  -8   2  217.65   16.54
  -4  -8  -2  237.64   15.81
  -4  -8  -2  244.12   16.47
  -4   8  -3 2128.99  118.98
  -4   8  -3 1870.73  119.89
   4   8   3 2122.39  119.17
   4  -8   3 2055.43  119.56
  -4  -8  -3 2211.50  119.71
  -4   8  -4   21.10    5.94
  -4   8  -4   23.43    5.30
   4   8   4   21.03    4.51
  -4  -8  -4   19.78    4.97
   4  -8   4   25.09    5.87
  -4   8  -5  799.28   52.98
   4   8   5  878.28   52.36
  -4   8  -5  908.07   52.36
   4  -8   5  844.70   52.08
  -4  -8  -5  891.39   52.00
  -4   8  -6  170.40   14.47
  -4   8  -6  167.35   15.43
   4  -8   6  160.99   14.25
  -4  -8  -6  174.20   13.82
  -4   8  -7  195.64   17.74
  -4   8  -7  213.95   17.33
   4  -8   7  204.27   16.45
  -4  -8  -7  205.85   15.98
   4  -8   7  214.51   17.29
  -4   8  -8   12.58    7.02
  -4   8  -8   23.88    7.43
   4  -8   8   12.29    6.18
  -4  -8  -8   24.92    6.12
   4  -8   8   17.80    6.55
  -4   8  -9   15.86    7.85
  -4   8  -9   22.32    7.45
   4  -8   9    6.59    6.36
  -4  -8  -9    4.32    5.08
   4  -8   9    8.25    6.24
  -4   8 -10  215.76   19.51
  -4   8 -10  211.77   19.87
   4  -8  10  185.90   17.04
  -4  -8 -10  207.35   16.88
   4  -8  10  231.23   17.69
  -4   8 -11   24.84    9.05
  -4   8 -11   15.78    8.42
   4  -8  11    9.88    5.87
   4  -8  11   18.66    6.38
  -4  -8 -11   17.86    6.66
  -4   8 -12  144.91   18.51
  -4   8 -12  162.07   18.32
  -4  -8 -12  145.09   14.71
  -4   8 -13   15.82    9.32
  -4   8 -13   27.74   10.75
  -4   8 -14   27.41   11.77
  -4   8 -14   45.99   12.83
   4   9 -17    3.26    7.99
   4   9 -16   59.16   12.49
   4   9 -15   -1.28    6.79
   4  -9 -15    6.63    4.57
   4   9 -14  145.45   16.84
   4  -9 -14  118.31   11.44
   4   9 -13    6.66    6.73
   4  -9 -13   14.33    4.53
   4   9 -12  523.45   35.63
   4  -9 -12  521.78   32.01
  -4  -9  12  515.72   31.75
  -4  -9  12  523.58   34.89
  -4  -9  12  518.38   31.76
   4   9 -11    2.30    5.54
   4   9 -11    4.10    5.04
  -4  -9  11    9.04    6.14
  -4  -9  11    5.26    4.54
  -4  -9  11    5.76    4.05
   4  -9 -11    7.54    3.35
   4   9 -10  540.77   34.30
   4   9 -10  484.40   33.95
   4  -9 -10  551.22   31.18
  -4  -9  10  480.59   33.54
  -4  -9  10  491.30   31.98
  -4  -9  10  523.78   32.38
   4   9  -9   80.37   11.02
   4   9  -9   73.03   10.21
  -4  -9   9   73.32    9.39
  -4  -9   9   71.77   10.24
  -4  -9   9   87.84    9.74
   4  -9  -9   77.19    6.39
   4   9  -8  308.45   22.67
   4   9  -8  339.37   22.59
   4  -9  -8  317.01   18.79
  -4  -9   8  296.71   21.39
   4  -9  -8  312.88   20.81
  -4  -9   8  306.48   22.17
  -4  -9   8  325.92   22.03
   4   9  -7   92.46   10.83
   4   9  -7  114.81   10.67
  -4  -9   7  107.90   10.88
  -4  -9   7  112.30   10.65
   4  -9  -7  119.03   10.01
  -4  -9   7  100.18   10.63
   4   9  -6   92.06   10.77
   4   9  -6  114.76   10.82
  -4  -9   6  109.83   10.68
  -4  -9   6  132.39   11.64
  -4  -9   6  111.29   10.70
   4  -9  -6  122.23   10.43
   4   9  -5   82.51   10.34
   4   9  -5   89.14    9.34
   4  -9  -5   65.97    7.98
  -4  -9   5   71.61    9.65
  -4  -9   5   68.84    8.42
  -4  -9   5   68.57    8.72
   4   9  -4  434.72   27.44
   4   9  -4  385.68   25.89
  -4  -9   4  418.68   26.88
  -4  -9   4  412.67   27.35
  -4  -9   4  400.36   26.26
   4  -9  -4  397.04   26.34
  -4   9   3  323.46   19.54
   4   9  -3  355.21   23.39
   4   9  -3  333.43   21.86
  -4  -9   3  327.03   22.19
   4  -9  -3  331.74   22.58
  -4  -9   3  370.09   23.25
  -4   9   2  539.20   31.70
   4   9  -2  573.18   34.90
  -4   9   2  551.84   34.33
   4   9  -2  520.46   33.13
  -4  -9   2  550.32   33.68
  -4  -9   2  600.58   34.84
   4  -9  -2  502.07   34.07
  -4   9   1  300.01   18.48
   4   9  -1  309.24   20.94
  -4   9   1  303.20   20.92
   4   9  -1  293.08   19.38
  -4  -9   1  289.49   19.72
  -4  -9   1  316.02   20.94
   4  -9  -1  286.54   20.59
  -4   9   0  537.15   34.06
   4   9   0  531.10   33.77
  -4   9   0  547.41   34.51
  -4  -9   0  523.14   33.70
   4  -9   0  545.50   33.81
  -4  -9   0  521.97   32.72
  -4   9  -1  114.51    9.18
  -4   9  -1  107.47   11.06
   4   9   1  106.36   10.19
  -4  -9  -1  114.50    9.62
   4  -9   1  115.66   10.94
  -4  -9  -1  113.60   10.50
  -4   9  -2  317.34   19.85
  -4   9  -2  325.18   21.87
   4   9   2  258.21   20.04
  -4  -9  -2  262.22   20.36
  -4  -9  -2  303.97   20.02
   4  -9   2  345.94   21.51
   4   9   3  113.06    9.50
  -4   9  -3   90.67    9.24
  -4   9  -3   84.16   10.65
   4  -9   3   94.05   10.44
  -4  -9  -3   99.86    9.78
  -4  -9  -3   91.83    9.15
   4   9   4  295.95   21.12
  -4   9  -4  333.38   22.02
  -4   9  -4  343.47   23.75
  -4  -9  -4  297.02   21.90
   4  -9   4  363.58   23.01
  -4   9  -5   16.34    5.32
  -4   9  -5   14.11    6.22
  -4  -9  -5   14.54    5.00
   4  -9   5   14.70    5.57
  -4   9  -6  294.89   21.20
  -4   9  -6  265.84   22.01
   4  -9   6  287.18   21.80
   4  -9   6  304.04   21.12
  -4  -9  -6  278.62   20.30
  -4   9  -7  108.28   12.19
  -4   9  -7  100.03   13.04
   4  -9   7   90.70   11.38
   4  -9   7  112.15   12.38
  -4  -9  -7   94.16   10.71
  -4   9  -8  598.97   40.90
  -4   9  -8  672.06   44.64
   4  -9   8  620.81   39.95
   4  -9   8  608.23   38.80
  -4  -9  -8  580.87   38.35
  -4   9  -9   95.04   14.89
  -4   9  -9  108.10   13.45
   4  -9   9  110.20   13.06
  -4  -9  -9  114.31   11.64
   4  -9   9  102.50   12.48
  -4   9 -10  264.63   22.24
  -4   9 -10  259.29   22.96
  -4  -9 -10  256.12   19.55
   4  -9  10  230.12   19.92
   4  -9  10  266.51   20.49
  -4   9 -11   12.23    8.31
  -4   9 -11    4.23    7.77
   4  -9  11    2.76    5.51
  -4  -9 -11    1.28    5.36
   4  -9  11   -6.08    5.46
  -4   9 -12   66.01   13.33
  -4   9 -12   78.77   14.05
  -4  -9 -12   85.54   11.76
  -4   9 -13   -0.15    8.90
   4  10 -17   71.05   13.80
   4  10 -16   10.84    9.25
   4  10 -15  243.63   21.92
   4 -10 -15  198.43   18.44
   4  10 -14   10.48    7.64
   4 -10 -14    3.69    3.73
   4  10 -13    3.06    7.03
   4 -10 -13   -4.32    3.15
   4  10 -12   35.00    8.81
  -4 -10  12   25.44    5.82
  -4 -10  12   32.31    6.06
  -4 -10  12   35.34    7.86
   4 -10 -12   17.75    4.46
   4  10 -11   21.24    7.42
  -4 -10  11   11.63    5.30
  -4 -10  11   23.28    7.09
   4 -10 -11   17.45    4.17
  -4 -10  11   19.57    5.80
   4  10 -10  246.38   19.64
   4  10 -10  254.39   20.00
   4 -10 -10  226.53   15.58
  -4 -10  10  238.57   19.20
  -4 -10  10  265.39   18.57
  -4 -10  10  239.43   17.92
   4  10  -9   19.27    6.48
   4  10  -9   34.39    7.28
  -4 -10   9   39.59    7.57
   4 -10  -9   33.86    4.10
  -4 -10   9   33.90    7.15
  -4 -10   9   38.72    7.03
   4  10  -8  505.22   34.50
   4  10  -8  523.18   33.88
  -4 -10   8  511.27   33.27
   4 -10  -8  536.15   32.86
  -4 -10   8  544.87   33.86
  -4 -10   8  516.26   33.77
   4 -10  -8  507.47   30.06
   4  10  -7   12.33    5.42
   4  10  -7   18.85    5.92
   4 -10  -7   16.96    5.04
  -4 -10   7   17.55    5.58
  -4 -10   7   18.17    5.81
  -4 -10   7   15.57    5.24
   4  10  -6  260.88   19.98
   4  10  -6  259.61   18.90
  -4 -10   6  270.20   19.26
  -4 -10   6  267.89   19.99
   4 -10  -6  257.30   18.78
  -4 -10   6  271.14   19.42
   4  10  -5   29.44    6.36
   4  10  -5   33.61    5.88
   4 -10  -5   29.24    5.91
  -4 -10   5   39.88    7.10
  -4 -10   5   33.87    6.23
  -4 -10   5   31.49    7.23
   4  10  -4  484.57   30.95
   4  10  -4  449.29   29.26
  -4 -10   4  468.03   30.43
  -4 -10   4  449.69   29.63
   4 -10  -4  462.21   29.98
  -4 -10   4  471.91   30.95
  -4  10   3   96.82    6.72
   4  10  -3  100.50    9.40
   4  10  -3   89.58   10.31
  -4 -10   3  105.74    9.74
  -4 -10   3   94.10   10.32
   4 -10  -3  123.90   10.76
  -4  10   2  309.67   18.56
   4  10  -2  312.56   20.17
   4  10  -2  303.22   21.72
   4 -10  -2  291.92   21.26
  -4 -10   2  312.57   20.66
  -4 -10   2  306.12   21.60
   4  10  -1  324.18   20.92
  -4  10   1  335.66   19.99
  -4  10   1  348.52   22.80
   4  10  -1  328.40   22.57
  -4 -10   1  317.02   21.33
   4 -10  -1  308.85   22.29
  -4 -10   1  293.26   22.17
  -4  10   0   56.70    6.24
   4  10   0   57.33    7.93
  -4  10   0   63.57    9.01
  -4 -10   0   69.28    7.94
  -4 -10   0   42.75    7.50
   4 -10   0   53.22    8.20
  -4  10  -1  333.66   22.99
   4  10   1  291.00   21.72
  -4  10  -1  328.29   20.66
   4 -10   1  343.05   22.67
  -4 -10  -1  331.90   21.25
  -4 -10  -1  291.58   21.94
   4  10   2  578.81   37.65
  -4  10  -2  631.81   37.01
  -4  10  -2  576.12   38.77
  -4 -10  -2  634.26   37.35
   4 -10   2  589.74   38.25
  -4 -10  -2  628.24   38.30
   4  10   3   65.11    8.40
  -4  10  -3   86.85    9.03
  -4  10  -3   80.03   10.52
   4 -10   3  102.02   10.56
  -4 -10  -3   78.76    8.66
  -4  10  -4   38.63    8.14
  -4  10  -4   42.76    7.06
  -4 -10  -4   48.84    7.42
  -4 -10  -4   41.76    7.20
   4 -10   4   33.46    7.36
  -4  10  -5  227.15   20.48
  -4  10  -5  268.42   19.61
  -4 -10  -5  285.08   19.61
   4 -10   5  267.86   19.88
  -4  10  -6    8.02    5.61
  -4  10  -6    1.50    5.75
  -4 -10  -6    2.94    4.42
   4 -10   6   11.21    5.97
   4 -10   6    9.49    5.65
  -4  10  -7    2.63    6.42
  -4  10  -7    3.33    5.59
  -4 -10  -7    1.48    4.37
   4 -10   7   10.42    6.41
   4 -10   7    8.63    6.30
  -4  10  -8   34.10   10.30
  -4  10  -8   40.30    9.07
   4 -10   8   23.84    7.79
  -4 -10  -8   36.41    7.39
   4 -10   8   22.98    7.76
  -4  10  -9    0.39    6.47
  -4  10  -9    1.29    7.04
   4 -10   9   -1.77    6.11
  -4 -10  -9    3.02    5.03
   4 -10   9    7.46    6.34
  -4  10 -10  115.75   16.27
  -4  10 -10  118.68   15.76
   4 -10  10   94.68   13.11
   4 -10  10  123.75   14.78
  -4 -10 -10  125.05   12.82
  -4  10 -11   12.26    8.57
  -4  10 -11   18.23    9.64
   4 -10  11   19.93    7.50
  -4 -10 -11   25.24    7.56
   4 -10  11   12.78    7.01
[truncated: 1,125,250 more chars]
