# Supplementary material for: Chemistry of CS2 and CS3 Bridged Decaborane Analogues: Regular Coordination Versus Cluster Expansion
Source: Molecules. 2023 Jan 19;28(3):998. doi: 10.3390/molecules28030998 (PMC9919328; doi:10.3390/molecules28030998)
Supplement: Supplementary file 1 [file molecules-28-00998-s001.zip › CIF/cif of 5.cif]

################################################################################
#                                                                              #
#------------------------------------------------------------------------------#
#                                                                              #
#         CIF file created and formatted by CRYSCALC (ver. Sept. 2018)         #
#                                                                              #
# Date of archive creation: 12-10-2021 at 15:54:23                             #
#                                                                              #
#------------------------------------------------------------------------------#
#                                                                              #
# Input CIF files:                                                             #
#  1. job.cif                                                                  #
#  2. import.cif                                                               #
#                                                                              #
#------------------------------------------------------------------------------#
#                                                                              #
# Date of experiment: 11 octobre 2021                                          #
# Experimenter      : Marie Cordier                                            #
#                                                                              #
# Instrument        : D8 VENTURE Bruker AXS                                    #
# Laboratory        : CDIFX/ISCR (UMR6226 Rennes)                              #
# Sample ID         : SGGAR2                                                   #
# Proposer          : S. Ghosh [EXT]                                           #
#                                                                              #
#------------------------------------------------------------------------------#
#                                                                              #
################################################################################


data_SGGAR2


#------------------------------------------------------------------------------#
#                             CHEMICAL INFORMATION                             #
#------------------------------------------------------------------------------#
 

_chemical_name_systematic
;
 ?
;
_chemical_formula_moiety              'C27 H36 B6 Cl2 Mo O5 Rh2 S5'
_chemical_formula_sum                 'C27 H36 B6 Cl2 Mo O5 Rh2 S5'
_chemical_formula_weight               1038.38
_chemical_compound_source             'synthesis as described'

#------------------------------------------------------------------------------#
#                            UNIT CELL INFORMATION                             #
#------------------------------------------------------------------------------#
 

_space_group_crystal_system              orthorhombic
_space_group_name_H-M_alt                'P b c n'
_space_group_name_Hall                   '-P 2n 2ab'
_space_group_IT_number                    60
loop_
  _space_group_symop_operation_xyz
 'x, y, z'
 '-x+1/2, -y+1/2, z+1/2'
 '-x, y, -z+1/2'
 'x+1/2, -y+1/2, -z'
 '-x, -y, -z'
 'x-1/2, y-1/2, -z-1/2'
 'x, -y, z-1/2'
 '-x-1/2, y-1/2, z'

_cell_length_a                         18.0346(10)
_cell_length_b                         15.4968(12)
_cell_length_c                         27.550(2)
_cell_angle_alpha                      90
_cell_angle_beta                       90
_cell_angle_gamma                      90
_cell_volume                           7699.6(9)
_cell_formula_units_Z                 8
_cell_measurement_temperature         150
_cell_measurement_reflns_used          9892                                                            
_cell_measurement_theta_min            2.6287                                                          
_cell_measurement_theta_max            27.4316                                                         
_cell_measurement_wavelength        0.710730

#------------------------------------------------------------------------------#
#                             CRYSTAL INFORMATION                              #
#------------------------------------------------------------------------------#
 
_exptl_crystal_description             plate
_exptl_crystal_colour                  orange
_exptl_crystal_size_max                 0.180
_exptl_crystal_size_mid                 0.160
_exptl_crystal_size_min                 0.040
_exptl_crystal_density_meas           ?                               
_exptl_crystal_density_diffrn         1.792                           
_exptl_crystal_density_method         ?                               
_exptl_crystal_F_000                  4112                            
_exptl_special_details
;
 ?
;

#------------------------------------------------------------------------------#
#                            ABSORPTION CORRECTION                             #
#------------------------------------------------------------------------------#
 
_exptl_absorpt_coefficient_mu                         1.614
_exptl_absorpt_correction_type                       multi-scan
_exptl_absorpt_process_details
;
  [Sheldrick, G.M. (2014). SADABS Bruker AXS Inc., Madison, Wisconsin, USA]
;
_exptl_absorpt_correction_T_min                         0.807
_exptl_absorpt_correction_T_max                         0.937

#------------------------------------------------------------------------------#
#                               DATA COLLECTION                                #
#------------------------------------------------------------------------------#
 
_diffrn_measurement_device_type        'D8 VENTURE Bruker AXS'
_diffrn_measurement_method             'rotation images'
_diffrn_detector                       CMOS-PHOTON70
_diffrn_ambient_temperature             150
_diffrn_radiation_wavelength            0.71073
_diffrn_radiation_type                  MoK\a
_diffrn_radiation_probe                 x-ray
_diffrn_radiation_source                'Incoatec microfocus sealed tube'
_diffrn_radiation_monochromator         'multilayer monochromator'
_diffrn_reflns_av_r_equivalents         0.0727
_diffrn_reflns_av_uneti/neti            0.0655
_diffrn_reflns_number                   43065
_diffrn_reflns_limit_h_min              -22
_diffrn_reflns_limit_h_max              18
_diffrn_reflns_limit_k_min              -20
_diffrn_reflns_limit_k_max              20
_diffrn_reflns_limit_l_min              -35
_diffrn_reflns_limit_l_max              35
_diffrn_reflns_theta_min                2.259
_diffrn_reflns_theta_max                27.493
_diffrn_reflns_theta_full               25.242
_diffrn_measured_fraction_theta_full    0.998
_diffrn_measured_fraction_theta_max     0.989
_reflns_number_total                    8745
_reflns_number_gt                       6645
_reflns_threshold_expression            >2sigma(I)
_reflns_Friedel_coverage                0.000
_reflns_Friedel_fraction_max            .
_reflns_Friedel_fraction_full           .

_reflns_special_details
;
Reflections were merged by SHELXL according to the crystal
class for the calculation of statistics and refinement.

_reflns_Friedel_fraction is defined as the number of unique
Friedel pairs measured divided by the number that would be
possible theoretically, ignoring centric projections and
systematic absences.
;

#------------------------------------------------------------------------------#
#                            COMPUTER PROGRAMS USED                            #
#------------------------------------------------------------------------------#
 
_computing_data_collection       'SAINT (Bruker, 2014)'
_computing_cell_refinement       'APEX3 (Bruker, 2015)'
_computing_data_reduction        'SAINT (Bruker, 2014)'
_computing_structure_solution    'SHELXT (G. Sheldrick, 2015)'
_computing_structure_refinement  'SHELXL-2018_3 (Sheldrick, 2018)'
_computing_molecular_graphics    'SXGRAPH (Farrugia, 1999), Mercury (CSD, 2016)'
_computing_publication_material  'CRYSCALC (T. Roisnel, local program, 2018)'

#------------------------------------------------------------------------------#
#                            REFINEMENT INFORMATION                            #
#------------------------------------------------------------------------------#
 
_refine_special_details
;
Refinement of F^2^ against ALL reflections.  The weighted R-factor wR and
goodness of fit S are based on F^2^, conventional R-factors R are based
on F, with F set to zero for negative F^2^. The threshold expression of
F^2^ > 2sigma(F^2^) is used only for calculating R-factors(gt) etc. and is
not relevant to the choice of reflections for refinement.  R-factors based
on F^2^ are statistically about twice as large as those based on F, and R-
factors based on ALL data will be even larger.
;
_refine_ls_structure_factor_coef        Fsqd
_refine_ls_matrix_type                  full
_refine_ls_weighting_scheme             calc
_refine_ls_weighting_details            
        'w=1/[\s^2^(Fo^2^)+(0.0657P)^2^+25.5133P] where P=(Fo^2^+2Fc^2^)/3'
_atom_sites_solution_primary            ?
_atom_sites_solution_secondary          ?
_atom_sites_solution_hydrogens          mixed
_refine_ls_hydrogen_treatment           mixed
_refine_ls_extinction_method            none
_refine_ls_extinction_coef              .
_refine_ls_number_reflns                8745
_refine_ls_number_parameters            464
_refine_ls_number_restraints            64
_refine_ls_R_factor_all                 0.0704
_refine_ls_R_factor_gt                  0.0488
_refine_ls_wR_factor_ref                0.1340
_refine_ls_wR_factor_gt                 0.1256
_refine_ls_goodness_of_fit_ref          1.050
_refine_ls_restrained_S_all             1.047
_refine_ls_shift/su_max                 0.004
_refine_ls_shift/su_mean                0.000
_refine_diff_density_max                2.122
_refine_diff_density_min                -1.607
_refine_diff_density_rms                0.175

#...............................................................................
# .RES SHELXL file: job.res
#...............................................................................

_shelx_res_file
;
TITL SGGAR2 [Space group= Pbcn]
    job.res
    created by SHELXL-2018/3 at 15:54:14 on 12-Oct-2021
CELL  0.71073   18.0346   15.4968   27.5500    90.000    90.000    90.000
ZERR        8    0.0010    0.0012    0.0020     0.000     0.000     0.000
LATT   1
SYMM     0.50000 - X ,    0.50000 - Y ,    0.50000 + Z
SYMM             - X ,              Y ,    0.50000 - Z
SYMM     0.50000 + X ,    0.50000 - Y ,            - Z
SFAC  C   H   B   CL  MO  O   RH  S
UNIT  216  288  48  16   8  40  16  40
TEMP  -123
SIZE    0.0400    0.1600    0.1800
L.S. 5
FMAP 2
PLAN -20
ACTA
ISOR 0.004 CL1 > C27C
EADP CL1 > C27C
DFIX 1.75 0.004 C27 CL1 C27 CL2 C27B CL1B C27B CL2B C27C CL1C C27C CL2C
DFIX 2.5 0.004 CL1 CL2 CL1B CL2B CL1C CL2C
OMIT     2   0   2
OMIT     2   0   4
OMIT     0   2   4
OMIT     1   1   1
OMIT     0   2   2
OMIT     3   1   1
CONF
BOND $H
SUMP 1.0 0.00004 1.0 2 1.0 3 1.0 4
WGHT    0.065700   25.513300
FVAR       0.07830   0.42632   0.19988   0.37378
RH1   7    0.020397    0.193021    0.119776    11.00000    0.01447    0.01981 =
         0.01613   -0.00021    0.00060   -0.00119
RH2   7    0.218235    0.081465    0.137149    11.00000    0.01530    0.01637 =
         0.01755    0.00013   -0.00098    0.00011
MO1   5    0.136214    0.371366   -0.109802    11.00000    0.01104    0.02356 =
         0.01305    0.00492    0.00090    0.00061
S1    8    0.088050    0.317244    0.134921    11.00000    0.02151    0.01754 =
         0.02480   -0.00246   -0.00017    0.00099
S2    8    0.255687    0.222792    0.150830    11.00000    0.01924    0.01859 =
         0.02509   -0.00114   -0.00326   -0.00357
S3    8    0.111938    0.287811    0.020479    11.00000    0.01683    0.02554 =
         0.02215    0.00690    0.00270    0.00240
S4    8    0.261806    0.208354    0.035126    11.00000    0.01746    0.02961 =
         0.02282    0.00582    0.00276    0.00394
S5    8    0.225038    0.283199   -0.058308    11.00000    0.02490    0.03715 =
         0.02080    0.00513    0.00546    0.00887
O1    6    0.070664    0.488481   -0.025294    11.00000    0.05863    0.03930 =
         0.03781    0.00408    0.00945    0.01487
O2    6    0.000905    0.241331   -0.096217    11.00000    0.05795    0.08291 =
         0.06422    0.00563   -0.00886   -0.04119
O3    6    0.043032    0.484659   -0.181193    11.00000    0.03865    0.07523 =
         0.04460    0.02501   -0.00662    0.01011
O4    6    0.188663    0.263862   -0.201827    11.00000    0.07067    0.10497 =
         0.04051   -0.02611    0.01227    0.00887
O5    6    0.262477    0.511327   -0.124673    11.00000    0.03792    0.06595 =
         0.10767    0.01694    0.00738   -0.02031
C1    1   -0.065646    0.160979    0.064598    11.00000    0.01389    0.05026 =
         0.02415   -0.00342   -0.00171   -0.00756
C2    1   -0.084709    0.239810    0.087308    11.00000    0.01463    0.03392 =
         0.03328    0.00708   -0.00798   -0.00445
C3    1   -0.097033    0.222687    0.138226    11.00000    0.01322    0.02319 =
         0.03337    0.00035    0.00166   -0.00032
C4    1   -0.084228    0.133898    0.146287    11.00000    0.01178    0.02697 =
         0.02737   -0.00131    0.00067   -0.00298
C5    1   -0.063076    0.095102    0.101078    11.00000    0.01314    0.03286 =
         0.03012   -0.00747    0.00226   -0.00388
C6    1   -0.052917    0.146666    0.011512    11.00000    0.04319    0.08373 =
         0.02095   -0.00720   -0.00355   -0.02431
AFIX 137
H6A   2   -0.051605    0.202426   -0.005247    11.00000   -1.50000
H6B   2   -0.093232    0.111436   -0.001762    11.00000   -1.50000
H6C   2   -0.005582    0.116765    0.006790    11.00000   -1.50000
AFIX   0
C7    1   -0.092671    0.327255    0.064682    11.00000    0.03205    0.04914 =
         0.04959    0.02538   -0.01532   -0.00571
AFIX 137
H7A   2   -0.068833    0.327364    0.032716    11.00000   -1.50000
H7B   2   -0.068985    0.370504    0.085493    11.00000   -1.50000
H7C   2   -0.145404    0.341084    0.061041    11.00000   -1.50000
AFIX   0
C8    1   -0.122045    0.289212    0.174235    11.00000    0.02584    0.02972 =
         0.04891   -0.00154    0.00699    0.00668
AFIX 137
H8A   2   -0.171018    0.310975    0.164868    11.00000   -1.50000
H8B   2   -0.086501    0.337037    0.174789    11.00000   -1.50000
H8C   2   -0.124954    0.263083    0.206572    11.00000   -1.50000
AFIX   0
C9    1   -0.092562    0.087794    0.193715    11.00000    0.02696    0.03346 =
         0.03378    0.00967    0.00576   -0.00561
AFIX 137
H9A   2   -0.089226    0.129486    0.220372    11.00000   -1.50000
H9B   2   -0.053040    0.044800    0.197049    11.00000   -1.50000
H9C   2   -0.140876    0.058911    0.194776    11.00000   -1.50000
AFIX   0
C10   1   -0.050020    0.001660    0.092539    11.00000    0.02281    0.03540 =
         0.06308   -0.02114    0.00486   -0.00464
AFIX 137
H10A  2   -0.097699   -0.027848    0.088577    11.00000   -1.50000
H10B  2   -0.023506   -0.022976    0.120325    11.00000   -1.50000
H10C  2   -0.020243   -0.005827    0.063084    11.00000   -1.50000
AFIX   0
C11   1    0.256310   -0.026829    0.090837    11.00000    0.01914    0.01940 =
         0.02446   -0.00607   -0.00178    0.00848
C12   1    0.202859   -0.056243    0.125578    11.00000    0.02263    0.01408 =
         0.02811    0.00004   -0.00209    0.00335
C13   1    0.234117   -0.045742    0.174186    11.00000    0.02541    0.01917 =
         0.02819    0.00003    0.00123    0.00674
C14   1    0.304794   -0.005552    0.167976    11.00000    0.02312    0.01679 =
         0.03072   -0.00069   -0.00203    0.00720
C15   1    0.318223    0.006516    0.117391    11.00000    0.01892    0.02016 =
         0.02925   -0.00022   -0.00190    0.00527
C16   1    0.246444   -0.029761    0.036726    11.00000    0.03462    0.03174 =
         0.02708   -0.00211    0.00134    0.00879
AFIX 137
H16A  2    0.250873   -0.089521    0.025457    11.00000   -1.50000
H16B  2    0.284698    0.005648    0.021183    11.00000   -1.50000
H16C  2    0.197325   -0.007322    0.028232    11.00000   -1.50000
AFIX   0
C17   1    0.131554   -0.099714    0.114530    11.00000    0.02898    0.02004 =
         0.04141   -0.00037   -0.00573   -0.00084
AFIX 137
H17A  2    0.107614   -0.070856    0.087030    11.00000   -1.50000
H17B  2    0.099038   -0.096748    0.142982    11.00000   -1.50000
H17C  2    0.140898   -0.160260    0.106279    11.00000   -1.50000
AFIX   0
C18   1    0.199132   -0.073632    0.220007    11.00000    0.04212    0.02711 =
         0.02803    0.00653   -0.00142   -0.00500
AFIX 137
H18A  2    0.206480   -0.135825    0.224297    11.00000   -1.50000
H18B  2    0.145922   -0.060953    0.218902    11.00000   -1.50000
H18C  2    0.221764   -0.042638    0.247244    11.00000   -1.50000
AFIX   0
C19   1    0.357306    0.016082    0.208454    11.00000    0.02884    0.03956 =
         0.03417   -0.00420   -0.00914    0.00503
AFIX 137
H19A  2    0.329105    0.027207    0.238210    11.00000   -1.50000
H19B  2    0.385908    0.067604    0.199801    11.00000   -1.50000
H19C  2    0.391191   -0.032440    0.213781    11.00000   -1.50000
AFIX   0
C20   1    0.387719    0.043422    0.095286    11.00000    0.02034    0.03320 =
         0.04434    0.00653    0.00191    0.00380
AFIX 137
H20A  2    0.426489   -0.000880    0.094788    11.00000   -1.50000
H20B  2    0.404521    0.092739    0.114646    11.00000   -1.50000
H20C  2    0.377363    0.062417    0.062041    11.00000   -1.50000
AFIX   0
C21   1    0.198381    0.260119   -0.001811    11.00000    0.02023    0.01798 =
         0.02734    0.00221    0.00131    0.00025
C22   1    0.095006    0.444237   -0.053932    11.00000    0.02397    0.03571 =
         0.03028    0.00702   -0.00250   -0.00017
C23   1    0.050205    0.287575   -0.100379    11.00000    0.03661    0.04551 =
         0.03160    0.00012   -0.00156    0.00376
C24   1    0.076046    0.442263   -0.155249    11.00000    0.02246    0.04484 =
         0.02990    0.00328    0.00029   -0.00420
C25   1    0.172038    0.301297   -0.167844    11.00000    0.03680    0.05684 =
         0.03370   -0.00209    0.00203    0.00214
C26   1    0.219086    0.460372   -0.119408    11.00000    0.01970    0.05648 =
         0.04461    0.00877    0.00277   -0.00269
B1    3    0.118029    0.245712    0.083946    11.00000    0.01462    0.01659 =
         0.01959    0.00227    0.00284   -0.00262
B2    3    0.207680    0.195903    0.092810    11.00000    0.01625    0.01702 =
         0.02496   -0.00221    0.00019   -0.00036
B3    3    0.088866    0.230674    0.182277    11.00000    0.02102    0.02642 =
         0.02234   -0.00236    0.00163   -0.00205
H3    2    0.072223    0.253230    0.218646    11.00000   -1.50000
B4    3    0.181769    0.178073    0.190942    11.00000    0.01970    0.02498 =
         0.02107   -0.00039   -0.00112   -0.00390
H4    2    0.189761    0.174613    0.232211    11.00000   -1.50000
B5    3    0.124076    0.131416    0.096195    11.00000    0.01686    0.01763 =
         0.01949    0.00146   -0.00024   -0.00265
H5    2    0.115706    0.089611    0.060525    11.00000   -1.50000
B6    3    0.106640    0.123598    0.161764    11.00000    0.01691    0.02098 =
         0.01319   -0.00171   -0.00154   -0.00096
H6    2    0.080528    0.074311    0.189722    11.00000   -1.50000
PART -1 21.0
CL1   4    0.031458    0.751440    0.211619    21.00000    0.15543    0.15119 =
         0.15427   -0.00066    0.00003   -0.00302
CL2   4    0.008834    0.877299    0.266847    21.00000    0.15543    0.15119 =
         0.15427   -0.00066    0.00003   -0.00302
C27   1   -0.038198    0.781917    0.252450    21.00000    0.15543    0.15119 =
         0.15427   -0.00066    0.00003   -0.00302
AFIX  23
H33A  2   -0.086828    0.791873    0.236748    21.00000   -1.20000
H33B  2   -0.043327    0.742035    0.280320    21.00000   -1.20000
AFIX   0
PART -2 31.0
CL1B  4   -0.035678    0.616154    0.224135    31.00000    0.15543    0.15119 =
         0.15427   -0.00066    0.00003   -0.00302
CL2B  4   -0.066308    0.723220    0.289021    31.00000    0.15543    0.15119 =
         0.15427   -0.00066    0.00003   -0.00302
C27B  1   -0.063637    0.610569    0.284879    31.00000    0.15543    0.15119 =
         0.15427   -0.00066    0.00003   -0.00302
AFIX  23
H33C  2   -0.026207    0.583801    0.306425    31.00000   -1.20000
H33D  2   -0.112689    0.583010    0.289344    31.00000   -1.20000
AFIX   0
PART -3 41.0
CL1C  4    0.003087    0.697175    0.239258    41.00000    0.15543    0.15119 =
         0.15427   -0.00066    0.00003   -0.00302
CL2C  4   -0.018691    0.848719    0.210735    41.00000    0.15543    0.15119 =
         0.15427   -0.00066    0.00003   -0.00302
C27C  1   -0.072506    0.755241    0.216423    41.00000    0.15543    0.15119 =
         0.15427   -0.00066    0.00003   -0.00302
AFIX  23
H33E  2   -0.113672    0.761224    0.239956    41.00000   -1.20000
H33F  2   -0.090963    0.732947    0.184990    41.00000   -1.20000
PART 0
AFIX   0
HKLF 4


REM  SGGAR2 [Space group= Pbcn]
REM wR2 = 0.1340, GooF = S = 1.050, Restrained GooF = 1.047 for all data
REM R1 = 0.0488 for 6645 Fo > 4sig(Fo) and 0.0704 for all 8745 data
REM 464 parameters refined using 64 restraints

END

WGHT      0.0658     25.6334

REM Highest difference peak  2.122,  deepest hole -1.607,  1-sigma level  0.175
Q1    1   0.1318  0.3406 -0.1088  11.00000  0.05    2.12
Q2    1   0.1181  0.3698 -0.1030  11.00000  0.05    1.99
Q3    1   0.1561  0.3758 -0.1044  11.00000  0.05    1.99
Q4    1   0.1419  0.3991 -0.1075  11.00000  0.05    1.93
Q5    1   0.1205  0.3743 -0.1168  11.00000  0.05    1.92
Q6    1   0.0000  0.6854  0.2500  10.50000  0.05    1.71
Q7    1  -0.0157  0.8683  0.2173  11.00000  0.05    1.27
Q8    1   0.0480  0.7340  0.2077  11.00000  0.05    0.77
Q9    1   0.1196  0.4598 -0.1287  11.00000  0.05    0.60
Q10   1   0.2955 -0.0323  0.0986  11.00000  0.05    0.58
Q11   1   0.2082  0.4102 -0.1019  11.00000  0.05    0.57
Q12   1   0.0676  0.3971 -0.1370  11.00000  0.05    0.57
Q13   1   0.0915  0.3905 -0.1535  11.00000  0.05    0.57
Q14   1   0.0903  0.3436 -0.1495  11.00000  0.05    0.56
Q15   1   0.3415  0.4824 -0.1230  11.00000  0.05    0.55
Q16   1  -0.0992  0.1016  0.1074  11.00000  0.05    0.54
Q17   1   0.1321  0.3752 -0.0594  11.00000  0.05    0.54
Q18   1   0.0728  0.3209 -0.1305  11.00000  0.05    0.51
Q19   1   0.1549  0.5271 -0.1825  11.00000  0.05    0.51
Q20   1   0.0032  0.7685  0.2568  11.00000  0.05    0.50
;

_shelx_res_checksum              29586

# ............... End of .RES file ........................................... #
#------------------------------------------------------------------------------#

#...............................................................................
# .HKL SHELXL file: job.hkl
#...............................................................................

_shelx_hkl_file
;
   0   2   0 1187.86   83.52
   0  -2   0 1153.04   83.51
   0  -3   0    1.24    0.62
   0   3   0   -1.67    0.58
   0   4   0  535.81   38.62
   0  -4   0  542.76   38.62
   0   5   0    1.37    0.95
   0  -5   0    0.72    1.05
   0   6   0   49.25    4.07
   0  -6   0   51.81    4.10
   0  -7   0    5.17    1.56
   0   8   0   63.05    5.28
   0  -8   0   66.68    5.31
   0  -9   0    2.71    1.91
   0   9   0    3.39    1.87
   0  10   0  686.88   47.67
   0 -10   0  636.58   47.64
   0  11   0    2.64    2.49
   0 -11   0    1.06    2.42
   0 -12   0  139.64   11.14
   0  12   0  144.89   11.16
   0  13   0   -0.56    3.13
   0 -13   0    2.95    3.26
   0  14   0  208.54   16.10
   0  15   0   -4.14    4.58
   0 -16   0   80.26    8.42
   0  16   0   69.19    8.09
   0 -17   0   -1.02    5.94
   0  17   0    1.02    5.51
   0 -18   0  163.16   15.38
   0  18   0  181.08   16.34
   0  19   0   -1.74    7.86
   0 -19   0   17.45    8.60
   0  20   0   39.08   10.01
   0 -20   0   25.22   11.27
   1  -2   0    0.36    0.47
   1   2   0   -0.12    0.36
  -1   2   0   -0.21    0.44
  -1  -2   0    0.49    0.41
  -1   3   0  335.27   23.86
  -1  -3   0  331.24   23.85
   1   3   0  332.15   23.85
   1  -3   0  332.51   23.86
  -1   4   0    0.88    0.83
  -1  -4   0    0.67    0.86
   1   4   0    0.67    0.81
   1  -4   0   -0.57    0.87
  -1   5   0   45.97    3.50
   1   5   0   41.81    3.45
   1  -5   0   40.06    3.48
  -1  -5   0   44.95    3.49
   1   6   0    2.80    1.22
  -1   6   0    2.76    1.26
   1  -6   0    1.19    1.19
  -1  -6   0    0.18    1.21
   1  -7   0  200.06   15.13
   1   7   0  197.26   15.08
  -1  -7   0  210.21   15.11
  -1   7   0  219.72   15.16
  -1   8   0   -0.38    1.48
   1  -8   0    0.15    1.52
   1   8   0    2.91    1.67
  -1  -8   0   -0.72    1.51
   1   9   0   32.71    3.40
  -1   9   0   35.38    3.68
   1  -9   0   29.22    3.65
  -1  -9   0   30.99    3.61
   1 -10   0    3.51    2.05
  -1 -10   0   -0.16    1.98
   1  10   0    2.52    2.12
  -1  10   0   -3.21    1.89
   1 -11   0  239.27   17.60
   1  11   0  227.11   17.50
  -1 -11   0  244.41   17.60
  -1  11   0  233.70   17.61
  -1 -12   0    2.02    2.67
   1 -12   0   -3.06    2.59
  -1  12   0    2.15    2.63
   1  12   0    1.25    2.80
   1 -13   0    0.53    3.27
   1  13   0    4.75    3.06
  -1 -13   0    8.64    3.40
  -1  13   0    6.47    3.39
  -1  14   0    0.04    3.49
   1  14   0    2.63    3.74
   1  15   0   -0.73    4.01
   1 -16   0   -2.62    4.65
   1  16   0   -3.27    4.99
  -1  16   0    3.76    4.80
  -1  17   0   20.81    6.16
   1  17   0   15.48    6.13
  -1 -17   0   22.66    6.45
   1 -17   0   25.51    6.66
   1  18   0    1.69    6.36
  -1 -18   0   -1.61    6.48
   1 -18   0   -2.20    6.46
  -1  18   0    4.16    6.95
  -1  19   0   13.29    7.69
   1  19   0   23.07    8.33
   1 -19   0    3.13    8.33
  -1 -19   0   17.16    8.51
   1 -20   0   -2.62    9.41
  -1  20   0    7.03    9.77
   1  20   0    5.55    9.77
  -2   0   0  208.30   17.44
   2   0   0  262.64   17.57
  -2  -1   0    1.00    0.24
   2   1   0    0.09    0.18
   2   1   0    0.74    0.21
   2  -1   0    0.21    0.26
  -2   1   0    0.42    0.31
  -2  -1   0    0.24    0.23
  -2  -2   0  921.56   67.94
   2   2   0  941.43   67.94
   2  -2   0  958.29   67.96
  -2   2   0  987.31   67.96
  -2  -3   0   -0.03    0.64
   2   3   0   -0.42    0.59
   2  -3   0    0.27    0.68
  -2   3   0   -2.04    0.66
   2  -4   0   63.33    5.17
  -2   4   0   67.79    5.19
  -2  -4   0   70.11    5.18
   2   4   0   74.55    5.18
   2  -5   0   -2.87    0.91
  -2  -5   0    2.54    0.98
   2   5   0    2.13    0.95
  -2   5   0   -0.93    0.93
   2   6   0 1037.66   71.98
   2  -6   0  986.33   71.99
  -2  -6   0  994.94   71.98
  -2   7   0   -0.77    1.31
  -2  -7   0   -1.03    1.34
   2  -7   0   -2.69    1.26
   2   7   0    1.62    1.36
   2   8   0    5.66    1.64
   2  -8   0    9.84    1.83
  -2   8   0    2.45    1.55
  -2  -8   0    2.50    1.56
  -2   9   0   -0.06    1.82
   2  -9   0    0.49    1.83
   2   9   0   -3.54    1.71
  -2  -9   0    3.65    1.86
   2 -10   0    7.27    2.18
   2  10   0    6.33    2.13
  -2 -10   0    8.82    2.38
  -2  10   0    9.01    2.27
   2 -11   0    0.16    2.45
   2  11   0   -0.21    2.42
  -2  11   0   -0.13    2.49
  -2 -11   0    0.08    2.35
   2 -12   0   39.28    4.40
  -2 -12   0   31.37    4.01
  -2  12   0   22.11    3.77
   2  12   0   35.01    4.28
  -2 -13   0    1.65    3.09
   2 -13   0    2.68    3.34
   2  13   0   -1.06    3.15
  -2  13   0    3.90    3.41
   2 -14   0  261.89   19.39
   2  14   0  259.92   19.34
  -2  14   0  245.19   19.39
  -2  15   0    3.47    4.40
   2  15   0    1.98    4.34
  -2  16   0  233.05   18.75
   2  16   0  257.89   19.00
   2 -16   0  224.10   18.66
  -2 -17   0    3.63    5.82
   2  17   0    4.28    5.68
  -2  17   0    6.34    5.97
   2 -17   0    4.84    6.62
   2 -18   0    7.03    6.71
  -2 -18   0    7.83    6.90
  -2  18   0   -0.14    6.88
   2  18   0   14.41    7.07
  -2 -19   0   -0.05    8.01
   2  19   0   -4.78    7.71
  -2  19   0   -7.17    7.48
   2 -19   0   -3.45    8.20
   2  20   0   91.18   12.32
  -3   0   0    0.42    0.23
  -3   1   0  295.24   21.46
  -3  -1   0  315.32   21.43
  -3  -1   0  294.50   21.43
   3  -1   0  295.28   21.44
   3   2   0   -0.14    0.43
   3   2   0    2.12    0.41
  -3  -2   0    0.91    0.49
   3  -2   0   -0.79    0.48
  -3   2   0    0.66    0.56
  -3  -2   0    1.63    0.39
  -3  -3   0 1324.81   96.31
   3   3   0 1391.76   96.28
  -3   3   0 1383.28   96.34
   3  -3   0 1342.08   96.33
   3   3   0 1305.55   96.30
   3   4   0    2.03    0.82
  -3   4   0   -1.62    0.84
  -3  -4   0    2.14    0.80
   3  -4   0   -0.26    0.83
   3   5   0 1246.30   85.48
  -3   5   0 1226.89   85.51
   3  -5   0 1154.96   85.49
  -3  -5   0 1157.29   85.47
  -3  -6   0    0.30    1.12
   3   6   0   -1.20    1.13
   3  -6   0   -0.28    1.22
  -3   6   0   -1.03    1.33
   3   7   0   92.51    7.02
  -3  -7   0   99.21    7.08
   3  -7   0   77.20    7.06
  -3   7   0   98.54    7.14
  -3   8   0    0.35    1.63
   3   8   0    0.69    1.44
  -3  -8   0    1.98    1.70
   3  -8   0    1.35    1.56
  -3  -9   0  254.86   20.06
  -3   9   0  288.27   20.14
   3  -9   0  278.46   20.10
   3   9   0  278.75   20.10
  -3  10   0   -2.01    2.19
  -3 -10   0   -2.64    1.94
   3  10   0    3.18    2.10
   3 -10   0    0.93    2.20
   3  11   0  106.13    8.67
   3 -11   0  102.55    8.61
  -3 -11   0  114.88    8.80
  -3  11   0  105.98    8.68
  -3 -12   0    4.55    2.79
   3 -12   0   -0.52    2.88
  -3  12   0   -0.61    2.66
   3  12   0   -2.28    2.68
  -3  13   0  325.96   23.90
   3 -13   0  325.65   23.78
  -3 -13   0  310.06   23.87
   3  13   0  321.92   23.80
   3  14   0    0.28    3.61
  -3 -14   0    1.99    3.77
  -3  14   0    0.54    3.61
   3 -14   0    3.97    3.82
   3  15   0  179.00   14.38
  -3  15   0  169.32   14.47
  -3 -16   0   -7.29    5.08
   3  16   0    4.64    4.84
   3 -16   0    5.89    5.15
  -3  16   0    3.84    4.86
  -3  17   0    7.89    6.05
   3 -17   0    2.31    6.24
  -3 -17   0    6.03    5.77
   3  17   0   17.53    6.13
   3  18   0    4.26    6.62
   3 -18   0    1.21    7.12
  -3  18   0   -3.92    6.84
  -3 -18   0    5.57    7.15
  -3 -19   0    9.76    8.48
   3  19   0    3.44    7.83
  -3  19   0    2.67    7.71
   3 -19   0   -1.03    7.87
  -4   0   0  436.84   31.18
  -4  -1   0    1.56    0.34
  -4   1   0   -0.26    0.43
   4  -1   0   -0.67    0.31
  -4  -1   0    0.22    0.34
  -4  -2   0   55.59    3.80
   4  -2   0   50.82    3.83
   4   2   0   50.60    3.76
  -4  -2   0   45.90    3.80
  -4   2   0   50.21    3.87
   4   2   0   56.12    3.76
   4   3   0   -0.02    0.51
  -4   3   0   -0.17    0.73
   4  -3   0    2.11    0.74
  -4  -3   0    1.30    0.65
   4   3   0    1.68    0.58
  -4   4   0 1425.13   99.61
   4   4   0 1431.82   99.52
  -4  -4   0 1382.80   99.57
   4   4   0 1378.92   99.55
   4  -4   0 1354.15   99.58
   4  -5   0    1.33    1.10
   4   5   0   -0.29    0.92
  -4   5   0    2.28    1.10
  -4  -5   0    1.08    1.00
  -4  -6   0   42.89    3.55
   4   6   0   44.91    3.49
  -4   6   0   38.74    3.56
   4  -6   0   38.44    3.60
   4  -7   0    3.01    1.55
  -4   7   0    3.10    1.50
  -4  -7   0    1.84    1.46
   4   8   0  998.17   71.43
   4  -8   0  990.26   71.46
  -4   8   0 1031.72   71.51
  -4  -8   0  969.90   71.44
   4   9   0   -3.21    1.72
  -4   9   0   -0.53    1.92
   4  -9   0    2.51    1.86
  -4  -9   0   -0.74    1.74
   4 -10   0  327.10   24.50
  -4 -10   0  345.02   24.47
  -4  10   0  317.72   24.49
   4  10   0  351.47   24.45
   4  11   0   -0.46    2.27
  -4  11   0    2.19    2.52
   4 -11   0    3.72    2.59
  -4 -11   0   -1.39    2.54
   4 -12   0   87.65    7.50
  -4 -12   0   90.69    7.70
  -4  12   0   82.13    7.78
   4  12   0   82.66    7.54
   4  13   0   -0.21    3.08
   4 -13   0    1.91    3.41
  -4 -13   0    1.21    3.67
  -4  13   0   -0.86    3.22
   4 -14   0   19.71    4.34
  -4 -14   0   20.81    4.51
   4  14   0   19.02    4.26
  -4  14   0   23.83    4.55
   4  15   0    2.92    4.34
  -4 -15   0    2.00    4.39
  -4  15   0    3.16    4.35
  -4  16   0   65.45    7.32
  -4 -16   0   39.74    6.74
   4  16   0   47.52    7.63
   4 -16   0   52.00    6.92
  -4 -17   0   -4.52    6.08
  -4  17   0   -2.94    5.69
   4  17   0    2.00    5.98
   4 -17   0   -2.02    6.62
   4 -18   0   48.04    8.69
   4  18   0   55.35    8.54
  -4  18   0   71.80    9.26
  -4 -18   0   54.23    8.57
  -4  19   0   -2.72    7.88
   4  19   0   12.82    8.25
  -4 -19   0    0.42    8.65
   4 -19   0    2.04    8.64
  -5   0   0   -0.24    0.40
  -5  -1   0 1243.61   88.90
  -5   1   0 1248.57   88.93
   5  -1   0 1247.03   88.88
  -5   2   0    0.64    0.62
   5  -2   0    0.14    0.53
  -5  -2   0   -0.49    0.49
  -5  -2   0   -0.07    0.49
   5   3   0  448.74   32.44
   5   3   0  472.92   32.44
  -5  -3   0  460.59   32.46
  -5  -3   0  445.44   32.48
   5  -3   0  443.67   32.50
  -5   3   0  451.98   32.53
   5   4   0   -0.16    0.72
   5   4   0    0.57    0.64
   5  -4   0    1.13    0.90
  -5  -4   0    0.71    0.83
  -5   4   0   -0.86    0.95
   5  -5   0    2.97    1.06
   5   5   0    2.30    0.79
  -5   5   0    1.48    1.19
   5   5   0    1.58    0.93
  -5  -5   0    3.01    1.05
  -5   6   0    1.52    1.40
  -5  -6   0    1.12    1.22
   5   6   0   -1.93    1.03
   5  -6   0    0.50    1.26
  -5   7   0  322.77   23.62
   5   7   0  328.32   23.53
   5  -7   0  327.79   23.58
  -5  -7   0  323.36   23.55
  -5  -8   0   -2.27    1.48
  -5   8   0    0.61    1.73
   5   8   0    1.67    1.51
   5  -8   0    5.95    1.82
   5  -9   0  193.86   14.93
  -5  -9   0  205.08   14.93
  -5   9   0  212.07   15.09
   5   9   0  197.13   14.89
  -5  10   0   -1.09    2.32
   5 -10   0    2.34    2.15
  -5 -10   0    0.49    2.19
   5  10   0    1.01    2.10
   5 -11   0  269.12   20.65
   5  11   0  273.60   20.56
  -5  11   0  286.11   20.68
  -5 -11   0  288.14   20.67
   5  12   0   -0.51    2.70
   5 -12   0   -1.85    3.01
  -5 -12   0   -0.06    3.00
  -5  12   0   -1.78    2.80
  -5  13   0   64.39    7.25
   5  13   0   70.99    6.95
   5 -13   0   68.37    6.77
  -5  14   0    5.37    4.44
  -5 -14   0    4.31    3.83
   5 -14   0    2.21    3.97
   5  14   0   -1.52    3.59
   5  15   0  169.19   14.07
  -5  15   0  164.16   14.35
  -5 -15   0  175.24   14.27
  -5 -16   0   -1.62    5.00
   5  16   0   11.44    5.79
   5 -16   0    4.57    5.37
  -5  16   0   -4.11    5.20
  -5  17   0   22.45    6.63
  -5 -17   0    7.73    6.54
   5  17   0   26.29    6.50
   5 -17   0   21.77    6.88
   5 -18   0    4.27    7.39
   5  18   0   -0.90    7.02
  -5 -18   0   13.86   11.59
  -5  18   0    3.71    7.12
  -5  19   0  117.76   14.51
   5 -19   0   90.46   11.59
   5  19   0   79.95   11.07
  -6   0   0 1128.20   80.49
  -6   1   0   -0.86    0.54
  -6  -1   0    0.38    0.45
  -6  -2   0   63.03    4.53
   6  -2   0   60.47    4.51
  -6  -2   0   62.13    4.52
  -6   2   0   60.13    4.61
  -6   3   0    1.64    0.84
   6   3   0    0.01    0.35
  -6  -3   0   -0.54    0.66
   6   3   0   -0.43    0.40
  -6  -3   0   -0.96    0.55
   6  -4   0  212.38   15.48
   6   4   0  214.15   15.39
  -6   4   0  205.96   15.53
   6   4   0  218.92   15.40
  -6  -4   0  219.24   15.47
   6  -5   0    2.65    1.14
  -6  -5   0   -1.37    0.99
  -6   5   0   -1.08    1.23
   6   5   0    1.50    0.86
   6   5   0    1.12    0.76
   6   6   0  202.48   14.15
  -6  -6   0  190.70   14.24
   6   6   0  180.90   14.18
  -6   6   0  205.72   14.35
   6  -6   0  197.64   14.27
  -6  -7   0    0.52    1.39
   6   7   0   -0.99    1.29
  -6   7   0   -1.54    1.59
   6  -7   0    0.64    1.45
   6   7   0    1.55    1.05
   6  -8   0   33.25    3.46
  -6  -8   0   28.52    3.43
  -6   8   0   31.18    3.40
   6   8   0   35.63    2.95
   6   8   0   30.26    3.30
   6   9   0    4.70    1.86
  -6   9   0    4.15    2.28
   6  -9   0    4.10    1.95
  -6  -9   0    4.82    2.10
  -6  10   0    1.18    2.52
   6  10   0    3.50    2.13
  -6 -10   0    0.31    2.34
   6 -10   0   -1.59    2.23
  -6  11   0   -0.22    2.80
   6 -11   0    0.72    2.70
  -6 -11   0    5.16    2.76
   6  11   0    3.28    2.43
   6 -12   0   19.53    3.77
   6  12   0   25.74    3.54
  -6  12   0   20.88    3.70
  -6 -12   0   15.22    3.62
  -6  13   0    5.32    3.54
   6 -13   0   -1.56    3.18
   6  13   0    3.84    3.26
  -6 -14   0   39.62    5.60
   6 -14   0   63.21    6.87
   6  14   0   48.80    5.61
  -6  14   0   44.35    8.55
   6  15   0    7.90    4.44
  -6 -15   0   -0.91    4.76
  -6  15   0    0.38    4.55
  -6  16   0  207.88   17.50
   6 -16   0  208.66   16.89
   6  16   0  226.76   17.07
  -6 -16   0  191.08   17.16
  -6  17   0    1.85    6.33
  -6 -17   0    7.51    6.13
   6 -17   0    1.79    7.14
   6  17   0    5.27    5.93
   6 -18   0   38.43    8.09
   6  18   0   49.02    8.06
  -6  18   0   38.14    8.07
   6  19   0    7.87    8.36
  -6  19   0    4.65   12.28
  -7   0   0    0.61    0.54
  -7  -1   0  600.10   43.69
  -7   1   0  623.31   43.72
  -7  -2   0   -0.87    0.58
  -7   2   0    0.03    0.76
  -7  -3   0    4.85    0.84
   7  -3   0    4.25    0.79
  -7   3   0    3.46    1.03
  -7  -3   0    3.16    0.76
   7  -4   0    0.96    0.88
   7   4   0   -1.33    0.54
  -7  -4   0    0.47    0.86
   7   4   0    0.60    0.50
  -7   4   0    0.05    1.07
  -7  -5   0 2118.86  148.65
   7   5   0 2079.33  148.56
  -7   5   0 2030.15  148.98
   7   5   0 2026.08  148.55
   7  -5   0 2156.15  148.65
  -7   6   0    0.88    1.54
   7   6   0    0.20    1.01
   7  -6   0    1.87    1.31
  -7  -6   0    0.58    1.26
   7   6   0    2.35    0.99
   7   7   0   57.43    4.67
   7  -7   0   61.78    4.89
  -7  -7   0   58.50    4.82
  -7   7   0   50.74    4.88
   7   7   0   60.40    4.58
   7  -8   0   -1.69    1.70
   7   8   0   -1.13    2.26
  -7   8   0    3.29    1.95
  -7  -8   0   -2.25    1.74
   7   8   0    2.51    1.28
   7   9   0    0.61    1.75
   7  -9   0   -3.71    1.97
  -7   9   0   -0.81    2.22
   7   9   0    2.07    1.42
  -7  -9   0   -0.50    1.95
   7  10   0   -1.55    1.61
   7 -10   0    0.11    2.38
  -7 -10   0    0.92    2.18
  -7  10   0   -1.06    2.54
   7  10   0    0.56    2.04
   7 -11   0   13.28    3.12
  -7 -11   0   12.85    2.86
   7  11   0    6.08    2.09
   7  11   0   11.83    2.75
  -7  11   0   11.80    3.25
   7  12   0   -0.22    2.82
   7 -12   0    1.93    3.05
  -7 -12   0    1.87    2.98
  -7  12   0    4.44    3.25
  -7  13   0  146.38   12.83
   7  13   0  171.13   12.69
   7 -13   0  157.18   12.68
  -7 -13   0  165.24   12.76
   7 -14   0   -1.63    4.06
   7  14   0    1.91    3.76
  -7  14   0    0.16    4.31
  -7 -14   0   -5.61    4.00
   7  15   0   20.48    4.82
  -7 -15   0   13.67    5.35
  -7  15   0   16.82    5.64
   7 -16   0    0.74    5.18
  -7  16   0   -0.43    5.47
   7  16   0    5.80    5.18
  -7 -16   0   -2.44    6.34
   7 -17   0   21.72    7.95
  -7 -17   0   11.36    6.65
  -7  17   0   21.20    7.12
   7  17   0   31.51    6.52
  -7  18   0   -2.19    7.58
   7 -18   0    3.36    7.52
   7  18   0    3.47    6.97
  -7  19   0   75.51   13.54
   7  19   0  105.79   11.37
  -8   0   0 1181.95   84.36
  -8   1   0   -0.28    0.72
  -8  -1   0    0.23    0.58
  -8  -2   0  451.20   31.74
  -8   2   0  435.79   31.79
   8  -3   0   -0.57    0.64
  -8   3   0   -0.14    1.00
  -8  -3   0   -0.30    0.73
  -8  -4   0   40.71    3.42
  -8  -4   0   43.12    3.51
   8  -4   0   47.21    3.48
  -8   4   0   43.95    3.68
  -8  -5   0   -0.18    1.09
   8  -5   0    2.34    1.39
  -8   5   0    1.10    1.38
   8   5   0    0.78    0.62
   8   5   0    0.27    0.67
   8   6   0    2.22    0.99
   8  -6   0    1.66    1.36
  -8   6   0    5.34    1.73
   8   6   0    1.27    0.94
  -8  -6   0    1.47    1.30
   8  -7   0    2.26    1.59
   8   7   0    0.98    1.21
   8   7   0   -0.21    1.25
  -8  -7   0    0.86    1.56
  -8   7   0    0.87    1.76
   8  -8   0   24.60    3.03
   8   8   0   21.46    2.49
  -8  -8   0   21.45    2.59
   8   8   0   19.81    2.29
  -8   8   0   16.81    2.76
  -8  -9   0    1.66    2.04
  -8   9   0   -3.06    2.10
   8   9   0   -2.62    1.69
   8   9   0   -1.86    1.47
   8  -9   0   -1.63    2.06
   8 -10   0   47.16    4.78
  -8 -10   0   42.58    4.80
   8  10   0   50.65    4.24
  -8  10   0   44.18    5.13
   8  10   0   37.68    4.51
  -8  11   0    3.27    3.02
   8  11   0    3.44    2.42
   8 -11   0   -1.28    2.60
   8  11   0    1.92    1.99
  -8 -11   0    3.32    2.96
   8  12   0  612.05   44.36
   8 -12   0  655.93   44.51
  -8 -12   0  568.52   44.49
  -8  12   0  605.45   44.62
   8  12   0  627.98   44.21
   8  13   0    1.65    2.61
  -8  13   0   -0.17    3.62
   8 -13   0    2.31    3.56
   8  13   0    3.51    3.30
  -8 -13   0    0.46    3.93
   8 -14   0   20.79    4.85
   8  14   0   15.37    4.29
  -8 -14   0   33.16    5.17
  -8  14   0   22.70    4.82
   8  14   0   20.83    3.58
   8  15   0    1.12    4.56
  -8  15   0    9.01    5.42
   8  15   0    2.92    3.52
  -8 -15   0    4.62    5.22
  -8  16   0    2.75    6.12
   8  16   0   -0.02    5.23
   8 -16   0   -1.91    5.39
  -8 -17   0   -0.18    6.57
  -8  17   0   -0.08    6.61
   8 -17   0   12.58    7.83
   8  18   0   28.11    7.53
   8  18   0   19.52    8.14
  -8  18   0   15.46    8.48
  -9   0   0    1.17    0.74
  -9   1   0  272.34   20.10
  -9  -1   0  286.81   20.06
  -9  -2   0   -1.28    0.71
  -9   2   0   -0.13    0.93
  -9   3   0   80.55    5.90
  -9  -3   0   74.01    5.75
   9  -4   0    0.18    0.84
  -9  -4   0    0.75    0.87
  -9   4   0    1.43    1.25
  -9   5   0  281.02   21.02
  -9  -5   0  291.76   20.92
   9  -5   0  295.92   21.01
   9   6   0    1.41    0.72
   9   6   0    0.63    0.82
  -9   6   0    2.12    1.76
   9  -6   0    2.30    1.36
  -9   7   0   34.69    3.92
   9  -7   0   36.57    3.58
   9   7   0   38.34    3.16
  -9  -7   0   30.30    3.53
   9   7   0   38.51    3.11
  -9  -8   0   -1.22    1.83
  -9   8   0    1.69    2.08
   9  -8   0    1.51    1.86
   9   8   0    4.88    1.44
   9  -9   0   20.73    2.99
   9   9   0   20.80    2.54
  -9   9   0   29.26    3.46
  -9  -9   0   33.03    3.65
   9  10   0    4.85    2.08
   9 -10   0    1.02    2.41
   9  10   0    0.82    1.82
  -9  10   0   -4.88    2.64
  -9 -10   0   -1.22    2.49
  -9 -11   0  247.04   19.51
   9  11   0  272.38   19.29
  -9  11   0  257.17   19.59
   9 -11   0  268.76   19.48
   9 -12   0    4.23    3.46
  -9  12   0    1.15    3.40
  -9 -12   0    2.24    3.27
   9  12   0    1.75    2.82
   9  12   0   -0.60    2.38
  -9  13   0   35.50    7.94
   9  13   0   28.82    3.74
   9 -13   0   36.56    4.81
  -9 -13   0   26.35    4.72
   9  13   0   24.67    4.15
  -9  14   0   -0.30    4.50
   9 -14   0    0.44    4.26
   9  14   0    0.14    3.84
   9  14   0   -3.74    3.08
  -9 -14   0    1.23    4.44
   9  15   0   25.12    4.97
  -9  15   0   16.18    5.83
   9  15   0   24.26    4.26
  -9 -15   0   11.38    5.26
   9 -16   0    4.83    5.93
   9  16   0   -1.71    4.25
  -9  16   0   -0.51    6.40
   9  16   0   -1.67    5.13
  -9  17   0    0.51    7.24
   9  17   0    4.14    6.17
   9  17   0    6.30    5.68
  -9  18   0    9.24    8.15
 -10   0   0   85.13    6.31
 -10  -1   0    2.47    0.83
 -10   1   0    1.67    0.97
 -10   2   0   70.78    5.53
 -10  -2   0   73.31    5.40
 -10  -3   0    1.00    0.98
 -10   3   0    0.28    1.19
 -10  -4   0   15.75    1.76
 -10   4   0    9.02    1.99
 -10   5   0   -0.37    1.54
  10  -5   0   -0.83    1.06
 -10  -6   0  109.99    7.98
  10  -6   0   99.15    7.87
 -10   6   0  105.41    8.19
  10  -7   0   -0.99    1.53
  10   7   0    1.18    0.86
  10   7   0    0.31    0.74
 -10   7   0    2.16    2.06
 -10  -7   0   -0.99    1.67
 -10  -8   0  352.73   25.91
  10   8   0  358.98   25.62
 -10   8   0  342.87   26.03
  10   8   0  374.56   25.64
  10  -8   0  352.02   25.84
 -10   9   0    1.99    2.56
  10   9   0    1.90    2.48
  10   9   0    0.12    1.54
  10  -9   0    1.11    2.20
 -10  -9   0    1.97    2.28
  10  10   0   14.28    2.71
  10  10   0   14.51    2.42
 -10 -10   0   22.81    3.19
 -10  10   0   23.50    3.65
  10 -10   0   13.67    2.92
 -10 -11   0   -1.02    3.05
  10  11   0    2.01    2.18
 -10  11   0   -0.60    3.42
  10 -11   0   -1.65    2.92
  10  11   0    3.14    2.37
 -10 -12   0  125.94   10.68
  10  12   0  136.42   10.01
  10 -12   0  129.05   10.58
  10  12   0  115.87   10.13
 -10  12   0  129.38   11.07
  10  13   0    3.40    3.25
  10 -13   0    3.27    4.01
  10  13   0   -3.08    2.87
 -10 -13   0   -0.26    4.16
 -10  13   0   -1.88    4.20
  10  14   0    2.54    3.40
 -10  14   0   14.19    4.95
  10  14   0    6.11    3.83
  10 -14   0    9.29    4.71
 -10 -14   0    8.89    5.09
  10  15   0   -1.48    4.32
 -10  15   0   -0.19    5.60
  10  15   0    2.73    3.95
 -10  16   0   15.10    7.08
  10  16   0   16.61    5.85
  10  16   0   25.12    5.56
 -10  17   0   14.48    8.01
 -11   0   0    2.95    1.00
 -11  -1   0    6.09    1.10
 -11   2   0    0.80    1.19
 -11  -2   0    1.35    0.98
 -11   3   0  363.28   24.88
 -11  -3   0  326.51   24.77
 -11   4   0    0.86    1.48
 -11  -4   0   -0.93    1.06
 -11   5   0   35.83    3.91
 -11  -5   0   41.18    3.39
 -11   6   0   -1.21    1.90
 -11   7   0   93.03    7.94
  11  -7   0  101.96    7.56
  11   8   0    0.60    0.75
  11  -8   0   -0.61    1.87
 -11   8   0   -3.99    2.45
  11   9   0  305.10   22.11
  11   9   0  302.66   22.12
 -11  -9   0  313.41   22.54
 -11   9   0  304.26   22.71
  11  -9   0  311.76   22.45
 -11 -10   0    2.78    2.84
 -11  10   0    0.69    3.14
  11  10   0    2.19    1.72
  11 -10   0    1.87    2.53
 -11 -11   0  648.49   43.47
 -11  11   0  537.84   43.54
  11  11   0  601.77   43.07
  11 -11   0  601.84   43.35
  11  11   0  605.23   43.33
  11 -12   0    2.34    3.51
 -11  12   0    6.24    4.30
  11  12   0    2.62    2.58
  11  12   0    2.72    2.61
  11 -13   0   82.37    7.96
 -11  13   0   91.44    9.06
  11  13   0   74.48    7.16
  11  13   0   63.76    7.10
  11  14   0    0.71    3.52
 -11  14   0   -2.32    5.27
  11  14   0   -0.02    3.43
 -11  15   0   17.56    6.50
  11  15   0   16.69    4.60
 -11  16   0   -0.47    7.19
 -11  17   0   -0.26    8.35
 -12   0   0  119.85    8.85
 -12   1   0   -0.25    1.21
 -12  -1   0   -0.90    1.05
 -12   2   0  168.53   12.25
 -12  -2   0  165.16   12.15
 -12  -3   0    1.23    1.22
 -12   3   0    2.53    1.61
 -12  -4   0  269.47   18.41
 -12   4   0  238.13   18.54
 -12   5   0    2.10    1.84
 -12  -5   0    1.20    1.45
 -12   6   0  146.12   11.20
 -12   7   0    0.25    2.31
 -12   8   0   37.24    4.23
 -12   9   0    1.82    3.00
  12  10   0   -1.56    1.04
  12  10   0    0.19    1.26
 -12  10   0    2.09    3.22
  12  11   0    1.35    1.85
  12  11   0   -1.07    2.22
 -12  11   0   -0.53    3.87
  12  12   0    0.48    2.29
 -12  13   0    1.01    4.79
  12  13   0   -0.73    2.77
  12  13   0   -1.62    2.88
 -12  14   0   59.18    7.93
  12  14   0   66.60    6.68
 -12  15   0    2.79    6.58
 -12  16   0   -2.58    7.56
 -12  17   0    0.60    8.94
 -13   0   0    1.32    1.26
 -13   1   0   14.73    1.91
 -13  -1   0   14.94    1.78
 -13  -2   0    0.95    1.25
 -13   2   0    0.40    1.50
 -13   3   0   73.57    5.85
 -13  -3   0   69.35    5.63
 -13  -4   0    0.28    1.39
 -13   4   0    2.99    1.90
 -13  -5   0   77.51    5.95
 -13   5   0   70.07    6.35
 -13   6   0    1.52    2.28
 -13   7   0   11.78    2.92
 -13   8   0   -2.49    2.82
 -13   9   0    4.14    3.22
 -13  10   0    3.31    3.51
 -13  11   0   10.13    4.25
  13  12   0    0.78    1.54
 -13  12   0   -3.23    4.56
 -13  13   0   73.53    8.30
 -13  14   0   -3.72    5.79
 -13  15   0    9.98    6.74
 -13  16   0    1.76    7.90
 -14   0   0  158.63   11.70
 -14  -1   0   -0.20    1.40
 -14   1   0    2.91    1.56
 -14  -2   0  165.26   12.15
 -14  -3   0   -2.44    1.49
 -14   3   0    1.22    1.84
 -14   4   0  548.77   38.51
 -14  -4   0  518.63   38.56
 -14   5   0    0.36    2.26
 -14  -5   0   -3.48    1.51
 -14   6   0  148.95   11.61
 -14   7   0    5.89    2.86
 -14   8   0   23.80    3.90
 -14   9   0    1.33    3.45
 -14  10   0    8.74    3.97
 -14  11   0   -1.22    4.29
 -14  12   0   75.88    8.32
 -14  13   0    2.20    5.51
 -14  14   0   15.33    7.01
 -14  15   0    0.18    7.82
 -14  16   0   11.14    9.09
 -15   0   0    2.26    1.67
 -15  -1   0   59.42    4.98
 -15  -2   0   -0.71    1.59
 -15   2   0   -0.21    1.88
 -15  -3   0    0.72    1.99
 -15   3   0   10.54    2.28
 -15  -4   0    2.48    1.79
 -15   4   0   -0.91    2.24
 -15  -5   0  106.15    8.29
 -15   5   0  109.26    8.81
 -15   6   0    5.27    2.81
 -15   7   0  176.09   13.72
 -15   8   0    3.74    3.47
 -15   9   0    7.92    3.87
 -15  10   0    1.54    4.21
 -15  11   0    5.49    5.20
 -15  12   0   -3.02    5.46
 -15  13   0   16.20    6.75
 -15  14   0    3.90    7.18
 -15  15   0   19.44    8.56
 -16   0   0   59.85    5.27
 -16   1   0    0.30    1.95
 -16   2   0    6.51    2.26
 -16  -3   0    4.35    2.07
 -16   3   0   -0.24    2.29
 -16   4   0    6.93    2.70
 -16  -4   0   11.30    2.21
 -16   5   0   -0.73    2.77
 -16  -5   0    1.41    2.02
 -16   6   0   52.99    6.09
 -16   7   0    2.81    3.50
 -16   8   0  339.76   25.36
 -16   9   0   -0.79    4.17
 -16  10   0   50.04    6.44
 -16  11   0   -1.91    5.20
 -16  12   0  100.72   11.56
 -16  13   0    1.81    7.08
 -16  14   0   -5.49    7.59
 -17   0   0    1.38    2.17
 -17  -1   0   -0.40    2.08
 -17   1   0    1.37    2.24
 -17   2   0    2.97    2.36
 -17  -2   0   -0.46    2.13
 -17   3   0   42.74    4.74
 -17  -3   0   32.21    3.72
 -17  -4   0    1.14    2.25
 -17   4   0    4.87    2.90
 -17  -5   0  183.41   12.95
 -17   5   0  157.50   13.40
 -17   6   0    0.66    3.50
 -17   7   0  375.79   27.88
 -17   8   0    4.75    4.24
 -17   9   0   44.47    6.10
 -17  10   0    3.30    5.38
 -17  11   0   -1.44    5.78
 -17  12   0    1.36    6.61
 -17  13   0   -1.43    7.70
 -18   0   0   74.36    6.60
 -18   1   0   -0.46    2.57
 -18  -1   0   -1.95    2.43
 -18  -2   0   72.36    6.80
 -18   2   0   85.34    7.07
 -18  -3   0    0.90    2.58
 -18   3   0   -3.17    2.88
 -18   4   0   15.95    3.56
 -18  -4   0   10.92    2.79
 -18   5   0    6.53    3.52
 -18  -5   0    1.58    2.55
 -18   6   0  213.31   16.59
 -18   7   0    5.40    4.36
 -18   8   0   37.89    5.93
 -18   9   0    1.13    5.74
 -18  10   0    3.08    5.80
 -18  11   0    6.98    6.70
 -18  12   0  105.14   13.31
 -19   0   0    2.96    2.88
 -19  -1   0   79.68    7.59
 -19   1   0   93.47    7.68
 -19  -2   0   -1.99    2.82
 -19   2   0   -0.93    3.09
 -19  -3   0    0.33    2.98
 -19   3   0    4.93    3.38
 -19  -4   0   -1.16    2.82
 -19   4   0    0.14    3.55
 -19   5   0  120.32   10.90
 -19  -5   0  128.86   10.10
 -19   6   0    1.61    4.33
 -19   7   0    8.18    4.92
 -19   8   0    9.99    5.34
 -19   9   0   51.39    7.39
 -19  10   0    2.68    6.59
 -19  11   0   17.49    7.75
 -20   0   0  163.04   12.80
 -20   1   0   -1.91    3.36
 -20  -1   0    1.38    3.19
 -20   2   0   15.12    3.90
 -20  -2   0   12.95    3.59
 -20   3   0    2.06    3.84
 -20  -3   0   -0.37    3.28
 -20   4   0   32.81    5.10
 -20  -4   0   32.56    4.56
 -20   5   0    0.51    4.47
 -20   6   0    5.59    4.88
 -20   7   0    0.89    5.40
 -20   9   0   -1.02    6.58
 -20  10   0   45.00    8.67
   0  -2   1 3502.98  248.07
   0  -2  -1 3214.56  248.05
   0   2   1 3718.40  248.07
   0  -3  -1   -1.01    0.65
   0   3  -1    0.35    0.67
   0  -3   1   -0.34    0.64
   0   4  -1   70.88    5.70
   0   4   1   76.16    5.74
   0  -4  -1   81.98    5.71
   0  -4   1   77.54    5.75
   0   5  -1    0.65    0.92
   0  -5  -1    0.40    0.96
   0  -5   1   -1.13    0.99
   0   5   1   -0.68    0.96
   0  -6   1  116.58    8.19
   0   6  -1  107.28    8.13
   0   6   1  113.84    8.18
   0  -6  -1   99.37    8.11
   0   7  -1    4.31    1.44
   0  -7   1    0.78    1.39
   0   7   1   -1.39    1.40
   0  -7  -1   -2.63    1.35
   0   8   1  532.76   37.62
   0  -8   1  516.01   37.61
   0   8  -1  507.22   37.61
   0  -8  -1  532.92   37.62
   0   9   1    0.31    1.80
   0  -9   1    3.30    1.91
   0  -9  -1    1.76    1.80
   0   9  -1    2.51    1.87
   0 -10  -1   30.99    3.71
   0  10  -1   26.28    3.23
   0  10   1   31.56    3.75
   0 -10   1   22.66    3.24
   0  11  -1    0.39    2.28
   0  11   1   -0.84    2.35
   0 -11  -1    0.32    2.39
   0 -11   1   -1.52    2.25
   0 -12   1    1.21    2.70
   0 -12  -1    5.28    2.69
   0  12  -1    2.05    2.64
   0  12   1    7.36    2.75
   0 -13   1   -2.76    3.15
   0 -13  -1   -1.07    2.94
   0  13  -1   -0.37    3.20
   0  13   1   -4.89    2.88
   0  14  -1    3.23    3.68
   0  14   1    8.93    3.97
   0  15  -1    2.24    4.44
   0  16   1  132.52   11.95
   0  16  -1  156.51   12.53
   0 -16  -1  120.16   11.79
   0 -16   1  128.34   12.97
   0 -17  -1   -0.18    5.96
   0  17   1   -0.10    5.73
   0 -17   1   -0.54    5.78
   0  17  -1   -0.63    5.31
   0  18   1   29.81    7.70
   0  18  -1   47.61    7.79
   0 -18  -1   24.28    7.12
   0 -18   1   25.77    7.14
   0  19   1   -2.29    8.01
   0  19  -1   -5.40    7.97
   0 -19   1   -1.72    8.19
   0  20   1   43.79   10.55
   0  20  -1   62.91   10.90
  -1  -1   1  209.72   16.50
   1   2   1   98.22    7.13
   1  -2  -1   98.77    7.13
  -1  -2   1   94.73    7.12
  -1   2   1   98.93    7.13
  -1  -2  -1  100.93    7.13
   1   2  -1   97.92    7.12
   1  -2   1  100.30    7.15
  -1   3  -1  201.11   14.64
   1   3   1  215.83   14.64
   1  -3  -1  192.18   14.63
  -1  -3   1  199.91   14.64
  -1   3   1  199.72   14.63
   1   3  -1  201.16   14.63
   1  -3   1  207.43   14.65
  -1  -3  -1  209.37   14.64
   1   4   1   13.15    1.58
  -1  -4   1   11.96    1.51
   1  -4  -1   12.61    1.51
  -1   4  -1   14.47    1.57
   1  -4   1   12.50    1.57
   1   4  -1   13.96    1.49
  -1   4   1   16.25    1.55
  -1  -4  -1   16.19    1.62
   1   5   1   45.35    3.86
  -1  -5   1   45.58    3.87
  -1   5  -1   52.89    3.96
   1  -5  -1   48.26    3.92
   1  -5   1   56.10    3.93
  -1   5   1   55.21    3.91
   1   5  -1   42.79    3.90
  -1  -5  -1   46.87    3.86
   1   6   1   37.93    3.22
  -1  -6   1   37.01    3.22
  -1   6  -1   32.38    3.12
   1  -6  -1   37.60    3.14
  -1  -6  -1   40.46    3.21
   1  -6   1   33.24    3.25
   1   6  -1   35.41    3.19
  -1   6   1   33.30    3.22
  -1   7  -1  158.36   11.48
   1   7   1  161.41   11.43
   1  -7  -1  158.74   11.46
  -1  -7   1  148.39   11.42
  -1  -7  -1  136.48   11.39
  -1   7   1  153.10   11.46
   1   7  -1  148.91   11.43
   1  -7   1  173.64   11.50
  -1  -8   1  147.93   11.32
   1   8   1  152.85   11.32
   1  -8  -1  138.38   11.34
  -1   8   1  152.48   11.37
   1  -8   1  156.77   11.39
   1   8  -1  149.68   11.30
  -1  -8  -1  166.99   11.38
  -1   9  -1  534.20   38.47
   1   9   1  504.67   38.41
   1  -9  -1  551.06   38.46
  -1  -9   1  546.81   38.45
   1   9  -1  523.19   38.42
  -1  -9  -1  557.70   38.46
   1  -9   1  513.36   38.45
  -1   9   1  534.32   38.46
   1  10   1  358.35   24.54
  -1 -10   1  328.45   24.53
  -1  10  -1  350.34   24.56
   1 -10  -1  320.18   24.51
   1  10  -1  314.41   24.45
  -1 -10  -1  333.42   24.51
  -1  10   1  346.76   24.56
   1 -10   1  336.72   24.55
  -1  11  -1   -2.30    2.35
   1  11   1    5.88    2.54
   1 -11  -1    7.83    2.60
  -1 -11   1    6.22    2.58
   1  11  -1    5.16    2.39
   1 -11   1    6.20    2.45
  -1 -11  -1    5.42    2.37
  -1  11   1    6.89    2.48
  -1  12  -1    9.82    2.82
   1 -12  -1    4.92    2.73
  -1 -12   1    9.22    2.78
   1  12   1    8.52    3.01
  -1 -12  -1    2.94    2.68
   1 -12   1    1.38    2.75
   1  12  -1    3.20    2.93
  -1  12   1    5.09    2.70
   1 -13  -1   33.09    4.50
  -1  13  -1   39.34    4.65
   1  13   1   41.93    5.05
  -1 -13   1   38.55    5.00
   1  13  -1   43.01    4.71
   1 -13   1   41.15    4.81
  -1 -13  -1   36.45    4.52
  -1  13   1   31.59    4.61
   1  14   1   59.49    6.75
  -1  14  -1   60.03    7.25
   1 -14  -1   53.07    6.42
  -1  14   1   75.18    7.38
   1  14  -1   68.55    7.08
   1  15   1    8.51    4.45
   1  15  -1    8.04    4.57
  -1  15   1    7.67    5.00
   1  16   1   34.50    6.25
   1 -16  -1   34.53    5.95
  -1 -16  -1   40.20    7.16
   1  16  -1   37.68    5.81
   1 -16   1   41.57    6.27
  -1  16   1   36.50    5.91
  -1  17  -1   27.24    6.09
   1 -17  -1   29.73    6.73
   1  17   1   29.80    6.31
  -1 -17   1   22.06    6.38
   1  17  -1   24.82    6.46
  -1  17   1   14.68    6.37
  -1 -17  -1   21.95    6.41
   1 -17   1   12.98    6.34
   1 -18  -1    6.12    6.54
  -1  18  -1    4.17    7.01
  -1 -18   1    7.95    6.60
   1  18   1   -2.08    6.61
  -1  18   1   -2.96    7.00
  -1 -18  -1   -1.97    6.46
   1 -18   1   -1.12    6.55
   1  18  -1    1.98    6.32
  -1 -19   1   23.43    8.49
  -1  19  -1   32.90    8.21
   1  19   1   10.68    8.32
   1 -19   1   31.99    8.70
   1  19  -1   37.43    8.79
  -1  19   1   15.92    7.97
  -1  20  -1   11.64   10.21
   1  20   1   -5.31    9.63
  -1  20   1   -6.35   10.42
   1  20  -1   13.37    9.72
   1 -20   1    3.41   11.20
   2   0   1    0.11    0.20
  -2   0  -1    0.19    0.26
  -2   1  -1 1003.96   68.92
   2   1   1  960.96   68.90
  -2   1   1  932.84   68.89
   2   2   1   33.44    2.34
   2   2   1   29.89    2.37
  -2   2  -1   28.95    2.40
   2  -2  -1   31.31    2.37
  -2  -2   1   31.78    2.35
  -2   2   1   32.29    2.39
   2  -2   1   26.89    2.42
  -2  -2  -1   30.95    2.38
   2   2  -1   33.71    2.34
  -2  -3   1    1.05    0.68
   2   3   1    1.19    0.66
  -2   3  -1    1.15    0.74
   2  -3  -1    0.49    0.61
   2  -3   1    0.80    0.76
   2   3  -1    0.10    0.60
  -2   3   1    1.33    0.68
  -2  -3  -1   -1.76    0.65
   2   4   1   35.43    3.05
   2  -4  -1   39.62    3.09
  -2  -4   1   43.44    3.09
  -2   4  -1   36.35    3.07
  -2   4   1   34.64    3.07
   2  -4   1   33.67    3.11
   2   4  -1   39.61    3.04
  -2  -4  -1   40.70    3.08
   2   5   1   15.13    1.83
   2  -5  -1   17.54    1.78
  -2   5  -1   15.20    1.83
   2   5  -1   13.29    1.66
   2  -5   1   17.58    1.81
  -2  -5  -1   14.97    1.74
  -2   5   1   14.37    1.91
   2   6   1   87.65    6.88
  -2  -6   1   92.32    6.90
   2  -6  -1  100.33    6.97
   2  -6   1   88.07    6.93
  -2  -6  -1   91.01    6.90
   2   6  -1   90.67    6.92
   2  -7  -1   18.45    2.06
   2   7   1   14.05    1.90
  -2  -7   1   13.52    1.85
  -2   7  -1    9.56    1.74
  -2  -7  -1    7.72    1.75
   2   7  -1   10.84    1.69
  -2   7   1   16.26    1.94
   2  -7   1   12.07    1.82
  -2  -8   1  205.27   14.91
  -2   8  -1  213.08   14.95
   2   8   1  190.39   14.88
   2  -8  -1  216.05   14.92
   2   8  -1  184.01   14.84
   2  -8   1  195.80   14.88
  -2  -8  -1  201.59   14.86
  -2   8   1  213.91   14.91
  -2  -9   1   -1.00    1.81
   2  -9  -1   -0.05    1.81
  -2   9  -1   -0.07    1.85
   2   9   1   -0.50    1.81
  -2  -9  -1   -1.56    1.66
  -2   9   1   -0.09    1.74
   2   9  -1   -0.05    1.75
   2  -9   1   -1.69    1.75
   2 -10  -1    1.26    2.15
   2  10   1    0.15    2.05
  -2 -10   1    1.56    2.06
  -2  10  -1    4.94    2.26
   2 -10   1    3.50    2.25
  -2 -10  -1    1.90    2.02
   2  10  -1    0.19    1.99
  -2  10   1    3.17    2.12
   2  11   1   75.44    6.75
  -2  11  -1   96.60    7.09
  -2 -11   1   80.56    6.84
   2 -11  -1   81.32    6.84
  -2 -11  -1   83.13    6.81
  -2  11   1   81.29    7.06
   2  11  -1   71.56    6.69
   2 -11   1   73.26    7.02
  -2  12  -1  130.59    9.58
   2  12   1  140.53    9.56
   2 -12  -1  115.10    9.51
  -2 -12   1  108.89    9.67
   2  12  -1  119.47    9.47
  -2  12   1  108.83    9.52
   2 -12   1  110.68    9.51
  -2 -12  -1  107.52    9.61
   2  13   1   76.67    7.32
  -2  13  -1   61.22    6.94
  -2 -13   1   82.14    7.03
   2 -13  -1   64.13    6.92
  -2  13   1   74.21    7.02
  -2 -13  -1   75.69    7.22
   2  13  -1   80.77    7.28
   2 -13   1   77.60    7.05
  -2  14  -1  151.81   12.22
   2  14   1  126.75   12.02
   2 -14  -1  165.42   12.15
  -2  14   1  138.73   12.15
   2  14  -1  127.11   11.95
   2 -14   1  163.19   12.21
   2  15   1   -0.14    3.92
  -2  15  -1    6.55    4.22
   2  15  -1    5.57    4.21
  -2  15   1    5.96    4.12
  -2 -16   1   17.13    5.01
  -2  16  -1   12.46    5.29
   2  16   1   11.43    5.02
   2 -16  -1    2.20    4.98
   2 -16   1    6.71    4.89
   2  16  -1   18.46    5.29
  -2  16   1    1.81    4.76
  -2 -16  -1   -1.78    5.00
  -2 -17   1   86.33   10.58
   2  17   1   88.19    9.56
   2 -17  -1   82.19   10.07
  -2  17  -1   88.40   10.76
   2  17  -1   80.56   10.30
   2 -17   1   83.73   10.63
  -2  17   1   93.48   11.11
  -2 -17  -1   96.77    9.99
   2  18   1    5.83    6.97
  -2  18  -1   -4.50    6.75
   2 -18  -1   -4.27    6.56
  -2 -18   1    3.05    7.11
   2  18  -1   -4.54    6.82
   2 -18   1    0.27    6.58
  -2 -18  -1    3.40    6.75
  -2  18   1   -2.61    6.89
  -2  19  -1    0.77    8.00
  -2 -19   1   -0.63    7.83
   2  19   1    3.42    7.86
   2  19  -1   -0.98    7.79
  -2  19   1    2.33    7.68
   2 -19   1   10.37    8.22
   2  20   1    8.01    9.25
   2 -20   1   -2.52   11.27
   2  20  -1    4.43    9.50
   3   0   1   -0.22    0.29
  -3   0  -1    1.02    0.34
   3   1   1  129.06    9.43
  -3   1  -1  134.90    9.47
   3   1   1  126.76    9.43
   3  -1   1  132.71    9.46
  -3   1   1  127.38    9.42
  -3  -1  -1  138.49    9.45
  -3   2  -1  982.53   71.68
  -3  -2   1  989.87   71.64
   3   2   1 1026.06   71.65
   3   2   1 1012.23   71.66
   3  -2  -1  978.18   71.65
   3  -2   1 1000.44   71.68
   3   2  -1  991.98   71.61
   3   2  -1 1010.35   71.62
  -3   2   1  998.96   71.66
  -3  -2  -1 1017.27   71.66
  -3  -2  -1 1037.28   71.65
  -3  -3   1    0.42    0.62
  -3   3  -1    2.10    0.82
   3   3   1    0.00    0.67
   3   3   1    2.22    0.58
   3  -3  -1    0.25    0.70
   3  -3   1   -0.29    0.75
  -3   3   1    1.95    0.68
  -3  -3  -1    0.90    0.71
   3   3  -1    1.33    0.59
  -3   4  -1    4.46    1.04
   3  -4  -1    3.21    0.96
   3   4   1    2.98    0.88
  -3  -4  -1    2.93    0.89
   3  -4   1    4.23    0.98
   3   4  -1    4.75    0.85
  -3   4   1    2.87    0.88
  -3  -5   1   70.19    5.96
  -3   5  -1   75.60    6.06
   3  -5  -1   73.28    5.96
   3   5   1   79.27    5.98
   3   5  -1   76.20    5.95
  -3   5   1   93.30    6.07
   3  -5   1   79.64    6.05
  -3  -5  -1   88.44    6.01
   3  -6  -1   15.88    1.86
  -3   6  -1   15.72    1.84
  -3  -6   1   10.15    1.61
   3   6   1   13.58    1.65
   3   6  -1   10.18    1.52
  -3   6   1   10.72    1.98
   3  -6   1   18.03    2.07
  -3  -6  -1   10.72    1.55
   3   7   1   87.79    5.79
  -3  -7   1   80.11    5.78
   3  -7  -1   73.87    5.79
  -3   7  -1   64.80    5.74
  -3  -7  -1   69.28    5.76
  -3   7   1   62.39    5.78
   3  -7   1   66.61    5.80
   3   7  -1   78.84    5.97
   3   8   1  213.33   16.97
   3  -8  -1  237.10   17.00
  -3  -8   1  229.24   16.99
  -3   8  -1  265.54   17.08
   3   8  -1  217.34   16.96
  -3  -8  -1  217.10   16.97
   3  -8   1  251.66   17.08
  -3   8   1  229.75   17.06
   3  -9  -1    8.60    1.92
   3   9   1    4.55    1.89
  -3   9  -1    5.56    1.96
  -3  -9   1    3.77    1.88
  -3   9   1    4.29    2.01
   3   9  -1    6.09    1.88
  -3  -9  -1    3.05    1.82
   3  -9   1   10.27    2.22
   3  10   1    1.54    1.98
   3 -10  -1   -0.87    1.99
  -3  10  -1   -1.42    2.07
  -3 -10   1   -1.82    2.13
  -3 -10  -1   -1.94    2.04
  -3  10   1    2.45    2.07
   3  10  -1   -0.14    2.05
   3 -10   1   -2.22    2.09
   3  11   1  133.68   10.70
  -3  11  -1  146.38   10.72
  -3 -11   1  135.53   10.78
   3 -11  -1  149.98   10.69
   3 -11   1  139.49   10.69
  -3 -11  -1  135.05   10.73
   3  11  -1  129.03   10.65
  -3  11   1  127.87   10.78
   3  12   1   16.63    3.32
  -3 -12   1   14.41    3.14
   3 -12  -1   15.09    3.25
  -3  12  -1   18.06    3.22
   3  12  -1   11.36    2.93
  -3 -12  -1    7.60    2.99
  -3  12   1   18.94    3.50
   3 -12   1   15.84    3.45
   3  13   1   60.36    6.27
  -3 -13   1   55.28    6.22
   3 -13  -1   45.38    6.22
  -3  13  -1   50.22    6.36
   3 -13   1   57.23    5.98
   3  13  -1   62.69    6.16
  -3 -13  -1   42.87    5.76
  -3  13   1   63.58    6.09
   3  14   1   11.74    3.68
  -3  14  -1   15.49    4.11
  -3 -14   1    9.41    4.09
   3 -14  -1    9.94    3.77
  -3  14   1    9.78    4.04
  -3 -14  -1    2.41    3.80
   3  14  -1   12.95    4.11
   3 -14   1   14.75    3.90
  -3  15  -1   73.16    8.07
   3  15   1   61.38    8.29
  -3 -15   1   83.61    8.09
  -3  15   1   63.70    8.50
   3  15  -1   87.30    8.34
   3 -16  -1   73.59    8.66
  -3  16  -1   53.67    7.27
  -3 -16   1   64.57    7.41
   3  16   1   69.86    7.42
  -3 -16  -1   66.28    7.78
   3  16  -1   60.92    7.14
  -3  16   1   47.49    6.91
   3 -16   1   38.08    6.75
  -3  17  -1   21.23    6.25
   3 -17  -1   23.09    6.92
  -3 -17   1   16.56    6.04
   3  17   1    7.66    6.05
  -3  17   1   13.92    6.30
   3  17  -1   17.34    5.93
   3 -17   1   12.39    6.31
  -3 -17  -1   29.02    6.29
  -3  18  -1   -2.89    6.81
  -3 -18   1   -0.89    6.89
   3 -18  -1    7.13    7.20
   3  18   1    5.16    6.64
   3 -18   1    2.86    7.36
  -3 -18  -1    0.38    7.12
   3  18  -1    2.83    6.98
  -3  18   1   -5.45    7.11
   3  19   1    6.10    7.97
  -3  19  -1   -1.33    8.18
  -3 -19   1   15.13    8.84
   3  19  -1    1.31    7.71
   3 -19   1    0.56    7.89
  -3  19   1    8.38    7.81
  -4   0  -1    0.05    0.44
   4   0   1    0.93    0.37
   4   1   1  132.28    9.40
  -4   1  -1  129.64    9.46
   4   1   1  132.49    9.40
  -4  -1  -1  131.45    9.43
   4  -1   1  130.81    9.44
  -4   1   1  129.66    9.40
   4  -2  -1    5.18    0.61
   4   2   1    3.85    0.62
  -4  -2   1    2.79    0.56
  -4   2  -1    6.60    0.87
   4   2   1    3.66    0.63
  -4  -2   1    4.23    0.53
   4  -2   1    6.16    0.78
  -4   2   1    4.28    0.67
  -4  -2  -1    4.20    0.65
  -4  -3   1  161.43   11.68
   4  -3  -1  169.36   11.70
  -4   3  -1  157.41   11.75
   4   3   1  151.95   11.68
   4   3   1  167.97   11.67
  -4  -3  -1  165.11   11.71
  -4   3   1  166.72   11.73
   4   3  -1  164.89   11.63
   4  -3   1  151.70   11.73
   4   3  -1  163.41   11.65
   4   4   1  440.04   31.21
  -4  -4   1  417.00   31.24
   4   4   1  422.79   31.24
   4  -4  -1  429.73   31.26
  -4   4  -1  463.48   31.31
  -4  -4  -1  431.60   31.26
  -4   4   1  452.52   31.29
   4   4  -1  440.02   31.22
   4  -4   1  427.70   31.28
   4  -5  -1   -0.79    0.99
  -4  -5   1    2.71    1.13
  -4   5  -1    0.04    1.16
   4   5   1   -2.54    0.93
  -4   5   1    1.06    1.02
   4   5  -1    0.75    0.89
   4  -5   1    1.08    1.09
  -4  -5  -1    1.32    1.01
   4   6   1  866.39   63.54
  -4  -6   1  889.70   63.56
   4  -6  -1  918.89   63.57
  -4   6  -1  898.77   63.61
   4   6  -1  891.66   63.53
  -4   6   1  886.97   63.59
  -4  -6  -1  852.84   63.55
   4  -6   1  900.15   63.59
   4   7   1  308.65   23.63
  -4  -7   1  343.20   23.68
  -4   7  -1  314.12   23.69
   4  -7  -1  335.31   23.68
   4  -7   1  342.89   23.71
  -4   7   1  316.15   23.70
  -4  -7  -1  325.32   23.67
   4   7  -1  331.07   23.68
  -4   8  -1  477.01   33.62
   4   8   1  477.43   33.55
  -4  -8   1  465.55   33.56
   4  -8  -1  445.01   33.53
  -4  -8  -1  439.38   33.53
   4   8  -1  473.87   33.53
   4  -8   1  459.89   33.59
  -4   8   1  484.80   33.62
   4   9   1   17.16    2.39
   4  -9  -1   14.40    2.41
  -4  -9   1   13.65    2.33
  -4   9  -1   15.55    2.56
  -4  -9  -1   18.26    2.52
   4  -9   1   14.85    2.50
   4   9  -1   15.20    2.29
  -4   9   1   22.02    2.53
  -4 -10   1  429.32   29.67
  -4  10  -1  405.56   29.69
   4 -10  -1  406.10   29.65
   4  10   1  393.45   29.57
   4 -10   1  407.45   29.67
   4  10  -1  403.16   29.57
  -4  10   1  418.65   29.71
  -4 -10  -1  401.38   29.65
  -4  11  -1   80.20    7.10
  -4 -11   1   75.94    6.97
   4 -11  -1   82.61    7.00
   4  11   1   72.66    6.88
   4 -11   1   87.26    7.13
  -4  11   1   77.49    6.90
  -4 -11  -1   78.98    7.03
   4  11  -1   83.45    6.84
  -4  12  -1   58.03    6.51
   4  12   1   62.08    6.32
  -4 -12   1   71.53    6.41
   4 -12  -1   67.97    6.15
  -4  12   1   66.61    6.26
   4  12  -1   57.28    6.10
   4 -12   1   70.15    6.20
  -4 -12  -1   58.57    6.37
   4 -13  -1    5.90    3.25
  -4 -13   1    2.91    3.97
  -4  13  -1    8.50    3.54
   4  13   1    5.91    3.32
  -4  13   1    6.71    3.58
   4  13  -1    8.02    3.27
   4 -13   1    5.57    3.48
  -4 -13  -1    6.75    5.42
   4 -14  -1   24.03    4.51
  -4  14  -1   23.74    4.44
   4  14   1   24.85    4.32
  -4 -14   1   18.72    4.30
   4 -14   1   30.81    4.76
  -4 -14  -1   24.35    4.36
  -4  14   1   18.74    4.39
   4  14  -1   21.05    4.46
  -4 -15   1   45.63    6.24
  -4  15  -1   56.06    6.30
   4  15   1   51.07    6.05
  -4 -15  -1   43.15    5.87
  -4  15   1   35.53    5.98
   4  15  -1   40.40    5.76
  -4  16  -1   33.06    6.16
  -4 -16   1   26.88    5.73
   4  16   1   36.60    6.00
   4 -16  -1   20.67    5.58
  -4 -16  -1   28.17    6.03
   4 -16   1   30.29    6.12
  -4  16   1   23.99    5.89
   4 -17  -1    2.73    7.16
   4  17   1    1.07    5.72
  -4 -17   1    6.32    6.29
  -4  17  -1   -0.47    5.77
  -4  17   1   -2.66    5.72
   4  17  -1   -0.66    5.79
  -4 -17  -1    2.28    6.19
   4 -17   1    2.21    6.15
   4 -18  -1   18.89    7.30
  -4  18  -1    8.46    7.42
  -4 -18   1    8.70    7.65
   4  18   1   12.23    6.83
   4  18  -1    7.48    6.95
  -4  18   1   12.59    7.57
  -4 -18  -1   14.80    7.30
   4 -18   1   11.02    7.30
  -4 -19   1   25.52    8.74
   4  19   1   -0.90    8.12
  -4  19  -1    1.35    7.97
  -4  19   1   -1.08    8.35
   4 -19   1    6.03    8.96
   4  19  -1    4.14    7.90
  -5   0  -1   -0.76    0.48
   5   1   1  114.43    8.03
  -5   1  -1  108.47    8.11
   5   1   1  109.89    8.02
  -5   1   1  113.19    8.05
   5  -1   1  115.74    8.07
  -5  -1  -1  109.45    8.08
   5   2   1  405.06   27.85
  -5   2  -1  397.91   27.92
  -5  -2   1  372.10   27.84
  -5  -2   1  381.98   27.84
   5   2   1  398.87   27.85
  -5   2   1  385.44   27.89
  -5  -2  -1  369.50   27.88
   5  -2   1  406.69   27.90
   5  -3  -1  429.82   30.13
   5   3   1  420.57   30.12
   5   3   1  417.62   30.11
  -5  -3   1  398.60   30.12
  -5   3  -1  424.76   30.20
   5  -3   1  413.82   30.16
  -5   3   1  446.76   30.18
  -5  -3  -1  431.23   30.13
   5   3  -1  431.34   30.06
  -5  -3  -1  410.16   30.14
   5   3  -1  406.46   30.06
   5   4   1  181.35   12.33
   5   4   1  166.31   12.35
   5  -4  -1  172.48   12.38
  -5  -4   1  162.96   12.35
  -5   4  -1  161.41   12.43
   5   4  -1  184.81   12.29
   5   4  -1  166.17   12.30
   5  -4   1  168.32   12.41
  -5   4   1  164.21   12.40
  -5  -4  -1  177.85   12.39
   5   5   1   27.12    2.40
  -5  -5   1   20.46    2.57
   5   5   1   28.83    2.53
  -5   5  -1   30.77    2.77
   5  -5  -1   26.90    2.60
   5  -5   1   32.58    2.71
   5   5  -1   28.45    2.32
   5   5  -1   23.71    2.44
  -5  -5  -1   31.35    2.62
  -5   5   1   34.40    2.74
  -5  -6   1   19.48    2.30
   5   6   1   18.01    2.21
   5   6   1   19.51    2.01
   5  -6  -1   17.64    2.33
  -5   6  -1   20.69    2.55
   5   6  -1   17.93    2.17
  -5  -6  -1   25.31    2.36
   5  -6   1   24.29    2.46
  -5   6   1   23.46    2.49
   5  -7  -1   16.72    2.09
  -5   7  -1   16.57    2.18
  -5  -7   1   12.67    1.98
   5  -7   1   20.95    2.23
   5   7  -1   15.57    1.92
  -5  -7  -1   11.96    1.99
  -5   7   1   20.93    2.56
   5   8   1  233.69   17.84
   5  -8  -1  251.16   17.87
  -5  -8   1  243.42   17.89
  -5   8  -1  243.40   17.97
  -5  -8  -1  241.66   17.89
   5   8  -1  246.23   17.81
  -5   8   1  241.69   17.95
   5  -8   1  254.76   17.94
   5   9   1  225.36   16.50
  -5  -9   1  216.99   16.53
  -5   9  -1  215.11   16.57
   5  -9  -1  249.22   16.59
   5  -9   1  209.60   16.52
  -5  -9  -1  226.19   16.51
   5   9  -1  226.59   16.47
  -5   9   1  225.66   16.58
  -5  10  -1    4.62    2.28
   5  10   1    2.48    2.16
   5 -10  -1    4.87    2.36
  -5 -10   1    5.18    2.36
   5  10  -1    5.42    2.18
   5 -10   1    2.09    2.41
  -5 -10  -1   -1.72    2.22
  -5  10   1    4.79    2.46
  -5  11  -1    3.49    2.59
   5  11   1   -0.54    2.37
   5 -11  -1    0.21    2.59
  -5 -11   1    1.06    2.50
  -5 -11  -1    2.90    2.68
   5 -11   1    2.82    2.64
  -5  11   1    3.74    2.57
   5  11  -1    2.72    2.48
   5 -12  -1    5.80    3.03
   5  12   1    2.55    2.89
  -5  12  -1   -0.42    2.90
  -5 -12   1   -2.12    2.89
  -5  12   1   -0.67    3.08
   5 -12   1    2.11    2.95
   5  12  -1   -0.37    2.79
  -5 -12  -1   -1.42    2.99
  -5  13  -1   -1.50    3.19
   5  13   1    3.74    3.37
  -5 -13   1   11.31    4.70
   5 -13  -1    1.97    3.35
  -5  13   1    3.55    3.45
   5  13  -1    6.81    3.30
   5 -13   1    9.23    3.68
  -5  14  -1   75.31    8.37
  -5 -14   1   67.94    7.56
   5 -14  -1   53.60    6.98
   5  14   1   56.23    7.41
   5 -14   1   72.75    7.17
   5  14  -1   71.10    7.21
  -5  14   1   71.56    8.21
  -5 -14  -1   60.49    7.48
  -5  15  -1   14.76    5.03
  -5 -15   1    7.89    4.64
   5  15   1    7.60    4.58
  -5 -15  -1    4.84    4.47
   5 -15   1   21.24    7.74
   5  15  -1    5.34    4.40
  -5  15   1    2.79    4.36
   5  16   1   70.04   12.24
   5 -16  -1   46.64    7.30
  -5 -16   1   49.79    7.32
  -5  16  -1   63.62    7.39
  -5 -16  -1   67.90    8.15
   5 -16   1   53.17    7.20
  -5  16   1   55.00    7.51
   5  16  -1   74.30    7.38
  -5 -17   1   63.23    8.30
  -5  17  -1   76.35    8.33
   5  17   1   48.33    7.65
   5 -17  -1   52.13    8.63
   5 -17   1   61.69    8.25
  -5 -17  -1   49.39    8.19
   5  17  -1   64.99    7.95
  -5  17   1   61.25    8.32
  -5  18  -1    9.47    7.34
   5  18   1    7.59    6.83
   5 -18   1    1.85    7.54
  -5  18   1   13.69    7.06
   5  18  -1   13.68    7.07
  -5 -19   1   33.15    9.62
  -5  19  -1   23.07    8.81
   5  19   1   19.20    8.63
   5 -19   1   33.92    8.89
  -5  19   1   26.49    9.30
   5  19  -1   37.75    8.86
  -6   0  -1    0.82    0.59
  -6   0   1    0.24    0.28
  -6  -1   1   15.22    1.20
  -6   1  -1   15.90    1.53
  -6  -1   1   16.34    1.21
  -6   1   1   14.97    1.36
   6  -1   1   13.62    1.32
  -6  -1  -1   19.52    1.44
  -6   2  -1    0.00    0.77
   6   2   1    1.04    0.39
  -6  -2   1    2.06    0.47
   6   2   1    0.34    0.36
  -6  -2   1    0.59    0.46
  -6  -2  -1    0.64    0.62
  -6   2   1   -0.38    0.64
   6  -2   1    1.13    0.64
   6   3   1   11.95    1.23
  -6  -3   1   13.00    1.22
  -6   3  -1   12.92    1.46
   6   3   1   12.01    1.27
   6  -3  -1   11.47    1.31
  -6  -3   1   12.97    1.33
  -6   3   1   13.50    1.54
   6  -3   1   12.70    1.47
  -6  -3  -1   14.04    1.36
   6   4   1  336.77   24.77
   6   4   1  356.96   24.78
  -6  -4   1  339.20   24.80
  -6   4  -1  348.76   24.89
   6  -4  -1  357.10   24.81
  -6   4   1  320.27   24.85
   6   4  -1  353.67   24.71
   6  -4   1  352.39   24.85
  -6  -4  -1  346.01   24.83
   6   4  -1  344.39   24.72
  -6  -5   1  383.67   27.58
   6   5   1  401.70   27.53
   6   5   1  378.38   27.54
  -6   5  -1  365.05   27.74
   6  -5  -1  375.81   27.59
   6  -5   1  386.76   27.61
   6   5  -1  385.87   27.50
  -6  -5  -1  380.22   27.58
   6   5  -1  384.74   27.48
  -6   5   1  393.47   27.64
   6  -6  -1   28.90    2.74
   6   6   1   22.10    2.50
  -6  -6   1   25.09    2.70
  -6   6  -1   21.35    2.79
   6   6   1   30.44    2.66
   6   6  -1   28.50    2.41
  -6   6   1   32.54    2.92
  -6  -6  -1   31.36    2.77
   6   6  -1   32.81    2.59
   6  -6   1   23.10    2.79
   6   7   1  107.01    8.33
   6  -7  -1  115.53    8.43
   6   7   1  117.31    8.26
  -6  -7   1  119.50    8.45
  -6   7  -1  106.14    8.47
  -6  -7  -1  111.54    8.40
   6   7  -1  112.92    8.20
  -6   7   1  103.93    8.49
   6   7  -1  106.76    8.30
   6  -7   1  108.58    8.47
  -6   8  -1  173.68   12.83
  -6  -8   1  169.29   12.70
   6   8   1  179.85   12.53
   6  -8  -1  177.24   12.72
   6   8   1  159.41   12.64
  -6   8   1  167.21   12.81
   6  -8   1  174.27   12.76
  -6  -8  -1  170.20   12.67
   6   8  -1  167.45   12.61
  -6  -9   1  501.45   36.08
   6  -9  -1  491.75   36.04
   6   9   1  506.20   36.02
  -6   9  -1  499.95   36.13
  -6  -9  -1  505.87   36.08
  -6   9   1  481.47   36.11
   6   9  -1  492.47   35.99
   6  -9   1  516.80   36.11
   6  10   1   26.29    3.20
   6 -10  -1   26.77    3.32
  -6  10  -1   20.29    3.49
  -6 -10   1   22.49    3.19
  -6  10   1   33.47    3.62
   6  10  -1   29.43    3.20
  -6 -10  -1   28.73    3.55
   6 -10   1   28.61    3.47
   6  11   1   17.13    2.93
  -6 -11   1   14.17    3.05
  -6  11  -1   10.11    3.12
   6 -11  -1   11.80    3.01
   6  11  -1   12.42    2.76
  -6 -11  -1   10.76    2.97
   6 -11   1    9.37    2.96
  -6  11   1   18.74    3.15
  -6  12  -1  249.66   17.98
   6  12   1  233.38   17.69
   6 -12  -1  234.53   17.81
  -6 -12   1  234.01   17.81
   6  12  -1  225.15   17.68
  -6 -12  -1  235.03   17.84
  -6  12   1  239.24   17.83
   6 -12   1  240.21   17.85
   6 -13  -1  129.08   11.51
  -6  13  -1  161.94   11.80
   6  13   1  134.05   11.37
  -6  13   1  129.92   11.69
   6 -13   1  130.69   11.50
   6  13  -1  149.13   11.44
  -6 -13  -1  149.75   11.95
   6 -14  -1  133.88   11.92
   6  14   1  148.61   11.91
  -6  14  -1  140.32   12.60
  -6 -14   1  129.33   12.02
   6  14  -1  134.31   11.75
   6 -14   1  139.98   12.07
  -6 -14  -1  167.89   12.16
   6  15   1   22.45    5.18
  -6 -15   1   26.34    5.29
  -6  15  -1   25.46    5.43
   6  15  -1   41.41    5.46
   6 -15   1   24.08    6.25
  -6 -15  -1   35.39    5.65
  -6  15   1   35.75    5.77
  -6  16  -1    3.31    5.62
   6  16   1    5.90    5.33
   6 -16  -1    4.72    5.44
  -6 -16   1    1.65    5.60
   6 -16   1    4.56    5.35
  -6 -16  -1    7.54    5.32
  -6  16   1    6.32    5.37
   6  16  -1    4.69    5.10
   6 -17  -1   17.90   10.19
   6  17   1    9.12    6.26
  -6  17  -1   15.13    6.66
  -6 -17   1   10.51    6.24
  -6  17   1   21.36    6.80
   6  17  -1   22.09    6.12
  -6 -17  -1   10.04    6.33
   6 -17   1    4.14    6.79
  -6  18  -1   17.40    7.41
   6  18   1    9.02    7.05
   6  18  -1    8.36    6.88
   6 -18   1   -0.41    7.09
  -6  18   1    8.95    7.70
  -6  19  -1   46.18   14.17
   6  19   1   31.62    9.21
  -6 -19   1   18.81    9.46
   6 -19   1   32.87    9.58
  -6  19   1   40.36   14.17
   6  19  -1   29.07    8.55
  -7   0  -1    0.51    0.65
  -7   0   1    1.29    0.42
  -7  -1   1  226.87   15.82
  -7   1  -1  220.10   15.92
   7  -1   1  220.52   15.81
  -7  -1  -1  220.74   15.88
  -7   1   1  217.22   15.86
  -7  -2   1   81.37    6.21
  -7   2  -1   80.50    6.35
  -7  -2   1   91.86    6.21
   7  -2   1   85.90    6.25
  -7  -2  -1   90.04    6.29
  -7   2   1   83.49    6.30
  -7  -3   1  636.62   46.40
  -7  -3   1  646.99   46.38
   7   3   1  646.30   46.34
   7   3   1  656.90   46.35
  -7   3  -1  669.03   46.50
   7  -3   1  655.88   46.43
  -7   3   1  650.73   46.46
  -7  -3  -1  631.55   46.42
  -7  -4   1  129.05    9.84
   7  -4  -1  144.82    9.84
  -7   4  -1  139.90    9.98
   7   4   1  130.78    9.77
   7   4   1  125.72    9.78
   7  -4   1  128.87    9.89
  -7   4   1  139.09    9.95
  -7  -4  -1  143.72    9.84
   7   5   1   68.96    5.66
  -7   5  -1   67.38    6.04
   7   5   1   79.94    5.66
  -7  -5   1   80.17    5.75
   7  -5   1   76.41    5.83
  -7   5   1   72.79    5.85
  -7  -5  -1   79.27    5.77
   7   5  -1   77.10    5.54
   7   5  -1   74.86    5.55
   7  -6  -1   54.46    4.00
  -7   6  -1   52.34    4.28
   7   6   1   50.92    3.93
   7   6   1   42.17    3.88
  -7  -6   1   42.30    4.00
   7   6  -1   45.96    3.79
  -7   6   1   47.52    4.20
  -7  -6  -1   47.84    4.03
   7   6  -1   49.16    3.74
   7  -6   1   47.51    4.12
   7   7   1  278.59   21.09
   7  -7  -1  287.10   21.15
  -7  -7   1  309.48   21.18
   7   7   1  294.78   21.05
  -7   7  -1  299.66   21.27
   7   7  -1  285.83   21.04
  -7   7   1  286.77   21.24
  -7  -7  -1  295.83   21.18
   7  -7   1  287.12   21.18
  -7  -8   1   -0.67    1.71
   7   8   1    0.88    1.30
  -7   8  -1   -0.12    1.95
   7  -8  -1    0.67    1.60
   7   8   1   -1.11    1.54
  -7   8   1   -0.76    1.77
   7   8  -1   -1.17    1.16
  -7  -8  -1    0.07    1.69
   7   8  -1   -2.38    1.41
   7  -8   1   -1.88    1.79
  -7   9  -1   -1.46    2.07
   7   9   1    2.02    1.51
  -7  -9   1   -1.78    2.03
   7   9   1    3.19    1.87
   7  -9  -1    1.11    2.03
   7  -9   1    3.01    2.19
  -7   9   1    5.94    2.24
   7   9  -1    5.56    1.45
   7   9  -1    0.61    1.74
  -7  -9  -1   -0.44    1.84
  -7  10  -1    2.78    2.53
   7  10   1   -1.03    1.63
   7  10   1   -0.54    2.06
  -7 -10   1    3.10    2.46
   7 -10  -1    2.79    2.21
  -7  10   1    0.29    2.64
   7 -10   1    2.87    2.30
   7  10  -1    0.92    1.99
   7  10  -1   -0.11    1.57
  -7 -10  -1    0.85    2.39
   7  11   1   31.60    3.75
  -7 -11   1   27.92    3.88
   7  11   1   30.73    3.77
   7 -11  -1   27.20    3.83
  -7  11  -1   32.05    4.21
  -7 -11  -1   38.41    4.27
   7  11  -1   32.42    3.69
   7 -11   1   35.35    4.12
  -7  11   1   36.84    4.22
  -7  12  -1   77.69    7.12
   7  12   1   62.49    6.51
   7 -12  -1   55.90    6.61
  -7 -12   1   61.09    6.58
   7  12  -1   74.69    6.48
  -7 -12  -1   61.61    6.64
  -7  12   1   64.82    6.60
   7 -12   1   72.77    6.75
  -7  13  -1   21.27    4.58
   7  13   1   21.44    3.25
   7 -13  -1   19.79    4.10
   7  13   1   18.94    3.97
  -7 -13   1   26.01    4.76
  -7 -13  -1   20.08    4.19
   7 -13   1   23.17    4.21
   7  13  -1   18.89    3.74
  -7  13   1   19.23    4.48
   7 -14  -1   66.06    7.70
  -7  14  -1   81.54    8.46
   7  14   1   70.20    7.83
  -7 -14   1   61.69    7.82
  -7 -14  -1   65.07    7.93
  -7  14   1   80.63    7.77
   7 -14   1   65.29    7.90
   7  14  -1   65.85    7.62
  -7 -15   1   27.06    5.69
   7  15   1   45.12    5.62
  -7  15  -1   31.02    5.93
  -7  15   1   27.67    5.97
   7  15  -1   45.12    5.49
   7 -15   1   23.39    6.38
  -7 -15  -1   21.31    5.62
   7  16   1   19.45    5.54
   7 -16  -1   13.24    5.62
  -7  16  -1    3.63    5.47
  -7 -16   1    4.25    6.59
   7 -16   1    1.08    5.66
   7  16  -1    9.14    5.24
  -7  16   1    8.39    5.60
  -7 -17   1   46.56    7.76
  -7  17  -1   57.11    8.09
   7  17   1   48.89    7.57
  -7  17   1   49.76    8.33
   7  17  -1   42.81    7.91
   7 -17   1   41.66    7.87
  -7 -18   1    4.63    9.04
   7  18   1    2.96    7.17
   7  18   1    9.47    5.55
  -7  18  -1   -0.23    7.95
   7 -18   1   10.61    7.60
   7  18  -1    5.08    6.84
  -7  18   1   -4.62    7.42
  -7 -19   1    7.28    9.11
   7  19   1   -4.33    8.24
  -7  19  -1   -3.01   10.63
   7 -19   1    1.02    9.47
   7  19  -1    2.08    8.21
  -7  19   1   -2.27   10.82
  -8   0   1    0.43    0.53
  -8   0  -1    0.53    0.71
  -8  -1   1   25.58    1.92
  -8   1  -1   21.12    2.18
  -8   1   1   25.83    2.06
  -8  -1  -1   23.70    2.09
  -8  -2   1   98.13    7.49
  -8   2  -1  100.32    7.64
  -8  -2   1  102.96    7.50
  -8  -2  -1  112.75    7.58
   8  -2   1  102.77    7.49
  -8   2   1  104.34    7.59
  -8   3  -1   88.53    6.62
  -8  -3   1   80.18    6.43
  -8  -3   1   91.92    6.43
  -8  -3  -1   90.43    6.50
  -8   3   1   83.88    6.55
   8  -3   1   91.04    6.47
  -8   4  -1   92.22    6.46
   8   4   1   87.30    6.12
   8   4   1   81.05    6.11
  -8  -4   1   77.52    6.19
  -8  -4   1   84.16    6.28
  -8  -4  -1   85.43    6.27
  -8   4   1   88.43    6.42
   8  -4   1   79.77    6.30
   8   5   1  246.97   18.31
  -8   5  -1  270.03   18.54
   8  -5  -1  236.59   18.37
  -8  -5   1  254.81   18.40
   8   5   1  260.76   18.30
   8  -5   1  255.76   18.43
  -8  -5  -1  258.24   18.42
  -8   6  -1   11.11    1.85
   8  -6  -1   10.24    1.54
  -8  -6   1    5.83    1.48
   8   6   1    5.50    1.26
   8   6   1    8.35    1.28
   8  -6   1    5.32    1.60
  -8  -6  -1    7.80    1.59
  -8   6   1    8.45    1.74
   8   6  -1    4.69    1.04
   8   6  -1   10.04    1.06
   8   7   1   33.48    3.32
   8   7   1   34.43    3.34
   8  -7  -1   34.87    3.47
  -8  -7   1   41.46    3.63
  -8   7  -1   42.02    3.87
   8  -7   1   42.29    3.65
  -8  -7  -1   35.53    3.57
   8   7  -1   37.98    3.21
   8   7  -1   33.67    3.15
  -8   7   1   38.95    3.85
  -8   8  -1    8.38    2.17
   8  -8  -1    8.50    1.92
  -8  -8   1   10.38    2.08
   8   8   1    8.53    1.61
  -8   8   1    8.60    2.33
   8  -8   1    3.13    2.00
  -8  -8  -1    7.65    2.00
   8   8  -1    8.06    1.57
   8   8  -1    8.80    1.48
   8  -9  -1   30.61    4.00
  -8  -9   1   40.59    4.17
   8   9   1   43.39    3.95
   8   9   1   40.85    3.65
  -8   9  -1   38.12    4.47
  -8  -9  -1   44.15    4.14
   8  -9   1   30.31    4.16
  -8   9   1   35.21    4.47
   8   9  -1   34.83    3.72
   8   9  -1   38.00    3.54
  -8 -10   1   20.66    3.13
   8 -10  -1   13.90    3.03
   8  10   1   26.01    2.63
  -8  10  -1   12.68    3.12
   8  10   1   21.98    2.84
  -8 -10  -1   28.18    3.16
   8  10  -1   15.87    2.66
   8 -10   1   17.68    3.16
   8  10  -1   23.74    2.91
  -8  10   1   18.08    3.33
  -8  11  -1   93.96    8.44
   8 -11  -1   90.05    8.03
  -8 -11   1   77.42    8.09
   8 -11   1   96.74    8.12
  -8 -11  -1  111.76    8.23
   8  11  -1   97.11    7.80
   8  12   1    6.50    2.46
  -8 -12   1    3.96    3.35
  -8  12  -1    5.58    3.68
   8 -12  -1    2.87    3.04
   8  12   1    3.55    2.96
   8  12  -1    5.16    2.82
  -8 -12  -1    1.64    3.20
   8  12  -1    5.59    2.28
   8 -12   1    5.12    3.20
  -8  12   1    1.49    3.40
   8  13   1   47.80    5.31
  -8  13  -1   39.79    5.95
   8 -13  -1   55.98    6.47
  -8 -13   1   49.32    6.38
   8  13   1   51.18    6.08
   8  13  -1   61.85    6.03
  -8  13   1   46.05    5.98
   8  13  -1   52.17    5.30
   8 -13   1   49.60    6.47
  -8 -13  -1   49.43    6.14
  -8 -14   1   58.25    7.40
   8  14   1   57.75    7.64
   8 -14  -1   71.94    7.57
  -8  14  -1   71.03    7.45
   8  14  -1   62.03    6.53
   8  14  -1   67.92    7.41
  -8 -14  -1   66.91    7.45
   8 -14   1   84.05    7.80
  -8  14   1   57.94    7.66
  -8  15  -1  111.95   10.90
   8  15   1  111.60    8.89
   8  15   1  103.24    9.82
  -8 -15   1   92.85   10.43
  -8  15   1   93.21   10.62
   8 -15   1   85.14   11.18
  -8 -15  -1   93.42   10.18
   8  15  -1   89.81    8.81
   8  15  -1  109.65    9.84
   8  16   1    6.65    4.26
  -8  16  -1    7.84    6.08
   8  16   1    4.80    5.29
   8  16  -1    7.42    5.03
   8  16  -1   10.49    4.22
   8 -16   1    1.33    5.67
  -8  16   1    2.62    6.31
  -8  17  -1    5.70    6.65
  -8 -17   1   15.18    6.81
   8  17   1    4.66    6.39
   8  17  -1    2.38    5.87
  -8  17   1    3.03    6.70
   8 -17   1    9.21    6.91
   8  17  -1    3.32    4.75
   8  18   1    6.37    5.90
  -8 -18   1   17.74    8.69
   8  18   1   24.05    7.73
  -8  18  -1    6.55    7.86
   8  18  -1   15.27    7.29
   8 -18   1    7.41    7.98
  -8  18   1   14.04    8.58
  -9   0  -1    0.25    0.78
  -9   0   1   -0.62    0.62
  -9   1  -1   84.42    6.70
  -9  -1   1   91.45    6.57
  -9   1   1   90.87    6.63
  -9  -1  -1   93.93    6.66
  -9   2  -1   -0.72    1.00
  -9  -2   1    0.99    0.66
  -9   2   1   -1.07    0.85
  -9  -2  -1    1.59    0.85
  -9  -3   1   31.82    2.49
  -9  -3   1   32.71    2.50
  -9   3  -1   30.63    2.85
  -9  -3  -1   27.22    2.61
  -9   3   1   25.62    2.72
   9  -3   1   29.71    2.46
  -9   4  -1  329.13   25.50
  -9  -4   1  349.07   25.33
  -9  -4   1  352.66   25.30
   9  -4   1  349.52   25.33
  -9  -4  -1  367.79   25.35
  -9   4   1  367.46   25.44
   9   5   1   21.38    1.95
   9   5   1   25.22    1.92
  -9  -5   1   24.05    2.45
  -9   5  -1   20.24    2.48
   9  -5   1   25.49    2.48
  -9   5   1   20.62    2.77
   9  -6  -1  772.86   53.87
   9   6   1  730.46   53.77
   9   6   1  739.89   53.76
  -9  -6   1  770.20   53.90
  -9   6  -1  757.89   54.01
  -9   6   1  743.81   53.99
   9  -6   1  751.95   53.90
  -9   7  -1    2.40    1.99
   9  -7  -1   -0.28    1.43
   9   7   1    3.20    1.30
   9   7   1    2.15    1.21
  -9  -7   1   -1.25    1.59
   9  -7   1    0.60    1.63
  -9   7   1   -0.93    1.90
   9   7  -1    1.84    0.98
  -9  -7  -1   -1.65    1.58
   9   7  -1    1.38    0.93
   9   8   1   57.69    5.11
   9  -8  -1   70.14    5.31
  -9   8  -1   62.33    5.72
   9   8   1   61.73    5.13
  -9  -8   1   59.13    5.43
   9   8  -1   66.10    4.98
  -9   8   1   62.57    5.69
   9  -8   1   59.07    5.39
   9   8  -1   64.81    4.97
  -9  -8  -1   59.94    5.41
  -9  -9   1  213.40   15.52
   9   9   1  224.31   15.29
  -9   9  -1  197.32   15.67
   9   9   1  212.31   15.33
   9  -9  -1  213.24   15.44
  -9   9   1  213.38   15.66
   9  -9   1  203.91   15.49
   9   9  -1  191.52   15.18
  -9  -9  -1  216.46   15.55
   9   9  -1  198.73   15.23
   9  10   1   64.18    5.62
   9 -10  -1   63.10    5.96
  -9 -10   1   66.29    6.12
   9  10   1   58.72    5.80
  -9  10  -1   66.93    6.21
   9  10  -1   73.09    5.64
   9  10  -1   64.48    5.46
  -9 -10  -1   71.23    6.09
   9 -10   1   59.94    6.08
  -9  10   1   63.32    6.36
   9  11   1    3.24    2.30
  -9 -11   1   14.02    3.20
   9 -11  -1    3.63    2.84
  -9  11  -1    7.82    3.39
   9  11   1    2.90    2.62
   9 -11   1    9.43    3.19
  -9  11   1    3.92    3.25
   9  11  -1    5.41    2.41
  -9 -11  -1   13.88    3.23
   9  11  -1    9.65    2.20
  -9  12  -1   21.21    4.42
  -9 -12   1   14.31    3.88
   9  12   1   24.80    3.60
   9  12   1   19.54    3.19
  -9  12   1   21.55    4.37
   9  12  -1   27.05    3.41
   9 -12   1   25.43    4.11
  -9 -12  -1   16.55    3.89
   9  13   1   22.10    4.03
   9 -13  -1   17.81    4.37
  -9 -13   1   16.17    4.56
   9  13   1   16.99    3.46
  -9  13   1   18.89    5.35
   9  13  -1   26.38    3.82
   9  13  -1   21.19    3.36
  -9 -13  -1   29.16    4.76
   9 -13   1   29.19    4.38
  -9  14  -1    2.21    4.74
   9 -14  -1   -2.66    4.32
   9  14   1    8.13    4.06
   9  14   1    1.43    3.22
  -9 -14   1   -4.25    4.62
   9  14  -1    0.24    3.57
   9  14  -1   -0.64    3.05
   9 -14   1   -2.11    4.28
  -9  14   1    4.91    4.57
   9  15   1   33.11    4.80
  -9 -15   1   38.79    6.30
  -9  15  -1   34.64    6.41
   9  15   1   39.84    5.67
  -9  15   1   30.20    6.10
   9  15  -1   22.35    4.41
   9  15  -1   28.82    5.12
  -9  16  -1    1.11    6.49
   9  16   1    3.58    5.33
   9  16   1    0.01    5.76
  -9 -16   1   -1.10    5.84
  -9  16   1   -3.71    6.43
   9 -16   1   -0.79    5.90
   9  16  -1    2.57    4.98
   9  16  -1   -0.45    4.16
   9  17   1   50.64    7.61
  -9 -17   1   66.23    9.41
   9  17   1   72.85    9.05
  -9  17  -1   74.52    9.64
   9  17  -1   64.28    8.02
   9 -17   1   73.48    9.27
  -9  17   1   67.58    9.27
   9  18   1    4.69    7.58
  -9  18  -1   -5.49    8.28
  -9  18   1    0.88    8.58
 -10   0  -1   -0.49    0.91
 -10   0   1    0.24    0.76
 -10   1  -1  766.80   55.69
 -10  -1   1  788.92   55.61
 -10   1   1  789.35   55.65
 -10  -1  -1  769.45   55.66
 -10   2  -1   12.12    1.53
 -10  -2   1    9.05    1.14
 -10  -2  -1    9.42    1.31
 -10   2   1   11.34    1.37
 -10   3  -1   60.11    4.71
 -10  -3   1   57.57    4.44
 -10  -3  -1   53.08    4.54
 -10   3   1   61.81    4.63
 -10  -4   1   45.52    3.55
 -10  -4   1   46.40    3.78
 -10   4  -1   39.82    3.91
 -10   4   1   47.28    3.90
 -10  -4  -1   46.46    3.66
  10  -4   1   42.06    3.55
 -10   5  -1   23.14    3.00
 -10  -5   1   24.68    2.61
 -10   5   1   27.23    2.93
 -10  -5  -1   25.49    2.50
  10   6   1   19.57    1.71
 -10  -6   1   21.58    2.56
  10   6   1   18.48    1.66
 -10   6  -1   14.77    2.47
 -10   6   1   16.39    2.48
  10  -6   1   21.13    2.21
  10   7   1   15.40    2.01
 -10  -7   1   13.92    2.24
  10   7   1   17.34    1.95
 -10   7  -1   20.78    2.79
  10  -7   1   18.16    2.31
 -10   7   1   18.45    2.66
  10   8   1    7.72    1.60
  10  -8  -1    3.59    1.93
 -10   8  -1    6.41    2.47
  10   8   1   10.91    2.03
 -10  -8   1    7.77    2.15
  10   8  -1    6.60    1.22
 -10   8   1    9.63    2.49
  10   8  -1    7.53    1.20
  10  -8   1    7.72    2.12
  10   9   1   58.25    5.73
  10   9   1   62.69    4.90
  10  -9  -1   57.60    5.27
 -10   9  -1   48.55    5.79
 -10  -9   1   49.42    5.41
  10   9  -1   57.68    4.66
  10  -9   1   60.11    5.35
 -10   9   1   57.04    5.71
  10   9  -1   55.59    4.66
  10  10   1   85.29    6.60
 -10  10  -1   91.46    7.58
 -10 -10   1   87.33    7.08
  10 -10  -1   72.56    6.91
  10  10   1   85.43    6.66
  10 -10   1   66.63    6.95
  10  10  -1   80.56    6.76
  10  10  -1   74.67    6.40
 -10  10   1   73.95    7.38
  10  11   1   22.75    3.18
  10  11   1   33.53    4.14
 -10  11  -1   30.51    4.21
  10 -11  -1   36.70    3.84
 -10 -11   1   29.94    4.00
  10  11  -1   25.74    3.14
  10 -11   1   26.05    3.96
  10  11  -1   21.43    3.01
 -10  11   1   26.71    4.31
 -10  12  -1   16.74    4.26
  10  12   1   13.23    3.10
  10  12   1   10.86    2.78
 -10 -12   1    2.78    3.50
  10 -12  -1    9.91    3.52
 -10  12   1    3.54    3.89
  10  12  -1    7.96    2.54
  10  12  -1   13.56    2.79
  10 -12   1   14.05    3.76
  10  13   1   18.51    3.47
 -10 -13   1   15.95    4.41
 -10  13  -1   18.60    5.05
  10  13   1   22.46    3.79
  10 -13   1   15.96    4.48
  10  13  -1   14.85    3.18
 -10  13   1   23.22    5.20
  10  13  -1   17.09    3.53
 -10  14  -1    0.82    4.99
  10  14   1    0.28    3.46
  10  14   1    9.42    3.99
 -10 -14   1    7.03    4.76
  10  14  -1    7.43    3.38
  10 -14   1    2.80    4.57
 -10  14   1    2.43    4.76
  10  14  -1    1.73    3.65
 -10 -15   1    4.55    5.57
  10  15   1   10.95    4.79
 -10  15  -1    1.88    5.81
  10  15   1    7.57    4.10
  10  15  -1   12.99    3.91
 -10  15   1   11.20    5.93
  10  15  -1    9.63    4.23
 -10 -16   1    7.57    6.78
  10  16   1    4.82    4.75
  10  16   1    5.05    5.29
 -10  16  -1    2.44    6.89
  10  16  -1    8.46    4.83
 -10  16   1    4.12    6.89
  10 -16   1    5.87    6.37
 -10  17  -1  129.18   12.49
  10  17   1   94.96   12.29
  10 -17   1   94.23   12.68
 -10  17   1  125.77   14.01
 -11   0  -1    0.54    1.05
 -11   0   1    0.39    0.88
 -11   1  -1  173.89   12.74
 -11  -1   1  174.43   12.62
 -11   1   1  168.41   12.67
 -11  -1  -1  181.88   12.70
 -11  -2   1  175.88   13.63
 -11   2  -1  196.21   13.81
 -11  -2  -1  195.23   13.72
 -11   2   1  189.16   13.74
 -11  -3   1   33.13    2.92
 -11   3  -1   35.85    3.33
 -11  -3  -1   36.31    3.09
 -11   3   1   31.35    3.19
 -11  -4   1    0.74    1.00
 -11   4  -1   -1.15    1.53
 -11  -4  -1   -1.46    1.12
 -11   5  -1  109.92    9.18
 -11   5   1  129.39    9.14
  11  -5   1  119.99    8.85
 -11   6  -1    0.13    2.02
 -11  -6   1    1.09    1.50
 -11   6   1   -0.40    1.81
  11  -6   1    1.07    1.42
 -11   7  -1   10.53    2.65
 -11  -7   1   16.84    2.25
  11  -7   1   12.04    2.09
 -11   7   1   14.40    2.58
  11   8   1   14.81    1.68
  11   8   1   16.80    2.04
 -11   8  -1   19.85    3.01
 -11  -8   1   17.83    2.59
 -11   8   1   13.45    2.92
  11  -8   1   12.13    2.43
  11   9   1  123.33    8.95
 -11  -9   1  113.52    9.17
 -11   9  -1   97.76    9.36
  11   9   1  109.90    8.61
  11  -9   1  126.98    9.12
  11   9  -1  117.82    8.32
  11   9  -1  108.78    8.33
 -11   9   1  117.10    9.45
 -11 -10   1  139.11   11.30
  11  10   1  144.72   10.72
 -11  10  -1  146.29   11.56
  11 -10   1  153.81   11.23
  11  10  -1  135.46   10.53
 -11  10   1  146.39   11.60
  11  10  -1  138.52   10.53
  11  11   1  109.34    9.30
 -11 -11   1  117.59    9.92
  11  11   1  119.92    9.31
 -11  11  -1  117.63   10.37
  11  11  -1  113.77    9.29
 -11  11   1  126.84   10.32
  11 -11   1  127.09    9.80
  11  11  -1  119.26    9.61
 -11 -12   1  119.15    9.88
 -11  12  -1  116.57   10.01
  11  12   1  115.59    9.22
  11  12   1   93.56    9.16
 -11  12   1  132.13   10.34
  11  12  -1  114.52    8.93
  11  12  -1  100.59    8.95
  11 -12   1  120.84    9.76
  11  13   1   22.27    3.90
  11  13   1   29.78    4.02
 -11  13  -1   27.06    5.31
 -11 -13   1   34.63    5.10
  11 -13   1   29.81    4.92
  11  13  -1   23.92    3.63
 -11  13   1   36.23    5.49
  11  13  -1   20.92    3.62
  11  14   1    4.08    3.79
 -11 -14   1   12.22    5.10
  11  14   1   12.98    3.84
 -11  14  -1   12.81    5.59
  11 -14   1    9.68    4.94
  11  14  -1    9.76    3.51
 -11  14   1   12.21    5.52
  11  14  -1   10.42    3.43
  11  15   1   37.87    5.68
  11  15   1   35.69    5.73
 -11 -15   1   33.52    6.81
 -11  15  -1   40.33    7.48
 -11  15   1   61.90    7.72
  11  15  -1   46.94    5.52
 -11  16  -1   19.30    7.80
 -11  16   1   27.73    7.68
 -11  17  -1   -5.83    8.54
 -11  17   1    0.50    7.97
 -12   0  -1   -2.41    1.14
 -12   0   1   -0.91    1.00
 -12  -1   1   79.14    6.04
 -12   1  -1   82.29    6.23
 -12   1   1   82.98    6.14
 -12  -1  -1   78.73    6.14
 -12  -2   1  143.23    9.86
 -12   2  -1  134.83   10.04
 -12  -2  -1  120.87    9.92
 -12   2   1  140.04    9.99
 -12   3  -1  421.63   28.34
 -12  -3   1  367.42   28.14
 -12  -3  -1  398.63   28.22
 -12   3   1  381.66   28.25
 -12   4  -1   49.99    4.23
 -12  -4   1   41.30    3.66
 -12  -4  -1   46.79    3.83
 -12   4   1   39.72    4.09
 -12  -5   1    2.11    1.24
 -12   5  -1    4.48    1.99
 -12  -5  -1    0.98    1.38
 -12   5   1    1.65    1.84
 -12   6  -1   50.98    5.12
 -12   6   1   58.03    5.16
 -12   7  -1  181.64   13.51
 -12   7   1  174.20   13.45
  12  -7   1  177.61   13.13
 -12   8  -1   12.41    2.96
 -12  -8   1    7.55    2.45
 -12   8   1   10.49    2.94
  12  -8   1   11.01    2.28
  12   9   1  107.17    8.26
 -12   9  -1  105.31    9.48
  12   9   1  116.00    8.25
 -12  -9   1  110.49    9.15
 -12   9   1  121.09    9.51
  12  -9   1  119.60    9.02
 -12  10  -1   13.61    3.74
  12  10   1   18.74    2.11
 -12 -10   1   16.57    3.43
  12  10   1   16.54    2.18
  12 -10   1   12.23    3.16
 -12  10   1   21.82    3.90
 -12  11  -1   52.64    5.95
  12  11   1   44.93    4.76
 -12 -11   1   45.72    4.98
  12  11   1   36.11    4.80
  12 -11   1   39.14    4.69
  12  11  -1   41.20    3.59
 -12  11   1   42.80    5.28
  12  11  -1   38.48    3.63
  12  12   1   12.03    2.82
  12  12   1   12.50    2.91
  12  12  -1   16.32    2.39
  12  12  -1   12.11    3.15
 -12  12   1   14.92    5.40
  12 -12   1   20.85    4.07
  12  13   1   -1.36    3.10
 -12  13  -1   -0.44    4.62
  12  13   1   -1.44    3.05
  12 -13   1    4.08    4.25
 -12  13   1   -0.34    5.12
  12  13  -1   -1.44    2.48
  12  13  -1    2.48    3.59
 -12  14  -1    4.67    5.59
  12  14   1   -0.74    3.68
 -12  14   1    1.28    5.72
  12 -14   1    1.49    4.83
  12  14  -1   -0.97    4.57
 -12  15  -1   43.29    7.79
 -12  15   1   31.49    7.48
 -12  16  -1   21.74    8.30
 -12  16   1   18.48    7.61
 -12  17  -1   -1.23   10.08
 -12  17   1   -4.00    8.10
 -13   0  -1   -0.19    1.35
 -13   0   1   -0.30    1.17
 -13  -1   1    3.68    1.20
 -13   1  -1    2.40    1.45
 -13   1   1    3.53    1.35
 -13  -1  -1    1.31    1.35
 -13  -2   1  196.44   14.10
 -13   2   1  194.65   14.22
 -13  -2  -1  191.57   14.17
 -13  -3   1   53.51    4.59
 -13   3  -1   59.42    5.02
 -13   3   1   65.25    5.41
 -13  -3  -1   54.25    4.75
 -13  -4   1  355.91   26.10
 -13   4  -1  372.26   26.32
 -13   4   1  360.32   26.28
 -13   5  -1   10.36    2.27
 -13  -5   1    3.47    1.42
 -13   5   1    0.42    2.05
 -13  -5  -1    5.74    1.62
 -13   6  -1    1.85    2.36
 -13   6   1    1.88    2.27
 -13   7  -1    4.26    2.72
 -13   7   1    7.06    2.70
 -13   8  -1   -0.37    2.83
 -13   8   1    0.76    2.83
 -13   9   1   15.58    3.56
 -13  10  -1  138.34   11.81
 -13  10   1  144.85   11.85
  13  11   1   39.48    3.18
  13  11   1   34.50    3.20
 -13  11  -1   32.99    5.29
 -13  11   1   32.00    5.41
  13  12   1    6.55    2.27
 -13  12  -1   16.49    4.72
  13  12   1    7.67    3.22
 -13  12   1   16.19    5.16
 -13  13  -1   30.91    6.52
 -13  13   1   45.60    6.47
 -13  14  -1  105.84   12.22
 -13  14   1  113.06   11.42
 -13  15  -1    9.40    7.15
 -13  15   1    3.22    6.42
 -13  16  -1    3.78    8.23
 -13  16   1    4.30    7.62
 -14   0  -1   -0.10    1.53
 -14   0   1   -0.20    1.34
 -14  -1   1    9.01    1.55
 -14  -1  -1   10.31    1.78
 -14   1   1    5.50    1.68
 -14   2  -1  150.67   11.03
 -14  -2   1  145.72   10.80
 -14   2   1  145.88   10.94
 -14  -2  -1  145.14   10.89
 -14   3  -1    2.64    1.96
 -14  -3   1    0.17    1.44
 -14   3   1    1.23    1.83
 -14  -4   1  147.20   10.58
 -14   4  -1  135.84   10.94
 -14  -4  -1  140.75   10.69
 -14   4   1  146.30   10.86
 -14   5  -1   -1.12    2.35
 -14  -5   1    5.34    2.51
 -14   5   1   -0.42    2.16
 -14  -5  -1    6.80    1.78
 -14   6  -1   52.32    5.54
 -14   6   1   56.96    5.45
 -14   7  -1  142.77   10.88
 -14   7   1  126.46   10.68
 -14   8  -1    1.91    3.23
 -14   8   1    5.10    3.15
 -14   9  -1  206.03   16.76
 -14   9   1  228.05   16.80
 -14  10  -1   10.77    4.44
 -14  10   1    9.35    4.23
 -14  11  -1    5.29    6.75
 -14  11   1   -2.79    4.47
 -14  12  -1    5.47    5.25
 -14  12   1    5.50    4.94
 -14  13  -1   22.51    6.26
 -14  13   1   22.03    6.05
 -14  14  -1    4.03    6.96
 -14  14   1    2.35    6.68
 -14  15  -1   11.97    7.97
 -14  15   1   16.69    7.99
 -14  16  -1   40.60    9.49
 -14  16   1   48.86   10.09
 -15   0  -1   -0.43    1.85
 -15   0   1    2.46    1.54
 -15   1  -1   81.21    6.56
 -15  -1   1   79.05    6.33
 -15   1   1   82.90    6.44
 -15  -2   1   45.43    4.14
 -15   2  -1   44.73    4.53
 -15   2   1   52.11    5.77
 -15  -2  -1   47.85    4.98
 -15  -3   1   45.67    4.36
 -15   3  -1   56.67    4.92
 -15   3   1   51.07    4.74
 -15  -3  -1   45.08    4.55
 -15   4  -1   -3.64    2.32
 -15  -4   1    1.71    1.72
 -15   4   1    1.12    2.21
 -15  -4  -1   -0.02    1.81
 -15   5  -1   39.19    4.42
 -15  -5   1   44.62    4.06
 -15  -5  -1   42.81    4.25
 -15   5   1   44.84    4.92
 -15   6  -1   47.41    5.53
 -15   6   1   44.71    5.18
 -15   7  -1    9.20    3.39
 -15   7   1    9.88    3.25
 -15   8  -1   51.18    6.29
 -15   8   1   48.89    5.47
 -15   9  -1    0.80    3.78
 -15   9   1    1.33    3.85
 -15  10  -1  126.46   10.92
 -15  10   1  107.69   10.68
 -15  11  -1    2.00    5.05
 -15  12  -1   55.86    7.13
 -15  12   1   29.70    6.45
 -15  13  -1    1.50    6.26
 -15  13   1   -0.22    6.30
 -15  14  -1   -9.25    7.07
 -15  14   1    5.69    7.17
 -15  15  -1   18.38    8.51
 -15  15   1    6.31    8.25
 -16   0   1    1.77    1.79
 -16   0  -1   -1.25    1.97
 -16  -1   1  162.35   12.44
 -16   1  -1  182.32   12.63
 -16  -1  -1  160.71   12.54
 -16   2  -1   40.23    4.08
 -16  -2   1   33.72    3.55
 -16  -2  -1   29.19    3.31
 -16   2   1   28.88    3.86
 -16  -3   1    1.91    2.06
 -16   3  -1    7.97    2.55
 -16   3   1    3.40    2.35
 -16  -3  -1    6.20    2.29
 -16  -4   1   76.73    6.24
 -16   4  -1   70.17    6.90
 -16   4   1   75.43    6.80
 -16  -4  -1   82.16    6.51
 -16  -5   1   51.74    4.79
 -16   5  -1   48.45    5.72
 -16  -5  -1   54.13    5.00
 -16   5   1   52.15    5.69
 -16   6  -1   28.44    4.29
 -16   6   1   39.85    4.35
 -16   7  -1    9.35    3.70
 -16   7   1   14.40    3.67
 -16   8  -1   86.77    8.36
 -16   8   1   72.34    8.03
 -16   9  -1   -0.03    4.17
 -16   9   1    0.32    4.17
 -16  10  -1   74.63    9.95
 -16  10   1   57.69    7.10
 -16  11  -1   35.92    6.50
 -16  11   1   34.59    6.27
 -16  12  -1    3.64    6.29
 -16  12   1    5.17    5.91
 -16  13  -1   10.42    7.37
 -16  13   1   20.00    7.43
 -16  14  -1   15.93    8.04
 -16  14   1    9.42    8.13
 -17   0  -1    3.46    2.30
 -17   0   1   -0.74    2.07
 -17   1  -1   93.38    7.25
 -17  -1  -1   83.10    7.13
 -17   1   1   82.40    7.07
 -17   2  -1   48.53    5.27
 -17   2   1   50.75    5.12
 -17  -2  -1   53.37    5.07
 -17   3  -1   39.87    4.72
 -17  -3   1   28.08    3.55
 -17  -3  -1   36.90    4.43
 -17   3   1   40.06    3.98
 -17  -4   1  315.79   22.79
 -17   4  -1  306.26   23.12
 -17   4   1  320.62   23.07
 -17  -4  -1  310.31   22.89
 -17   5  -1    9.14    3.38
 -17  -5   1    7.89    2.30
 -17  -5  -1    5.19    2.52
 -17   5   1    4.64    3.12
 -17   6  -1  325.58   23.40
 -17   6   1  301.79   23.30
 -17   7  -1   32.59    4.99
 -17   7   1   32.24    4.77
 -17   8  -1   17.04    4.85
 -17   8   1   16.09    4.47
 -17   9  -1   61.66    7.58
 -17   9   1   82.59    8.56
 -17  10  -1    6.62    5.41
 -17  11  -1    1.56    6.09
 -17  11   1    3.97    5.79
 -17  12  -1    2.37    6.84
 -17  12   1    5.24    6.62
 -17  13  -1    3.90    7.87
 -17  13   1   -1.36    7.68
 -18   0  -1    2.32    2.60
 -18   0   1   -1.46    2.34
 -18  -1   1    1.07    2.32
 -18   1  -1    3.72    2.75
 -18  -1  -1    4.95    2.64
 -18   1   1    4.55    2.53
 -18  -2   1    2.99    2.39
 -18   2  -1    4.45    2.87
 -18   2   1    1.83    2.68
 -18  -2  -1    3.84    2.65
 -18  -3   1    2.99    2.54
 -18   3  -1    5.94    3.15
 -18   3   1    1.87    2.90
 -18  -3  -1    8.06    2.86
 -18  -4   1  119.62    9.82
 -18   4  -1  122.20   10.44
 -18  -4  -1  132.21   10.04
 -18   4   1  129.71   10.36
 -18   5  -1   27.52    4.52
 -18  -5   1   31.14    3.46
 -18   5   1   25.07    4.31
 -18  -5  -1   32.22    3.73
 -18   6  -1   10.13    4.13
 -18   6   1   12.40    3.99
 -18   7  -1   16.15    4.79
 -18   7   1    9.74    4.37
 -18   8  -1    4.78    4.80
 -18   8   1    6.64    4.68
 -18   9   1    8.80    5.22
 -18  10  -1  117.28   11.79
 -18  10   1   95.77   11.43
 -18  11  -1   10.55    6.97
 -18  11   1   10.32    6.61
 -18  12  -1    7.97    7.80
 -18  12   1    1.47    7.35
 -19   0  -1    5.74    3.04
 -19   0   1   -1.29    2.67
 -19   1  -1    7.89    3.19
 -19  -1   1    2.16    2.72
 -19   1   1    4.35    2.90
 -19  -1  -1    3.01    2.93
 -19  -2   1   95.40    8.33
 -19   2  -1  106.22    8.73
 -19   2   1  102.09    8.56
 -19  -2  -1   95.94    8.50
 -19  -3   1   87.88    7.48
 -19   3  -1   84.92    8.07
 -19  -3  -1   75.17    7.75
 -19   3   1   92.19    7.89
 -19   4  -1   10.47    3.95
 -19  -4   1   12.22    2.95
 -19  -4  -1   14.51    3.25
 -19   4   1   17.94    3.81
 -19   5  -1    1.47    4.00
 -19  -5   1    1.73    2.70
 -19  -5  -1    2.46    3.03
 -19   5   1    1.15    3.92
 -19   6  -1   10.22    4.59
 -19   6   1    3.77    4.34
 -19   7  -1   73.71    8.83
 -19   7   1   65.35    8.67
 -19   8  -1   -3.98    5.31
 -19   8   1    6.00    5.30
 -19   9  -1   11.16    6.16
 -19   9   1   13.20    7.13
 -19  10  -1   28.83    7.11
 -19  10   1   10.41    6.67
 -19  11  -1   -1.38    7.45
 -19  11   1    3.48    7.47
 -20   0   1    3.29    3.12
 -20   0  -1    0.61    3.39
 -20  -1   1   48.18    5.55
 -20   1  -1   39.28    5.03
 -20  -1  -1   45.86    5.80
 -20   1   1   43.47    4.88
 -20  -2   1   75.02    7.25
 -20   2  -1   80.40    7.83
 -20   2   1   77.69    7.54
 -20  -2  -1   72.98    7.59
 -20  -3   1   49.95    6.26
 -20   3  -1   49.13    5.65
 -20  -3  -1   43.90    5.16
 -20   3   1   48.19    5.46
 -20   4  -1   -2.93    4.28
 -20  -4  -1   -3.91    3.28
 -20   4   1   -0.18    3.91
 -20   5  -1   89.96    9.42
 -20  -5  -1   93.53    8.64
 -20   5   1   88.47    9.21
 -20   6  -1   15.00    5.16
 -20   6   1    9.02    5.01
 -20   7  -1    5.45    5.35
 -20   7   1   -1.54    5.21
 -20   8  -1    3.30    5.99
 -20   8   1    5.81    8.59
 -20   9  -1  147.13   14.49
 -20   9   1  139.48   14.23
 -20  10  -1   35.71    8.51
 -20  10   1   42.72    8.31
 -21   3  -1    6.00    6.41
 -21   4  -1   50.95    7.29
 -21   5  -1   10.31    6.30
 -21   6  -1   -1.65    6.63
   0   1  -2   -0.05    0.31
   0  -1   2    0.23    0.36
   0   2  -2  242.62   17.85
   0   2   2  251.90   17.85
   0  -2   2  252.50   17.85
   0  -3   2    0.01    0.76
   0  -3  -2   -0.33    0.68
   0   3  -2    1.01    0.68
   0   3   2    1.15    0.67
   0   4  -2   63.23    4.77
   0  -4   2   64.98    4.79
   0  -4  -2   61.74    4.79
   0   4   2   62.52    4.79
   0  -5   2    1.10    1.05
   0   5   2   -0.68    0.97
   0   5  -2    1.28    0.97
   0  -5  -2   -1.04    0.92
   0   6  -2   71.54    5.33
   0  -6  -2   69.88    5.32
   0   6   2   64.29    5.37
   0  -6   2   68.82    5.40
   0   7  -2   -0.19    1.27
   0  -7   2   -1.73    1.28
   0  -7  -2   -1.21    1.38
   0   7   2    2.14    1.41
   0  -8  -2    8.56    1.75
   0   8   2    8.48    1.81
   0   8  -2    6.16    1.70
   0  -8   2    7.04    1.85
   0  -9   2   -4.26    1.66
   0  -9  -2    2.82    1.77
   0   9  -2   -2.59    1.72
   0   9   2   -2.58    1.65
   0 -10  -2   19.46    2.78
   0 -10   2   18.46    2.85
   0  10   2   27.26    3.18
   0  10  -2   20.28    2.94
   0 -11   2   -0.25    2.36
   0 -11  -2    0.10    2.16
   0  11   2   -0.31    2.20
   0  11  -2   -4.13    2.19
   0 -12  -2  119.88    8.65
   0  12   2   90.26    8.43
   0 -12   2   99.99    8.50
   0  12  -2  101.13    8.47
   0  13   2    0.88    3.05
   0 -13   2    0.43    3.05
   0  13  -2    1.19    3.21
   0 -13  -2    0.33    3.19
   0  14   2   12.64    3.84
   0  14  -2    5.78    3.90
   0  15  -2   -3.08    4.20
   0 -16   2    9.65    7.83
   0  16  -2    8.07    4.85
   0 -16  -2    9.22    5.12
   0  16   2   12.37    4.94
   0  17  -2   -7.47    5.72
   0 -17  -2   -2.32    5.99
   0  17   2   -7.60    5.67
   0 -17   2   -5.63    5.81
   0 -18   2   -0.99    6.50
   0  18  -2    1.29    6.83
   0  18   2    2.16    7.04
   0  19  -2   -0.53    7.95
   0 -19   2    6.16    7.82
   0  19   2   -4.57    8.37
   0  20   2    8.73    9.76
   0 -20   2   15.41   16.03
   0  20  -2   -1.08    9.70
   1   1  -2   16.92    1.27
  -1   2  -2  186.87   14.12
   1   2   2  200.01   14.11
  -1  -2   2  192.02   14.10
  -1   2   2  205.34   14.11
   1   2  -2  198.42   14.10
   1  -2   2  196.79   14.13
   1  -3  -2   23.01    1.85
   1   3   2   24.04    1.86
  -1   3  -2   19.82    1.84
  -1  -3   2   17.49    1.78
   1   3  -2   22.64    1.77
  -1   3   2   18.67    1.83
   1  -3   2   20.73    1.92
   1  -4  -2  103.76    6.91
  -1   4  -2   98.31    6.90
   1   4   2   90.47    6.89
  -1  -4   2   91.55    6.88
  -1   4   2  100.16    6.89
  -1  -4  -2   83.18    6.86
   1  -4   2   92.29    6.91
   1   4  -2   86.49    6.87
   1   5   2   17.89    1.94
   1  -5  -2   19.06    2.03
  -1  -5   2   18.25    1.98
  -1   5  -2   18.72    2.10
  -1  -5  -2   21.91    1.96
  -1   5   2   19.77    2.06
   1   5  -2   17.25    1.90
   1  -5   2   18.97    2.15
   1   6   2  331.99   25.26
   1  -6  -2  350.11   25.27
  -1  -6   2  343.54   25.28
  -1   6  -2  377.75   25.44
   1  -6   2  354.67   25.30
   1   6  -2  341.88   25.26
  -1   6   2  366.70   25.42
  -1  -6  -2  340.65   25.26
   1   7   2    8.56    1.71
  -1  -7   2   11.83    1.84
   1  -7  -2   17.33    1.93
  -1   7  -2   13.38    1.92
   1   7  -2   14.77    1.91
  -1   7   2   12.82    1.86
  -1  -7  -2   13.68    1.83
   1  -7   2   12.88    1.91
  -1  -8   2  705.44   51.00
   1  -8  -2  696.61   50.97
  -1   8  -2  717.84   51.00
   1   8   2  685.46   50.98
   1   8  -2  714.01   50.98
   1  -8   2  751.26   51.03
  -1  -8  -2  706.28   50.97
  -1   8   2  705.28   51.00
  -1  -9   2   17.65    2.42
  -1   9  -2   27.96    3.06
   1  -9  -2   14.80    2.39
   1   9   2   17.37    2.41
  -1   9   2   12.52    2.32
   1  -9   2   14.75    2.39
   1   9  -2   18.19    2.35
  -1  -9  -2   18.80    2.50
   1 -10  -2  125.89    9.87
  -1 -10   2  123.20    9.91
   1  10   2  131.89    9.98
  -1  10  -2  123.20    9.88
   1  10  -2  128.00    9.94
   1 -10   2  134.13    9.96
  -1 -10  -2  128.04    9.88
  -1  10   2  134.23    9.92
   1  11   2   31.15    3.43
   1 -11  -2   22.78    3.14
  -1 -11   2   21.01    3.30
  -1  11  -2   32.25    3.69
  -1  11   2   16.97    3.10
   1  11  -2   24.06    3.27
   1 -11   2   18.58    3.14
  -1 -11  -2   23.43    3.15
  -1  12  -2  320.42   23.59
   1  12   2  302.09   23.62
   1 -12  -2  326.58   23.62
  -1 -12   2  331.08   23.66
  -1  12   2  318.84   23.59
   1 -12   2  337.17   23.62
  -1 -12  -2  312.96   23.54
   1  12  -2  312.59   23.61
  -1  13  -2    3.59    3.09
   1  13   2    1.68    3.22
  -1 -13   2   -0.96    3.03
   1 -13  -2    1.56    3.01
  -1 -13  -2    5.83    3.07
   1  13  -2   -0.22    3.10
   1 -13   2    0.75    3.11
  -1  13   2    0.09    2.98
  -1  14  -2   13.55    3.86
   1  14   2   11.05    3.98
   1 -14  -2    6.12    3.63
  -1  14   2    8.90    3.79
   1  14  -2   15.30    3.79
   1  15   2    1.70    4.41
   1  15  -2    2.49    3.94
  -1  15   2    4.59    4.10
   1  16   2   31.84    5.63
   1 -16  -2   20.01    5.72
  -1  16  -2   40.19    5.91
  -1 -16   2   13.44    5.70
   1 -16   2   35.07    6.19
   1  16  -2   37.37    6.02
  -1 -16  -2   46.67    6.34
  -1  16   2   25.18    5.73
  -1  17  -2    5.21    5.59
   1 -17  -2    1.70    6.08
  -1 -17   2   -0.05    6.01
   1  17   2   -1.76    5.35
  -1 -17  -2    2.81    5.89
   1  17  -2   -5.58    5.63
   1 -17   2   -0.02    5.97
  -1  17   2   -1.13    5.94
  -1  18  -2   36.97    7.90
  -1 -18   2   31.80    7.64
   1  18   2   36.91    7.54
  -1  18   2   29.71    7.74
   1 -18   2   39.43    7.53
   1  18  -2   30.43    7.51
  -1 -19   2    5.52    7.89
  -1  19  -2   10.12    8.15
   1  19   2    6.31    8.07
   1  19  -2    6.60    8.42
  -1  19   2   -3.87    7.95
   1 -19   2   -3.65    7.68
  -1  20  -2   -3.03   10.19
   1  20   2   -1.17    9.68
   1  20  -2    5.20    9.38
   1 -20   2    9.85   16.02
  -1  20   2    6.75   14.91
  -2   0  -2   10.89    3.69
   2   0   2   17.63    4.45
   2   1   2  680.57   48.99
  -2   1  -2  689.94   49.01
   2  -1   2  714.29   49.01
  -2  -1  -2  660.16   48.99
  -2   2  -2  139.67   10.21
   2   2   2  141.76   10.18
   2   2   2  144.59   10.17
  -2  -2   2  138.31   10.15
  -2   2   2  136.40   10.17
   2  -2   2  139.88   10.21
   2   2  -2  148.32   10.14
   2   3   2  782.65   53.87
  -2   3  -2  813.36   53.90
   2  -3  -2  774.15   53.86
  -2  -3   2  697.60   53.84
  -2  -3  -2  772.09   53.87
   2   3  -2  734.54   53.84
   2  -3   2  711.48   53.88
  -2   3   2  745.29   53.86
   2  -4  -2   45.67    3.40
  -2  -4   2   43.47    3.44
  -2   4  -2   47.30    3.48
   2   4   2   42.36    3.40
  -2   4   2   45.20    3.46
  -2  -4  -2   49.04    3.42
   2   4  -2   39.71    3.39
   2  -4   2   35.35    3.44
  -2  -5   2  472.66   34.62
  -2   5  -2  488.45   34.64
   2   5   2  469.77   34.61
   2  -5  -2  495.05   34.61
   2   5  -2  483.96   34.60
  -2   5   2  492.16   34.62
   2  -5   2  477.64   34.63
  -2  -5  -2  479.41   34.60
   2  -6  -2   -0.48    1.09
  -2  -6   2    2.14    1.28
   2   6   2   -1.18    1.12
  -2   6  -2    1.03    1.41
   2  -6   2    1.62    1.34
  -2  -6  -2   -0.04    1.08
   2   6  -2   -1.97    0.98
  -2   7  -2    1.79    1.42
   2  -7  -2   -0.25    1.28
   2   7   2    1.73    1.38
  -2  -7   2    3.91    1.47
  -2  -7  -2   -1.23    1.31
   2   7  -2   -0.86    1.32
  -2   7   2    1.91    1.47
   2  -7   2    1.53    1.47
   2  -8  -2    9.36    1.74
   2   8   2    3.39    1.60
  -2  -8   2    4.74    1.65
  -2   8  -2    5.19    1.69
   2   8  -2    8.44    1.72
  -2   8   2    4.09    1.68
   2  -8   2    4.52    1.72
  -2  -8  -2    1.32    1.65
   2  -9  -2   28.25    3.49
   2   9   2   21.67    3.08
  -2   9  -2   36.93    3.60
  -2  -9   2   34.82    3.58
  -2  -9  -2   28.48    3.27
   2  -9   2   25.40    3.35
  -2   9   2   26.66    3.32
   2   9  -2   36.67    3.26
  -2 -10   2    3.40    2.28
   2 -10  -2    4.18    2.12
  -2  10  -2   11.08    2.27
   2  10   2    2.11    2.15
   2 -10   2    3.28    2.29
  -2  10   2    7.45    2.29
  -2 -10  -2    4.61    2.22
   2  10  -2    1.16    2.14
  -2 -11   2   77.52    7.00
   2 -11  -2   75.77    6.76
   2  11   2   83.71    6.92
  -2  11   2   82.28    7.00
   2  11  -2   83.25    6.94
  -2 -11  -2   87.33    6.95
   2 -11   2   67.74    7.02
   2  12   2   75.68    6.26
  -2 -12   2   63.94    6.51
   2 -12  -2   64.29    6.17
  -2  12  -2   65.33    6.26
   2 -12   2   73.86    6.59
  -2 -12  -2   60.26    6.10
  -2  12   2   61.14    6.46
   2  12  -2   65.46    6.41
  -2 -13   2   19.05    3.97
   2  13   2    7.99    3.44
  -2  13  -2   18.79    3.63
   2 -13  -2   18.12    3.63
   2  13  -2   26.66    3.84
  -2  13   2   17.94    3.66
  -2 -13  -2   17.51    3.63
   2 -13   2   17.38    3.74
  -2  14  -2    5.72    3.62
   2  14   2    9.05    3.87
   2 -14  -2    4.81    3.61
  -2 -14   2   -1.41    3.73
   2 -14   2    1.49    3.71
   2  14  -2    4.76    3.78
  -2  14   2    1.91    3.62
  -2  15  -2  108.73    9.98
   2  15   2   90.88    9.87
  -2  15   2  100.73    9.56
   2  15  -2  100.05    9.83
   2 -15   2  109.33   10.20
  -2 -16   2   11.82    4.97
   2 -16  -2   -1.12    5.12
   2  16   2   -0.65    5.06
  -2  16  -2    6.47    5.29
   2 -16   2    6.14    5.20
  -2 -16  -2   16.16    5.18
   2  16  -2    4.28    4.68
  -2  16   2    0.02    4.97
   2 -17  -2    2.82    6.14
  -2 -17   2   -1.63    5.81
  -2  17  -2   11.10    5.69
   2  17   2    4.08    5.98
  -2 -17  -2    9.18    5.64
   2  17  -2   -1.06    5.88
  -2  17   2    1.11    5.99
   2 -17   2   -0.15    6.14
   2  18   2    2.93    7.04
  -2  18  -2   -4.26    6.80
  -2 -18   2   -4.26    6.99
  -2  18   2   -3.68    6.96
   2 -18   2   -1.69    6.91
   2  18  -2   -3.38    6.63
  -2 -19   2   43.39    9.13
   2  19   2   58.40    9.26
  -2  19  -2   58.14    9.52
   2 -19   2   33.58    8.90
   2  19  -2   46.34    9.16
  -2  19   2   28.44    9.05
   2  20   2    3.93    9.52
   2 -20   2   -7.44   11.19
   2  20  -2   -2.11    9.33
  -3   0  -2 3658.67  239.92
   3   0   2 3070.43  239.91
   3   1   2   93.62    6.81
   3  -1   2   88.75    6.83
  -3  -1  -2  100.21    6.83
   3   2   2  420.18   29.85
  -3   2  -2  446.82   29.90
  -3  -2   2  414.23   29.82
   3   2   2  423.24   29.86
   3  -2   2  404.22   29.88
   3   2  -2  366.66   29.78
  -3  -2  -2  428.86   29.85
   3   2  -2  422.94   29.79
  -3   2   2  430.45   29.85
   3   3   2   93.05    6.93
   3   3   2   94.51    6.90
  -3  -3   2   93.40    6.90
   3  -3  -2   95.77    6.91
  -3   3  -2  101.28    7.00
   3   3  -2   89.55    6.87
   3  -3   2   90.79    6.98
  -3   3   2   99.62    6.94
  -3  -4   2  168.49   11.98
  -3   4  -2  166.71   12.04
   3   4   2  170.09   11.98
   3  -4  -2  173.54   11.99
  -3  -4  -2  149.29   11.98
   3   4  -2  167.22   11.95
   3  -4   2  161.15   12.05
  -3   4   2  165.66   12.01
   3   5   2    4.28    1.14
  -3  -5   2    5.07    1.31
   3  -5  -2    3.51    1.04
  -3   5  -2    2.71    1.15
  -3   5   2    3.43    1.05
   3   5  -2    3.66    1.02
   3  -5   2    3.66    1.17
  -3  -5  -2    3.76    1.05
  -3   6  -2  416.41   31.68
  -3  -6   2  426.02   31.65
   3  -6  -2  435.92   31.65
   3   6   2  451.03   31.66
  -3  -6  -2  434.60   31.65
   3   6  -2  422.71   31.62
   3  -6   2  498.04   31.73
  -3   6   2  438.64   31.84
  -3   7  -2   57.37    4.78
   3  -7  -2   58.09    4.80
  -3  -7   2   62.35    4.79
   3   7   2   58.32    4.69
   3  -7   2   56.76    4.78
  -3   7   2   51.02    4.73
  -3  -7  -2   63.29    4.82
  -3  -8   2   66.66    5.51
  -3   8  -2   65.93    5.50
   3  -8  -2   70.70    5.55
   3   8   2   69.03    5.51
  -3   8   2   75.03    5.64
  -3  -8  -2   63.81    5.52
   3  -8   2   63.90    5.60
   3   8  -2   61.93    5.43
   3  -9  -2    2.27    1.79
  -3  -9   2    1.11    1.80
   3   9   2    1.19    1.75
  -3   9  -2    1.50    1.93
  -3   9   2    2.72    1.91
  -3  -9  -2    0.77    1.83
   3   9  -2    0.90    1.69
   3  -9   2   -0.41    1.98
   3 -10  -2    6.42    2.33
  -3 -10   2    4.02    2.26
   3  10   2    6.44    2.27
  -3  10  -2    6.11    2.21
   3 -10   2    6.91    2.33
   3  10  -2    6.83    2.28
  -3 -10  -2   11.00    2.33
  -3  10   2    8.02    2.31
  -3  11  -2    6.25    2.50
   3 -11  -2    4.92    2.53
  -3 -11   2    0.01    2.53
   3  11   2    8.95    2.62
   3 -11   2    5.83    2.68
  -3  11   2    1.05    2.51
   3  11  -2    5.50    2.47
  -3 -11  -2    4.15    2.40
   3  12   2   14.26    3.34
  -3  12  -2   17.81    3.29
   3 -12  -2   14.26    3.23
  -3 -12   2   12.33    3.17
   3 -12   2   17.86    3.43
  -3  12   2   18.67    3.40
  -3 -12  -2   13.62    3.12
   3  12  -2   16.39    3.18
  -3 -13   2    1.38    3.18
   3  13   2    5.82    3.40
   3 -13  -2    2.42    3.25
  -3  13  -2    4.03    3.30
   3 -13   2    1.72    3.56
  -3 -13  -2    2.38    5.21
   3  13  -2    6.93    3.22
  -3  13   2    6.49    3.46
   3 -14  -2  235.36   18.55
  -3 -14   2  251.83   18.47
  -3  14  -2  254.27   18.50
   3  14   2  235.24   18.54
  -3  14   2  221.95   18.59
   3 -14   2  262.47   18.67
   3  14  -2  230.81   18.50
  -3 -15   2    5.74    4.59
   3  15   2    9.02    4.53
  -3  15  -2    4.87    4.36
   3 -15   2    4.19    4.89
  -3  15   2    5.24    4.26
  -3 -15  -2   -2.48    6.30
   3  15  -2    8.37    4.45
   3 -16  -2   35.08    6.25
   3  16   2   30.66    6.10
  -3  16  -2   43.11    6.49
  -3 -16   2   38.98    6.62
   3  16  -2   58.01    6.69
   3 -16   2   44.89    6.35
  -3 -16  -2   45.94    6.25
  -3  16   2   38.17    6.23
   3 -17  -2    2.15    6.52
  -3  17  -2   -2.62    5.55
   3  17   2    1.83    5.64
  -3 -17   2   -3.26    5.63
   3 -17   2   -0.12    5.94
   3  17  -2   -3.28    5.51
  -3  17   2   -1.57    5.88
  -3  18  -2    6.34    7.10
   3  18   2   -0.55    6.62
  -3 -18   2    4.36    6.70
   3  18  -2   -1.43    6.88
  -3  18   2    7.58    7.23
   3 -18   2    1.86    7.36
   3  19   2    0.94    7.93
  -3 -19   2   -7.96    8.49
  -3  19  -2    3.29    8.40
   3  19  -2   -0.22    8.07
  -3  19   2    1.82    8.19
   3 -19   2   -5.85    8.33
  -4   0  -2   13.24    1.28
   4   1   2  460.94   32.96
  -4   1  -2  469.45   33.00
   4  -1   2  446.38   32.98
  -4  -1  -2  468.19   32.98
  -4   2  -2    1.80    0.79
  -4  -2   2    3.51    0.51
   4   2   2    5.72    0.74
  -4  -2  -2    4.57    0.73
  -4   2   2    3.75    0.62
   4  -2   2    4.39    0.86
   4   3   2  180.75   12.52
  -4  -3   2  168.96   12.50
   4   3   2  168.50   12.53
  -4   3  -2  184.22   12.60
  -4  -3  -2  166.68   12.51
   4  -3   2  179.36   12.59
  -4   3   2  168.64   12.54
   4   3  -2  169.60   12.45
   4   3  -2  176.61   12.44
   4   4   2   99.07    7.04
  -4  -4   2   98.75    7.02
   4  -4  -2   96.56    7.02
  -4   4  -2   80.43    7.09
  -4   4   2   98.03    7.06
   4   4  -2   99.32    6.96
  -4  -4  -2   93.71    7.04
   4   5   2  558.35   41.80
  -4   5  -2  600.93   41.87
   4   5   2  651.51   41.98
   4  -5  -2  568.31   41.80
  -4   5   2  573.95   41.83
   4  -5   2  545.34   41.84
  -4  -5  -2  579.62   41.82
   4   5  -2  591.74   41.77
   4   6   2    9.81    1.63
   4  -6  -2   11.08    1.58
  -4  -6   2   16.58    1.99
  -4   6  -2    9.19    1.70
   4   6  -2   12.00    1.54
  -4   6   2   16.30    1.85
   4  -6   2    9.98    1.79
  -4  -6  -2   13.93    1.67
  -4   7  -2  122.31    9.20
   4  -7  -2  109.49    9.08
  -4  -7   2  126.38    9.12
   4   7   2  123.06    9.09
  -4   7   2  113.17    9.10
  -4  -7  -2  125.46    9.13
   4  -7   2  129.76    9.15
   4   7  -2  120.61    9.05
   4  -8  -2   14.22    2.16
   4   8   2   12.16    2.03
  -4   8  -2   11.57    2.19
  -4  -8   2   13.98    2.12
  -4  -8  -2   14.82    2.14
   4  -8   2   14.22    2.22
  -4   8   2   12.65    2.22
   4   8  -2   15.62    2.07
  -4   9  -2    9.60    2.12
  -4  -9   2    4.79    1.93
   4   9   2    5.94    1.91
   4  -9  -2    5.98    2.03
   4  -9   2    7.66    2.24
   4   9  -2   11.43    2.01
  -4  -9  -2    5.59    2.08
  -4   9   2    3.54    2.08
   4  10   2   25.18    3.06
  -4  10  -2   24.73    3.22
  -4 -10   2   21.32    3.01
   4 -10  -2   26.06    3.12
   4 -10   2   24.70    3.32
   4  10  -2   28.36    3.50
  -4  10   2   25.42    3.23
  -4 -10  -2   17.85    2.93
  -4 -11   2    0.26    2.42
   4  11   2    1.06    2.56
  -4  11  -2    2.97    2.62
   4 -11  -2   -1.50    2.33
  -4 -11  -2    3.65    2.57
   4  11  -2   -4.30    2.33
  -4  11   2   -3.40    2.42
   4 -11   2    0.51    2.67
  -4  12  -2   -1.02    2.95
  -4 -12   2    2.69    2.81
   4 -12  -2    1.71    2.72
   4  12   2    2.57    2.89
   4 -12   2    5.37    3.07
  -4  12   2    3.86    2.82
  -4 -12  -2    1.37    2.92
   4  12  -2    1.10    2.80
   4  13   2   82.50    7.30
  -4 -13   2   64.86    7.27
  -4  13  -2   70.77    7.38
   4 -13  -2   73.39    6.96
   4  13  -2   79.47    7.16
  -4  13   2   66.30    7.06
   4 -13   2   71.26    7.05
  -4  14  -2    2.93    3.97
   4  14   2    4.58    3.80
  -4 -14   2    2.23    4.09
   4 -14  -2   -1.91    3.53
   4  14  -2    1.90    3.83
  -4  14   2    0.93    3.94
   4 -14   2   -0.86    3.69
  -4 -14  -2    0.12    3.97
   4  15   2   -2.45    4.21
  -4  15  -2   11.20    4.78
  -4 -15   2    4.79    4.57
  -4 -15  -2    6.38    4.73
  -4  15   2    3.32    4.64
   4  15  -2    6.07    4.31
   4 -15   2    7.96    5.28
  -4  16  -2    9.58    5.28
   4  16   2    4.72    4.99
  -4 -16   2    3.07    5.13
   4 -16  -2    6.49    5.17
  -4 -16  -2    4.09    5.45
  -4  16   2   11.72    5.07
   4 -16   2    8.93    5.61
   4  16  -2   11.79    5.68
   4  17   2    5.07    5.94
  -4  17  -2    8.43    5.89
  -4 -17   2    4.05    6.32
   4  17  -2   13.29    5.86
  -4  17   2    7.09    5.89
   4 -17   2    9.98    6.21
   4  18   2    3.55    6.99
  -4  18  -2    6.49    7.44
  -4 -18   2    3.30    8.15
   4  18  -2    0.18    6.87
   4 -18   2   -0.07    6.78
  -4  18   2   -0.42    7.18
  -4 -19   2   49.68    9.24
  -4  19  -2   29.52    9.30
   4  19   2   39.66    9.22
   4 -19   2   32.63    9.58
   4  19  -2   37.22    8.91
  -4  19   2   50.40    9.76
  -5   0  -2 1048.20   75.14
   5   0   2 1057.11   75.12
  -5   1  -2    3.03    0.76
   5   1   2    5.40    0.64
  -5  -1  -2    2.97    0.71
   5  -1   2    4.27    0.74
   5   2   2  550.04   38.32
  -5  -2   2  524.03   38.26
  -5  -2   2  507.20   38.26
  -5   2  -2  548.72   38.38
   5   2   2  537.38   38.32
   5  -2   2  577.27   38.37
  -5  -2  -2  514.56   38.34
  -5   2   2  530.73   38.32
   5   3   2    1.17    0.72
  -5  -3   2    1.56    0.64
   5   3   2   -0.40    0.71
  -5   3  -2    5.34    1.02
   5  -3   2   -0.45    0.85
  -5   3   2    0.76    0.75
  -5  -3  -2    3.68    0.73
  -5   4  -2  330.94   24.27
   5   4   2  326.39   24.18
   5   4   2  330.19   24.20
   5  -4  -2  336.30   24.19
  -5  -4   2  335.99   24.19
  -5   4   2  360.01   24.24
   5   4  -2  329.51   24.10
   5   4  -2  346.70   24.12
   5  -5  -2   59.35    4.21
  -5   5  -2   49.67    4.29
   5   5   2   54.10    4.14
   5   5   2   50.78    4.29
  -5   5   2   45.69    4.19
  -5  -5  -2   53.66    4.17
   5   5  -2   56.92    3.93
   5   5  -2   52.71    4.01
   5  -5   2   43.34    4.22
   5   6   2   57.10    4.40
   5  -6  -2   52.12    4.38
  -5  -6   2   47.08    4.35
   5   6   2   55.75    4.23
   5   6  -2   56.27    4.27
  -5   6   2   51.88    4.40
  -5  -6  -2   57.45    4.40
   5  -6   2   55.43    4.50
   5   7   2    2.38    1.42
   5  -7  -2    3.30    1.49
  -5   7  -2    2.15    1.66
  -5  -7   2    5.83    1.48
   5   7   2    3.46    1.16
   5   7  -2    3.20    1.29
   5  -7   2    0.74    1.56
  -5  -7  -2    2.92    1.45
  -5   7   2    0.31    1.53
   5  -8  -2   75.05    6.01
   5   8   2   65.85    5.92
  -5  -8   2   81.93    6.04
  -5   8  -2   84.36    6.19
  -5  -8  -2   71.58    6.01
   5   8  -2   66.90    5.87
  -5   8   2   71.42    6.12
   5  -8   2   77.37    6.14
  -5   9  -2   12.22    2.49
   5   9   2   17.97    2.39
  -5  -9   2   21.19    2.58
   5  -9  -2   11.65    2.38
  -5  -9  -2   12.30    2.36
   5  -9   2   14.96    2.58
   5   9  -2   10.40    2.21
  -5 -10   2   28.40    3.71
   5 -10  -2   42.80    4.13
   5  10   2   40.21    4.11
  -5  10  -2   32.24    4.07
   5 -10   2   32.82    4.33
  -5 -10  -2   34.29    3.92
  -5  10   2   33.90    4.03
   5  10  -2   36.81    3.92
  -5  11  -2   -4.52    2.44
   5 -11  -2   -0.97    2.47
   5  11   2   -0.81    2.46
  -5 -11   2   -5.89    2.32
   5 -11   2    1.34    2.60
  -5 -11  -2   -2.43    2.55
   5  11  -2    2.43    2.30
  -5  11   2    2.35    2.57
  -5  12  -2   71.70    7.84
  -5 -12   2  102.90    8.06
   5 -12  -2   87.98    8.01
   5  12   2   97.96    8.02
   5  12  -2  101.61    7.81
   5 -12   2   99.44    7.93
  -5  12   2   75.23    7.86
  -5 -12  -2   90.30    8.04
  -5 -13   2   10.20    4.41
   5 -13  -2    3.59    3.43
   5  13   2    8.51    3.54
  -5  13  -2   12.21    3.69
   5  13  -2    2.87    3.25
   5 -13   2    5.26    3.67
  -5 -13  -2    4.89    4.00
  -5  13   2   13.59    3.90
  -5  14  -2    7.90    6.18
   5  14   2   11.99    4.10
  -5 -14   2   13.07    4.26
   5 -14  -2   15.32    4.26
  -5 -14  -2   12.59    4.05
   5  14  -2   10.54    3.91
  -5  14   2   10.15    4.63
   5 -14   2   12.15    4.51
  -5  15  -2    3.83    4.40
  -5 -15   2    5.02    4.49
   5  15   2    4.09    4.23
  -5 -15  -2    6.11    4.51
   5  15  -2    6.97    4.34
  -5  15   2   -0.39    4.51
   5 -15   2    9.69    4.84
   5  16   2   45.02    6.25
  -5  16  -2   31.55    6.05
   5 -16  -2   30.12    6.03
  -5 -16   2   33.25    6.42
   5 -16   2   41.40    6.22
  -5  16   2   33.28    6.48
   5  16  -2   24.65    5.73
   5  17   2    4.28    5.98
  -5 -17   2   -4.15    6.17
  -5  17  -2    1.17    6.23
   5  17  -2    3.00    5.94
  -5  17   2   -0.45    6.25
   5 -17   2   -1.70    6.20
   5  18   2  104.50   13.09
  -5  18  -2  121.63   13.92
  -5  18   2  107.86   12.84
   5 -18   2   98.82   11.72
   5  18  -2  117.67   12.72
  -5 -19   2    9.34    9.08
   5  19   2   10.62    8.33
  -5  19  -2    3.72    8.37
   5  19  -2   12.19    8.56
   5 -19   2    4.95    8.71
  -5  19   2    5.48    8.65
  -6   0  -2  455.45   33.32
   6   0   2  475.75   33.28
   6   1   2   94.64    6.64
  -6   1  -2   96.94    6.74
   6  -1   2   92.98    6.69
  -6  -1  -2   85.37    6.69
  -6   1   2   88.79    6.60
  -6  -2   2   24.20    1.74
  -6  -2   2   24.28    1.76
   6   2   2   23.53    1.89
  -6   2  -2   23.90    2.10
   6   2   2   23.25    1.89
   6  -2   2   21.57    2.05
  -6   2   2   21.70    1.93
  -6  -2  -2   21.38    2.02
  -6  -3   2   10.60    1.04
  -6   3  -2    8.45    1.33
   6   3   2   11.23    1.26
   6   3   2   10.77    1.26
  -6  -3   2    9.63    1.19
   6  -3   2   10.27    1.30
  -6  -3  -2   11.75    1.36
  -6   3   2   10.96    1.39
  -6  -4   2   96.93    7.23
   6   4   2   99.60    7.24
  -6   4  -2   98.45    7.38
   6   4   2   96.11    7.23
   6   4  -2   99.11    7.06
  -6   4   2   95.94    7.31
   6   4  -2   95.37    7.07
  -6  -4  -2  105.43    7.24
   6   5   2  223.27   14.91
   6   5   2  196.10   14.91
  -6   5  -2  201.13   15.19
   6  -5   2  222.06   15.01
   6   5  -2  209.55   14.82
   6   5  -2  196.46   14.80
  -6  -5  -2  202.33   14.95
  -6   5   2  196.80   14.98
   6  -6  -2   51.52    4.61
   6   6   2   63.45    4.65
  -6   6  -2   55.00    4.84
   6   6   2   59.98    4.55
  -6  -6   2   57.69    4.63
  -6  -6  -2   69.94    4.72
   6   6  -2   55.64    4.49
   6   6  -2   59.46    4.41
   6  -6   2   57.30    4.80
  -6   6   2   50.52    4.74
   6  -7  -2 1761.40  124.52
   6   7   2 1689.67  124.61
   6   7   2 1737.36  124.45
  -6   7  -2 1828.33  124.61
  -6  -7   2 1702.39  124.51
   6   7  -2 1756.60  124.45
  -6  -7  -2 1749.58  124.54
  -6   7   2 1697.63  124.57
   6  -7   2 1761.74  124.57
   6  -8  -2    9.77    1.86
  -6  -8   2    5.53    1.81
   6   8   2    6.92    1.50
  -6   8  -2    6.13    2.06
   6   8   2    7.14    1.80
  -6   8   2    7.96    2.07
   6  -8   2   12.03    2.16
  -6  -8  -2    8.13    1.90
   6   9   2  202.94   15.86
   6   9   2  214.89   15.72
   6  -9  -2  203.67   15.85
  -6  -9   2  234.62   15.95
  -6   9  -2  217.79   16.05
  -6  -9  -2  207.80   15.90
   6  -9   2  197.58   15.97
   6   9  -2  219.72   15.80
  -6   9   2  237.78   16.06
  -6 -10   2   24.11    3.25
   6 -10  -2   28.70    3.21
   6  10   2   13.56    2.86
  -6  10  -2   28.52    3.37
  -6 -10  -2   20.28    3.19
   6  10  -2   21.69    2.88
   6 -10   2   24.68    3.36
  -6  10   2   34.09    3.68
   6  11   2  465.71   32.16
  -6  11  -2  420.96   32.27
  -6 -11   2  463.75   32.20
   6 -11  -2  430.02   32.13
  -6 -11  -2  442.72   32.18
   6  11  -2  426.31   32.06
   6 -11   2  459.04   32.24
  -6  11   2  429.47   32.20
  -6  12  -2   26.34    3.95
  -6 -12   2   20.15    3.51
   6 -12  -2   24.66    3.69
   6  12   2   13.49    3.38
  -6  12   2   30.36    4.08
  -6 -12  -2   21.09    3.78
   6  12  -2   17.81    3.31
   6 -12   2   14.01    3.55
   6  13   2   27.63    4.04
  -6  13  -2    7.70    3.81
   6 -13  -2   13.11    3.86
   6  13  -2   11.39    3.57
   6 -13   2   18.26    4.80
  -6  13   2   15.25    3.98
  -6 -13  -2   11.57    3.83
   6  14   2    7.99    4.09
  -6 -14   2   20.09    4.42
  -6  14  -2   11.51    4.47
   6 -14  -2   12.48    4.34
   6  14  -2    4.63    3.89
  -6 -14  -2   17.92    4.24
   6 -14   2   18.48    4.61
  -6  14   2    7.28    4.86
  -6  15  -2    0.79    4.71
   6  15   2   -3.33    4.56
  -6 -15   2    2.88    4.58
  -6  15   2   -3.44    4.86
  -6 -15  -2   -0.52    4.50
   6 -15   2    1.34    4.65
   6  15  -2   -1.06    4.29
  -6  16  -2   11.04    5.83
  -6 -16   2    2.05    5.67
   6 -16   2    1.04    5.53
  -6  16   2    2.43    5.28
   6  16  -2    5.28    5.18
  -6  17  -2   71.50    9.32
  -6 -17   2   69.95    9.03
   6  17   2   87.34    9.05
   6  17  -2  110.95   10.80
  -6  17   2   72.47    9.04
   6 -17   2   66.35    9.31
  -6  18  -2    4.87    7.28
   6  18   2    4.68    7.18
  -6  18   2   -1.30    7.93
   6  18  -2    6.38    6.83
   6 -18   2    7.90    7.57
  -6  19  -2    8.96   11.53
   6  19   2   25.48    8.51
  -6 -19   2   19.28    9.65
   6  19  -2   16.88    8.24
   6 -19   2   10.65    9.09
  -7   0  -2    4.24    0.81
   7   0   2    2.40    0.56
   7   1   2   39.37    2.92
   7   1   2   40.46    2.91
  -7   1  -2   35.52    3.11
  -7   1   2   39.01    2.92
  -7  -1  -2   40.03    3.06
   7  -1   2   39.54    3.00
   7   2   2   26.70    2.20
  -7  -2   2   27.52    2.12
  -7  -2   2   28.60    2.10
   7   2   2   28.42    2.19
  -7   2  -2   27.26    2.52
   7  -2   2   31.00    2.38
  -7  -2  -2   30.25    2.39
  -7   2   2   26.78    2.30
  -7   3  -2   15.66    1.78
  -7  -3   2    9.04    1.12
  -7  -3   2   10.89    1.25
   7   3   2   10.75    1.26
   7   3   2   12.28    1.25
  -7   3   2   10.51    1.29
  -7  -3  -2   12.69    1.47
   7  -3   2   12.16    1.36
  -7  -4   2   30.55    2.32
   7   4   2   21.57    2.29
  -7   4  -2   23.82    2.62
   7   4   2   27.22    2.26
  -7  -4  -2   26.26    2.34
  -7   4   2   27.45    2.51
   7   5   2   48.42    4.00
  -7   5  -2   51.14    4.30
   7   5   2   50.69    4.00
   7  -5   2   49.01    4.15
   7   5  -2   55.03    3.73
   7   5  -2   46.05    3.73
  -7   5   2   55.10    4.23
  -7   6  -2  152.11   11.51
   7   6   2  154.26   11.31
   7   6   2  149.95   11.33
   7  -6  -2  157.00   11.35
  -7  -6   2  151.37   11.37
   7  -6   2  166.46   11.47
   7   6  -2  152.46   11.19
   7   6  -2  162.86   11.21
  -7   6   2  144.43   11.44
   7   7   2  112.45    9.34
   7  -7  -2  119.69    9.08
  -7  -7   2  122.68    9.15
  -7   7  -2  122.87    9.31
  -7  -7  -2  120.83    9.15
  -7   7   2  119.83    9.25
   7   7  -2  131.20    8.90
   7   7  -2  112.54    8.94
   7  -7   2  127.03    9.23
   7  -8  -2   22.59    2.59
   7   8   2   21.01    2.57
  -7   8  -2   24.77    2.90
  -7  -8   2   22.03    2.58
   7   8   2   20.62    2.47
   7   8  -2   21.78    2.58
   7  -8   2   19.96    2.68
   7   8  -2   18.46    2.29
  -7  -8  -2   18.18    2.53
  -7   8   2   23.18    2.75
   7   9   2    1.39    1.91
  -7  -9   2    9.71    2.29
   7   9   2    3.60    1.63
   7  -9  -2    6.27    2.09
  -7   9  -2    9.33    2.55
   7  -9   2    2.89    2.11
   7   9  -2    5.15    1.42
   7   9  -2    7.15    1.81
  -7  -9  -2    7.93    2.19
  -7   9   2    1.48    2.19
   7  10   2   34.29    4.05
   7 -10  -2   22.66    3.51
  -7 -10   2   28.46    3.60
   7  10   2   29.94    3.46
  -7  10  -2   45.49    4.29
  -7  10   2   44.18    4.52
   7  10  -2   30.52    3.82
   7 -10   2   35.76    3.89
  -7 -10  -2   31.05    3.68
   7  11   2    6.47    2.64
   7 -11  -2    6.20    2.68
   7  11   2    7.35    2.15
  -7 -11   2    2.12    2.79
  -7  11  -2    8.46    3.27
  -7 -11  -2    5.15    2.74
  -7  11   2    7.90    2.88
   7  11  -2    1.00    2.33
   7 -11   2    3.10    2.95
   7  12   2   15.59    2.68
  -7 -12   2   13.21    3.44
  -7  12  -2    7.34    3.38
   7 -12  -2   11.25    3.28
   7  12   2   12.35    3.23
  -7 -12  -2    6.90    3.39
   7  12  -2    8.50    2.96
   7 -12   2    9.06    3.25
  -7  12   2   13.20    3.78
   7 -13  -2   18.91    3.90
  -7  13  -2    3.42    3.66
   7  13   2    6.42    3.58
   7  13   2   16.14    2.99
  -7 -13  -2   10.10    3.94
   7 -13   2    9.98    4.75
   7  13  -2   10.97    3.40
  -7  13   2    3.99    3.82
  -7 -14   2    2.68    4.47
   7  14   2    2.39    3.87
  -7  14  -2   -0.67    4.01
   7 -14  -2   -2.08    4.11
   7  14   2    2.99    3.04
  -7 -14  -2    1.97    4.04
   7 -14   2    2.55    4.82
   7  14  -2    0.38    3.73
  -7  14   2   -6.15    4.29
   7  15   2    2.58    4.64
  -7  15  -2   -2.51    4.63
  -7 -15   2    1.98    4.55
   7 -15   2    0.10    4.62
  -7  15   2   -0.43    4.98
   7  15  -2    0.26    4.28
   7  16   2   69.04    9.53
  -7 -16   2  108.98   11.53
  -7  16  -2   85.08   10.35
   7  16   2   92.92   10.20
   7 -16   2   99.42   10.74
   7  16  -2  102.45   10.11
  -7  16   2   99.47   10.42
   7  17   2   18.93    6.52
   7  17   2    4.72    5.07
  -7 -17   2   12.16    6.54
  -7  17  -2    3.06    6.72
  -7  17   2   12.76    7.11
   7 -17   2   10.24    6.72
   7  18   2   18.39    7.35
  -7  18  -2   29.29    8.60
  -7 -18   2   25.13    9.34
   7  18   2   14.42    5.79
   7  18  -2    9.65    7.08
  -7  18   2   16.74    7.87
   7 -18   2   13.20    7.92
   7  19   2    4.50    8.80
  -7  19  -2   -8.46    9.97
  -7 -19   2    3.42    9.56
   7  19   2    4.82    6.87
   7 -19   2    8.97    9.53
   7  19  -2    0.77    8.31
  -7  19   2   -6.95   10.07
  -8   0  -2  141.97   10.11
   8   0   2  136.17    9.96
  -8   0   2  139.12    9.95
  -8   1  -2   18.80    1.77
  -8  -1  -2   15.40    1.66
  -8   1   2   15.43    1.41
   8  -1   2   14.36    1.41
  -8  -2   2   42.97    3.27
  -8   2  -2   44.18    3.61
  -8  -2   2   47.04    3.27
   8   2   2   40.91    3.26
   8   2   2   45.74    3.24
  -8   2   2   43.13    3.43
   8  -2   2   46.68    3.42
  -8  -2  -2   43.89    3.49
   8   3   2  788.48   56.44
  -8  -3   2  775.87   56.46
  -8  -3   2  830.83   56.46
  -8   3  -2  787.46   56.59
   8   3   2  796.47   56.43
  -8   3   2  772.81   56.53
  -8  -3  -2  795.97   56.53
   8  -3   2  776.97   56.52
  -8   4  -2   11.32    1.82
   8   4   2   14.13    1.55
   8   4   2   14.52    1.49
  -8  -4   2   14.95    1.65
  -8  -4  -2   11.85    1.52
  -8   4   2   16.96    1.96
   8   5   2  801.63   57.25
   8   5   2  774.89   57.26
  -8  -5   2  830.32   57.38
  -8   5  -2  784.78   57.41
   8  -5   2  817.53   57.35
  -8   5   2  797.17   57.45
   8   6   2    9.60    1.75
  -8  -6   2    6.15    1.54
   8   6   2   10.51    1.46
  -8   6  -2   13.42    2.03
   8   6  -2    8.50    1.11
   8  -6   2    8.81    1.71
   8   6  -2    9.02    1.08
  -8   6   2    8.02    1.76
  -8   7  -2  161.90   12.67
   8   7   2  170.70   12.48
   8   7   2  169.34   12.51
  -8  -7   2  178.67   12.60
  -8   7   2  161.06   12.68
   8  -7   2  178.65   12.65
   8   7  -2  179.29   12.36
   8   7  -2  161.13   12.33
   8   8   2   10.80    1.80
  -8  -8   2   11.50    2.15
  -8   8  -2   12.09    2.56
   8   8   2   11.47    1.99
   8  -8  -2   14.64    2.15
   8  -8   2   15.60    2.31
   8   8  -2   11.84    1.70
  -8   8   2    9.90    2.35
  -8   9  -2   33.64    4.43
   8   9   2   28.93    3.81
   8  -9  -2   41.43    3.93
   8   9   2   35.57    3.61
  -8  -9   2   33.75    4.04
  -8   9   2   39.13    4.33
   8  -9   2   31.60    3.80
   8   9  -2   35.95    3.34
  -8  -9  -2   40.51    4.11
   8 -10  -2    8.42    2.78
   8  10   2   20.52    2.53
   8  10   2   17.49    2.79
  -8 -10   2    9.71    2.76
  -8  10  -2   16.91    3.13
  -8  10   2   20.80    3.27
   8  10  -2   18.38    2.46
  -8 -10  -2   22.74    3.13
   8 -10   2   14.96    3.01
   8 -11  -2    3.87    2.78
  -8  11  -2    6.24    3.28
  -8 -11   2    2.95    2.92
   8  11   2    2.55    2.59
   8  11   2    9.82    2.30
   8  11  -2    2.86    1.92
   8  11  -2    3.18    2.38
  -8 -11  -2    4.85    2.96
  -8  11   2    2.28    2.89
   8 -11   2    3.18    3.02
   8 -12  -2   30.80    4.29
   8  12   2   36.53    4.40
  -8  12  -2   30.10    4.57
   8  12   2   37.21    4.30
  -8 -12   2   36.90    4.61
  -8  12   2   41.47    4.99
   8 -12   2   37.35    4.59
   8  12  -2   32.72    4.08
  -8 -12  -2   26.60    4.32
   8  12  -2   44.25    4.82
   8  13   2  444.24   34.23
  -8  13  -2  441.82   34.39
  -8 -13   2  469.77   34.41
   8 -13  -2  451.54   34.25
   8  13   2  483.28   34.01
   8 -13   2  529.33   34.92
  -8  13   2  486.58   34.45
   8  13  -2  451.07   34.10
  -8 -14   2   13.27    4.61
  -8  14  -2   11.78    4.70
   8  14   2    5.77    3.29
   8  14   2   18.66    4.30
   8  14  -2    5.17    3.09
   8 -14   2   12.92    5.40
  -8  14   2   24.37    4.97
   8  14  -2   13.14    3.85
   8  15   2   53.38    6.23
   8  15   2   46.11    6.28
  -8 -15   2   40.58    6.48
  -8  15  -2   60.51    7.15
   8  15  -2   45.22    5.28
  -8  15   2   46.79    6.65
   8  15  -2   52.46    6.05
   8 -15   2   51.89    6.47
   8  16   2    2.92    5.39
   8  16   2   -1.83    4.25
  -8  16  -2    3.93    6.09
  -8  16   2   -2.12    6.04
   8  16  -2   -2.50    3.90
   8  16  -2    2.26    5.01
   8 -16   2    0.62    6.02
   8  17   2   31.68    6.90
  -8 -17   2   23.52    7.33
  -8  17  -2   37.83    7.70
   8  17  -2   28.54    6.74
   8 -17   2   25.70    7.39
   8  17  -2   27.14    5.25
  -8  17   2   28.83    7.64
  -8  18  -2   12.85    8.10
   8  18   2    5.95    5.80
   8  18   2   -0.05    7.29
  -8 -18   2   -0.43    8.45
   8 -18   2    0.41    7.84
   8  18  -2    7.50    6.90
  -8  18   2   10.31    8.31
  -9   0  -2    4.88    1.06
  -9   0   2    6.85    0.74
  -9   1  -2  128.88    8.99
  -9  -1   2  123.06    8.77
  -9  -1  -2  128.57    8.94
  -9   1   2  115.17    8.84
   9  -1   2  116.24    8.76
  -9  -2   2  406.78   28.89
  -9  -2   2  409.57   28.89
  -9   2  -2  399.81   29.05
   9  -2   2  406.10   28.93
  -9  -2  -2  394.98   29.00
  -9   2   2  407.32   28.97
  -9   3  -2   54.10    4.37
  -9  -3   2   61.66    4.05
  -9  -3   2   53.58    4.02
   9  -3   2   56.23    4.13
  -9  -3  -2   44.56    4.19
  -9   3   2   47.67    4.20
  -9  -4   2  422.19   30.34
   9   4   2  425.44   30.29
  -9  -4   2  440.15   30.38
  -9   4  -2  413.55   30.55
   9   4   2  427.57   30.30
  -9   4   2  424.78   30.47
  -9  -4  -2  412.57   30.42
   9  -4   2  422.78   30.43
  -9   5  -2   18.39    2.47
   9   5   2   22.81    2.18
   9   5   2   25.53    2.14
  -9  -5   2   23.50    2.41
  -9  -5  -2   20.81    2.49
   9  -5   2   24.93    2.58
  -9   5   2   26.74    2.82
  -9  -6   2    4.48    1.46
   9   6   2    5.21    1.23
   9   6   2    4.58    1.22
  -9   6  -2    2.45    1.85
  -9   6   2    8.18    1.82
   9  -6   2    1.70    1.57
  -9   7  -2   88.97    6.87
   9   7   2   82.70    6.40
  -9  -7   2   79.10    6.54
   9   7   2   79.94    6.38
   9   7  -2   80.40    6.03
   9  -7   2   78.91    6.63
  -9   7   2   90.26    6.77
   9   7  -2   83.96    6.03
   9   8   2  304.35   23.66
  -9  -8   2  337.49   23.81
  -9   8  -2  330.50   23.92
   9  -8   2  355.18   23.86
   9   8  -2  324.58   23.54
  -9   8   2  312.64   23.91
   9   8  -2  328.66   23.54
  -9   9  -2   37.69    4.53
  -9  -9   2   29.65    4.32
   9   9   2   46.49    4.23
   9   9  -2   44.44    3.76
  -9   9   2   43.97    4.69
   9  -9   2   41.05    4.50
  -9 -10   2   54.24    5.17
  -9  10  -2   43.98    5.13
   9  10   2   44.56    4.80
   9  10   2   54.53    4.56
   9  10  -2   43.61    4.25
   9  10  -2   37.44    4.75
  -9  10   2   46.67    5.40
   9 -10   2   51.11    5.25
  -9  11  -2   29.70    4.10
   9  11   2   26.52    2.99
   9  11   2   24.75    3.29
  -9 -11   2   23.67    3.58
   9  11  -2   14.68    2.82
   9  11  -2   16.67    2.64
  -9  11   2   21.01    3.97
   9 -11   2   15.68    3.59
   9  12   2    3.02    3.01
  -9  12  -2    6.66    3.61
   9  12   2    3.41    2.68
  -9 -12   2    3.88    3.59
   9 -12   2    5.75    3.49
   9  12  -2    4.54    2.64
   9  12  -2    0.71    2.25
  -9  12   2    1.89    3.54
   9  13   2   10.85    3.67
   9  13   2    8.21    3.01
  -9 -13   2    6.31    4.07
   9  13  -2    6.44    3.18
   9 -13   2   12.32    4.83
   9  13  -2   11.01    2.82
  -9  13   2    3.89    4.71
   9  14   2    8.38    3.67
   9  14   2   17.90    4.41
  -9 -14   2   15.77    4.81
  -9  14  -2   19.40    5.24
   9  14  -2   22.77    4.06
   9 -14   2   20.04    5.09
   9  14  -2   16.29    3.43
  -9  14   2   22.61    5.37
  -9  15  -2    6.20    5.69
   9  15   2   -2.39    4.73
  -9 -15   2    3.48    5.48
   9  15   2   -0.45    3.92
   9  15  -2    3.11    3.47
   9  15  -2    6.93    4.23
  -9  15   2   -3.06    5.13
   9 -15   2    6.91    5.33
  -9  16  -2   27.04    7.25
   9  16   2   31.81    6.22
  -9 -16   2   27.17    8.42
   9  16   2   19.65    7.30
   9  16  -2   20.37    4.69
  -9  16   2   42.58    7.44
   9 -16   2   29.48    6.73
   9  16  -2   36.77    5.66
  -9  17  -2    7.41    7.89
  -9 -17   2   20.62    7.79
   9  17  -2   10.48    5.80
   9 -17   2   16.00    7.48
  -9  17   2   14.64    7.24
   9  18   2   -0.13    7.45
  -9  18  -2   -3.39    8.95
  -9 -18   2   -1.12    8.58
   9 -18   2   11.86    8.52
  -9  18   2    2.66    8.86
 -10   0   2   30.76    2.64
 -10   0  -2   38.61    2.94
 -10  -1   2 1031.75   74.39
 -10   1  -2 1027.32   74.52
 -10   1   2 1058.63   74.44
 -10  -1  -2 1052.71   74.50
 -10   2  -2    6.80    1.43
 -10  -2   2    7.66    0.90
 -10  -2  -2    6.38    1.23
  10  -2   2    7.23    0.82
 -10   2   2    8.17    1.19
 -10   3  -2  744.79   52.43
 -10  -3   2  752.37   52.27
 -10  -3   2  716.62   52.27
 -10  -3  -2  711.40   52.36
 -10   3   2  723.38   52.36
  10  -3   2  740.80   52.28
 -10  -4   2   86.30    6.06
 -10  -4   2   75.10    6.12
 -10   4  -2   90.83    6.44
 -10   4   2   76.26    6.30
 -10  -4  -2   77.94    6.21
  10  -4   2   84.59    6.17
  10   5   2   29.24    2.31
  10   5   2   26.68    2.34
 -10   5  -2   36.25    3.40
 -10  -5   2   30.24    2.82
 -10   5   2   28.70    3.07
  10  -5   2   29.94    2.90
 -10  -5  -2   27.54    3.05
  10   6   2    6.23    1.19
  10   6   2    6.98    1.12
 -10   6  -2    8.25    2.06
 -10   6   2    7.55    1.89
  10  -6   2    5.33    1.66
 -10   7  -2   92.92    7.69
  10   7   2   93.45    7.13
  10   7   2   95.18    7.17
 -10  -7   2  100.22    7.44
  10  -7   2  101.16    7.49
 -10   7   2   86.19    7.60
  10   8   2   -2.34    1.47
 -10  -8   2   -4.25    1.89
 -10   8  -2   -1.72    2.33
  10   8   2   -0.45    1.56
  10  -8   2   -0.81    2.02
 -10   8   2   -3.00    2.20
  10   8  -2    0.13    0.65
 -10   9  -2   11.30    3.02
 -10  -9   2    8.30    2.52
  10   9   2    5.04    2.00
  10   9   2   11.91    2.14
 -10   9   2   11.55    2.89
  10   9  -2    6.98    1.45
  10  -9   2    6.01    2.52
  10   9  -2   11.41    1.47
 -10  10  -2    4.16    3.18
  10  10   2    5.60    2.30
 -10 -10   2    3.62    2.69
  10  10   2    5.58    2.30
 -10  10   2    8.87    3.08
  10  10  -2    7.42    1.81
  10 -10   2    7.58    2.79
  10  11   2  133.23    9.52
 -10  11  -2  117.71   10.10
 -10 -11   2  116.17    9.79
  10  11   2  105.25    9.32
  10 -11   2  121.48    9.77
 -10  11   2  106.45    9.79
  10  11  -2  122.02    9.17
  10  11  -2  117.75    9.05
 -10  12  -2    2.44    3.77
 -10 -12   2    6.13    3.68
  10  12   2   -1.54    2.61
  10  12   2   -1.88    2.97
 -10  12   2   -0.89    3.84
  10  12  -2    0.85    2.30
  10  12  -2    1.77    2.51
  10 -12   2    0.02    3.66
 -10 -13   2   24.47    4.92
  10  13   2   18.88    4.06
  10  13   2   21.08    3.75
 -10  13  -2   22.13    4.90
  10  13  -2   19.94    3.59
  10 -13   2   19.30    4.65
  10  13  -2   30.34    3.45
 -10  13   2   32.89    6.14
 -10  14  -2    2.75    5.10
 -10 -14   2   -1.06    4.77
  10  14   2    1.79    4.05
  10  14   2   -4.93    3.52
  10 -14   2   -2.38    4.66
  10  14  -2   -1.85    3.54
 -10  14   2    0.73    4.91
  10  14  -2    0.43    3.11
  10  15   2  133.80   11.74
 -10  15  -2  142.44   13.61
  10  15   2  142.81   12.18
 -10 -15   2  127.45   12.64
  10  15  -2  122.91   11.67
 -10  15   2  155.36   13.29
  10 -15   2  145.35   12.75
  10  16   2    0.29    5.41
  10  16   2    2.96    4.74
 -10 -16   2   -1.28    6.52
 -10  16  -2    4.36    7.01
 -10  16   2   -0.51    6.89
  10 -16   2   -3.97    5.98
  10  16  -2    9.22    4.82
 -10  17  -2    7.83    8.29
 -10 -17   2   18.30    8.10
  10  17   2   25.46    7.57
 -10  17   2   11.90    7.61
  10 -17   2   11.64    7.64
 -10  18  -2    5.44   15.75
  10 -18   2    3.25    8.75
 -11   0  -2  843.98   58.88
 -11   0   2  802.31   58.78
 -11   1  -2   -0.37    1.19
 -11  -1   2    0.52    0.71
 -11   1   2    2.73    0.95
 -11  -1  -2   -0.84    1.10
 -11  -2   2    1.04    0.75
 -11   2  -2   -0.61    1.31
 -11   2   2   -1.09    1.03
 -11  -2  -2    1.28    1.17
 -11   3  -2   24.10    2.90
 -11  -3   2   19.60    2.26
  11  -3   2   24.85    2.12
 -11   3   2   27.46    2.65
 -11  -3  -2   33.67    2.68
 -11  -4   2   50.93    4.09
 -11  -4   2   50.08    4.03
 -11   4  -2   56.82    4.61
 -11  -4  -2   55.39    4.29
 -11   4   2   51.53    4.41
  11  -4   2   48.21    4.08
 -11  -5   2    4.50    1.39
 -11   5  -2    3.12    1.89
 -11  -5  -2    9.82    1.51
 -11   5   2    4.21    1.75
 -11  -6   2   -0.18    1.47
 -11   6  -2   -3.33    2.00
  11  -6   2   -2.76    1.49
 -11   6   2   -3.21    1.82
  11   7   2   36.63    3.03
 -11  -7   2   31.18    3.72
 -11   7  -2   34.51    4.18
  11   7   2   34.93    2.96
  11  -7   2   36.56    3.72
 -11   7   2   35.90    4.10
 -11   8  -2  242.07   18.23
  11   8   2  254.37   17.73
  11   8   2  236.84   17.69
 -11  -8   2  241.43   17.99
 -11   8   2  247.69   18.17
  11  -8   2  244.42   17.98
 -11   9  -2    5.95    2.90
  11   9   2   11.67    2.02
  11   9   2   11.07    2.06
 -11  -9   2    6.69    2.59
 -11   9   2   19.75    3.30
  11  -9   2   10.70    2.69
 -11 -10   2  153.87   11.51
 -11  10  -2  123.62   11.58
  11  10   2  140.66   11.11
  11  10   2  140.96   11.06
 -11  10   2  155.09   11.85
  11 -10   2  167.59   11.57
  11  10  -2  147.29   10.68
  11  10  -2  145.52   10.68
  11  11   2    6.73    2.64
 -11  11  -2    2.87    3.59
 -11 -11   2    9.32    3.45
  11  11   2    5.32    2.59
  11  11  -2    6.34    1.87
 -11  11   2    6.65    3.78
  11 -11   2    4.22    3.27
  11  12   2   18.29    3.47
 -11  12  -2   17.16    4.86
  11  12   2   18.35    3.46
 -11 -12   2   18.84    4.35
  11  12  -2   19.12    2.84
 -11  12   2   23.83    4.62
  11  12  -2   20.67    3.71
  11 -12   2   21.67    4.23
  11  13   2    0.10    3.44
 -11  13  -2    0.59    4.41
 -11 -13   2    1.78    4.32
  11  13   2    2.84    3.36
 -11  13   2   -1.17    4.45
  11  13  -2    4.84    2.77
  11 -13   2    7.57    4.22
  11  13  -2    2.25    2.80
  11  14   2   -5.13    3.97
 -11  14  -2   -4.16    5.41
 -11 -14   2   -9.21    5.07
  11  14   2    1.49    3.83
  11  14  -2    2.87    3.15
  11 -14   2   -2.43    4.72
 -11  14   2   -0.56    4.98
  11  14  -2   -1.15    3.24
  11  15   2    6.73    4.83
 -11 -15   2   11.23    6.11
  11  15   2    7.29    4.41
 -11  15  -2   -0.09    6.34
  11  15  -2    3.87    4.00
 -11  15   2   -0.80    6.33
  11 -15   2   -4.99    6.27
 -11 -16   2   89.27   11.40
 -11  16  -2  107.59   10.79
  11  16   2   99.25   11.38
 -11  16   2   77.74   10.43
  11 -16   2   70.83    9.51
 -11  17  -2   -0.60    8.43
 -11  17   2    7.73    7.79
  11 -17   2    6.70    7.53
 -12   0   2    7.11    1.18
 -12   0  -2    9.83    1.54
 -12  -1   2  141.79   10.20
 -12   1  -2  137.38   10.41
 -12   1   2  137.72   10.28
 -12  -1  -2  145.31   10.37
 -12  -2   2   50.26    3.99
 -12   2   2   54.59    4.24
 -12  -2  -2   50.54    4.27
 -12  -3   2   43.63    3.48
 -12   3  -2   45.67    4.02
 -12  -3  -2   39.45    3.80
 -12   3   2   41.62    3.79
 -12   4  -2    3.28    1.89
 -12   5  -2  600.64   43.60
 -12  -5   2  652.98   43.43
  12  -5   2  588.92   43.36
 -12  -5  -2  608.80   43.45
 -12   5   2  575.61   43.54
 -12  -6   2    2.08    1.66
 -12   6  -2    1.32    2.24
 -12   6   2   -2.36    2.00
  12  -6   2    0.81    1.52
 -12   7  -2   24.27    3.33
 -12  -7   2   25.09    2.85
  12  -7   2   21.97    2.70
 -12   7   2   22.48    3.21
  12   8   2    5.81    1.05
  12   8   2    7.18    1.15
 -12   8  -2   12.07    2.95
 -12  -8   2    9.45    2.37
  12  -8   2    3.20    2.21
 -12   8   2    4.65    2.68
 -12  -9   2   17.80    3.17
  12   9   2   23.94    2.65
 -12   9  -2   20.22    3.79
  12   9   2   19.93    2.32
  12  -9   2   27.26    3.22
 -12   9   2   22.82    3.72
 -12  10  -2    3.55    3.57
  12  10   2    1.22    1.93
  12  10   2   -0.11    2.79
 -12 -10   2    0.32    2.98
  12 -10   2    0.38    2.78
 -12  10   2    1.89    3.49
 -12 -11   2   63.74    7.25
  12  11   2   74.45    6.15
 -12  11  -2   73.01    7.91
  12  11   2   71.62    6.25
 -12  11   2   66.25    7.66
  12 -11   2   65.48    7.07
 -12  12  -2    9.72    5.38
 -12 -12   2   18.72    6.94
  12  12   2    9.46    2.99
  12  12   2   11.29    2.94
  12 -12   2   10.82    4.02
  12  12  -2   12.30    1.93
 -12  12   2    4.22    4.59
  12  12  -2    8.37    1.82
  12  13   2  139.67   10.41
 -12  13  -2  126.31   12.07
  12  13   2  115.80   10.33
 -12 -13   2  118.74   11.36
 -12  13   2  117.16   11.94
  12 -13   2  139.68   11.26
  12  13  -2  120.43    9.81
  12  14   2   -1.53    3.87
 -12 -14   2   -2.55    5.41
 -12  14  -2   -3.57    5.38
  12  14   2   -0.41    5.23
  12 -14   2   -5.26    4.83
 -12  14   2   -4.78    5.85
 -12  15  -2    7.68    6.87
 -12 -15   2    0.08    6.53
 -12  15   2    3.10    6.67
 -12  16  -2    0.30    7.95
  12 -16   2    5.47    6.88
 -12  16   2    9.12    7.56
 -12  17  -2   -5.99   12.99
 -12  17   2   -2.88    8.56
 -13   0   2  614.99   42.07
 -13   0  -2  559.64   42.15
 -13  -1   2   12.40    1.52
 -13  -1  -2   18.46    1.96
 -13   1   2   10.91    1.68
 -13   2  -2  455.73   33.04
 -13  -2   2  469.77   32.87
 -13  -2  -2  452.54   32.98
 -13   2   2  456.16   32.96
 -13   3  -2    1.01    1.83
 -13  -3   2    2.10    1.19
 -13   3   2    1.22    1.57
 -13   4  -2   -0.30    1.97
 -13  -4   2    0.39    1.20
 -13   4   2   -0.31    1.69
 -13  -4  -2    1.16    1.56
 -13   5  -2    2.99    2.18
 -13   5   2    2.44    1.95
 -13  -5  -2   -1.11    1.55
 -13   6  -2  453.22   32.74
 -13   6   2  448.82   32.68
 -13   7  -2   -0.28    2.50
  13  -7   2    0.11    1.79
 -13   7   2    0.02    2.51
 -13  -8   2   13.92    2.78
 -13   8  -2   13.65    3.33
 -13   8   2   17.20    3.31
  13  -8   2   12.31    2.47
 -13  -9   2   11.08    2.99
 -13   9  -2   12.15    3.62
 -13   9   2    3.20    3.24
  13  -9   2    8.61    2.67
  13  10   2   41.15    3.59
 -13 -10   2   40.70    4.84
 -13  10  -2   50.70    6.40
  13  10   2   43.41    3.61
  13 -10   2   40.02    5.26
 -13  10   2   50.91    5.53
 -13  11  -2    3.24    4.22
  13  11   2    0.19    1.87
  13  11   2    1.05    1.98
 -13 -11   2    2.00    3.74
  13 -11   2   -0.12    3.43
 -13  11   2   -1.92    3.92
 -13  12  -2  341.01   27.86
  13  12   2  347.96   26.99
 -13 -12   2  404.77   27.75
 -13  12   2  405.12   28.53
  13 -12   2  360.13   27.35
  13  13   2    2.56    3.07
 -13 -13   2    6.94    4.93
 -13  13  -2    5.80    5.49
 -13  13   2    1.06    5.02
  13 -13   2   -0.60    4.45
 -13  14  -2   16.03    6.52
 -13  14   2   21.67    6.25
  13 -14   2   14.83    5.48
 -13  15  -2    6.81    7.15
 -13  15   2    6.22    6.58
 -13  16  -2  123.38   15.36
 -13  16   2  113.89   14.48
 -14   0   2    3.43    1.33
 -14   0  -2    4.75    1.76
 -14  -1   2    3.36    1.24
 -14   1  -2    2.17    1.72
 -14   1   2    1.31    1.41
 -14  -1  -2    0.17    2.64
 -14   2  -2    5.75    1.91
 -14  -2   2    2.31    1.27
 -14   2   2    3.99    1.63
 -14  -2  -2    0.87    1.71
 -14   3  -2    1.69    2.01
 -14  -3   2    1.39    1.35
 -14  -3  -2    0.76    1.80
 -14   4  -2    3.25    2.29
 -14  -4   2    4.17    1.42
 -14   4   2    4.91    2.07
 -14  -4  -2    4.56    1.86
 -14   5  -2   79.78    6.71
 -14  -5   2   69.91    5.88
 -14   5   2   67.17    6.45
 -14  -5  -2   85.66    6.22
 -14   6  -2    0.76    2.59
 -14   6   2    0.61    2.44
 -14   7  -2  150.54   11.88
 -14   7   2  149.61   11.83
 -14   8  -2   33.34    4.38
 -14   8   2   29.68    4.20
 -14   9  -2   47.36    5.46
 -14   9   2   39.69    5.20
 -14  10  -2    1.88    3.85
 -14  10   2    9.11    4.13
 -14  11   2  141.74   12.42
 -14  12  -2   -0.29    4.79
 -14  12   2    5.81    4.98
 -14  13  -2   11.39    6.05
 -14  13   2   13.47    5.98
 -14  14  -2    0.62    6.83
 -14  14   2   12.58    6.77
 -14  15  -2    8.97    7.76
 -14  15   2    0.36    7.54
 -14  16  -2    8.43    8.86
 -14  16   2   -0.48    8.68
 -15   0  -2  174.04   12.98
 -15   0   2  175.11   12.80
 -15  -1   2    3.87    1.44
 -15   1  -2    1.87    1.97
 -15   1   2    2.66    1.63
 -15  -1  -2    3.20    1.89
 -15   2  -2    1.74    2.06
 -15  -2   2    0.25    1.41
 -15  -2  -2    1.02    1.86
 -15   2   2    0.28    1.72
 -15   3  -2   17.54    2.73
 -15  -3  -2   12.18    2.44
 -15   3   2   19.01    2.53
 -15   4  -2   21.05    3.19
 -15   4   2   23.27    3.01
 -15  -4  -2   23.05    2.82
 -15   5  -2   39.49    5.04
 -15   5   2   46.44    4.81
 -15  -5  -2   38.32    4.23
 -15   6  -2    0.06    2.91
 -15   6   2    1.78    2.67
 -15  -6  -2    1.32    2.08
 -15   7  -2   50.79    5.60
 -15   7   2   33.01    4.52
 -15   8  -2  479.68   33.77
 -15   8   2  441.86   33.70
 -15   9  -2   12.84    4.36
 -15   9   2    2.97    3.84
 -15  10  -2  221.94   16.82
 -15  10   2  196.44   16.65
 -15  11  -2   -1.22    4.93
 -15  12  -2  103.39   11.30
 -15  12   2  102.70   10.98
 -15  13  -2    0.70    6.25
 -15  13   2    0.99    6.23
 -15  14  -2   10.16    7.32
 -15  14   2    2.02    7.04
 -15  15  -2    3.06    8.67
 -15  15   2    1.70    8.06
 -16   0   2   15.59    2.21
 -16   0  -2   18.00    2.64
 -16  -1   2  131.97   10.77
 -16   1  -2  147.61   11.09
 -16  -1  -2  157.36   11.04
 -16   1   2  145.86   10.88
 -16  -2   2    7.49    1.88
 -16   2  -2    8.98    2.51
 -16  -2  -2   12.60    2.36
 -16   2   2    9.51    2.36
 -16  -3   2  159.61   11.92
 -16   3  -2  168.03   12.30
 -16  -3  -2  158.03   12.19
 -16   3   2  156.98   12.16
 -16  -4   2    6.99    1.87
 -16   4  -2    7.77    2.85
 -16   4   2    6.04    2.54
 -16  -4  -2    7.42    2.43
 -16   5  -2   23.33    3.62
 -16  -5   2   21.19    2.53
 -16   5   2   22.99    3.34
 -16  -5  -2   17.47    2.89
 -16   6  -2    2.75    3.22
 -16  -6  -2    2.92    2.34
 -16   6   2    3.34    3.00
 -16   7  -2    3.81    3.55
 -16   7   2   12.97    3.54
 -16   8  -2    4.61    4.02
 -16   8   2    0.63    3.78
 -16   9  -2   41.41    5.49
 -16   9   2   24.05    5.12
 -16  10   2   -4.11    4.48
 -16  11  -2    1.39    5.63
 -16  11   2    3.79    5.36
 -16  12  -2    5.95    6.43
 -16  12   2    0.16    5.66
 -16  13  -2   39.96    8.22
 -16  14  -2   10.37    8.02
 -16  14   2   -1.18    7.50
 -17   0   2   12.10    2.23
 -17   0  -2    5.92    2.54
 -17   1  -2    1.24    2.48
 -17  -1   2   -0.96    1.89
 -17   1   2    1.16    2.50
 -17  -1  -2   -1.62    2.31
 -17   2  -2  170.07   13.67
 -17  -2   2  187.19   13.35
 -17   2   2  172.34   13.51
 -17  -2  -2  190.12   13.59
 -17   3  -2    5.96    2.83
 -17  -3   2    2.22    2.09
 -17   3   2   -0.95    2.49
 -17  -3  -2    3.53    2.60
 -17   4  -2  444.71   31.36
 -17  -4   2  426.26   31.01
 -17  -4  -2  437.07   31.17
 -17   4   2  411.23   31.23
 -17   5  -2   50.98    6.45
 -17  -5   2   55.84    5.20
 -17  -5  -2   55.06    5.72
 -17   5   2   69.86    6.28
 -17   6  -2  168.80   12.76
 -17   6   2  152.56   12.65
 -17  -6  -2  154.88   12.17
 -17   7  -2   23.71    4.74
 -17   7   2   25.35    4.47
 -17   8  -2   71.22    8.55
 -17   8   2   79.25    8.29
 -17   9  -2    5.22    4.91
 -17   9   2   16.30    4.71
 -17  10  -2   62.70    7.82
 -17  10   2   80.93   10.60
 -17  11  -2   -6.39    6.07
 -17  11   2    2.65    5.75
 -17  12  -2   28.73    7.72
 -17  12   2   26.25    7.04
 -17  13  -2    3.09    8.00
 -17  13   2    5.96    7.86
 -18   0   2   12.24    2.50
 -18   0  -2    7.92    2.89
 -18   1  -2    6.98    2.94
 -18   1   2    0.97    2.39
 -18  -1  -2   -1.03    2.71
 -18   2  -2   21.13    3.55
 -18   2   2   21.14    3.13
 -18  -2  -2   16.98    3.32
 -18   3  -2  111.96    9.47
 -18  -3   2  106.67    8.82
 -18   3   2  136.16    9.29
 -18  -3  -2   95.12    9.24
 -18   4  -2   32.71    4.29
 -18  -4   2   26.07    3.24
 -18  -4  -2   21.65    3.70
 -18   4   2   38.92    4.11
 -18  -5   2   40.82    4.61
 -18   5  -2   42.54    5.23
 -18   5   2   45.85    5.88
 -18  -5  -2   44.56    5.26
 -18   6  -2    3.36    3.99
 -18   6   2    0.06    3.68
 -18   7  -2    6.20    4.39
 -18   7   2   -1.23    4.11
 -18   8  -2    4.28    4.88
 -18   8   2   -0.13    4.54
 -18   9  -2    0.54    5.68
 -18   9   2    0.84    5.08
 -18  10  -2    0.05    5.88
 -18  10   2    0.54    5.77
 -18  11  -2    0.35    6.83
 -18  11   2    4.15    6.42
 -18  12  -2    2.12    7.79
 -18  12   2    4.83    7.39
 -19   0   2  152.64   12.08
 -19   0  -2  164.17   12.45
 -19  -1   2   -1.71    2.57
 -19   1  -2    2.81    3.22
 -19   1   2    4.09    2.78
 -19  -1  -2    0.95    3.07
 -19   2  -2    8.56    3.50
 -19  -2   2    3.13    2.60
 -19  -2  -2    1.81    3.20
 -19   2   2    2.97    2.96
 -19   3  -2    6.53    3.66
 -19  -3   2    1.10    2.63
 -19   3   2    4.30    3.15
 -19  -3  -2    1.11    3.24
 -19  -4   2   92.24    7.43
 -19   4  -2   80.00    8.56
 -19  -4  -2   78.52    7.95
 -19   4   2  100.14    8.37
 -19   5  -2   -4.29    4.04
 -19  -5   2   -1.12    2.54
 -19  -5  -2   -0.31    3.16
 -19   5   2   -1.18    3.73
 -19   6  -2   24.63    5.08
 -19   6   2   18.07    4.69
 -19   7  -2   11.48    5.06
 -19   7   2   12.41    4.91
 -19   8   2   11.86    5.33
 -19   9  -2   -1.14    6.07
 -19  10  -2   16.98    7.12
 -19  10   2    6.36    6.57
 -19  11  -2   -0.62    7.47
 -19  11   2    2.53    7.44
 -20   0  -2    2.57    3.57
 -20   0   2   -1.96    2.98
 -20   1  -2   15.07    3.99
 -20  -1   2   21.88    3.48
 -20   1   2   13.93    3.48
 -20  -1  -2   12.10    3.80
 -20  -2   2    3.34    5.02
 -20   2  -2    5.14    3.89
 -20  -2  -2   -0.14    3.62
 -20   2   2    5.76    3.40
 -20   3  -2   -5.83    3.98
 -20  -3  -2   -2.73    3.58
 -20   3   2    1.46    3.59
 -20   4  -2   -4.23    4.32
 -20   4   2    3.02    3.88
 -20  -4  -2   -2.35    3.46
 -20   5  -2   76.60    9.57
 -20  -5  -2   95.21    8.56
 -20   5   2   97.49    9.28
 -20   6  -2   -5.26    4.99
 -20   6   2   -1.08    4.76
 -20   7  -2  195.26   16.56
 -20   7   2  197.25   16.32
 -20   8  -2    2.35    6.26
 -20   8   2   -0.54    5.83
 -20   9  -2    7.94    6.74
 -20   9   2    2.09    6.50
 -20  10  -2    0.88    7.66
 -20  10   2   -3.43    7.29
 -21   0  -2   89.30   10.95
 -21   1  -2    2.33    4.52
 -21   2  -2   35.76    5.47
 -21   3  -2    9.00    4.74
 -21   4  -2   -1.28    4.90
 -21   5  -2    1.69    5.47
 -21   6  -2   14.88    6.11
 -21   7  -2    1.06    6.18
 -21   8  -2   17.48    7.17
   0   0  -3    0.57    0.31
   0   0   3    0.12    0.30
   0  -1   3   -0.06    0.40
   0   1  -3   -0.21    0.34
   0   2  -3 3437.83  253.46
   0  -2   3 3670.99  253.48
   0   3  -3   -2.21    0.68
   0   3   3   -0.13    0.70
   0  -3   3    1.43    0.72
   0  -4   3  138.88    9.92
   0   4  -3  142.67    9.91
   0   4   3  125.38    9.87
   0  -5  -3   -0.64    0.97
   0  -5   3    0.86    1.05
   0   5  -3   -0.39    1.00
   0   5   3    0.18    0.93
   0  -6   3   13.71   13.36
   0  -6  -3   17.03   14.01
   0   6  -3   18.28   13.28
   0  -7  -3   -1.50    1.38
   0   7   3    1.59    1.34
   0  -7   3    0.68    1.40
   0   7  -3   -0.80    1.33
   0   8   3  341.92   24.87
   0   8  -3  330.99   24.88
   0  -8  -3  355.80   24.87
   0  -8   3  344.08   24.91
   0  -9  -3    6.21    1.89
   0   9   3    2.38    1.79
   0  -9   3   -2.30    1.73
   0   9  -3    1.01    1.81
   0  10  -3   63.98    5.51
   0 -10  -3   60.16    5.61
   0  10   3   71.33    5.70
   0 -10   3   56.28    5.65
   0 -11  -3   -0.21    2.25
   0 -11   3    1.48    2.41
   0  11   3   -4.45    2.22
   0  11  -3   -0.14    2.44
   0  12  -3   12.84    3.19
   0 -12   3   16.84    3.46
   0  12   3   18.34    3.37
   0 -12  -3   17.43    3.27
   0  13   3    1.66    3.29
   0  13  -3    1.57    2.99
   0 -13   3    2.11    3.47
   0 -13  -3   -5.53    3.16
   0  14   3  164.07   13.13
   0  14  -3  157.12   12.80
   0  15  -3    0.99    4.20
   0  15   3   -4.61    6.63
   0 -16   3  129.11   14.20
   0  16   3  164.25   13.68
   0  16  -3  161.14   13.63
   0  17   3   -1.30    5.81
   0  17  -3    1.87    6.02
   0 -17   3   -2.28    6.05
   0 -18   3   14.90    7.17
   0  18  -3   18.68    7.19
   0  18   3   23.92    7.41
   0  19  -3   -0.37    7.98
   0  19   3   -2.19    8.26
   0 -19   3    5.51    7.85
   0  20  -3   53.08   10.72
   0  20   3   25.60   11.66
  -1   0   3   -0.09    0.20
   1   0   3    0.15    0.36
  -1   0  -3    0.70    0.38
  -1   1  -3  688.36   48.66
   1   1   3  696.17   48.65
  -1  -1   3  677.35   48.63
  -1  -1  -3  679.06   48.65
   1   1  -3  675.89   48.62
   1  -1   3  671.42   48.66
  -1  -2   3   37.37    2.98
  -1   2  -3   38.77    3.03
   1   2  -3   42.46    2.98
   1  -2   3   40.59    3.04
  -1  -3   3  470.34   32.84
   1   3   3  439.95   32.84
  -1   3  -3  454.55   32.86
   1   3  -3  451.98   32.83
   1  -3   3  480.09   32.87
  -1   3   3  455.19   32.83
  -1   4  -3   24.58    2.54
  -1  -4   3   37.10    2.57
   1   4   3   31.94    2.54
   1  -4   3   27.91    2.66
  -1   4   3   28.54    2.58
   1   4  -3   31.05    2.51
  -1  -5   3   30.63    2.47
  -1   5  -3   23.26    2.33
   1   5   3   25.75    2.31
   1  -5  -3   25.32    2.38
   1  -5   3   19.41    2.36
  -1   5   3   21.10    2.29
  -1  -5  -3   23.28    2.36
   1   5  -3   28.68    2.35
   1  -6  -3  164.25   11.54
  -1  -6   3  153.77   11.55
   1  -6   3  164.55   11.60
   1   6  -3  151.58   11.49
  -1  -6  -3  151.06   11.50
   1   7   3  270.50   20.63
  -1  -7   3  281.37   20.65
  -1   7  -3  288.95   20.68
   1  -7  -3  289.35   20.65
  -1   7   3  308.87   20.67
   1   7  -3  284.52   20.63
   1  -7   3  283.73   20.67
  -1  -7  -3  270.42   20.62
  -1   8  -3  333.88   25.18
   1   8   3  350.71   25.19
  -1  -8   3  354.44   25.21
   1  -8  -3  336.04   25.14
  -1   8   3  374.69   25.22
   1  -8   3  337.78   25.21
   1   8  -3  344.70   25.17
  -1  -8  -3  347.61   25.18
   1   9   3  462.92   32.57
   1  -9  -3  456.39   32.54
  -1   9  -3  439.48   32.58
  -1  -9   3  463.79   32.60
  -1   9   3  435.15   32.55
  -1  -9  -3  433.45   32.55
   1  -9   3  473.17   32.60
   1   9  -3  439.41   32.55
   1 -10  -3   32.99    4.25
  -1  10  -3   42.10    4.36
   1  10   3   51.08    4.17
  -1  10   3   41.42    4.11
   1  10  -3   36.66    4.28
  -1 -10  -3   32.33    4.18
   1 -10   3   39.67    4.15
  -1 -11   3    3.28    2.58
  -1  11  -3    4.32    2.54
   1 -11  -3    6.40    2.41
   1  11   3    8.88    2.63
   1  11  -3    9.63    2.43
  -1  11   3    4.09    2.45
  -1 -11  -3    5.65    2.41
   1 -11   3    6.21    2.55
  -1  12  -3   23.10    3.35
   1 -12  -3   13.47    3.20
  -1 -12   3   16.62    3.49
   1  12   3   22.50    3.45
  -1 -12  -3   11.80    3.08
   1  12  -3   18.87    3.26
   1 -12   3   21.82    3.56
  -1  12   3   19.40    3.49
  -1  13  -3   44.04    5.47
   1 -13  -3   41.76    5.20
   1  13   3   44.52    5.87
  -1 -13   3   55.47    6.05
   1 -13   3   57.78    6.15
  -1 -13  -3   43.88    5.74
   1  13  -3   43.72    5.82
  -1  13   3   48.22    6.01
  -1  14  -3  223.15   17.91
   1  14   3  234.93   17.81
   1 -14  -3  257.49   18.01
  -1  14   3  225.88   17.99
   1  14  -3  223.80   17.91
   1  15   3    6.94    7.41
  -1  15   3   11.76    4.65
   1  15  -3    3.19    4.41
  -1  16  -3   33.02    6.04
   1  16   3   39.22    6.08
  -1 -16   3   27.95    6.19
   1 -16   3   51.58    6.65
  -1  16   3   42.93    6.41
   1  16  -3   47.26    6.27
  -1  17  -3   38.49    6.93
  -1 -17   3   36.16    7.20
   1  17  -3   30.63    6.47
  -1  17   3   42.80    7.18
   1 -17   3   39.74    7.15
  -1 -18   3    2.73    7.05
  -1  18  -3    1.91    7.12
   1  18   3    0.44    6.35
   1 -18   3    0.42    6.96
   1  18  -3    4.64    6.95
  -1  18   3   -2.42    7.08
  -1 -19   3   14.67    8.55
  -1  19  -3   25.75    8.66
   1  19   3   48.01    8.86
   1 -19   3   22.47    8.52
  -1  19   3   35.15    9.13
   1  19  -3   42.48    8.84
  -1  20  -3    5.54    9.71
   1  20   3    9.46    9.63
   1  20  -3    5.26    9.29
  -2   0  -3    0.51    0.43
   2   0   3    0.48    0.47
  -2   1  -3  193.26   13.73
   2   1   3  189.02   13.72
  -2  -1   3  185.15   13.65
  -2  -1  -3  197.01   13.73
  -2   2  -3    5.68    0.91
  -2  -2   3    8.47    0.85
   2   2   3    7.25    0.87
  -2  -2  -3    8.30    0.95
   2  -2   3    6.07    0.95
   2   2  -3    8.04    0.79
   2   3   3  151.48   11.36
  -2  -3   3  150.24   11.34
  -2   3  -3  164.86   11.41
   2   3   3  152.08   11.33
   2   3  -3  155.69   11.32
   2  -3   3  165.47   11.42
  -2   3   3  160.27   11.36
  -2   4  -3  128.41    9.32
   2   4   3  123.09    9.28
  -2  -4   3  133.75    9.28
   2  -4   3  127.33    9.46
   2   4  -3  123.01    9.23
  -2   4   3  125.72    9.28
  -2  -5   3  301.58   21.92
   2   5   3  293.24   21.91
   2  -5  -3  300.68   21.90
  -2   5  -3  304.24   21.94
  -2  -5  -3  302.37   21.92
  -2   5   3  316.90   21.93
   2   5  -3  319.39   21.90
   2  -5   3  294.46   21.94
   2  -6  -3    7.83    1.35
   2   6   3    3.61    1.52
  -2  -6   3    7.63    1.44
  -2   6  -3    3.87    1.38
  -2  -6  -3    2.90    1.31
   2  -6   3    6.43    1.44
   2   6  -3    5.91    1.33
  -2   6   3    7.82    1.69
  -2  -7   3    8.27    1.73
   2  -7  -3    8.27    1.50
  -2   7  -3    6.44    1.67
   2   7   3    5.93    1.58
  -2  -7  -3    5.13    1.56
   2   7  -3    5.75    1.45
   2  -7   3    9.35    1.73
  -2   7   3    7.48    1.53
  -2  -8   3  201.71   15.35
   2   8   3  207.35   15.37
  -2   8  -3  193.32   15.35
   2  -8  -3  211.27   15.37
   2  -8   3  202.79   15.38
  -2  -8  -3  223.57   15.36
   2   8  -3  213.57   15.35
  -2   8   3  218.82   15.38
  -2  -9   3    2.31    1.96
  -2   9  -3    0.71    1.82
   2  -9  -3   12.19    2.14
   2   9   3    5.16    2.00
  -2   9   3    5.32    2.03
  -2  -9  -3    4.36    1.82
   2  -9   3    3.04    2.06
   2   9  -3   -0.27    1.80
  -2 -10   3    1.46    2.19
  -2  10  -3   -0.96    2.15
   2 -10  -3   -0.07    2.03
   2  10   3    1.84    2.11
   2  10  -3   -2.97    2.04
  -2  10   3   -2.02    1.98
  -2 -10  -3   -1.12    1.96
   2 -10   3   -3.44    2.06
   2 -11  -3    3.76    2.45
  -2  11  -3    4.52    2.43
   2  11   3    4.94    2.56
  -2 -11   3    3.05    2.63
  -2  11   3    0.82    2.50
   2 -11   3    3.18    2.65
   2  11  -3    2.20    2.18
  -2 -11  -3    3.37    2.51
  -2  12  -3  121.42   10.27
   2 -12  -3  119.35   10.21
   2  12   3  140.12   10.30
  -2 -12   3  137.14   10.35
   2 -12   3  138.38   10.59
   2  12  -3  128.86   10.38
  -2  12   3  121.02   10.46
  -2 -12  -3  125.93   10.22
  -2 -13   3   -0.35    3.13
   2 -13  -3    2.26    3.20
  -2  13  -3    0.41    3.28
   2  13   3    5.33    3.11
   2 -13   3   -1.86    3.89
  -2 -13  -3    4.40    3.48
  -2  13   3    4.32    3.34
   2  13  -3   -3.03    3.11
   2  14   3   90.24    8.64
  -2  14  -3   83.63    8.70
   2 -14  -3   92.82    8.62
   2  14  -3   99.58    8.62
  -2  14   3   80.12    8.65
   2  15   3   32.54    5.73
  -2  15  -3   48.39    5.82
  -2  15   3   41.55    5.77
   2  15  -3   45.13    5.75
   2 -15   3   31.91    5.74
  -2 -16   3   16.65    5.23
   2  16   3   14.66    5.41
  -2  16  -3   10.71    5.02
   2  16  -3    9.61    5.26
  -2  16   3   15.46    5.38
   2 -16   3    5.37    5.43
   2  17   3   97.35   11.28
  -2 -17   3   82.26   10.88
  -2  17  -3  103.15   10.61
   2 -17   3   91.04   11.30
  -2  17   3   82.59    9.90
   2  17  -3  109.97   11.17
   2  18   3   -7.02    6.87
  -2  18  -3   -1.25    7.12
  -2 -18   3   -2.27    6.99
  -2  18   3    8.69    7.22
   2  18  -3   -2.75    6.48
   2 -18   3   -5.71    7.08
  -2  19  -3   -8.96    8.17
   2  19   3   -5.23    8.23
  -2 -19   3   -6.04    8.54
   2  19  -3  -10.73    8.04
   2 -19   3   -4.28    8.22
   3   0   3   -0.79    0.50
  -3   0  -3   -0.01    0.54
  -3   1  -3  714.47   52.59
   3   1   3  753.99   52.58
  -3  -1  -3  747.22   52.59
   3  -1   3  729.41   52.59
  -3   2  -3  342.92   23.88
  -3  -2   3  322.13   23.78
   3   2   3  341.34   23.85
  -3  -2  -3  328.02   23.83
   3  -2   3  329.46   23.86
  -3  -3   3   22.07    2.01
   3   3   3   27.34    2.12
   3   3   3   22.18    2.04
  -3   3  -3   24.33    2.15
   3   3  -3   25.45    1.93
   3  -3   3   21.48    2.14
  -3   3   3   25.31    2.04
  -3  -4   3  248.18   18.10
  -3   4  -3  247.97   18.16
   3   4   3  263.24   18.13
   3   4   3  236.79   18.06
   3  -4   3  261.09   18.28
   3   4  -3  245.15   18.06
  -3   4   3  257.90   18.13
  -3  -5   3  416.37   31.65
  -3   5  -3  426.12   31.61
   3  -5  -3  451.06   31.57
   3   5   3  441.13   31.58
   3  -5   3  441.47   31.62
  -3   5   3  439.66   31.59
   3   5  -3  462.19   31.55
   3   6   3   79.95    6.79
   3  -6  -3   85.24    6.63
  -3  -6   3   89.68    6.66
  -3   6  -3   84.26    6.72
   3   6  -3   95.57    6.59
  -3   6   3   87.35    6.65
  -3  -6  -3   86.13    6.64
   3  -6   3   86.84    6.69
  -3   7  -3   66.74    5.41
   3  -7  -3   69.65    5.32
  -3  -7   3   62.79    5.32
   3   7   3   60.97    5.28
  -3   7   3   68.88    5.38
  -3  -7  -3   64.34    5.24
   3  -7   3   68.78    5.46
  -3   8  -3   91.59    7.38
   3   8   3   91.15    7.30
  -3  -8   3   95.75    7.35
   3  -8  -3   84.32    7.19
   3  -8   3   92.67    7.41
  -3   8   3   95.55    7.39
  -3  -8  -3   88.17    7.29
   3   8  -3  109.13    7.27
  -3  -9   3    1.69    1.95
   3   9   3    0.63    1.83
   3  -9  -3    2.57    1.79
  -3   9  -3    2.23    1.98
   3   9  -3    4.16    1.81
  -3   9   3    0.28    1.83
  -3  -9  -3    3.86    1.93
   3  -9   3    2.16    1.97
  -3  10  -3   74.42    5.77
  -3 -10   3   45.71    5.40
   3 -10  -3   71.98    5.63
   3  10   3   50.63    5.51
  -3  10   3   59.11    5.66
  -3 -10  -3   61.94    5.58
   3 -10   3   60.00    5.78
   3  10  -3   74.62    5.57
  -3  11  -3  237.27   18.36
   3  11   3  252.40   18.39
  -3 -11   3  253.61   18.37
   3 -11  -3  247.59   18.38
  -3 -11  -3  230.74   18.30
   3 -11   3  255.10   18.40
   3  11  -3  255.38   18.32
  -3  11   3  247.30   18.37
   3 -12  -3   13.53    3.16
  -3 -12   3   15.92    3.40
   3  12   3   11.25    3.22
  -3  12  -3   13.81    3.12
  -3 -12  -3    5.83    3.07
   3  12  -3   19.68    3.25
  -3  12   3    9.72    3.04
   3 -12   3   12.25    3.25
  -3  13  -3   97.89    8.51
  -3 -13   3   87.06    8.52
   3  13   3  100.49    8.46
   3 -13  -3   84.21    8.10
  -3  13   3   88.93    8.26
   3 -13   3   92.97    8.91
   3  13  -3   99.71    8.38
  -3  14  -3  106.83   10.30
  -3 -14   3  116.79   10.43
   3  14   3  130.79   10.34
   3 -14  -3  127.86   10.00
   3 -14   3  107.69   10.08
  -3  14   3   99.18    9.96
   3  14  -3  124.24   10.18
  -3 -15   3   97.53    9.25
  -3  15  -3   88.11    9.06
   3  15   3   70.40    8.84
   3 -15   3   86.70    8.68
   3  15  -3   90.41    8.87
  -3  15   3   79.83    8.72
   3  16   3    4.26    5.05
  -3  16  -3    2.71    4.93
  -3 -16   3    4.21    5.28
   3 -16   3    7.29    5.11
  -3  16   3    2.93    4.95
   3  16  -3    5.62    6.10
  -3  17  -3   28.58    6.54
  -3 -17   3   22.52    6.50
   3  17   3   34.35    6.52
  -3  17   3   32.30    6.90
   3 -17   3   27.11    6.82
   3  17  -3   42.62    6.81
  -3 -18   3   29.85    7.80
   3  18   3   38.56    7.73
  -3  18  -3   42.35    8.25
   3 -18   3   39.46    8.26
   3  18  -3   46.57    7.70
  -3  18   3   39.44    8.20
  -3  19  -3   11.80    8.78
  -3 -19   3    3.25    8.35
   3  19   3    0.99    8.06
  -3  19   3    0.15    8.68
   3  19  -3    9.19    7.88
   3 -19   3    0.90    8.70
   4   0   3   -0.25    0.59
  -4   0  -3   -0.14    0.59
  -4   1  -3   -1.08    0.65
   4   1   3   -0.59    0.61
  -4  -1  -3    1.33    0.64
   4  -1   3   -1.17    0.62
  -4  -2   3   48.44    3.39
   4   2   3   43.84    3.55
  -4  -2  -3   49.32    3.57
   4  -2   3   43.51    3.60
  -4  -3   3  215.70   16.32
   4   3   3  231.86   16.37
  -4   3  -3  238.13   16.44
   4   3   3  226.30   16.37
   4   3  -3  224.79   16.26
   4   3  -3  229.34   16.25
  -4  -3  -3  229.82   16.35
  -4   3   3  219.64   16.35
   4  -3   3  231.39   16.43
  -4  -4   3  459.45   33.62
   4   4   3  457.75   33.65
   4   4   3  496.94   33.64
  -4   4  -3  469.08   33.70
   4  -4   3  468.12   33.70
   4   4  -3  456.42   33.58
  -4   4   3  478.54   33.66
   4   5   3   49.64    4.11
  -4   5  -3   48.71    4.23
   4   5   3   57.32    4.02
   4   5  -3   49.22    3.99
  -4   5   3   49.87    4.16
   4  -5   3   54.59    4.27
   4  -6  -3  941.05   66.32
   4   6   3  906.76   66.35
  -4   6  -3  940.49   66.39
  -4  -6   3  885.14   66.32
  -4  -6  -3  934.62   66.35
   4   6  -3  918.11   66.28
   4  -6   3  948.50   66.39
  -4   6   3  941.56   66.36
   4   7   3  203.94   15.03
   4  -7  -3  193.98   15.00
  -4  -7   3  201.91   15.03
  -4   7  -3  230.07   15.12
   4  -7   3  205.75   15.12
  -4   7   3  203.75   15.07
   4   7  -3  213.55   14.98
  -4  -7  -3  190.80   15.02
   4  -8  -3  462.02   33.03
  -4   8  -3  465.26   33.12
  -4  -8   3  447.80   33.05
   4   8   3  460.49   33.05
   4   8  -3  459.52   32.99
   4  -8   3  451.44   33.10
  -4   8   3  449.42   33.09
  -4  -8  -3  468.67   33.07
   4  -9  -3    7.19    2.15
  -4  -9   3   12.66    2.29
  -4   9  -3   11.78    2.41
   4   9   3   15.57    2.27
  -4  -9  -3   10.95    2.28
   4   9  -3   14.11    2.07
   4  -9   3   11.56    2.37
  -4   9   3   10.83    2.26
   4 -10  -3  344.14   25.89
  -4 -10   3  344.60   25.95
  -4  10  -3  384.99   26.02
   4  10   3  352.82   25.94
  -4 -10  -3  362.16   25.97
  -4  10   3  325.49   25.93
   4 -10   3  353.51   25.97
   4  10  -3  380.85   25.91
   4 -11  -3    8.96    2.81
  -4  11  -3   14.07    3.16
  -4 -11   3   12.11    2.87
   4  11   3   15.52    2.78
  -4  11   3   10.91    2.95
   4 -11   3   17.12    3.21
   4  11  -3   17.28    2.83
  -4 -11  -3   15.41    2.84
  -4  12  -3   79.78    7.35
  -4 -12   3   82.60    7.33
   4  12   3   82.24    7.48
   4 -12  -3   87.24    7.27
  -4 -12  -3   79.17    7.51
   4  12  -3   76.47    7.28
  -4  12   3   85.14    7.67
   4 -12   3   91.10    7.77
   4  13   3   -0.93    3.37
   4 -13  -3    1.67    3.34
  -4  13  -3    4.69    3.28
  -4 -13   3    1.35    3.32
   4  13  -3   -2.41    3.14
  -4  13   3    4.76    3.50
   4 -13   3   -4.81    5.64
  -4 -13  -3   -3.64    3.57
   4 -14  -3   13.65    4.14
  -4 -14   3    9.41    3.88
  -4  14  -3   13.87    4.03
   4  14   3    6.65    4.10
  -4  14   3    2.98    4.07
   4 -14   3   11.76    5.07
   4  14  -3    8.31    3.80
  -4 -14  -3    7.36    3.78
  -4 -15   3  119.50   10.47
  -4  15  -3  111.30   10.46
   4  15   3  123.99   10.90
   4  15  -3   99.94   10.49
   4 -15   3  118.37   10.92
  -4  15   3  116.37   10.93
   4  16   3   31.43    6.12
  -4  16  -3   37.74    6.03
  -4 -16   3   33.25    5.96
   4  16  -3   35.35    6.14
  -4  16   3   26.56    5.85
   4 -16   3   28.56    6.24
   4  17   3   -5.28    5.94
  -4  17  -3   -0.41    5.93
  -4 -17   3    1.97    6.30
   4 -17   3    0.34    6.07
  -4  17   3   -2.09    5.74
   4  17  -3   -0.53    5.82
  -4  18  -3   30.28    8.16
   4  18   3   33.16    7.82
  -4 -18   3   23.54    8.93
   4 -18   3   24.34    7.57
  -4  18   3   31.80    7.57
   4  18  -3   30.07    7.19
  -4 -19   3    4.17    8.75
   4  19   3    7.11    8.50
  -4  19  -3   -3.44    8.76
   4 -19   3   -2.92    8.53
   4  19  -3    1.86    7.83
  -4  19   3    8.31    8.58
  -5   0  -3    0.02    0.70
   5   0   3    0.43    0.62
   5   1   3   77.69    5.72
  -5   1  -3   70.63    5.76
  -5  -1  -3   85.16    5.75
   5  -1   3   78.36    5.76
  -5   2  -3  406.29   30.80
  -5  -2   3  428.36   30.66
   5   2   3  423.05   30.76
  -5  -2   3  430.51   30.65
  -5  -2  -3  430.64   30.78
   5  -2   3  459.41   30.81
   5   3   3  592.81   42.33
   5   3   3  544.77   42.31
  -5  -3   3  589.25   42.27
  -5   3  -3  578.61   42.38
  -5   3   3  592.05   42.32
   5  -3   3  606.52   42.38
  -5  -3  -3  637.47   42.34
  -5   4  -3    3.35    1.13
   5   4   3    3.45    0.97
   5   4   3    3.28    0.90
  -5  -4   3    3.25    0.87
   5  -4   3    3.35    1.19
  -5   4   3    3.08    0.95
   5   4  -3    2.38    0.56
   5   5   3   12.52    1.40
   5   5   3   10.77    1.46
  -5   5   3   11.99    1.57
   5   5  -3   10.76    1.41
   5  -5   3   11.40    1.73
   5   6   3   21.92    2.30
  -5   6  -3   20.14    2.77
  -5  -6   3   26.26    2.50
   5   6   3   27.42    2.51
   5  -6   3   32.09    2.77
   5   6  -3   21.65    2.29
  -5   6   3   20.27    2.45
   5   7   3    3.82    1.51
   5   7   3    5.25    1.26
  -5  -7   3    3.65    1.49
   5  -7  -3    4.57    1.47
  -5   7  -3   -0.58    1.59
   5  -7   3   -0.01    1.58
  -5  -7  -3    1.34    1.54
   5   7  -3    3.15    1.25
  -5   7   3    3.78    1.48
   5  -8  -3   71.34    5.86
   5   8   3   74.95    5.98
  -5   8  -3   67.51    6.11
  -5  -8   3   70.70    5.96
   5   8  -3   70.03    5.84
   5  -8   3   74.99    6.15
  -5   8   3   82.81    6.15
  -5  -8  -3   77.36    5.94
  -5  -9   3  163.90   11.56
   5  -9  -3  146.42   11.49
   5   9   3  139.98   11.48
  -5   9  -3  136.09   11.52
  -5   9   3  167.41   11.57
   5   9  -3  156.88   11.40
   5  -9   3  150.61   11.60
  -5  -9  -3  159.41   11.56
  -5 -10   3    3.11    2.30
  -5  10  -3   -1.40    2.40
   5  10   3    1.68    2.12
   5 -10  -3    1.60    2.15
   5 -10   3   -1.55    2.25
  -5  10   3   -0.35    2.15
   5  10  -3   -1.77    1.93
  -5 -10  -3   -0.95    2.23
  -5  11  -3   11.46    2.88
   5  11   3   11.68    2.74
   5 -11  -3    5.05    2.65
  -5 -11   3   15.09    2.90
  -5  11   3   13.53    2.91
  -5 -11  -3    7.85    2.77
   5  11  -3   13.38    2.61
   5 -11   3   11.55    2.94
  -5 -12   3    5.98    3.03
   5  12   3   16.32    3.30
   5 -12  -3    9.82    3.12
  -5  12  -3    9.60    3.32
   5  12  -3    7.64    2.90
  -5  12   3    7.06    3.08
  -5 -12  -3   11.36    3.24
   5 -12   3    1.59    3.22
   5  13   3    3.77    3.48
   5 -13  -3    1.79    3.48
  -5 -13   3    2.11    3.82
  -5  13  -3    6.75    3.60
  -5  13   3   -0.22    3.31
  -5 -13  -3    2.60    3.37
   5  13  -3    6.04    3.16
  -5 -14   3    1.77    3.92
   5  14   3    2.99    4.11
  -5  14   3    1.27    6.76
   5  14  -3    7.82    3.82
   5  15   3   -0.11    4.48
  -5 -15   3   -0.57    4.56
  -5  15  -3    0.19    4.35
   5  15  -3    2.66    4.26
  -5  15   3    2.22    4.68
   5 -15   3   -1.78    4.50
  -5 -16   3   25.76    6.22
  -5  16  -3   18.98    5.95
   5  16   3   18.50    5.80
   5 -16   3   25.20    5.79
  -5  16   3   40.65    6.43
   5  16  -3   26.90    5.64
  -5  17  -3  115.06   12.51
   5  17   3  101.39   11.87
  -5 -17   3  103.23   12.10
  -5  17   3  117.24   12.41
   5 -17   3   93.89   11.93
   5  17  -3   98.42   11.62
  -5  18  -3   25.30    8.22
   5  18   3   20.76    7.76
   5  18  -3   26.47    7.21
  -5  18   3   18.81    7.86
   5 -18   3   23.76    8.08
  -5  19  -3   22.72    9.37
  -5 -19   3   31.11    9.03
   5  19   3   47.71    9.30
   5 -19   3   18.31    9.64
  -5  19   3   31.38    9.02
   5  19  -3   48.18    8.91
  -6   0  -3    1.76    0.74
  -6   1  -3  373.14   27.55
   6   1   3  380.50   27.50
  -6  -1  -3  394.88   27.54
   6  -1   3  388.19   27.53
  -6   2  -3   61.19    4.59
   6   2   3   57.17    4.45
   6   2   3   65.80    4.47
  -6   2   3   61.34    4.40
  -6  -2  -3   55.71    4.51
   6  -2   3   55.99    4.54
   6   3   3   20.99    1.93
   6   3   3   22.00    1.93
  -6   3  -3   24.14    2.17
  -6  -3   3   19.67    1.75
   6  -3   3   21.20    2.12
  -6   3   3   24.72    1.95
  -6  -3  -3   15.93    1.94
   6   4   3   98.61    7.38
  -6  -4   3  101.42    7.33
  -6   4  -3   99.10    7.51
   6   4   3  104.82    7.38
  -6  -4  -3   96.68    7.36
  -6   4   3   95.75    7.41
   6  -4   3  102.16    7.49
   6   5   3  163.02   11.87
  -6  -5   3  167.36   11.98
   6   5   3  172.69   11.86
  -6   5  -3  158.44   11.98
   6   5  -3  160.85   11.69
   6  -5   3  162.45   11.96
  -6   5   3  155.87   11.90
   6   5  -3  159.91   11.70
   6   6   3   34.16    2.92
  -6   6  -3   27.96    3.32
  -6  -6   3   27.26    2.97
   6   6   3   31.86    3.06
   6   6  -3   32.17    2.75
  -6   6   3   39.91    3.18
   6  -6   3   36.43    3.30
   6   6  -3   32.33    2.64
  -6   7  -3   71.98    6.10
   6   7   3   67.32    5.85
  -6  -7   3   75.27    5.88
   6   7   3   80.47    5.76
   6  -7   3   86.45    6.10
   6   7  -3   68.69    5.68
  -6   7   3   70.66    5.99
   6   8   3   93.34    6.91
   6   8   3   86.32    7.04
  -6   8  -3   77.42    7.11
   6  -8  -3   89.04    7.03
  -6  -8   3  101.37    7.11
   6   8  -3   89.33    6.94
  -6   8   3   86.79    7.09
   6  -8   3   93.12    7.23
   6  -9  -3  639.94   45.72
   6   9   3  634.57   45.63
  -6   9  -3  608.15   45.80
  -6  -9   3  641.35   45.75
   6   9   3  630.46   45.72
  -6   9   3  623.06   45.79
  -6  -9  -3  624.90   45.74
   6  -9   3  638.51   45.79
   6   9  -3  677.86   45.67
   6 -10  -3    4.88    2.15
  -6  10  -3    4.15    2.40
   6  10   3    3.92    2.24
  -6 -10   3    0.74    2.29
   6  10   3    3.29    1.73
  -6  10   3   -0.21    2.27
   6  10  -3    0.07    2.00
   6 -10   3    4.18    2.42
  -6 -10  -3   -0.50    2.30
  -6  11  -3    0.97    2.82
   6 -11  -3    5.83    2.57
   6  11   3    0.44    2.61
  -6 -11   3    0.24    2.63
  -6 -11  -3   -0.79    2.46
   6  11  -3   -0.45    2.31
  -6  11   3    3.84    2.71
   6 -11   3    4.19    2.81
   6 -12  -3  128.52   10.34
  -6 -12   3  132.56   10.39
  -6  12  -3  111.23   10.31
   6  12   3  124.67   10.31
   6  12  -3  131.30   10.14
   6 -12   3  141.41   10.39
  -6  12   3  118.54   10.34
  -6  13  -3   19.04    4.12
   6  13   3   24.10    4.16
   6  13  -3   21.18    3.78
  -6  13   3   28.84    4.25
  -6 -14   3   89.81    9.09
  -6  14  -3  103.97    9.37
   6  14   3   93.30    9.07
   6  14  -3   88.85    8.69
  -6 -15   3  106.22   10.67
   6  15   3  108.55   10.45
  -6  15  -3  109.63   10.88
   6  15  -3  108.42   10.11
  -6  15   3  122.70   10.98
   6 -15   3   97.67   10.65
  -6  16  -3   -1.50    5.61
  -6 -16   3    1.96    5.83
   6  16   3    1.34    5.33
   6 -16   3    0.38    5.77
  -6  16   3    5.62    5.41
   6  16  -3    3.50    4.87
  -6  17  -3    5.64    6.80
   6  17   3   28.22    6.72
  -6 -17   3   36.31    6.99
   6 -17   3    7.88    6.91
   6  17  -3   24.77    6.27
  -6  17   3   16.31    6.56
   6  18   3   21.09    7.64
  -6  18  -3   18.65    7.71
   6 -18   3   27.12    8.06
   6  18  -3   27.02    7.30
  -6  18   3   18.45    7.95
   6  19   3   17.33    6.87
  -6  19  -3   48.76   15.25
   6  19   3   23.14    8.83
  -6 -19   3   31.42   10.01
   6  19  -3   34.51    8.58
   6 -19   3   32.37    9.18
   7   0   3   -0.14    0.67
  -7   0  -3   -0.36    0.80
  -7   1  -3   71.62    5.25
   7   1   3   65.59    5.12
   7  -1   3   68.79    5.18
  -7  -1  -3   72.37    5.21
  -7   2  -3   58.77    4.53
   7   2   3   62.81    4.35
   7   2   3   50.10    4.33
  -7  -2  -3   60.50    4.45
  -7   2   3   62.41    4.32
   7  -2   3   53.82    4.45
  -7   3  -3  703.51   48.47
  -7  -3   3  676.46   48.31
   7   3   3  683.55   48.36
   7   3   3  660.57   48.36
  -7  -3   3  672.32   48.29
   7  -3   3  685.48   48.43
  -7   3   3  672.74   48.38
  -7  -3  -3  657.43   48.40
   7   4   3  141.73    9.96
  -7   4  -3  140.23   10.13
   7   4   3  132.46    9.96
  -7  -4   3  143.91    9.92
   7  -4   3  124.10   10.05
  -7  -4  -3  137.44    9.98
  -7   4   3  134.69   10.01
  -7   5  -3   83.79    6.89
  -7  -5   3   86.51    6.94
   7   5   3   99.21    6.71
  -7   5   3   92.18    6.78
   7  -5   3   82.04    6.82
  -7   6  -3   14.20    2.22
   7   6   3   14.09    1.83
  -7  -6   3   21.08    2.20
   7   6   3   18.57    2.18
  -7   6   3   10.59    1.90
   7  -6   3   15.26    2.13
   7   6  -3   13.19    1.59
   7   6  -3   18.26    1.57
   7   7   3  347.41   25.11
  -7   7  -3  357.16   25.31
   7   7   3  331.19   25.14
  -7  -7   3  346.69   25.17
   7   7  -3  361.10   24.99
   7   7  -3  345.40   25.02
   7  -7   3  343.67   25.23
  -7   7   3  351.98   25.25
  -7  -8   3   52.33    4.83
  -7   8  -3   42.63    4.88
   7   8   3   60.32    4.61
   7   8   3   53.13    4.78
   7  -8   3   53.03    5.02
   7   8  -3   53.45    4.55
  -7   8   3   59.36    5.04
   7   8  -3   62.92    4.39
   7   9   3   47.73    4.61
  -7  -9   3   58.94    5.04
  -7   9  -3   54.12    5.07
   7   9   3   53.39    4.87
   7   9  -3   59.90    4.69
  -7   9   3   46.48    5.18
   7  -9   3   54.88    5.23
   7  10   3   83.22    6.87
   7  10   3   79.78    6.53
  -7  10  -3   82.37    6.96
  -7 -10   3   85.45    6.94
   7  10  -3   75.72    6.55
   7 -10   3   66.13    7.00
  -7  10   3   90.39    7.14
  -7 -11   3   52.72    6.07
   7  11   3   64.13    6.06
  -7  11  -3   60.99    6.36
   7  11   3   61.68    5.53
   7  11  -3   54.23    5.66
   7 -11   3   63.43    6.32
  -7  11   3   76.62    6.15
   7  12   3   86.40    8.06
  -7  12  -3  102.47    8.25
  -7 -12   3   79.50    8.23
   7  12   3  106.71    7.62
   7 -12   3   89.41    8.33
   7  12  -3   87.73    7.84
  -7  12   3   84.69    8.15
  -7 -13   3    9.15    6.36
  -7  13  -3    7.22    4.06
   7  13   3    9.51    3.61
   7  13   3    5.40    2.75
  -7  13   3   12.24    4.00
   7  13  -3    9.54    3.21
   7 -13   3   -1.40    6.42
   7  14   3   71.68    7.17
  -7 -14   3   72.75    7.87
  -7  14  -3   65.63    8.51
   7  14   3   72.06    8.05
   7  14  -3   92.47    7.64
  -7  14   3   77.80    8.66
  -7  15  -3    0.84    4.74
   7  15   3   -2.36    4.07
  -7 -15   3    5.75    5.00
   7  15   3    0.27    4.61
   7 -15   3    4.51    5.13
  -7  15   3    3.67    4.83
   7  15  -3    3.98    4.24
  -7 -16   3   -6.97    6.48
   7  16   3    2.52    9.68
  -7  16  -3    1.99    5.58
  -7  16   3   -0.31    5.57
   7 -16   3    0.44    5.95
   7  16  -3   -0.53    4.84
  -7  17  -3   21.18    7.08
   7  17   3   27.89    6.86
  -7 -17   3   27.30    7.01
   7 -17   3   30.83    7.28
   7  17  -3   24.01    7.10
  -7  17   3   32.67    7.71
   7  18   3    3.01    5.68
  -7 -18   3    0.12    8.44
   7  18   3   12.90    7.35
  -7  18  -3   11.64    8.30
  -7  18   3    3.26    8.11
   7 -18   3    7.36    7.53
   7  18  -3   10.01    7.23
   7  19   3    4.70    8.79
  -7 -19   3   -3.17    9.90
   7  19   3   -0.77    6.64
  -7  19  -3   -0.64   10.84
  -7  19   3    4.93    9.28
   7  19  -3    2.91    8.38
   7 -19   3    2.94    9.31
   8   0   3    1.87    0.69
  -8   0  -3   -0.57    0.86
  -8   1  -3  103.14    7.75
   8   1   3  103.72    7.61
  -8   1   3  103.96    7.55
  -8  -1  -3  106.11    7.72
   8  -1   3  107.23    7.67
  -8   2  -3  302.78   21.66
   8   2   3  294.19   21.52
   8   2   3  309.26   21.53
   8  -2   3  286.93   21.59
  -8  -2  -3  298.23   21.61
  -8   2   3  310.63   21.54
  -8  -3   3  306.85   21.48
   8   3   3  300.26   21.52
  -8   3  -3  292.02   21.66
  -8  -3   3  321.42   21.47
   8   3   3  282.43   21.52
  -8  -3  -3  305.72   21.61
  -8   3   3  294.14   21.56
   8  -3   3  295.62   21.60
  -8   4  -3  165.83   13.12
  -8  -4   3  177.28   12.92
   8   4   3  174.36   12.93
   8   4   3  181.25   12.94
  -8  -4  -3  182.64   13.00
  -8   4   3  187.52   13.03
   8  -4   3  181.29   13.05
  -8   5  -3   63.87    5.55
   8   5   3   64.46    5.28
   8   5   3   74.80    5.28
   8  -5   3   75.16    5.48
  -8   5   3   65.21    5.43
  -8   6  -3   38.91    3.31
   8   6   3   27.11    2.95
   8   6   3   27.62    2.94
  -8  -6   3   35.11    3.00
  -8   6   3   29.84    3.19
   8  -6   3   29.35    3.27
  -8   7  -3   28.88    3.61
  -8  -7   3   23.09    3.17
   8   7   3   35.05    3.19
   8   7  -3   37.90    2.70
   8  -7   3   27.57    3.42
   8   7  -3   32.73    2.67
  -8   7   3   30.92    3.50
  -8   8  -3   12.46    2.38
   8   8   3    2.21    1.79
   8   8   3    9.54    1.77
  -8  -8   3    9.44    2.09
  -8   8   3    5.14    2.15
   8  -8   3    9.69    2.21
   8   8  -3    8.67    1.43
  -8   9  -3   69.94    6.45
   8   9   3   87.08    6.12
  -8  -9   3   72.78    6.34
   8   9   3   67.69    6.24
   8  -9   3   71.48    6.44
   8   9  -3   82.76    5.82
   8   9  -3   69.11    5.94
  -8   9   3   71.85    6.36
   8  10   3   62.54    5.61
  -8 -10   3   55.05    5.67
   8  10   3   64.12    5.30
  -8  10  -3   57.67    5.74
   8 -10   3   58.72    5.81
   8  10  -3   59.25    4.93
  -8  10   3   62.43    5.95
   8  10  -3   55.01    5.17
  -8  11  -3  155.88   12.83
  -8 -11   3  176.86   12.71
   8  11   3  161.83   12.59
   8  11   3  156.19   12.28
   8 -11   3  167.38   12.79
   8  11  -3  172.28   12.15
  -8  11   3  158.14   12.85
   8  11  -3  154.18   12.29
   8  12   3    5.24    3.16
  -8 -12   3    9.65    3.34
  -8  12  -3    2.09    3.48
   8  12   3    5.23    2.54
   8  12  -3    4.13    2.67
   8  12  -3    0.84    2.12
  -8  12   3    5.96    3.36
   8 -12   3    9.76    3.66
   8  13   3  133.40   10.99
   8  13   3  126.73   10.46
  -8 -13   3  129.23   11.44
  -8  13  -3  134.05   11.84
   8  13  -3  131.06   10.57
  -8  13   3  126.48   11.34
  -8  14  -3  166.07   14.18
  -8 -14   3  168.35   14.25
   8  14   3  169.48   14.09
  -8  14   3  199.05   14.58
   8  14  -3  166.86   13.71
   8  14  -3  169.61   13.23
  -8  15  -3   54.07    6.77
   8  15   3   41.95    6.17
  -8 -15   3   27.77    6.14
   8  15   3   65.41    6.40
   8 -15   3   42.54    6.54
   8  15  -3   51.71    5.82
  -8  15   3   29.54    6.40
   8  15  -3   52.61    5.92
   8  16   3    7.25    5.78
  -8  16  -3    9.16    6.22
   8  16   3    9.19    4.70
   8  16  -3    8.09    5.00
   8  16  -3    6.33    3.92
  -8  16   3    6.12    6.18
   8 -16   3   -3.73    6.07
  -8 -17   3    2.39    6.94
   8  17   3    3.64    6.48
   8  17   3    9.65    6.09
  -8  17  -3   -3.58    7.15
   8 -17   3    5.46    6.92
  -8  17   3   14.87    7.45
   8  17  -3    1.70    4.56
   8  17  -3   10.76    5.81
  -8 -18   3   13.48    8.42
   8  18   3    8.06    6.11
   8  18   3   16.50    7.67
  -8  18  -3   14.89    8.32
   8  18  -3   22.87    7.52
  -8  18   3    6.75    8.08
   8 -18   3   13.42    8.23
   9   0   3    0.88    0.62
  -9   0  -3    1.35    0.97
  -9   1  -3   19.77    2.09
   9   1   3   17.65    1.57
   9   1   3   19.67    1.58
  -9   1   3   18.86    1.58
  -9  -1  -3   17.15    1.97
   9  -1   3   17.84    1.75
   9   2   3   10.30    1.15
  -9  -2   3   10.90    0.95
   9   2   3   12.13    1.17
  -9   2  -3   10.69    1.54
  -9  -2   3    9.53    0.93
   9  -2   3    9.57    1.28
  -9  -2  -3   16.45    1.73
  -9   2   3   12.35    1.41
   9   3   3   13.98    1.50
  -9   3  -3   18.17    1.97
   9   3   3   15.98    1.52
  -9  -3   3   14.63    1.42
  -9  -3   3   14.92    1.49
   9  -3   3   15.26    1.90
  -9  -3  -3   15.44    1.74
  -9   3   3   14.93    1.84
   9   4   3  208.65   15.99
  -9   4  -3  234.13   16.25
  -9  -4   3  216.62   16.02
   9   4   3  217.02   16.01
   9  -4   3  231.76   16.14
  -9  -4  -3  224.02   16.11
  -9   4   3  225.59   16.14
  -9   5  -3    5.57    1.77
   9   5   3    6.43    1.15
   9   5   3    5.20    1.17
  -9  -5  -3    4.63    1.29
   9  -5   3    3.82    1.50
   9   6   3  330.35   23.60
  -9  -6   3  330.71   23.64
  -9   6  -3  328.53   23.82
  -9   6   3  325.26   23.75
   9  -6   3  322.00   23.71
  -9  -7   3    4.95    1.71
  -9   7  -3    8.53    2.19
   9   7   3    6.42    1.55
   9   7   3    1.77    1.45
   9  -7   3    1.15    1.90
  -9   7   3    5.36    2.00
   9   8   3   10.93    1.99
  -9   8  -3   11.63    2.61
  -9  -8   3    8.28    2.14
   9   8   3   12.32    1.99
   9   8  -3   10.20    1.28
  -9   8   3    8.91    2.31
   9   8  -3    7.68    1.28
   9  -8   3    9.50    2.31
  -9  -9   3  160.16   12.53
   9   9   3  149.51   12.39
   9   9   3  177.54   12.38
  -9   9  -3  168.92   12.76
   9   9  -3  159.08   12.12
   9   9  -3  166.80   12.14
  -9   9   3  177.11   12.73
   9  -9   3  168.26   12.65
  -9  10  -3   24.56    3.66
   9  10   3   26.06    3.27
  -9 -10   3   24.30    3.49
   9  10   3   21.25    2.96
   9 -10   3   28.24    3.71
   9  10  -3   26.78    3.76
   9  10  -3   24.43    2.99
  -9  10   3   27.87    3.75
  -9 -11   3    2.30    2.96
   9  11   3    3.35    2.46
  -9  11  -3    0.71    3.25
   9  11   3   -0.65    2.71
  -9  11   3    1.09    3.12
   9 -11   3    6.37    3.20
   9  11  -3    2.69    1.94
   9  11  -3    1.19    2.12
  -9  12  -3   31.76    5.16
   9  12   3   38.19    4.79
  -9 -12   3   45.95    5.76
   9  12   3   39.02    4.69
   9  12  -3   41.44    4.17
   9  12  -3   43.05    4.42
   9 -12   3   31.55    4.86
  -9  12   3   52.63    5.44
  -9 -13   3   17.91    4.40
  -9  13  -3   23.29    4.69
   9  13   3   18.40    3.57
   9  13   3   28.74    4.19
   9  13  -3   17.52    3.48
   9  13  -3   17.92    3.09
  -9  13   3   19.03    4.94
   9  14   3    4.12    3.50
  -9 -14   3    5.21    4.69
   9  14   3    9.96    4.23
  -9  14  -3    6.64    4.64
   9  14  -3    9.86    3.09
  -9  14   3    2.23    5.03
   9  14  -3    2.82    3.45
  -9  15  -3    4.63    5.72
  -9 -15   3    3.61    5.43
   9  15   3   -4.61    4.88
   9  15   3    3.68    4.10
   9  15  -3   -3.48    4.09
   9 -15   3    6.58    5.32
   9  15  -3    2.50    3.43
  -9  15   3    0.68    5.23
  -9  16  -3   -1.20    6.61
  -9 -16   3   -6.70    7.56
   9  16   3   -2.73    5.58
   9  16   3    1.30    4.63
   9 -16   3   -0.90    6.21
   9  16  -3    0.85    4.69
  -9  16   3    3.03    6.46
   9  16  -3    3.37    3.99
  -9 -17   3   73.09   10.11
  -9  17  -3   78.03   10.54
   9  17   3   95.23    9.40
   9 -17   3   64.82    9.85
   9  17  -3   75.02    9.77
  -9  17   3   81.13   10.11
   9  18   3    1.12    7.51
  -9 -18   3    1.24    8.28
  -9  18  -3   -3.27    9.91
   9 -18   3   -4.41    8.22
  -9  18   3   -2.12    8.64
 -10   0   3   -0.75    0.45
  10   0   3   -0.04    0.41
 -10   0  -3    0.92    1.11
 -10   1  -3   84.56    6.75
  10  -1   3   90.90    6.50
 -10  -1  -3   91.02    6.72
 -10   1   3   89.81    6.53
 -10  -2   3   42.11    3.21
 -10   2  -3   44.36    3.78
 -10  -2   3   48.84    3.23
 -10  -2  -3   38.26    3.61
 -10   2   3   43.10    3.44
  10  -2   3   40.96    3.40
 -10  -3   3  408.16   27.79
 -10  -3   3  389.48   27.78
  10   3   3  347.50   27.76
  10   3   3  390.78   27.72
 -10   3  -3  383.56   28.01
 -10   3   3  400.55   27.89
 -10  -3  -3  385.64   27.94
  10  -3   3  399.47   27.86
 -10  -4   3  119.53    8.78
  10   4   3  117.32    8.69
 -10  -4   3  120.83    8.72
  10   4   3  117.66    8.69
 -10   4  -3  118.85    9.08
 -10   4   3  127.60    8.96
 -10  -4  -3  118.64    9.00
  10   5   3   10.53    1.42
 -10   5  -3   17.73    2.25
  10   5   3   12.19    1.37
 -10  -5   3   10.50    1.65
 -10   5   3   11.16    1.91
  10  -5   3   15.54    1.87
 -10  -5  -3    9.33    1.66
 -10  -6   3   64.67    5.09
  10   6   3   62.68    4.86
  10   6   3   63.23    4.90
 -10   6  -3   52.65    5.42
  10  -6   3   62.46    5.21
 -10   6   3   66.68    5.31
  10   7   3   13.19    1.88
 -10   7  -3   12.05    2.48
  10   7   3   11.64    2.15
 -10  -7   3   13.45    2.11
  10  -7   3   13.27    2.29
 -10   7   3   19.68    2.52
 -10   8  -3    1.96    2.31
  10   8   3    2.11    1.69
 -10  -8   3    4.36    2.05
 -10   8   3    4.71    2.27
  10  -8   3    1.53    2.15
 -10  -9   3   74.56    6.02
 -10   9  -3   63.86    6.48
  10   9   3   57.65    5.70
  10   9   3   64.97    5.79
 -10   9   3   76.97    6.42
  10   9  -3   70.04    5.07
  10   9  -3   65.27    5.06
  10  -9   3   64.47    6.18
  10  10   3   33.24    4.67
 -10  10  -3   44.48    5.71
  10  10   3   44.40    4.78
 -10 -10   3   47.09    5.25
  10 -10   3   37.58    5.22
 -10  10   3   55.71    5.47
  10  10  -3   50.54    4.01
  10  10  -3   46.04    4.04
  10  11   3   -2.44    2.53
  10  11   3    4.16    2.76
 -10  11  -3    4.52    3.61
 -10 -11   3   -0.85    3.07
  10  11  -3    0.00    1.84
 -10  11   3    5.48    3.56
  10 -11   3    2.00    3.11
 -10 -12   3    7.80    3.79
  10  12   3    8.14    3.32
  10  12   3   13.54    3.09
 -10  12  -3    6.09    4.01
  10 -12   3    6.91    3.83
  10  12  -3   11.40    2.47
  10  12  -3   13.53    2.67
 -10  13  -3    1.20    4.39
  10  13   3    0.05    3.65
  10  13   3   -0.74    3.21
 -10 -13   3   -0.81    4.11
 -10  13   3    6.21    5.40
  10  13  -3   -0.39    2.88
  10  13  -3    1.74    2.57
 -10 -14   3   21.02    5.41
  10  14   3   11.13    3.99
  10  14   3   17.29    4.63
 -10  14  -3   25.39    5.60
  10  14  -3   17.92    3.74
 -10  14   3   20.82    5.55
  10  14  -3   16.09    3.46
  10  15   3   14.74    5.10
 -10 -15   3    9.26    5.72
 -10  15  -3   18.68    6.43
  10  15   3    6.59    4.39
  10  15  -3   16.48    3.88
  10  15  -3   12.52    4.41
 -10  15   3   14.07    5.95
  10 -15   3   14.59    5.86
 -10  16  -3   10.77    7.09
 -10 -16   3    4.83    6.65
  10  16   3    1.34    5.56
 -10  16   3    2.11    6.71
  10 -16   3   -0.35    6.27
  10  16  -3    2.24    4.82
 -10  17  -3  165.51   16.61
 -10 -17   3  156.53   15.71
 -10  17   3  153.35   16.38
  10 -17   3  142.35   15.60
 -10  18  -3    4.17   10.58
 -10 -18   3    3.85    9.32
  10 -18   3    4.56    9.15
 -11   0   3   -0.24    0.65
 -11   0  -3   -1.96    1.19
 -11  -1   3  392.22   27.65
 -11   1  -3  376.14   27.85
 -11   1   3  386.55   27.71
 -11  -1  -3  391.95   27.83
 -11  -2   3  282.77   20.74
 -11   2   3  293.91   20.86
 -11  -2  -3  294.37   20.93
  11  -2   3  288.19   20.76
 -11  -3   3   53.95    3.78
 -11  -3   3   42.56    3.75
 -11   3  -3   57.07    4.37
 -11   3   3   50.41    4.05
  11  -3   3   50.04    3.86
 -11  -3  -3   41.26    4.15
 -11  -4   3   84.43    6.09
 -11  -4   3   82.62    6.16
 -11   4  -3   87.71    6.62
 -11  -4  -3   79.68    6.36
 -11   4   3   80.40    6.39
  11  -4   3   77.71    6.24
  11   5   3  177.68   13.21
  11   5   3  179.95   13.20
 -11  -5   3  194.25   13.43
 -11   5  -3  191.99   13.70
 -11  -5  -3  186.24   13.47
 -11   5   3  184.51   13.58
  11  -5   3  174.83   13.46
 -11  -6   3   83.93    7.05
  11   6   3   96.35    6.77
  11   6   3   90.22    6.80
 -11   6  -3   87.48    7.41
 -11   6   3   93.31    7.28
  11  -6   3   95.55    7.15
 -11   7  -3    6.43    2.48
  11   7   3    7.87    1.50
 -11  -7   3    1.40    1.86
  11   7   3    5.46    1.35
  11  -7   3    1.23    1.95
 -11   7   3    4.38    2.23
  11   8   3  138.46   10.18
  11   8   3  129.19    9.83
 -11  -8   3  131.75   10.10
 -11   8  -3  122.99   10.46
  11  -8   3  139.84   10.19
 -11   8   3  124.27   10.32
  11   9   3   46.08    4.50
 -11  -9   3   48.36    5.10
  11   9   3   55.48    5.85
 -11   9  -3   41.85    5.25
  11  -9   3   45.20    5.02
 -11   9   3   56.09    5.54
  11  10   3   82.68    6.37
 -11 -10   3   79.66    6.74
  11  10   3   67.23    6.20
 -11  10  -3   61.12    7.18
 -11  10   3   73.71    7.12
  11 -10   3   63.79    6.80
 -11 -11   3  153.27   12.21
 -11  11  -3  168.53   12.66
  11  11   3  157.55   11.87
  11  11   3  149.04   11.83
 -11  11   3  152.90   12.31
  11 -11   3  151.56   12.29
  11  11  -3  150.71   11.23
  11  11  -3  147.71   11.23
  11  12   3   40.88    4.36
 -11  12  -3   27.89    7.74
 -11 -12   3   35.43    4.98
  11  12  -3   32.16    4.14
  11 -12   3   32.45    4.94
 -11  12   3   28.36    5.21
 -11  13  -3   98.36   10.53
  11  13   3  112.17    9.36
 -11 -13   3   97.47   10.04
  11  13   3  112.20    9.30
 -11  13   3  118.69   10.58
  11  13  -3  104.27    8.50
  11  13  -3   95.65    8.53
 -11 -14   3   51.50    6.66
  11  14   3   51.62    6.01
 -11  14  -3   54.12    6.99
  11  14   3   43.82    5.63
 -11  14   3   43.86    6.75
  11  14  -3   60.30    5.74
  11  14  -3   46.51    5.85
 -11 -15   3   28.49    6.78
  11  15   3   23.20    5.40
  11  15   3   28.03    5.20
 -11  15  -3   43.58    7.37
  11 -15   3   26.50    6.25
 -11  15   3   31.88    7.09
 -11 -16   3   54.68    8.74
 -11  16  -3   73.56    9.52
  11  16   3   63.22    7.96
  11 -16   3   55.74    8.78
 -11  16   3   79.39    9.34
 -11  17  -3    0.42    8.35
  11 -17   3    2.70    7.65
 -11  17   3    2.27    8.33
 -12   0   3    0.57    0.83
 -12   0  -3    3.76    1.43
 -12  -1   3   -0.08    0.74
 -12  -1  -3   -1.41    1.31
 -12   1   3    0.37    0.95
 -12   2  -3  249.66   17.73
 -12  -2   3  243.22   17.45
 -12  -2  -3  241.32   17.69
 -12   2   3  238.52   17.57
 -12   3  -3  201.96   14.68
 -12  -3   3  196.75   14.38
  12  -3   3  196.71   14.35
 -12  -3  -3  205.21   14.78
 -12   3   3  197.10   14.55
 -12   4  -3   10.81    2.22
 -12  -4   3   11.91    1.41
 -12  -4   3   14.49    1.56
  12  -4   3   13.29    1.55
 -12   4   3    7.89    1.98
 -12  -4  -3   10.10    1.88
 -12   5  -3   28.08    3.23
 -12  -5   3   25.76    2.87
  12  -5   3   28.12    3.27
 -12  -5  -3   31.07    3.12
 -12   5   3   25.93    3.36
 -12   6  -3   31.40    3.99
 -12  -6   3   27.26    3.17
 -12   6   3   29.42    3.21
  12  -6   3   24.23    3.18
  12   7   3  141.25   10.31
  12   7   3  139.88   10.32
 -12   7  -3  140.92   11.14
 -12  -7   3  138.69   10.75
 -12   7   3  140.20   11.04
  12  -7   3  153.31   10.80
 -12   8  -3    2.00    2.88
  12   8   3    1.40    1.46
  12   8   3    0.79    1.32
 -12  -8   3   -0.73    2.19
 -12   8   3    2.84    2.65
  12  -8   3    1.05    2.21
 -12   9  -3    3.55    3.27
  12   9   3    2.65    1.80
 -12  -9   3   -0.62    2.56
 -12   9   3    4.91    3.05
  12  -9   3    0.04    2.57
 -12  10  -3    6.33    3.58
  12  10   3    1.56    2.13
 -12 -10   3    0.11    2.98
 -12  10   3    5.61    3.39
  12 -10   3    2.92    3.03
 -12 -11   3   32.84    4.62
  12  11   3   36.01    4.53
 -12  11  -3   40.53    5.20
  12  11   3   32.06    3.87
 -12  11   3   34.71    5.05
  12 -11   3   41.85    4.78
  12  12   3   -4.11    2.80
 -12  12  -3    1.21    4.51
  12  12   3   -2.87    2.94
 -12 -12   3   -1.62    4.12
  12 -12   3    2.09    3.92
 -12  12   3    3.25    4.30
 -12  13  -3    9.17    5.47
 -12 -13   3   19.73    4.91
  12  13   3   20.52    3.88
 -12  13   3   12.55    5.13
  12  13  -3    9.53    2.31
  12  13  -3   10.81    2.26
  12 -13   3   14.93    5.93
  12  14   3    4.35    4.15
 -12 -14   3   -5.00    5.24
  12  14   3    4.94    4.28
 -12  14  -3    3.85    5.52
 -12  14   3    3.24    5.88
  12 -14   3   -2.00    5.91
  12  15   3   90.73   10.25
 -12  15  -3   94.62   10.13
 -12 -15   3   85.21    9.56
 -12  15   3   78.29    9.70
  12 -15   3   71.91    9.03
 -12  16  -3   11.10    8.09
 -12 -16   3   16.69    7.84
 -12  16   3   10.83    7.46
  12 -16   3   18.17    7.18
 -12 -17   3   -1.96   10.66
  12 -17   3    2.43    8.06
 -12  17   3    2.37    9.22
 -13   0   3    0.08    1.00
 -13   0  -3    3.23    1.60
 -13   1  -3   34.05    3.54
 -13  -1   3   34.58    2.88
 -13   1   3   36.73    3.10
 -13  -1  -3   32.16    3.64
 -13  -2   3    6.98    1.16
 -13   2  -3    6.14    1.83
 -13   2   3    8.38    1.51
 -13  -2  -3    8.37    1.76
 -13  -3   3   96.64    7.84
 -13   3  -3  110.52    8.30
 -13   3   3  106.50    8.10
 -13  -3  -3  114.23    8.20
 -13   4  -3  149.40   11.46
 -13  -4   3  153.21   11.05
 -13   4   3  154.97   11.35
 -13  -4  -3  149.06   11.30
  13  -4   3  150.01   10.97
 -13  -5   3    3.97    1.51
 -13   5  -3    3.17    2.29
  13  -5   3    2.68    1.36
 -13  -5  -3    2.55    1.79
 -13   5   3    1.09    1.94
 -13   6  -3    0.65    2.44
 -13  -6   3    0.93    1.69
  13  -6   3    0.73    1.64
 -13   6   3   -0.38    2.20
 -13  -6  -3   -1.42    1.80
 -13  -7   3    3.01    2.04
 -13   7  -3    5.47    2.88
  13  -7   3    4.21    2.04
 -13   7   3    8.55    2.60
 -13  -8   3   17.72    3.00
 -13   8  -3   24.45    3.71
  13  -8   3   19.58    2.93
 -13   8   3   25.00    3.60
  13   9   3    5.37    1.35
  13   9   3    5.39    1.39
 -13  -9   3    5.42    2.84
 -13   9  -3    1.86    3.50
  13  -9   3    6.03    2.77
 -13   9   3    7.98    3.26
 -13  10  -3  163.53   12.30
  13  10   3  134.06   11.07
  13  10   3  157.02   11.01
 -13 -10   3  144.60   11.82
 -13  10   3  142.17   12.14
  13 -10   3  149.15   11.70
  13  11   3   25.41    3.11
  13  11   3   14.76    3.99
 -13  11  -3   29.28    5.18
 -13 -11   3   26.92    4.35
 -13  11   3   29.61    4.83
  13 -11   3   21.21    4.14
  13  12   3    3.82    2.73
 -13 -12   3    1.44    6.45
 -13  12  -3    7.72    4.99
  13  12   3    6.26    2.79
  13 -12   3    3.98    4.16
 -13  12   3    7.40    7.46
 -13 -13   3   39.61    6.06
 -13  13  -3   46.62    6.48
  13  13   3   36.74    4.62
  13 -13   3   32.85    5.76
 -13  13   3   38.04    6.41
 -13  14  -3  110.85   12.24
 -13 -14   3  100.78   11.25
  13 -14   3  100.59   10.78
 -13  14   3  110.48   11.71
 -13  15  -3    1.61    7.10
  13 -15   3   -0.54    7.00
 -13  15   3   -2.17    6.99
 -13  16  -3   29.05    9.10
  13 -16   3   14.07    8.43
 -13  16   3   17.74    8.73
 -14   0  -3    0.27    1.72
 -14   0   3    0.41    1.17
 -14  -1   3  121.01    9.66
 -14   1  -3  136.10   10.02
 -14  -1  -3  133.38    9.97
 -14   1   3  139.86    9.78
 -14   2  -3  250.02   18.23
 -14  -2   3  240.38   17.93
 -14   2   3  246.73   18.07
 -14  -2  -3  258.79   18.18
 -14   3  -3   28.82    3.61
 -14  -3   3   22.70    2.60
 -14   3   3   25.33    2.74
 -14  -3  -3   26.48    2.89
 -14   4  -3   40.15    4.39
 -14  -4   3   39.00    3.30
 -14  -4  -3   30.75    3.90
 -14   4   3   37.41    3.98
 -14   5  -3    7.14    2.65
 -14   5   3   10.69    2.39
 -14  -5  -3    6.81    2.10
 -14   6  -3   67.52    6.63
 -14  -6  -3   73.57    6.05
 -14   6   3   72.55    6.49
 -14   7  -3   88.16    7.92
 -14   7   3   90.26    7.77
  14  -7   3   86.37    7.01
 -14  -8   3    4.41    2.63
 -14   8   3    5.43    3.15
  14  -8   3    8.72    2.41
 -14  -9   3  238.03   18.57
 -14   9  -3  252.11   19.02
 -14   9   3  243.13   18.89
  14  -9   3  261.45   18.47
 -14 -10   3    9.54    3.59
 -14  10  -3    8.94    4.37
 -14  10   3   15.20    4.19
  14 -10   3    9.74    3.32
 -14 -11   3    2.49    4.00
 -14  11  -3   15.13    5.10
 -14  11   3   10.69    4.55
  14 -11   3   12.38    3.78
 -14  12  -3    6.26    5.26
 -14 -12   3    2.16    4.50
 -14  12   3    2.57    5.22
  14 -12   3    4.58    4.13
 -14  13  -3   19.33    6.52
  14 -13   3   11.19    4.95
 -14  13   3   16.88    6.23
 -14  14  -3    6.13    6.86
  14 -14   3   -0.67    5.50
 -14  14   3    4.98    6.81
 -14  15  -3    9.49    7.81
 -14  15   3    2.86    7.74
 -14  16  -3   21.22   10.35
 -14  16   3   18.89    8.79
 -15   0  -3    2.37    1.96
 -15   0   3    1.13    1.37
 -15  -1   3   47.86    3.84
 -15   1  -3   47.66    4.50
 -15  -1  -3   44.05    4.44
 -15   1   3   41.22    4.02
 -15  -2   3   34.54    2.91
 -15   2  -3   29.87    3.34
 -15  -2  -3   21.36    3.07
 -15   2   3   29.45    3.32
 -15  -3   3   33.71    3.65
 -15   3  -3   51.34    4.55
 -15   3   3   44.32    5.04
 -15  -3  -3   42.37    4.42
 -15   4  -3   36.72    4.92
 -15  -4   3   44.61    3.87
 -15   4   3   54.61    4.67
 -15  -4  -3   42.31    4.54
 -15   5  -3   75.20    6.96
 -15  -5  -3   76.25    6.42
 -15   5   3   73.98    6.65
 -15   6  -3   17.09    3.48
 -15  -6  -3   13.01    2.56
 -15   6   3   14.56    3.07
 -15   7  -3   12.05    3.61
 -15   7   3   12.13    3.22
 -15   8  -3   62.28    7.55
 -15   8   3   75.18    7.32
 -15   9  -3   26.26    4.79
 -15   9   3   23.98    4.45
 -15  10  -3  146.71   13.04
 -15  10   3  155.48   12.90
 -15  11  -3    1.25    4.84
 -15  12  -3   13.30    5.87
 -15  12   3   17.39    5.94
 -15  13  -3   -0.68    6.29
 -15  13   3    0.52    6.42
 -15  14  -3    8.49    7.50
 -15  14   3   -0.03    7.17
 -15  15  -3   20.71    9.27
 -15  15   3   19.88    8.65
 -16   0  -3    3.28    2.24
 -16   0   3    2.48    1.62
 -16   1  -3  174.68   13.31
 -16  -1   3  179.62   12.96
 -16  -1  -3  186.05   13.27
 -16   1   3  167.95   13.05
 -16   2  -3    5.30    2.49
 -16  -2   3    2.46    1.58
 -16   2   3    4.15    2.06
 -16  -2  -3    4.88    2.29
 -16  -3   3   12.90    2.10
 -16   3  -3   14.29    2.95
 -16   3   3   14.98    2.55
 -16  -3  -3   15.79    2.76
 -16  -4   3   11.00    1.92
 -16   4  -3    8.75    2.99
 -16  -4  -3   16.19    2.73
 -16   4   3   12.23    2.67
 -16   5  -3   12.23    3.28
 -16   5   3    8.84    2.80
 -16  -5  -3    7.76    2.55
 -16   6  -3   95.48    8.83
 -16  -6  -3  101.00    8.13
 -16   6   3   97.04    8.52
 -16   7  -3   10.66    3.82
 -16   7   3   14.09    3.54
 -16   8  -3   37.80    5.46
 -16   8   3   51.77    6.43
 -16   9  -3   34.91    5.48
 -16   9   3   34.40    5.25
 -16  10  -3   34.51    6.28
 -16  10   3   43.56    6.06
 -16  11  -3   24.25    6.14
 -16  11   3   31.41    5.97
 -16  12  -3    5.39    6.51
 -16  12   3    4.97    5.96
 -16  13  -3   21.34    7.83
 -16  13   3   21.41    7.37
 -16  14  -3    8.89    8.34
 -16  14   3    5.86    7.64
 -17   0  -3   -2.10    2.45
 -17   0   3    0.74    1.87
 -17  -1   3   50.62    4.87
 -17   1  -3   56.30    5.65
 -17  -1  -3   59.58    5.62
 -17   1   3   60.57    5.08
 -17   2  -3   95.31    8.20
 -17  -2   3   93.28    7.51
 -17   2   3   91.85    7.79
 -17  -2  -3  108.93    8.08
 -17   3  -3   51.75    6.31
 -17  -3   3   68.12    5.44
 -17   3   3   67.22    5.94
 -17  -3  -3   61.56    6.19
 -17  -4   3  167.12   11.94
 -17   4  -3  148.13   12.61
 -17   4   3  174.27   12.42
 -17  -4  -3  150.41   12.34
 -17   5  -3    2.87    3.32
 -17  -5  -3   10.14    2.83
 -17   5   3    8.78    3.12
 -17   6  -3   72.66    7.96
 -17   6   3   77.80    7.64
 -17  -6  -3   80.97    7.06
 -17   7  -3   70.69    7.98
 -17   7   3   69.74    7.60
 -17   8   3   22.47    4.64
 -17   9  -3   99.10   12.30
 -17   9   3   97.27    9.98
 -17  10  -3    6.57    5.63
 -17  10   3    0.42    5.58
 -17  11  -3   16.60    6.40
 -17  11   3    7.85    5.99
 -17  12  -3   22.90    7.66
 -17  12   3   28.41    7.08
 -17  13  -3   -3.65    7.95
 -17  13   3    4.16    7.65
 -18   0  -3   -1.34    2.84
 -18   0   3    0.67    2.18
 -18   1  -3   18.35    3.34
 -18  -1   3   14.37    2.42
 -18  -1  -3   20.82    3.27
 -18   1   3    7.85    2.60
 -18  -2   3   14.40    2.50
 -18   2  -3   16.03    3.47
 -18   2   3   15.04    2.94
 -18  -2  -3   18.88    3.35
 -18   3  -3   23.45    3.90
 -18  -3   3   24.39    2.89
 -18  -3  -3   13.62    3.55
 -18   3   3   24.42    3.41
 -18  -4   3  105.47    8.64
 -18   4  -3  113.46    9.57
 -18  -4  -3  108.75    9.12
 -18   4   3  106.97    9.14
 -18   5  -3    9.09    3.97
 -18   5   3   15.56    3.61
 -18  -5  -3   10.14    3.21
 -18   6  -3   43.66    5.47
 -18   6   3   37.47    5.14
 -18  -6  -3   43.04    5.41
 -18   7  -3   17.96    4.79
 -18   7   3   12.25    4.38
 -18   8  -3    0.78    4.92
 -18   8   3    1.76    4.51
 -18   9  -3   -2.47    5.51
 -18   9   3    3.80    5.06
 -18  10  -3   39.67    7.36
 -18  10   3   45.52    6.87
 -18  11  -3   13.24    7.06
 -18  11   3   10.51    6.56
 -18  12  -3   13.62    7.91
 -18  12   3    7.33    7.60
 -19   0   3   -2.57    2.43
 -19   0  -3    2.05    3.27
 -19  -1   3   12.28    4.26
 -19   1  -3   16.59    3.65
 -19  -1  -3   10.05    3.47
 -19   1   3   16.16    3.04
 -19   2  -3  191.97   15.02
 -19  -2  -3  185.18   14.91
 -19   2   3  201.62   14.65
 -19  -3   3   62.62    5.73
 -19   3  -3   72.40    7.12
 -19  -3  -3   68.25    6.80
 -19   3   3   45.88    6.38
 -19  -4   3    9.04    2.46
 -19   4  -3    3.30    3.99
 -19  -4  -3    8.21    3.44
 -19   4   3    3.57    3.48
 -19   5  -3    3.33    4.27
 -19   5   3    4.86    3.85
 -19  -5  -3    6.49    3.41
 -19   6  -3   17.62    4.84
 -19   6   3   14.20    4.39
 -19  -6  -3    8.85    3.69
 -19   7  -3   84.15    9.27
 -19   7   3   69.62    8.79
 -19   8  -3   29.31    6.66
 -19   8   3   37.73    6.10
 -19   9  -3    9.58    6.31
 -19   9   3   13.79    9.70
 -19  10  -3   41.48    8.09
 -19  10   3   48.81    7.67
 -19  11  -3    6.24    7.56
 -19  11   3    0.39    7.29
 -20   0  -3    5.61    3.76
 -20   0   3    2.57    4.36
 -20   1  -3    0.45    3.73
 -20   1   3    2.17    3.27
 -20  -1  -3   -3.03    3.63
 -20   2  -3   87.91    8.74
 -20  -2  -3   98.76    8.75
 -20   2   3   84.73    8.08
 -20   3  -3   30.83    5.15
 -20   3   3   31.92    4.44
 -20  -3  -3   30.43    4.69
 -20   4  -3    7.92    4.62
 -20   4   3   12.18    4.10
 -20  -4  -3   10.90    3.93
 -20   5  -3   34.58    5.70
 -20  -5  -3   29.87    4.54
 -20   5   3   21.41    4.96
 -20   6  -3   31.78    5.90
 -20   6   3   22.61    5.27
 -20   7   3    0.20    5.15
 -20   8  -3   -1.39    6.16
 -20   8   3    2.48    5.79
 -20   9  -3   33.34    7.50
 -20   9   3   33.35    7.68
 -20  10  -3    9.97    7.77
 -21   0  -3    3.08    4.29
 -21   1  -3  184.37   14.81
 -21  -1  -3  179.10   14.88
 -21   2  -3   28.32    5.32
 -21   3  -3    1.57    4.83
 -21   4  -3   72.26    7.83
 -21   5  -3    3.37    5.60
 -21   7  -3   -0.34    6.37
 -21   8  -3   -2.93    6.85
   0   0   4 9999.00  712.87
   0  -1   4   -0.14    0.45
   0   1   4    0.13    0.37
   0   1  -4   -0.31    0.40
   0   2  -4   10.04    1.14
   0  -2   4   10.10    1.17
   0  -3   4   -1.67    0.76
   0   3  -4   -1.22    0.77
   0   4  -4  479.85   35.10
   0  -4   4  490.37   35.12
   0   4   4  499.12   35.11
   0   5  -4    1.17    1.05
   0   5   4    0.55    0.99
   0  -5   4   -2.12    0.99
   0   6   4   14.58    1.73
   0  -6   4    9.30    1.61
   0   6  -4    7.36    1.72
   0   7   4    1.50    1.45
   0  -7   4   -0.52    1.54
   0   7  -4    1.06    1.35
   0  -8   4  112.20    8.40
   0   8  -4  103.90    8.25
   0   8   4  110.96    8.34
   0  -8  -4  106.26    8.31
   0   9   4    1.17    1.89
   0  -9  -4   -1.53    1.74
   0   9  -4    0.53    1.82
   0  -9   4    0.17    2.03
   0 -10   4  215.05   16.98
   0 -10  -4  236.88   16.89
   0  10   4  225.08   16.97
   0  10  -4  236.65   16.96
   0 -11  -4   -4.77    2.13
   0  11  -4   -0.97    2.27
   0 -11   4    0.65    2.36
   0  11   4   -0.79    2.33
   0  12   4   -1.06    2.87
   0 -12  -4    3.52    2.88
   0  12  -4    5.21    2.96
   0 -12   4    1.71    2.92
   0 -13   4   -2.54    3.55
   0  13   4    0.82    3.16
   0  13  -4    1.08    2.98
   0  14   4   -1.79    3.74
   0  14  -4    7.60    3.76
   0  15   4   -0.90    4.43
   0  15  -4    1.12    4.40
   0  16  -4  175.82   15.79
   0 -16   4  169.31   15.85
   0  16   4  224.82   16.11
   0  17   4   -4.26    5.93
   0  17  -4    2.73    5.81
   0 -17   4   -6.74    5.99
   0  18   4  258.85   19.90
   0 -18   4  235.56   19.93
   0  18  -4  199.01   19.18
   0 -19   4   -3.34    8.50
   0  19   4   -1.72    8.03
   0  19  -4    0.53    8.01
   0  20  -4   45.94   10.67
   0  20   4   15.29   16.48
  -1   0   4  353.82   25.33
   1   0   4  362.67   25.37
  -1   0  -4  360.90   25.37
   1   0  -4  340.59   25.32
  -1  -1   4   22.05    1.68
   1   1   4   21.90    1.76
  -1   1  -4   23.07    1.75
   1   1  -4   20.37    1.65
   1  -1   4   19.27    1.77
  -1   2  -4   31.97    2.41
  -1  -2   4   28.86    2.33
   1  -2   4   28.78    2.41
   1   2  -4   29.25    2.31
  -1  -3   4   31.47    2.39
  -1   3  -4   27.29    2.40
   1  -3   4   26.89    2.41
   1   4   4   65.94    4.80
  -1   4  -4   67.07    4.88
  -1  -4   4   56.30    4.78
   1   4  -4   64.35    4.81
  -1   4   4   62.93    4.82
   1   5   4  711.48   51.27
  -1  -5   4  723.27   51.28
  -1   5  -4  726.49   51.29
  -1   5   4  698.62   51.27
   1  -5   4  711.14   51.30
   1   5  -4  725.66   51.26
   1   6   4   19.09    2.24
  -1  -6   4   18.14    2.16
  -1   6  -4   18.31    2.16
   1   6  -4   16.18    2.06
  -1   6   4   18.89    2.25
   1  -6   4   18.96    2.12
  -1   7  -4  647.91   47.26
   1   7   4  629.92   47.24
  -1  -7   4  686.60   47.28
  -1   7   4  636.69   47.24
   1   7  -4  690.19   47.24
   1  -7   4  658.10   47.27
   1  -8  -4    9.23    1.91
  -1  -8   4   10.21    2.02
  -1   8  -4    8.55    1.98
   1   8   4   10.64    1.97
  -1  -8  -4    8.45    1.89
  -1   8   4    7.23    1.90
   1  -8   4   11.71    2.13
   1   8  -4   11.35    1.82
   1  -9  -4   14.40    2.35
   1   9   4   22.61    2.67
  -1  -9   4   14.61    2.53
  -1   9  -4   15.33    2.50
   1  -9   4    9.61    2.48
   1   9  -4   19.95    2.60
  -1   9   4   23.96    2.62
  -1  -9  -4   15.58    2.37
  -1  10  -4   -0.99    2.08
  -1 -10   4    7.23    2.38
   1 -10  -4    2.68    2.05
   1  10   4    4.37    2.29
   1  10  -4    2.86    2.16
  -1 -10  -4    4.57    2.07
  -1  10   4    5.39    2.33
   1 -10   4    1.90    2.32
  -1  11  -4  203.65   14.66
   1  11   4  195.52   14.63
   1 -11  -4  193.61   14.59
  -1 -11   4  184.11   14.64
   1  11  -4  174.98   14.55
  -1 -11  -4  198.15   14.61
   1 -11   4  202.79   14.60
  -1  11   4  193.45   14.56
  -1 -12   4   15.30    3.29
   1 -12  -4   21.36    3.33
   1  12   4    7.17    3.08
  -1  12  -4   15.26    3.17
  -1  12   4   20.10    3.37
   1 -12   4   18.55    3.42
  -1 -12  -4    9.44    2.98
   1  12  -4   20.84    3.20
  -1 -13   4    3.78    3.39
   1  13   4    8.19    3.28
  -1  13  -4    1.14    3.34
  -1  13   4   10.20    3.33
   1  13  -4   12.86    3.52
   1 -13   4    6.85    3.95
  -1  14  -4   17.29    4.39
   1  14   4   22.73    4.46
  -1  14   4    9.62    4.10
   1  14  -4   26.17    4.39
   1  15   4    2.37    7.17
  -1  15   4   12.67    4.67
   1  15  -4    4.88    4.29
  -1  16  -4    4.85    5.22
  -1 -16   4    0.58    5.28
   1  16   4    1.93    5.02
   1  16  -4   -0.28    4.91
   1 -16   4    6.24    5.43
  -1  16   4    1.01    5.22
   1  17   4   34.20    6.89
  -1 -17   4   50.68    7.59
  -1  17  -4   58.08    7.63
   1  17  -4   45.18    7.28
  -1  17   4   48.63    7.49
   1 -17   4   35.08    7.33
   1  18   4    0.64    6.61
  -1 -18   4    7.51    7.28
  -1  18  -4    8.60    7.32
   1  18  -4   17.16    7.10
  -1  18   4    4.35    7.10
   1 -18   4    9.69    7.48
  -1 -19   4   -3.79    8.61
   1  19   4   -1.09    7.64
  -1  19  -4   -1.87    7.96
  -1  19   4    0.74    8.35
   1 -19   4   -1.67    8.58
   1  19  -4    0.76    7.75
  -2   0  -4   30.06    2.45
   2   0   4   33.51    2.47
  -2  -1   4   27.21    2.08
   2   1   4   28.23    2.21
   2  -1   4   25.68    2.25
   2   1  -4   28.89    2.03
  -2  -2   4 1519.97  109.01
  -2   2  -4 1597.96  109.07
   2   2   4 1583.18  109.04
  -2  -2  -4 1501.54  109.03
   2   2  -4 1504.27  108.99
   2  -2   4 1461.37  109.06
   2   3   4   10.31    1.35
  -2  -3   4   15.39    1.40
  -2   3  -4   13.20    1.45
   2  -3   4   14.54    1.63
   2   3  -4   12.97    1.31
   2   4   4  139.28    9.99
  -2   4  -4  127.43   10.01
  -2  -4   4  138.76    9.97
  -2   4   4  143.62    9.99
   2  -4   4  124.70   10.02
   2   4  -4  145.23    9.94
  -2   5  -4   46.71    3.90
  -2  -5   4   46.90    3.89
   2   5   4   42.87    3.88
  -2   5   4   49.83    3.84
   2  -5   4   54.38    4.03
   2   5  -4   48.12    3.82
   2   6   4  427.20   32.16
  -2  -6   4  477.90   32.16
  -2   6  -4  467.40   32.19
   2   6  -4  450.66   32.11
  -2   6   4  414.53   32.13
   2  -6   4  443.62   32.19
   2   7   4  147.88   10.77
  -2   7  -4  144.57   10.79
  -2  -7   4  132.11   10.74
   2  -7   4  143.72   10.88
  -2   7   4  142.88   10.81
   2   7  -4  159.17   10.78
  -2   8  -4  145.75   11.01
   2   8   4  142.55   10.96
   2  -8  -4  135.93   10.88
  -2  -8   4  142.96   10.98
  -2   8   4  158.85   10.97
   2   8  -4  140.39   10.91
  -2  -8  -4  153.91   10.94
   2  -8   4  150.25   11.00
   2  -9  -4    6.64    2.00
  -2  -9   4    3.68    1.95
   2   9   4    3.37    1.82
  -2   9  -4    2.90    1.90
  -2  -9  -4    4.85    1.94
   2   9  -4    2.82    1.89
   2  -9   4    3.16    1.98
  -2   9   4    2.28    1.83
  -2 -10   4   69.15    5.95
   2 -10  -4   66.58    5.96
   2  10   4   72.92    5.90
  -2  10  -4   63.92    5.88
  -2 -10  -4   66.82    6.00
   2  10  -4   64.73    5.92
  -2  10   4   67.22    5.91
   2 -10   4   75.14    6.02
   2 -11  -4    4.48    2.59
  -2 -11   4    2.45    2.63
  -2  11  -4    0.22    2.48
   2  11   4    6.49    2.67
   2  11  -4    7.82    2.55
  -2 -11  -4    0.53    2.34
  -2  11   4    2.77    2.61
   2 -11   4    4.95    2.80
  -2 -12   4  150.83   11.41
  -2  12  -4  158.42   11.40
   2 -12  -4  134.70   11.25
   2  12   4  137.06   11.29
   2 -12   4  141.53   11.40
  -2  12   4  134.24   11.32
   2  12  -4  158.57   11.42
  -2 -12  -4  140.59   11.27
  -2 -13   4    9.26    4.16
   2  13   4    9.20    3.56
  -2  13  -4   10.07    3.66
   2  13  -4    7.85    3.43
  -2  13   4    8.47    3.38
  -2 -14   4  128.94   11.36
  -2  14  -4  123.19   11.20
   2  14   4  140.93   11.22
   2  14  -4  121.41   11.03
  -2  14   4  138.50   11.31
  -2 -15   4   -4.54    4.44
   2  15   4   12.72    7.46
  -2  15  -4   10.83    4.35
   2 -15   4    7.41    5.36
   2  15  -4    5.74    4.09
  -2  15   4    7.41    4.64
  -2  16  -4   89.64   10.52
   2  16   4  109.45   11.01
  -2 -16   4  109.24   10.59
   2 -16   4  121.96   11.22
   2  16  -4  112.24   10.69
  -2  16   4  108.59   11.25
  -2  17  -4   11.10    6.12
   2  17   4    9.20    6.15
  -2 -17   4   12.85    5.99
   2  17  -4   13.95    5.75
  -2  17   4   20.57    6.41
   2 -17   4   13.50    6.42
  -2  18  -4    7.58    7.36
   2  18   4    4.01    7.24
  -2 -18   4    2.89    7.19
   2  18  -4    7.56    6.88
   2 -18   4    5.77    7.41
  -2  18   4    8.67    7.12
  -2  19  -4    7.85    8.43
   2  19   4    8.22    8.36
  -2 -19   4   -3.40    8.30
  -2  19   4   12.22    8.48
   2 -19   4   -8.49    8.63
   2  19  -4    3.74    8.20
  -3   0  -4    0.40    0.73
   3   0   4    0.33    0.69
  -3  -1   4   74.60    5.38
  -3   1  -4   77.35    5.57
   3   1   4   77.33    5.55
   3  -1   4   67.57    5.56
  -3  -1  -4   79.36    5.58
  -3   2  -4    2.65    0.88
   3   2   4    3.60    0.90
  -3  -2  -4    2.20    0.73
   3   2  -4    3.18    0.33
   3  -2   4    2.04    0.85
  -3  -3   4  451.98   34.57
  -3   3  -4  497.71   34.67
   3   3   4  492.41   34.61
   3  -3   4  496.57   34.66
   3   3  -4  479.01   34.54
   3   4   4    2.64    1.01
  -3  -4   4    2.61    0.89
  -3   4  -4    2.55    1.05
   3   4  -4    5.76    0.83
   3  -4   4    6.25    1.14
  -3   4   4    2.99    0.93
  -3  -5   4  411.48   30.50
  -3   5  -4  421.47   30.54
   3   5   4  440.37   30.51
  -3   5   4  442.45   30.52
   3   5  -4  415.93   30.45
   3  -5   4  415.47   30.54
  -3   6  -4  188.94   14.17
  -3  -6   4  194.01   14.11
   3   6   4  196.67   14.15
   3  -6   4  187.31   14.18
   3   6  -4  198.86   14.07
  -3   6   4  193.10   14.13
   3   7   4  167.17   12.26
  -3  -7   4  165.59   12.26
  -3   7  -4  157.23   12.26
   3  -7   4  162.04   12.29
  -3   7   4  177.08   12.29
  -3  -8   4   51.91    4.19
   3   8   4   51.88    4.12
  -3   8  -4   43.40    4.18
  -3   8   4   35.63    4.09
   3  -8   4   37.76    4.26
   3   8  -4   41.93    3.93
   3   9   4   10.81    2.20
  -3  -9   4    3.94    2.14
   3  -9  -4    6.87    1.97
  -3   9  -4    9.23    2.10
   3   9  -4   14.02    2.05
  -3   9   4    7.63    2.16
   3  -9   4    8.90    2.39
   3  10   4   11.20    2.46
  -3 -10   4    2.28    2.35
   3 -10  -4    0.76    2.13
  -3  10  -4    5.84    2.23
  -3 -10  -4    0.21    2.11
   3 -10   4    3.78    2.44
   3  10  -4    1.68    2.07
  -3  10   4    0.39    2.29
  -3  11  -4    0.95    2.60
   3  11   4    0.86    2.32
  -3 -11   4   -3.60    2.34
   3 -11  -4    3.77    2.37
   3 -11   4   -2.29    2.47
  -3  11   4    3.16    2.43
   3  11  -4    1.97    2.38
   3  12   4    0.77    2.92
  -3  12  -4    0.87    2.73
  -3 -12   4    1.53    3.05
   3  12  -4    2.90    2.67
  -3  12   4    0.13    2.91
   3 -12   4    2.71    3.10
  -3  13  -4  368.74   27.07
  -3 -13   4  350.22   26.97
   3  13   4  370.03   26.92
  -3  13   4  361.93   27.06
   3  13  -4  377.01   26.96
  -3 -14   4   27.85    5.23
   3  14   4   55.08    5.67
  -3  14  -4   44.32    5.55
  -3  14   4   48.36    5.65
  -3 -15   4  125.99   11.57
   3  15   4  129.90   11.57
  -3  15  -4  130.59   11.32
  -3  15   4  145.58   11.66
   3 -15   4  121.99   11.61
   3  15  -4  115.90   11.21
  -3  16  -4   20.61    5.52
   3  16   4   21.32    5.76
  -3 -16   4   26.82    5.87
   3 -16   4   20.00    5.58
  -3  16   4   25.95    5.68
  -3 -17   4   15.16    6.48
   3  17   4   35.25    6.67
  -3  17  -4   23.59    6.58
   3 -17   4    6.98    6.13
  -3  17   4   22.46    6.48
   3  17  -4   30.95    6.14
   3  18   4    1.63    6.65
  -3 -18   4    2.86    7.64
  -3  18  -4    0.12    7.16
   3 -18   4    5.91    7.32
  -3  18   4    3.66    7.20
   3  18  -4    1.28    6.60
  -3 -19   4   11.37    8.47
  -3  19  -4   21.90    8.94
   3  19   4   14.65    7.85
   3  19  -4   14.19    8.38
  -3  19   4   26.42    8.65
   3 -19   4   10.29    8.76
   4   0   4   64.16    5.11
  -4   0  -4   73.48    5.13
   4   1   4    2.85    0.82
  -4   1  -4   -2.21    0.78
   4  -1   4   -0.02    0.75
  -4  -1  -4    3.20    0.79
  -4   2  -4    3.29    0.93
  -4  -2   4    4.94    0.60
   4   2   4    3.08    0.90
   4  -2   4    3.01    0.92
  -4  -2  -4    5.20    0.90
   4   3   4   46.94    3.59
  -4  -3   4   45.08    3.47
  -4   3  -4   42.73    3.69
   4   3  -4   47.48    3.33
   4   3  -4   46.36    3.32
   4  -3   4   47.33    3.70
  -4  -3  -4   44.62    3.56
  -4  -4   4  984.66   69.58
   4   4   4  971.44   69.62
  -4   4  -4  998.94   69.67
  -4   4   4  943.44   69.60
   4  -4   4  995.85   69.67
   4   4  -4  950.29   69.53
   4   5   4   26.12    2.29
   4   5   4   24.40    2.44
   4   5  -4   23.12    2.18
   4  -5   4   26.45    2.67
  -4   5   4   23.55    2.40
   4   6   4   53.62    4.10
  -4  -6   4   47.34    4.05
  -4   6  -4   45.73    4.09
   4   6   4   46.84    3.89
  -4   6   4   59.55    4.15
   4   6  -4   43.36    3.88
   4  -6   4   44.82    4.22
  -4   7  -4   80.21    5.93
   4   7   4   77.85    5.80
  -4  -7   4   72.79    5.79
  -4   7   4   78.56    5.85
   4  -7   4   58.61    5.87
   4   7  -4   67.54    5.64
   4   8   4  924.37   67.26
  -4  -8   4  948.23   67.28
  -4   8  -4  962.67   67.33
   4  -8   4  943.45   67.33
   4   8  -4  924.29   67.21
  -4   8   4  929.07   67.30
  -4  -9   4   40.88    4.78
  -4   9  -4   52.66    4.90
   4   9   4   54.83    4.80
   4   9  -4   59.91    4.60
   4  -9   4   55.41    5.03
  -4   9   4   43.14    4.83
  -4  10  -4  314.85   21.89
  -4 -10   4  282.26   21.79
   4  10   4  296.58   21.79
   4 -10   4  302.77   21.84
  -4  10   4  289.83   21.79
   4  10  -4  296.62   21.70
  -4  11  -4   41.84    4.69
   4  11   4   36.62    4.38
  -4 -11   4   25.37    3.81
   4  11  -4   33.55    4.13
  -4  11   4   31.62    4.03
   4 -11   4   40.29    4.83
  -4 -12   4  152.83   12.80
   4  12   4  159.95   12.77
  -4  12  -4  152.87   12.69
   4 -12   4  181.80   12.80
  -4  12   4  167.87   12.72
   4  12  -4  163.56   12.62
   4  13   4   -0.90    3.32
  -4 -13   4   -5.46    3.84
  -4  13  -4    0.89    3.45
   4  13  -4    3.38    3.22
  -4  13   4   -1.81    3.22
  -4 -14   4   11.46    4.33
   4  14   4   10.11    3.89
   4  14  -4   17.28    4.01
  -4  14   4   21.46    4.27
   4  15   4    1.93    4.49
  -4 -15   4    3.13    4.70
  -4  15  -4    7.89    4.68
  -4  15   4    3.42    4.39
   4 -15   4    2.42    4.75
   4  15  -4    9.65    4.16
   4  16   4   39.83    6.51
  -4 -16   4   37.42    6.46
  -4  16  -4   35.38    6.32
   4 -16   4   45.94    6.70
  -4  16   4   43.23    6.39
   4  16  -4   33.65    6.01
  -4 -17   4    3.80    6.27
  -4  17  -4    4.83    6.19
   4  17   4   -1.03    6.15
   4 -17   4    0.97    6.41
  -4  17   4   -5.67    5.76
   4  17  -4    2.59    5.74
  -4 -18   4   47.87    9.56
  -4  18  -4   31.48    8.40
   4  18   4   38.80    8.13
   4  18  -4   36.51    7.47
  -4  18   4   37.67    7.90
   4 -18   4   33.81    8.31
  -4  19  -4   26.81    9.13
  -4 -19   4    1.78    9.07
   4 -19   4   13.19    8.86
  -4  19   4    9.76    8.20
   4  19  -4   10.96    8.31
   5   0   4  101.90    7.55
  -5   0  -4  104.57    7.57
   5   1   4  435.23   31.69
  -5   1  -4  457.20   31.73
  -5  -1  -4  434.66   31.71
   5  -1   4  443.53   31.72
   5   2   4  245.71   16.93
  -5   2  -4  242.58   16.99
   5  -2   4  226.05   16.96
  -5  -2  -4  226.26   16.94
  -5   3  -4  513.55   35.75
   5   3   4  525.74   35.70
   5   3   4  501.94   35.69
  -5  -3   4  489.81   35.61
  -5   3   4  478.25   35.65
  -5  -3  -4  480.58   35.68
  -5   4  -4  117.27    8.09
  -5  -4   4  103.16    7.89
   5   4   4  109.04    7.97
  -5   4   4  111.02    7.97
   5  -4   4   92.64    8.04
   5   4  -4  113.23    7.75
  -5   5  -4    3.04    1.36
   5   5   4    0.57    1.05
   5   5   4   -0.47    1.02
   5   5  -4   -0.07    0.71
   5  -5   4    2.69    1.34
  -5   5   4    1.28    1.10
  -5  -6   4  142.74   10.54
   5   6   4  138.63   10.48
   5   6   4  135.63   10.72
  -5   6  -4  147.15   10.69
   5  -6   4  137.07   10.65
   5   6  -4  142.64   10.43
  -5   6   4  156.25   10.61
   5   7   4  369.53   26.06
   5   7   4  344.61   26.12
  -5   7  -4  336.27   26.18
  -5  -7   4  358.05   26.13
  -5   7   4  380.15   26.19
   5  -7   4  388.11   26.24
   5   7  -4  355.49   26.04
  -5  -8   4   17.30    2.45
   5   8   4   22.87    2.50
   5   8   4   21.16    2.45
  -5   8  -4   12.55    2.45
   5   8  -4   17.80    2.42
   5  -8   4   23.82    2.76
  -5   8   4   17.09    2.48
  -5   9  -4   98.82    7.84
   5   9   4  101.44    7.83
  -5  -9   4   93.07    7.81
  -5   9   4   99.77    7.92
   5  -9   4   88.09    7.95
   5   9  -4  105.38    7.68
  -5  10  -4    2.03    2.33
   5  10   4   -3.83    2.12
  -5 -10   4    0.35    2.28
   5  10  -4    0.29    1.93
   5 -10   4   -3.62    2.31
  -5  10   4    5.48    2.31
  -5 -11   4  226.17   19.06
   5  11   4  250.70   19.12
  -5  11  -4  276.37   19.22
   5  11  -4  265.86   19.06
  -5  11   4  272.46   19.28
   5 -11   4  257.72   19.27
  -5  12  -4   34.31    4.46
   5  12   4   29.28    4.20
  -5 -12   4   28.46    4.21
   5 -12   4   35.78    4.52
  -5  12   4   29.62    4.40
   5  12  -4   31.81    3.83
   5  13   4   42.41    4.93
  -5 -13   4   45.85    7.32
  -5  13  -4   34.58    4.81
   5 -13   4   24.77    5.55
  -5  13   4   44.26    5.14
   5  13  -4   41.14    5.28
  -5 -14   4    5.17    4.43
   5  14   4   11.92    3.93
   5  14  -4    7.35    3.64
  -5  15  -4   74.83    8.95
   5  15   4   72.43    8.52
  -5 -15   4   72.44    8.79
  -5  15   4   71.96    7.83
   5 -15   4   76.08    8.32
   5  15  -4   66.51    8.14
  -5  16  -4   43.41    6.75
  -5 -16   4   31.59    6.44
   5  16   4   49.01    6.41
   5  16  -4   30.20    5.88
   5 -16   4   18.52    6.11
  -5  16   4   26.39    6.49
  -5  17  -4   10.69    6.86
  -5 -17   4    8.70    6.76
   5  17   4   11.26    6.44
  -5  17   4    2.06    6.61
   5  17  -4   14.35    6.03
   5 -17   4   18.05    6.62
  -5  18  -4   12.71    7.91
   5  18   4   15.89    7.57
   5 -18   4    8.62    7.87
  -5  18   4   12.12    7.98
   5  18  -4    5.89    6.99
   5  19   4  124.24   16.22
  -5 -19   4  134.47   16.30
  -5  19  -4  171.64   16.70
   5 -19   4  122.34   14.53
  -5  19   4  159.04   17.84
   5  19  -4  149.26   15.34
   6   0   4    0.87    0.78
  -6   0  -4    1.10    0.83
   6   1   4  297.63   21.30
  -6   1  -4  299.51   21.35
  -6  -1  -4  286.90   21.32
   6  -1   4  302.54   21.33
   6   2   4  128.29    9.51
  -6   2  -4  134.57    9.60
   6  -2   4  130.04    9.58
  -6  -2  -4  130.35    9.56
  -6  -3   4    8.95    1.02
  -6   3  -4   10.27    1.36
   6   3   4    9.36    1.18
   6   3   4    7.31    1.18
  -6  -3  -4   12.33    1.42
  -6   3   4    6.29    1.04
  -6   4  -4   -0.05    1.28
  -6  -4   4   -0.66    0.76
   6   4   4    1.14    0.97
   6   4   4    0.64    1.57
  -6  -4  -4    0.65    0.84
  -6   4   4    1.41    0.96
   6  -4   4    5.10    1.26
  -6   5  -4  250.49   17.65
  -6  -5   4  245.79   17.52
   6   5   4  246.83   17.55
   6   5   4  237.25   17.52
   6   5  -4  220.99   17.34
   6   5  -4  230.99   17.34
   6  -5   4  249.76   17.63
  -6   5   4  259.15   17.58
   6   6   4  209.91   14.32
  -6  -6   4  200.10   14.32
  -6   6  -4  182.87   14.41
   6  -6   4  199.70   14.41
   6   6  -4  193.31   14.14
  -6   6   4  194.99   14.35
   6   6  -4  193.43   14.17
  -6  -7   4   60.24    4.84
   6   7   4   55.48    4.85
  -6   7  -4   64.96    5.12
  -6   7   4   57.32    4.96
   6   7  -4   57.70    4.60
   6  -7   4   55.12    5.05
  -6  -8   4    0.76    1.70
   6   8   4    7.18    1.58
  -6   8  -4    2.16    1.93
   6   8   4    3.86    1.71
   6  -8   4   -0.34    1.86
   6   8  -4   -0.96    1.35
  -6   8   4    0.28    1.76
  -6   9  -4   17.88    2.88
   6   9   4   28.20    3.16
   6   9   4   16.36    2.27
  -6   9   4   20.93    2.76
   6   9  -4   13.87    2.27
   6  -9   4   16.69    2.92
   6  10   4   71.20    6.01
  -6 -10   4   78.84    6.46
  -6  10  -4   69.81    6.61
   6  10   4   68.49    6.38
  -6  10   4   86.69    6.44
   6  10  -4   71.87    6.13
   6 -10   4   65.02    6.38
   6  11   4   14.41    2.58
  -6 -11   4   12.61    3.05
  -6  11  -4    8.07    3.28
   6  11   4   17.14    3.06
   6  11  -4   21.76    2.86
  -6  11   4   19.57    3.36
   6 -11   4   12.47    3.32
   6  12   4  124.85   10.57
  -6  12  -4  138.93   10.64
  -6 -12   4  131.78   10.69
   6  12   4  123.94   10.15
  -6  12   4  140.64   10.84
   6  12  -4  119.30   10.34
   6 -12   4  135.60   10.85
   6  13   4    2.90    3.43
  -6  13  -4    6.05    3.84
  -6  13   4    8.87    3.93
   6 -13   4    5.02    4.05
   6  13  -4   13.53    3.33
  -6  14  -4    4.59    4.12
  -6 -14   4   -7.35    4.23
   6  14   4   -0.33    3.87
  -6  14   4    0.53    4.32
   6  14  -4   -2.37    3.58
   6  15   4    7.22    4.63
  -6  15  -4    5.64    4.76
  -6 -15   4    7.74    5.15
  -6  15   4    6.49    5.03
   6 -15   4   -2.57    5.02
   6  15  -4    2.67    4.27
  -6 -16   4   40.21    7.27
   6  16   4   50.54    7.11
  -6  16  -4   55.79    7.38
   6 -16   4   49.94    7.41
  -6  16   4   64.18    7.42
   6  16  -4   39.77    6.39
  -6 -17   4   -5.56    6.56
  -6  17  -4    1.68    6.58
   6  17   4    4.50    6.42
   6 -17   4    2.34    6.88
  -6  17   4   -4.90    6.23
   6  17  -4   11.98    6.78
   6  18   4   23.87    7.80
  -6  18  -4    6.50    7.67
   6 -18   4    7.71    8.13
  -6  18   4   12.89    7.48
   6  18  -4   10.22    6.78
  -6 -19   4   13.20    9.08
   6  19   4   28.68    9.23
   6  19   4   16.80    7.11
   6 -19   4   26.25    9.58
   6  19  -4   30.96    8.93
   7   0   4    2.31    0.83
  -7   0  -4    0.82    0.91
  -7   1  -4  531.55   37.30
   7   1   4  503.39   37.24
  -7  -1  -4  533.11   37.29
   7  -1   4  513.73   37.27
   7   2   4   10.48    1.30
  -7   2  -4   14.24    1.55
   7  -2   4   15.22    1.64
  -7  -2  -4   11.07    1.44
   7   3   4    4.53    1.09
  -7   3  -4    8.50    1.38
   7   3   4    7.91    1.15
  -7   3   4    8.35    1.06
   7  -3   4    8.32    1.47
  -7  -3  -4   10.04    1.31
  -7  -4   4   -0.16    0.79
   7   4   4    2.55    1.06
  -7   4  -4    1.68    1.40
   7   4   4    6.40    1.12
  -7   4   4   -0.71    0.98
  -7  -4  -4    4.50    1.08
   7  -4   4    2.40    1.29
  -7  -5   4 1243.05   86.63
   7   5   4 1211.76   86.64
   7   5   4 1193.48   86.64
  -7   5  -4 1187.32   86.74
   7  -5   4 1242.15   86.72
  -7   5   4 1196.71   86.67
   7   6   4   -0.13    1.30
  -7  -6   4    0.88    1.25
  -7   6  -4    2.10    1.60
   7   6   4   -0.02    1.51
   7  -6   4    1.08    1.59
   7   6  -4    0.01    0.64
   7   6  -4    0.48    0.62
  -7   6   4   -2.54    1.30
  -7  -7   4   23.21    2.88
   7   7   4   27.66    2.85
  -7   7  -4   26.56    3.30
   7   7  -4   16.75    2.28
  -7   7   4   29.99    3.03
   7   7  -4   24.90    2.21
   7  -7   4   28.54    3.16
   7   8   4   -1.92    1.71
  -7  -8   4   -1.82    1.68
  -7   8  -4   -0.24    2.08
   7   8   4   -0.92    1.49
   7  -8   4   -1.07    2.07
  -7   8   4    1.90    1.89
   7   8  -4   -0.58    1.27
  -7  -9   4   99.90    7.82
   7   9   4  102.54    7.62
   7   9   4  107.99    7.82
   7  -9   4   90.48    7.83
  -7   9   4   86.24    7.88
   7  10   4   11.35    2.07
   7  10   4    7.61    2.47
  -7 -10   4    3.09    2.45
  -7  10  -4    5.11    2.64
   7  10  -4    5.42    1.99
   7 -10   4    3.06    2.71
  -7  10   4    1.78    2.62
  -7 -11   4   69.32    6.16
   7  11   4   51.66    5.43
  -7  11  -4   71.99    6.11
   7  11   4   60.05    5.94
   7  11  -4   52.22    5.55
   7 -11   4   60.66    6.30
  -7  11   4   62.74    6.31
   7  12   4   -4.28    2.95
  -7  12  -4    1.22    3.45
  -7 -12   4   -3.88    3.30
   7  12   4    0.32    2.41
   7  12  -4    1.26    2.61
   7 -12   4    3.44    3.53
  -7  12   4    2.72    3.45
   7  13   4  209.98   15.47
  -7  13  -4  204.38   15.56
   7 -13   4  179.45   15.64
  -7  13   4  208.53   15.73
   7  13  -4  190.42   15.16
  -7 -14   4    6.88    4.54
  -7  14  -4   -1.62    4.49
   7  14   4    8.90    3.31
   7  14   4    3.14    4.19
  -7  14   4   -4.77    4.28
   7  14  -4    0.49    3.63
  -7  15  -4   20.20    5.83
  -7 -15   4   25.05    5.71
   7  15   4   39.08    5.73
   7  15   4   20.77    4.34
   7  15  -4   21.07    4.77
   7 -15   4   21.20    5.86
  -7  15   4   18.65    5.41
  -7  16  -4    7.12    5.97
   7  16   4    6.83    5.70
  -7 -16   4    1.86    6.82
   7 -16   4    7.53    6.11
  -7  16   4    3.33    5.58
   7  16  -4   -0.97    4.71
  -7 -17   4    1.74    6.77
  -7  17  -4   13.02    6.96
   7  17   4   14.74    5.29
   7  17   4   17.05    6.47
   7 -17   4    3.56    7.04
  -7  17   4    4.02    6.85
   7  17  -4    0.37    5.59
  -7  18  -4   -6.89    7.91
   7  18   4   -1.07    5.66
   7  18   4   -2.17    7.70
  -7 -18   4   -7.91    7.58
   7  18  -4    2.35    6.48
   7 -18   4    1.31    8.35
  -7  18   4   -1.07    8.18
  -7  19  -4   38.83   10.58
   7  19   4   21.43    9.44
  -7 -19   4   40.06   10.46
   7  19   4   51.09    7.90
  -7  19   4   44.09   10.63
   7 -19   4   40.66    9.94
   7  19  -4   33.69   10.87
  -8   0  -4  529.69   38.27
   8   0   4  538.35   38.23
  -8   1  -4   21.51    2.07
   8   1   4   17.57    1.80
   8  -1   4   15.92    1.89
   8   2   4   74.74    5.13
  -8   2  -4   73.66    5.34
   8   2   4   65.40    5.12
   8  -2   4   61.93    5.22
  -8  -2  -4   66.79    5.24
  -8   2   4   68.14    5.05
  -8   3  -4    9.22    1.50
  -8  -3   4    5.95    0.82
  -8  -3   4    7.79    0.84
   8   3   4    7.52    1.14
   8   3   4    8.99    1.15
  -8   3   4    7.46    1.10
   8  -3   4    7.21    1.55
  -8  -3  -4    6.22    1.30
   8   4   4   99.13    7.18
  -8  -4   4   95.42    7.10
  -8   4  -4   95.12    7.40
   8   4   4   99.03    7.19
   8  -4   4   91.44    7.32
  -8  -4  -4   96.63    7.23
  -8   4   4   98.45    7.23
  -8  -5   4   87.18    6.32
   8   5   4   90.01    6.36
   8   5   4   73.31    6.33
  -8   5  -4   86.76    6.62
   8  -5   4   80.71    6.49
  -8  -5  -4   76.60    6.35
  -8   5   4   90.25    6.42
  -8  -6   4    2.54    1.32
   8   6   4    3.03    1.39
  -8   6  -4    5.23    1.77
   8   6   4    2.59    1.42
   8  -6   4    0.68    1.67
  -8   6   4    2.11    1.54
  -8   7  -4    9.70    2.15
   8   7   4    8.48    1.72
   8   7   4    1.49    1.61
  -8  -7   4    3.60    1.65
   8   7  -4    3.48    0.88
  -8   7   4    4.91    1.82
   8   7  -4    5.87    0.89
   8  -7   4    4.50    1.94
  -8   8  -4  121.83    9.04
   8   8   4  117.47    8.62
  -8  -8   4  109.41    8.75
   8   8   4  118.40    8.76
   8   8  -4  109.24    8.38
   8  -8   4  123.00    8.96
  -8   8   4  104.15    8.87
   8   8  -4  108.25    8.35
  -8   9  -4   -1.45    2.35
   8   9   4   -0.24    2.04
  -8  -9   4   -0.06    2.07
   8   9   4    2.67    1.84
  -8   9   4   -0.31    2.23
   8   9  -4   -0.06    1.28
   8  -9   4    2.32    2.45
   8   9  -4    2.46    1.50
  -8  10  -4   11.45    3.02
   8  10   4    9.86    2.72
  -8 -10   4   15.10    2.83
   8  10   4   16.45    2.48
   8  10  -4   14.47    2.18
   8  10  -4    9.64    1.87
  -8  10   4   10.66    2.96
   8 -10   4   21.90    3.20
   8  11   4    3.97    2.38
  -8 -11   4    4.66    2.92
  -8  11  -4    0.78    2.99
   8  11   4    1.32    2.71
   8 -11   4    3.02    3.17
   8  11  -4    4.04    2.16
   8  11  -4    4.78    1.88
  -8  11   4    1.31    3.05
   8  12   4   51.29    5.91
  -8  12  -4   49.93    6.33
   8  12   4   50.22    5.22
  -8 -12   4   43.26    5.19
  -8  12   4   48.57    5.54
   8  12  -4   47.54    5.08
   8 -12   4   44.23    5.40
   8  13   4    3.34    3.68
   8  13   4    4.29    2.97
  -8 -13   4    4.39    4.29
   8  13  -4    5.23    3.00
  -8  13   4    1.92    4.07
   8 -13   4    1.66    4.02
   8  14   4    6.25    3.46
  -8 -14   4   -3.02    4.28
  -8  14  -4    6.82    4.73
   8  14   4    6.95    4.25
   8  14  -4    9.15    3.67
  -8  14   4    4.90    4.65
   8  15   4    2.23    4.57
   8  15   4   -0.33    4.87
  -8 -15   4   15.28    5.38
  -8  15  -4    4.81    5.26
   8  15  -4   10.09    4.19
  -8  15   4   -5.91    4.99
   8 -15   4    8.98    5.52
  -8  16  -4   56.86    7.61
   8  16   4   50.31   11.41
   8 -16   4   31.57    7.47
   8  16  -4   53.13    6.47
  -8  16   4   44.74    7.55
   8  17   4    5.85    6.60
   8  17   4    7.94    5.38
  -8 -17   4    9.74    7.35
  -8  17  -4   -1.45    7.11
   8 -17   4    7.00    7.26
  -8  17   4    9.13    7.50
   8  17  -4   14.07    5.66
   8  18   4   12.45    6.38
  -8 -18   4    8.15    8.12
   8  18   4   21.30    7.96
  -8  18  -4   43.86    8.96
   8 -18   4    6.58   10.46
   8  18  -4   13.86    8.20
  -8  18   4   20.98    8.72
  -9   0  -4   28.99    2.79
   9   0   4   31.44    2.57
   9   1   4  273.95   19.36
  -9   1  -4  267.87   19.48
  -9  -1  -4  264.58   19.46
   9  -1   4  271.33   19.40
   9   2   4    0.63    0.82
  -9   2  -4    1.31    1.22
   9   2   4    1.59    0.83
  -9   2   4    1.39    0.73
  -9  -2  -4    1.92    1.14
   9  -2   4    3.03    1.08
   9   3   4  111.65    8.51
  -9  -3   4  115.39    8.41
  -9  -3   4  122.20    8.39
   9   3   4  115.56    8.52
  -9   3  -4  111.64    8.73
  -9   3   4  115.83    8.55
  -9  -3  -4  121.83    8.67
  -9   4  -4   39.38    3.61
  -9  -4   4   34.32    3.04
   9   4   4   34.03    3.13
   9   4   4   39.41    3.14
   9  -4   4   39.66    3.40
  -9   4   4   39.53    3.28
   9   5   4    6.51    1.33
  -9  -5   4    4.32    1.36
  -9   5  -4    2.53    1.70
  -9  -5  -4    6.19    1.41
   9  -5   4    7.06    1.70
  -9   5   4    6.83    1.94
   9   6   4   26.19    2.73
  -9   6  -4   25.13    3.01
  -9  -6   4   21.61    2.75
   9   6   4   27.67    2.75
   9  -6   4   25.25    3.15
  -9   6   4   26.22    2.77
   9   7   4  497.85   38.12
  -9   7  -4  561.63   38.35
  -9  -7   4  519.04   38.17
   9   7   4  537.05   38.25
  -9   7   4  548.13   38.28
   9  -7   4  522.69   38.26
   9   8   4   66.98    5.55
  -9  -8   4   58.34    5.61
  -9   8  -4   73.52    5.87
   9   8   4   70.72    5.58
   9   8  -4   62.68    4.87
   9  -8   4   72.51    5.86
   9   8  -4   61.18    4.87
  -9   8   4   70.18    5.85
   9   9   4    6.29    2.19
  -9   9  -4   10.41    2.89
   9   9   4    6.58    2.26
  -9  -9   4    8.01    2.38
   9   9  -4    6.77    1.39
   9   9  -4    6.88    1.43
  -9   9   4    5.45    2.62
   9  -9   4   12.49    2.82
   9  10   4    5.45    2.57
  -9 -10   4    7.59    2.76
  -9  10  -4   14.36    3.17
   9  10   4    4.18    2.27
   9  10  -4    7.05    1.79
  -9  10   4   10.73    3.11
   9  10  -4   10.23    1.83
   9 -10   4   10.42    3.14
  -9 -11   4  101.02    8.83
   9  11   4   96.22    8.39
  -9  11  -4  107.99    8.94
   9  11   4  106.50    8.68
   9  11  -4   98.41    8.10
   9  11  -4  105.85    7.98
   9 -11   4   89.82    8.90
  -9  11   4  118.45    9.03
   9  12   4   29.22    3.75
  -9  12  -4   32.57    4.70
  -9 -12   4   28.64    4.29
   9  12   4   19.28    3.95
   9  12  -4   32.95    3.73
   9 -12   4   24.11    4.40
  -9  12   4   27.03    4.38
   9  12  -4   24.87    3.36
  -9  13  -4   33.31    5.47
   9  13   4   33.71    4.81
   9  13   4   29.39    4.26
  -9 -13   4   35.87    5.20
   9  13  -4   36.89    4.09
   9 -13   4   34.46    5.13
  -9  13   4   28.70    5.79
   9  13  -4   34.58    4.35
   9  14   4    0.12    4.25
   9  14   4    3.62    3.65
  -9 -14   4    3.74    4.84
  -9  14  -4   11.59    4.77
   9  14  -4    5.30    3.45
   9  14  -4    1.86    2.88
  -9  14   4   14.83    5.18
  -9  15  -4   53.17    7.07
   9  15   4   40.63    6.16
   9  15   4   39.13    5.75
  -9 -15   4   42.05    6.61
   9  15  -4   47.31    5.83
   9  15  -4   52.44    6.53
  -9  15   4   31.91    6.48
   9 -15   4   37.69    6.64
   9  16   4    3.86    4.85
  -9 -16   4    0.16    7.71
   9  16   4    7.55    5.82
  -9  16  -4    0.31    6.77
   9 -16   4   -1.80    6.48
  -9  16   4    8.43    6.59
   9  16  -4    4.50    4.02
   9  16  -4   -4.32    4.72
  -9 -17   4   70.65    9.84
   9  17   4   94.17   11.18
  -9  17  -4   79.18   10.23
  -9  17   4   52.54    9.83
   9  17  -4   62.04    9.41
   9 -17   4   79.44    9.90
  -9 -18   4   -1.81    8.82
  -9  18  -4   -7.58   12.86
   9  18   4   11.07    8.00
  -9  18   4    7.90    8.59
 -10   0  -4    5.39    1.35
  10   0   4    5.48    0.97
 -10   1  -4    1.60    1.28
  10   1   4    1.70    0.74
  10   1   4    1.18    0.78
 -10   1   4    1.44    0.61
 -10  -1  -4    1.39    1.19
  10  -1   4    1.35    0.90
 -10   2  -4    1.34    2.22
  10   2   4    1.99    0.77
  10   2   4    1.74    0.78
  10  -2   4    0.10    1.06
 -10   2   4    2.22    0.86
 -10  -2  -4    0.65    1.22
 -10   3  -4  100.53    8.02
  10   3   4  111.46    7.69
 -10  -3   4  102.36    7.62
  10   3   4  110.61    7.69
 -10  -3   4  107.40    7.61
 -10   3   4   97.67    7.78
  10  -3   4  104.98    8.04
 -10  -3  -4  103.37    8.10
 -10  -4   4   17.53    1.98
  10   4   4   18.97    2.04
 -10   4  -4   24.03    2.81
  10   4   4   16.77    1.99
 -10  -4  -4   22.50    2.45
  10  -4   4   21.02    2.47
 -10   4   4   20.88    2.36
 -10   5  -4    5.55    1.96
  10   5   4    4.14    1.20
  10   5   4    3.10    1.24
 -10  -5  -4    6.94    1.51
  10  -5   4    4.96    1.63
 -10   5   4    2.31    1.79
 -10  -6   4   -0.46    1.37
 -10   6  -4   -3.00    1.83
  10   6   4   -0.16    1.34
  10  -6   4    0.28    1.71
 -10   6   4   -1.03    1.63
 -10  -7   4   15.53    2.24
 -10   7  -4   11.55    2.72
  10   7   4   17.84    2.11
  10   7   4   13.87    2.19
  10  -7   4   16.35    2.53
 -10   7   4   20.57    2.57
  10   8   4  281.45   21.83
 -10   8  -4  309.27   22.19
 -10  -8   4  299.48   21.95
  10   8   4  303.62   21.88
  10  -8   4  301.82   22.03
 -10   8   4  311.81   22.10
  10   9   4   14.80    2.49
 -10   9  -4   12.70    3.20
 -10  -9   4   13.69    2.74
  10   9   4   11.61    2.45
  10  -9   4    8.90    2.86
 -10   9   4   11.41    2.99
  10  10   4   18.68    3.04
 -10  10  -4   17.42    3.66
  10  10   4   21.77    3.09
 -10 -10   4   21.78    3.35
  10  10  -4   14.65    1.97
  10 -10   4   17.59    3.49
 -10  10   4   29.66    3.65
  10  10  -4   18.03    2.01
 -10  11  -4   38.84    4.63
 -10 -11   4   32.06    4.25
  10  11   4   32.88    4.07
  10  11   4   32.01    3.91
  10 -11   4   28.77    4.37
  10  11  -4   32.46    3.52
 -10  11   4   29.85    4.56
 -10 -12   4   81.92    7.93
 -10  12  -4   80.06    8.35
  10  12   4   79.85    7.71
  10  12  -4   84.20    6.63
  10 -12   4   79.27    8.15
  10  12  -4   76.55    6.70
 -10  12   4   78.63    8.33
  10  13   4    1.36    3.38
 -10  13  -4    1.21    4.63
  10  13   4   -2.38    3.77
 -10 -13   4    6.86    4.42
  10 -13   4    3.92    4.33
  10  13  -4    2.59    2.51
  10  13  -4   -1.76    2.68
 -10  13   4   -0.89    4.83
  10  14   4    6.87    4.54
 -10  14  -4    6.00    5.09
  10  14   4    5.13    3.94
 -10 -14   4   13.36    4.89
 -10  14   4    9.57    5.34
  10  14  -4   11.96    3.52
  10  14  -4    8.11    3.09
  10  15   4    0.01    4.35
 -10  15  -4   -3.77    5.98
  10  15   4    5.52    5.10
 -10 -15   4   -4.23    5.66
  10 -15   4    2.40    5.64
  10  15  -4   -2.16    3.87
  10  15  -4    1.37    3.59
 -10  15   4    0.42    5.85
 -10  16  -4   -0.46    7.06
  10  16   4    6.21    5.95
 -10 -16   4    5.43    6.61
  10  16   4    3.80    5.16
  10 -16   4   21.21    6.65
 -10  16   4    1.86    6.70
 -10 -17   4   22.80    8.15
 -10  17  -4   24.59    8.08
  10  17   4   31.53    7.51
  10 -17   4   12.76    8.16
 -10  17   4   44.60    8.78
 -10  18  -4   33.48    9.74
 -10 -18   4   35.83   10.22
 -11   0  -4   36.01    3.52
 -11   0   4   36.63    2.72
  11   0   4   36.51    2.81
  11   1   4   30.99    2.24
 -11   1  -4   28.62    3.60
 -11   1   4   26.76    2.40
  11  -1   4   27.53    2.47
 -11  -1  -4   34.69    2.97
 -11   2  -4   82.91    6.35
 -11  -2   4   81.65    5.82
 -11  -2   4   80.51    5.82
  11   2   4   80.83    5.82
 -11  -2  -4   85.18    7.19
 -11   2   4   81.61    6.03
  11  -2   4   74.59    6.03
  11   3   4  161.07   11.69
  11   3   4  155.50   11.68
 -11  -3   4  163.72   11.72
 -11   3  -4  155.14   12.06
 -11  -3   4  159.69   11.71
 -11   3   4  163.32   11.88
 -11  -3  -4  170.35   12.02
  11  -3   4  172.71   11.88
 -11  -4   4   14.72    1.60
  11   4   4   13.37    1.60
  11   4   4   17.85    1.67
 -11  -4   4   14.63    1.57
 -11   4  -4   16.74    2.34
 -11  -4  -4    9.39    1.91
  11  -4   4   17.22    1.91
 -11   4   4   12.75    1.89
 -11  -5   4    3.85    1.95
  11   5   4   -0.35    0.97
 -11   5  -4   -1.97    1.81
  11   5   4    0.32    1.05
 -11  -5  -4    0.31    1.49
 -11   5   4   -0.17    1.59
  11  -5   4   -1.13    1.50
  11   6   4    7.27    1.36
 -11   6  -4    2.19    2.19
  11   6   4    3.93    1.38
 -11  -6   4    2.24    1.56
 -11   6   4    5.56    1.92
  11  -6   4    5.02    1.85
 -11   7  -4  232.11   17.18
  11   7   4  218.66   16.78
 -11  -7   4  226.30   16.92
 -11   7   4  241.12   17.08
  11  -7   4  237.60   17.02
 -11   8  -4    2.22    2.66
 -11  -8   4    2.27    2.11
  11   8   4    8.09    1.84
 -11   8   4    2.71    2.41
  11  -8   4    2.30    2.42
 -11   9  -4   61.39    5.89
  11   9   4   53.95    5.29
  11   9   4   56.61    5.26
 -11  -9   4   52.80    5.51
  11  -9   4   67.76    5.88
 -11   9   4   56.56    5.97
  11  10   4    3.33    2.39
 -11 -10   4    2.02    2.81
  11  10   4    1.41    2.46
 -11  10  -4    0.11    3.44
  11 -10   4   -2.31    3.01
 -11  10   4    1.61    2.90
 -11 -11   4  490.03   33.17
 -11  11  -4  489.25   33.44
  11  11   4  451.82   32.95
  11  11  -4  419.43   32.46
  11  11  -4  437.48   32.45
 -11  11   4  459.39   33.32
  11 -11   4  439.91   33.17
  11  12   4    6.88    3.36
 -11  12  -4    4.55    7.07
  11  12   4    3.71    3.29
 -11 -12   4    3.06    3.83
 -11  12   4    7.34    4.05
  11  12  -4    9.00    1.95
  11 -12   4    5.02    3.88
  11  12  -4    6.87    2.10
 -11 -13   4   90.06    8.95
  11  13   4   92.68    8.40
 -11  13  -4   75.95    9.48
 -11  13   4   80.52    9.39
  11 -13   4   95.89    8.88
  11  13  -4   75.51    7.12
  11  14   4    2.99    4.16
  11  14   4    4.06    4.36
 -11 -14   4    2.94    4.92
 -11  14  -4    7.58    5.30
  11  14  -4    1.93    3.02
 -11  14   4    1.42    5.11
  11  14  -4    1.34    3.89
  11  15   4   12.71    5.19
  11  15   4    9.53    4.89
 -11  15  -4   12.36    6.68
 -11 -15   4    6.53    6.16
 -11  15   4   12.76    6.66
  11 -15   4    2.95    5.95
 -11 -16   4    3.02    6.80
 -11  16  -4    0.02    7.27
  11  16   4    5.14    5.86
 -11  16   4    5.93    6.81
  11 -16   4   -0.70    6.95
 -11  17  -4   16.13    8.39
  11 -17   4    8.98    8.05
 -11  17   4   21.63    9.01
 -12   0   4  137.40   10.30
 -12   0  -4  149.68   10.63
 -12   1  -4    1.17    1.54
 -12  -1   4    2.97    0.65
 -12   1   4    6.53    1.00
 -12  -1  -4    2.18    1.52
 -12   2  -4  197.07   14.70
 -12  -2   4  202.30   14.34
 -12  -2   4  205.98   14.34
 -12   2   4  197.17   14.48
 -12  -2  -4  194.06   14.63
  12  -2   4  200.75   14.39
 -12  -3   4   15.33    1.68
 -12   3  -4   19.23    2.40
 -12  -3   4   14.22    1.71
 -12  -3  -4   19.32    2.27
  12  -3   4   14.91    1.75
 -12   3   4   18.17    1.95
 -12   4  -4  291.32   21.67
 -12  -4   4  302.03   21.31
 -12  -4   4  297.16   21.35
 -12   4   4  311.13   21.52
 -12  -4  -4  281.39   21.53
 -12  -5   4    6.34    1.53
  12   5   4    8.82    0.98
 -12   5  -4    9.60    2.33
  12  -5   4    7.32    1.77
 -12  -5  -4    6.43    1.83
 -12   5   4    9.84    2.02
  12   6   4   57.48    4.41
  12   6   4   57.37    4.37
 -12   6  -4   68.95    5.53
 -12  -6   4   54.51    4.82
 -12   6   4   52.79    5.16
  12  -6   4   47.84    4.97
 -12  -6  -4   58.76    4.90
  12   7   4    1.75    1.33
  12   7   4    2.97    1.48
 -12   7  -4   -0.33    2.67
 -12  -7   4    1.18    1.95
 -12   7   4    4.28    2.34
  12  -7   4    5.59    2.18
 -12   8  -4    8.42    3.15
 -12  -8   4    5.92    2.37
  12   8   4    8.72    1.88
 -12   8   4    6.21    2.79
  12  -8   4    6.24    2.53
  12   9   4   55.35    5.07
 -12  -9   4   55.18    5.69
 -12   9  -4   52.78    6.40
  12  -9   4   53.23    5.81
 -12   9   4   71.96    6.22
 -12 -10   4    0.61    3.00
  12  10   4    7.55    2.44
 -12  10  -4    6.40    3.42
  12  10   4    7.03    2.45
  12 -10   4    3.89    3.18
 -12  10   4    7.27    3.40
 -12  11  -4   88.41    7.94
  12  11   4   63.36    6.33
  12  11   4   69.32    6.47
 -12 -11   4   55.96    7.17
  12 -11   4   67.20    7.07
 -12  11   4   67.10    7.65
 -12  12  -4   -0.27    4.58
  12  12   4   -3.08    3.18
  12  12   4    0.84    3.14
 -12 -12   4    5.49    4.07
 -12  12   4   -4.10    4.36
  12 -12   4    1.77    3.95
  12  13   4   -3.48    3.72
  12  13   4    7.07    3.74
 -12  13  -4    5.33    5.12
 -12 -13   4    8.83    4.81
 -12  13   4    0.35    4.71
  12 -13   4    0.21    5.14
 -12 -14   4   24.93    5.94
  12  14   4   35.06    5.12
  12  14   4   23.38    4.95
 -12  14  -4   24.54    6.53
 -12  14   4   38.53    6.79
 -12 -15   4    2.36    6.24
 -12  15  -4    2.58    6.87
  12  15   4    0.44    5.60
 -12  15   4    4.82    6.47
  12 -15   4    6.49    6.30
 -12 -16   4    8.04    7.65
 -12  16  -4    6.88    7.91
  12 -16   4   -2.49    6.87
 -12  16   4    8.45    7.77
 -12 -17   4    3.47   11.31
  12 -17   4   -1.01    8.02
 -12  17   4    5.11    8.92
 -13   0   4  199.00   14.03
 -13   0  -4  189.49   14.32
 -13   1  -4   26.82    3.21
 -13  -1   4   27.68    2.26
 -13  -1  -4   22.89    2.76
 -13   1   4   28.19    2.54
 -13   2  -4    4.62    1.94
 -13  -2   4    7.67    1.00
 -13   2   4    5.93    1.42
 -13  -2  -4    5.77    1.80
 -13  -3   4   63.42    4.78
 -13   3  -4   65.34    5.43
 -13   3   4   65.45    5.14
 -13  -3  -4   58.73    5.36
  13  -3   4   61.10    4.75
 -13  -4   4   26.34    2.52
 -13  -4   4   25.18    2.34
 -13   4  -4   19.03    2.98
  13  -4   4   23.15    2.57
 -13  -4  -4   26.66    3.25
 -13   5  -4   28.68    3.76
 -13  -5   4   33.39    3.40
 -13   5   4   37.20    3.98
  13  -5   4   43.36    3.57
 -13  -5  -4   35.54    3.80
 -13   6  -4   -1.60    2.54
 -13  -6   4   -0.79    1.67
 -13  -6  -4    2.00    1.94
  13  -6   4   -0.62    1.84
 -13   6   4    2.75    2.20
 -13  -7   4    3.43    2.05
 -13   7  -4    0.94    2.88
 -13   7   4   -2.95    2.42
  13  -7   4    2.59    2.16
 -13  -8   4    3.32    2.44
  13   8   4    2.75    1.31
  13   8   4    2.65    1.41
 -13   8  -4    6.10    3.09
  13  -8   4    5.46    2.52
 -13   8   4    0.09    2.80
 -13   9  -4    3.19    3.38
  13   9   4    1.30    1.79
 -13  -9   4   -0.28    2.69
  13   9   4   -0.06    1.80
  13  -9   4    0.16    2.76
 -13   9   4    4.24    3.23
 -13  10  -4   27.34    4.55
  13  10   4   15.11    2.76
 -13 -10   4   14.77    3.61
 -13  10   4   11.93    3.89
  13 -10   4   16.54    3.56
  13  11   4   42.73    4.77
 -13 -11   4   49.73    6.22
  13  11   4   37.74    4.72
 -13  11   4   42.18    5.62
  13 -11   4   37.17    4.99
  13  12   4    4.04    3.17
  13  12   4    3.86    3.11
 -13  12  -4    4.11    4.68
  13 -12   4    0.15    4.29
 -13  12   4    2.93    8.06
  13  13   4   47.00    5.21
 -13 -13   4   35.74    6.28
  13  13   4   38.52    6.03
 -13  13  -4   57.27    7.10
 -13  13   4   49.73    7.01
 -13  14  -4   24.13    7.02
 -13 -14   4   17.42    5.97
 -13  14   4   16.77    6.34
 -13  15  -4    2.95    7.24
 -13  15   4    8.96    7.24
  13 -15   4    0.18    6.32
 -13 -16   4    0.54    8.11
 -13  16  -4   -7.12    8.62
  13 -16   4    0.67    7.16
 -13  16   4   -2.61    8.36
 -14   0   4  361.04   25.61
 -14   0  -4  352.20   25.84
 -14   1  -4    1.49    1.93
 -14  -1   4    0.04    0.97
 -14  -1  -4    3.24    1.84
 -14   1   4    0.89    1.22
 -14  -2   4   24.48    2.31
 -14   2  -4   25.57    2.99
 -14  -2  -4   27.35    2.90
 -14   2   4   21.95    2.79
 -14   3  -4   10.14    2.34
 -14  -3   4    6.53    1.31
 -14   3   4    5.13    1.79
 -14  -3  -4    8.66    2.22
 -14  -4   4  300.04   20.83
 -14   4  -4  294.52   21.26
 -14  -4  -4  281.01   21.11
  14  -4   4  283.94   20.76
 -14   4   4  286.35   21.06
 -14   5  -4   28.13    3.64
 -14  -5  -4   31.92    3.71
  14  -5   4   24.20    2.92
 -14   5   4   31.32    3.29
 -14   6  -4  175.90   13.20
 -14  -6   4  169.74   12.67
 -14  -6  -4  167.12   12.82
 -14   6   4  166.28   12.98
  14  -6   4  174.11   12.63
 -14   7  -4   12.04    3.39
 -14  -7   4    6.52    2.31
 -14   7   4   11.00    2.95
  14  -7   4   10.86    2.38
 -14   8  -4    1.69    3.29
 -14  -8   4    0.42    2.51
  14  -8   4   -1.56    2.44
 -14   8   4    2.39    3.01
 -14  -9   4    2.76    2.94
 -14   9  -4    2.09    3.75
 -14   9   4    6.01    3.56
  14  -9   4    6.24    2.89
 -14 -10   4    1.14    3.35
  14  10   4    1.14    1.54
  14  10   4    1.31    1.37
 -14  10  -4    3.77    4.17
 -14  10   4    1.77    3.96
  14 -10   4    3.44    3.29
  14  11   4    4.48    2.23
 -14  11  -4    4.12    4.84
 -14 -11   4    0.26    3.92
  14  11   4    5.83    3.55
  14 -11   4    2.80    3.82
 -14  11   4    3.85    4.58
 -14 -12   4   -3.05    4.56
 -14  12  -4    2.69    5.47
 -14  12   4   -2.12    5.14
  14 -12   4   -0.96    4.25
 -14 -13   4    3.34    5.25
 -14  13  -4   -5.81    6.21
 -14  13   4    9.27    6.05
  14 -13   4   -2.99    5.70
 -14  14  -4   36.36    7.95
 -14 -14   4   40.59    7.16
  14 -14   4   50.03    7.87
 -14  14   4   24.95    7.65
 -14  15  -4   -3.47    7.51
 -14 -15   4   -5.09    7.41
 -14  15   4   -3.21    7.48
 -15   0   4  115.75    8.70
 -15   0  -4  119.15    9.14
 -15  -1   4   86.08    6.96
 -15   1  -4   88.94    7.51
 -15  -1  -4   92.47    7.49
 -15   1   4  105.15    7.15
 -15   2  -4    1.73    2.23
 -15  -2   4    0.95    1.23
 -15   2   4    0.75    1.62
 -15  -2  -4    0.53    2.11
 -15   3  -4  132.87    9.84
 -15  -3   4  124.24    9.22
 -15  -3  -4  115.91    9.71
 -15   3   4  125.94    9.66
 -15   4  -4   14.93    3.00
 -15  -4   4   14.01    1.77
 -15  -4  -4   14.65    2.62
 -15   4   4   14.17    2.47
 -15   5   4    6.23    2.39
 -15  -5  -4    1.72    2.23
 -15   6  -4   17.35    3.70
 -15   6   4   26.89    3.37
 -15  -6  -4   17.73    2.94
 -15   7  -4    4.76    3.52
  15  -7   4    5.83    2.10
 -15   7   4   11.21    3.16
 -15   8  -4   -3.23    3.63
  15  -8   4    4.16    2.44
 -15   8   4    4.82    3.47
 -15  -9   4   25.85    4.09
 -15   9  -4   31.52    5.20
 -15   9   4   38.44    4.77
  15  -9   4   21.55    3.68
 -15 -10   4    6.82    3.76
  15 -10   4    1.49    3.29
 -15  10   4    5.14    4.27
 -15 -11   4   21.65    4.70
 -15  11  -4   20.84    5.74
  15 -11   4   16.50    4.26
 -15  11   4   30.19    6.16
 -15 -12   4   -1.63    4.94
 -15  12  -4    3.51    5.74
 -15  12   4    5.73    5.62
  15 -12   4   -3.89    4.33
 -15  13  -4    6.94    6.27
 -15  13   4    6.42    6.55
 -15  14  -4    0.93    7.37
 -15  14   4    0.46    7.40
 -15  15  -4   74.33   10.84
 -15  15   4   54.63   10.21
 -16   0   4  167.72   12.89
 -16   0  -4  186.33   13.29
 -16  -1   4   66.04    5.13
 -16   1  -4   60.94    5.96
 -16   1   4   61.47    5.33
 -16  -1  -4   68.12    5.93
 -16  -2   4    2.36    1.44
 -16   2  -4   -1.78    2.50
 -16   2   4    4.72    1.90
 -16  -2  -4    1.72    2.37
 -16  -3   4   19.03    2.25
 -16   3  -4   15.13    3.24
 -16   3   4   24.92    2.79
 -16  -3  -4   17.50    3.11
 -16  -4   4    1.79    1.51
 -16   4  -4    3.62    2.91
 -16   4   4    0.96    2.32
 -16  -4  -4    0.10    2.48
 -16   5  -4   10.42    3.43
 -16  -5  -4   17.19    2.88
 -16   5   4   11.58    2.97
 -16   6  -4   17.22    3.93
 -16  -6  -4   20.39    3.14
 -16   6   4   19.46    3.49
 -16   7  -4   15.53    4.25
 -16   7   4    9.87    3.53
 -16   8  -4  286.53   22.76
 -16   8   4  316.26   22.69
 -16   9  -4    8.18    4.67
 -16   9   4    9.42    4.17
 -16  10  -4   67.43    7.75
 -16  10   4   65.27    7.40
 -16  11  -4    1.75    5.43
 -16  11   4    2.58    5.33
 -16  12  -4   76.96    8.85
 -16  12   4   53.37    8.32
 -16  13  -4   24.22    8.05
 -16  13   4   32.38    7.66
 -16  14  -4    5.80    8.57
 -16  14   4    5.99    7.98
 -17   0   4    5.97    1.82
 -17   0  -4    3.97    2.67
 -17  -1   4   -1.84    1.64
 -17   1  -4    4.06    2.73
 -17  -1  -4   -2.40    2.55
 -17   1   4   -0.53    1.92
 -17   2  -4   -0.40    2.80
 -17  -2   4    0.99    1.66
 -17  -2  -4   -1.10    2.67
 -17   3  -4   -2.09    2.94
 -17  -3   4    1.55    1.78
 -17   3   4    0.63    2.36
 -17  -3  -4    0.72    2.80
 -17   4  -4    3.58    3.20
 -17  -4   4    1.22    1.71
 -17   4   4    5.32    2.66
 -17  -4  -4    3.89    2.76
 -17   5  -4    7.96    3.63
 -17  -5  -4    9.06    2.93
 -17   5   4    8.41    3.11
 -17   6  -4    9.90    3.99
 -17  -6  -4   14.49    3.24
 -17   6   4   15.43    3.58
 -17   7  -4   18.79    4.82
 -17   7   4   37.33    4.60
 -17   8  -4   26.66    5.34
 -17   8   4   35.72    5.12
 -17   9  -4    2.14    5.98
 -17   9   4   10.60    4.79
 -17  10  -4   -1.47    5.58
 -17  10   4    3.43    5.12
 -17  11  -4   12.61    6.20
 -17  11   4    5.77    5.88
 -17  12  -4   10.97    7.31
 -17  12   4    3.69    6.56
 -17  13  -4    2.42    7.94
 -17  13   4    9.02    7.72
 -18   0  -4  150.02   11.62
 -18   0   4  144.33   11.05
 -18  -1   4    0.65    1.93
 -18   1  -4   -2.58    2.99
 -18  -1  -4    1.47    2.93
 -18   1   4    1.17    2.20
 -18  -2   4  236.92   17.08
 -18   2  -4  218.58   17.60
 -18   2   4  236.52   17.28
 -18  -2  -4  241.91   17.58
 -18  -3   4    5.10    2.06
 -18   3  -4    1.75    3.43
 -18   3   4    2.34    2.72
 -18  -3  -4    2.60    3.23
 -18  -4   4    9.83    2.15
 -18   4  -4   14.67    3.93
 -18   4   4    6.23    3.09
 -18  -4  -4   10.76    3.36
 -18   5  -4   12.21    4.18
 -18  -5  -4   13.27    3.46
 -18   5   4   15.46    3.58
 -18   6  -4  178.99   15.40
 -18  -6  -4  188.64   14.80
 -18   6   4  208.55   15.15
 -18   7  -4    3.77    4.54
 -18   7   4    6.05    4.10
 -18   8   4    4.88    4.45
 -18   9  -4    5.96    5.75
 -18   9   4    6.58    5.14
 -18  10  -4   -1.13    6.26
 -18  10   4   -1.72    5.75
 -18  11  -4    2.30    6.88
 -18  11   4    4.20    6.42
 -18  12  -4  213.48   19.27
 -18  12   4  211.97   19.24
 -19   0  -4    1.77    3.38
 -19   0   4    2.20    2.65
 -19  -1   4   62.46    5.41
 -19   1  -4   51.07    6.50
 -19   1   4   55.62    5.59
 -19  -1  -4   57.82    6.49
 -19  -2   4   13.65    2.62
 -19   2  -4   20.82    4.02
 -19  -2  -4   11.37    3.83
 -19   2   4   14.63    3.11
 -19  -3   4   -0.19    2.26
 -19   3  -4   -2.61    3.79
 -19   3   4   -0.99    3.02
 -19  -3  -4    2.50    3.54
 -19   4  -4   -0.48    4.11
 -19  -4   4    2.38    2.66
 -19   4   4    2.09    3.36
 -19  -4  -4    1.00    3.50
 -19   5  -4  147.78   11.78
 -19  -5  -4  141.21   11.13
 -19   5   4  112.87   11.18
 -19   6  -4    3.33    4.73
 -19  -6  -4    5.08    3.67
 -19   6   4    1.89    4.10
 -19   7  -4    5.96    5.28
 -19   7   4   12.72    4.74
 -19   8  -4    1.98    5.64
 -19   8   4    5.23    5.12
 -19   9  -4   12.60    6.27
 -19   9   4   10.26    6.23
 -19  10  -4    9.40    7.07
 -19  10   4    1.27    6.44
 -19  11  -4   19.70    7.86
 -19  11   4   17.99    7.63
 -20   0  -4  200.75   15.68
 -20   1  -4   31.10    4.92
 -20  -1  -4   29.81    4.72
 -20   2  -4    4.81    4.18
 -20  -2  -4    6.00    4.11
 -20   3  -4   17.50    4.51
 -20  -3  -4    6.29    4.07
 -20   3   4    4.13    5.20
 -20   4  -4   29.78    5.40
 -20   4   4   25.68    5.81
 -20  -4  -4   22.98    4.53
 -20   5  -4   24.69    5.56
 -20  -5  -4   22.68    4.57
 -20   5   4   30.94    5.82
 -20   6  -4   -1.26    5.30
 -20  -6  -4    1.34    4.20
 -20   6   4    4.83    6.06
 -20   7  -4   -4.68    5.74
 -20   8  -4   51.86    7.90
 -20   9  -4    4.76    6.90
 -20  10  -4   26.69    8.42
 -21   0  -4   35.94    5.53
 -21   1  -4  142.59   12.62
 -21  -1  -4  147.66   12.53
 -21   2  -4   12.70    4.91
 -21  -2  -4    4.33    4.90
 -21   3  -4  153.94   13.34
 -21   4  -4    2.11    5.24
 -21   5  -4   -4.57    5.71
 -21   6  -4    7.92    6.24
 -21   7  -4   42.93    7.75
 -21   8  -4   -3.10    7.09
   0   0   5   -1.40    4.89
   0   0  -5    5.89    4.98
   0  -1  -5   -0.80    0.48
   0   1   5    1.45    0.56
   0  -1   5   -1.20    0.57
   0   1  -5    0.31    0.54
   0  -2   5 1140.89   81.02
   0   2  -5 1128.75   81.01
   0   3  -5   -0.41    0.81
   0  -3   5   -1.99    0.79
   0   4  -5  156.85   11.41
   0  -5   5    1.24    1.15
   0   5  -5    1.01    1.01
   0   5   5   -0.05    0.98
   0   6   5    7.84    1.47
   0   7  -5   -2.24    1.29
   0   7   5   -0.84    1.42
   0  -7   5    1.15    1.57
   0  -8   5  233.10   16.34
   0   8  -5  222.61   16.28
   0   8   5  209.17   16.26
   0   9   5   -1.73    1.76
   0   9  -5   -2.94    1.79
   0  -9   5   -2.68    1.87
   0  10   5   34.73    4.01
   0  10  -5   29.39    3.96
   0 -10   5   32.13    4.16
   0  11   5   -0.88    2.46
   0  11  -5   -0.01    2.38
   0 -11   5   -0.13    2.58
   0 -12   5    4.94    2.95
   0  12   5    4.60    2.86
   0  12  -5   10.52    3.07
   0  13   5   -1.50    3.37
   0  13  -5    1.53    3.04
   0  14   5    7.93    3.82
   0  14  -5    3.76    3.96
   0  15  -5   -1.96    4.45
   0  15   5   -3.92    4.31
   0  16  -5  124.57   12.15
   0 -16   5  126.88   12.41
   0  16   5  141.45   12.49
   0  17   5    0.03    6.08
   0  17  -5    4.69    5.79
   0 -17   5    4.38    6.32
   0 -18   5   22.75    7.72
   0  18   5   17.73    7.04
   0  18  -5   25.10    7.24
   0  19   5    6.49    7.85
   0 -19   5    2.70    8.63
   0  19  -5    4.28    8.42
   1   0  -5    0.70    0.40
  -1   0   5    1.82    0.47
   1   0   5    0.11    0.58
  -1   0  -5   -1.05    0.56
  -1   1  -5  437.14   30.59
   1   1   5  421.47   30.58
  -1  -1   5  435.45   30.56
   1   1  -5  433.99   30.55
   1  -1   5  421.53   30.59
  -1  -1  -5  414.37   30.57
  -1  -2   5   55.82    4.01
  -1   2  -5   51.71    4.04
   1   2   5   54.17    4.01
   1  -2   5   51.61    4.09
   1   2  -5   53.74    3.99
  -1   3  -5   43.37    3.49
  -1  -3   5   40.87    3.42
   1   3  -5   41.91    3.39
   1  -3   5   49.65    3.48
  -1  -4   5  124.16    9.35
  -1   4  -5  127.53    9.37
   1  -4   5  129.64    9.37
   1   4  -5  128.41    9.31
  -1   5  -5    2.66    1.19
  -1  -5   5    3.98    1.13
   1   5   5    0.72    1.01
  -1   5   5    0.91    1.07
   1   5  -5    3.19    1.07
   1  -5   5    3.61    1.23
  -1  -6   5  211.07   16.59
  -1   6  -5  235.44   16.64
   1   6   5  226.07   16.61
   1   6  -5  226.62   16.59
   1  -6   5  236.81   16.64
  -1   6   5  234.14   16.61
  -1   7  -5  100.96    7.11
   1   7   5   86.92    7.12
  -1  -7   5   92.90    7.16
   1  -7   5   91.01    7.13
  -1   7   5   89.92    7.06
   1   7  -5   90.38    7.08
  -1   8  -5   43.96    4.17
  -1  -8   5   47.69    4.39
   1   8   5   50.91    4.31
  -1   8   5   43.38    4.14
   1  -8   5   45.00    4.24
   1   8  -5   49.18    4.24
  -1  -9   5  211.06   16.30
  -1   9  -5  197.08   16.25
   1   9   5  213.42   16.27
   1  -9   5  237.40   16.41
  -1   9   5  235.65   16.35
   1   9  -5  231.94   16.31
   1  10   5  178.81   14.24
  -1  10  -5  185.03   14.20
  -1 -10   5  208.27   14.37
  -1  10   5  184.43   14.27
   1  10  -5  190.79   14.21
   1 -10   5  192.84   14.35
   1  11   5   30.76    3.62
  -1  11  -5   21.10    3.31
  -1 -11   5   28.78    3.69
   1 -11   5   25.56    3.63
  -1  11   5   31.34    3.62
   1  11  -5   21.20    3.24
  -1  12  -5   -0.72    2.68
  -1 -12   5    5.45    2.91
   1  12   5    0.88    2.72
   1  12  -5   -1.75    2.67
  -1  12   5    1.67    2.72
   1 -12   5    5.44    2.91
   1  13   5    9.14    3.45
  -1 -13   5    3.13    5.54
  -1  13  -5    9.32    3.60
   1  13  -5   10.91    3.44
  -1  13   5    5.17    3.62
   1  14   5   68.70    7.29
  -1  14  -5   73.50    7.33
   1  14  -5   73.64    7.46
  -1  14   5   64.47    7.25
  -1  15  -5    5.77    5.09
   1  15   5    5.76    4.75
  -1  15   5   16.19    4.66
   1  15  -5    8.36    4.27
  -1  16  -5   19.82    5.40
   1  16   5    6.68    5.24
  -1 -16   5    6.57    5.69
  -1  16   5   15.15    5.57
   1  16  -5   14.14    5.29
   1 -16   5   13.03    5.70
   1  17   5   60.41    7.79
  -1  17  -5   50.49    7.83
  -1 -17   5   60.88    8.07
  -1  17   5   49.11    8.02
   1  17  -5   64.68    7.96
   1 -17   5   64.98    8.41
   1  18   5    5.84    6.78
  -1 -18   5    9.80    7.18
  -1  18  -5   11.19    7.04
   1 -18   5    6.02    7.32
   1  18  -5    7.40    6.82
  -1  18   5   12.19    7.19
   1  19   5    7.39    8.28
  -1  19  -5   15.15    8.22
  -1 -19   5   -1.35    8.44
  -1  19   5   16.16    8.08
   1  19  -5   11.65    8.13
   1 -19   5    4.43    8.64
  -2   0   5    0.24    0.35
   2   0   5    1.02    0.73
  -2   0  -5    0.55    0.62
   2   1   5  250.14   18.05
  -2   1  -5  249.65   18.05
  -2  -1   5  241.47   17.97
   2  -1   5  279.62   18.07
  -2  -1  -5  249.09   18.04
   2   1  -5  237.42   17.95
   2   2   5   40.89    3.13
  -2  -2   5   41.14    3.03
  -2   2  -5   37.42    3.16
   2   2  -5   35.82    2.97
  -2  -2  -5   42.36    3.11
   2  -2   5   40.91    3.18
   2   3   5  404.66   28.43
  -2  -3   5  382.85   28.41
  -2   3  -5  410.07   28.48
   2   3  -5  386.66   28.39
   2  -3   5  399.23   28.48
   2   4   5  890.64   65.95
  -2   4  -5  948.86   66.02
  -2  -4   5  893.93   65.97
   2  -4   5  942.81   66.02
   2   4  -5  939.03   65.94
  -2  -5   5  383.88   28.74
   2   5   5  392.94   28.74
  -2   5  -5  408.62   28.79
  -2   5   5  402.58   28.74
   2   5  -5  407.42   28.71
   2  -5   5  403.01   28.80
   2   6   5  123.26    8.67
  -2   6  -5  107.76    8.67
  -2  -6   5  112.53    8.68
  -2   6   5  125.90    8.71
   2   6  -5  111.52    8.61
   2  -6   5  115.16    8.72
  -2   7  -5   22.13    2.68
   2   7   5   18.77    2.42
  -2  -7   5   24.47    2.83
   2   7  -5   29.63    2.66
   2  -7   5   27.83    3.04
  -2   7   5   21.57    2.76
   2   8   5   20.25    2.56
  -2  -8   5   15.28    2.32
  -2   8  -5   23.03    2.62
   2  -8   5   11.17    2.34
   2   8  -5   17.92    2.22
  -2   8   5   21.50    2.45
  -2  -9   5   32.24    3.39
   2   9   5   18.00    2.72
  -2   9  -5   19.22    2.70
   2   9  -5   21.66    2.61
   2  -9   5   15.93    2.78
  -2   9   5   21.18    2.68
  -2 -10   5  127.53   10.27
  -2  10  -5  132.76   10.28
   2  10   5  130.05   10.23
  -2  10   5  134.22   10.17
   2 -10   5  131.84   10.24
   2  10  -5  132.96   10.15
   2  11   5   24.35    3.74
  -2 -11   5   29.21    3.89
  -2  11  -5   37.11    4.03
   2  11  -5   37.67    3.91
  -2  11   5   29.20    3.80
   2 -11   5   33.19    4.00
   2  12   5   36.10    4.56
  -2  12  -5   35.74    4.79
  -2 -12   5   38.39    4.62
   2 -12   5   45.50    5.24
  -2  12   5   42.59    5.13
   2  12  -5   35.98    4.26
  -2  13  -5   58.65    6.16
   2  13   5   47.66    5.66
   2  13  -5   46.99    5.89
  -2  13   5   43.46    5.23
   2  14   5  260.93   19.62
  -2 -14   5  252.02   19.65
  -2  14  -5  254.24   19.41
   2  14  -5  231.33   19.24
  -2  14   5  279.52   19.48
   2  15   5   18.70    5.78
  -2  15  -5   22.20    5.26
  -2 -15   5   19.55    5.39
   2  15  -5   29.35    5.13
  -2  15   5   35.06    5.42
  -2 -16   5    9.27    5.29
   2  16   5    1.90    4.87
  -2  16  -5    2.60    5.38
   2 -16   5    6.72    5.70
  -2  16   5   -1.82    5.24
   2  16  -5   12.73    5.31
   2  17   5  145.17   13.12
  -2 -17   5  124.99   12.40
  -2  17  -5  130.49   13.17
   2  17  -5  116.52   12.77
  -2  17   5  120.64   12.96
   2 -17   5  122.04   12.96
   2  18   5   19.10    7.80
  -2  18  -5   27.07    7.78
  -2 -18   5   19.04    7.50
   2  18  -5   19.44    7.44
  -2  18   5   10.44    7.02
   2 -18   5   13.23    7.38
   2  19   5    3.27    8.35
  -2  19  -5   10.99    8.69
  -2 -19   5   -3.58    8.33
   2  19  -5   -4.03    8.16
  -2  19   5   -1.34    7.93
   2 -19   5   -3.52    8.50
  -3   0  -5   -0.03    0.75
   3   0   5    0.49    0.77
  -3   1  -5  140.41   10.65
  -3  -1   5  145.02   10.53
   3   1   5  156.66   10.66
  -3  -1  -5  147.30   10.65
   3  -1   5  145.26   10.66
   3   2   5  163.48   11.12
  -3   2  -5  153.14   11.12
   3  -2   5  145.22   11.10
  -3  -2  -5  155.21   11.09
   3   2  -5  147.84   10.94
  -3  -3   5  189.23   14.32
   3   3   5  206.49   14.37
  -3   3  -5  201.60   14.42
  -3  -3  -5  203.02   14.36
   3   3  -5  194.98   14.28
   3   4   5   78.10    5.76
   3   4   5   76.55    5.79
  -3  -4   5   75.46    5.75
  -3   4  -5   83.84    5.91
   3   4  -5   73.97    5.68
   3  -4   5   74.89    5.90
  -3   4   5   77.12    5.78
  -3  -5   5  164.35   12.68
   3   5   5  187.61   12.72
  -3   5  -5  176.63   13.34
   3   5   5  174.65   12.65
  -3   5   5  183.95   12.70
   3  -5   5  165.16   12.75
   3   5  -5  167.36   12.63
  -3   6  -5  305.42   22.48
  -3  -6   5  325.29   22.44
   3   6   5  314.90   22.45
   3   6  -5  295.43   22.36
  -3   6   5  302.75   22.44
   3  -6   5  318.20   22.49
  -3   7  -5   69.24    6.17
   3   7   5   84.86    6.16
  -3  -7   5   77.37    6.05
  -3   7   5   75.31    6.07
   3  -7   5   79.33    6.18
  -3   8  -5   20.12    2.66
   3   8   5   21.46    2.52
  -3  -8   5   24.55    2.60
   3   8  -5   18.41    2.24
   3  -8   5   12.00    2.44
  -3   8   5   17.59    2.38
  -3   9  -5    5.02    2.10
   3   9   5    6.98    2.03
  -3  -9   5    7.60    2.11
   3  -9   5   12.20    2.50
  -3   9   5   13.80    2.27
   3   9  -5    8.57    2.06
   3  10   5    4.11    2.22
  -3 -10   5   -2.13    2.29
  -3  10  -5    0.81    2.29
   3 -10   5   -0.44    2.43
   3  10  -5   -0.29    2.04
  -3  10   5    0.60    2.24
  -3 -11   5  126.85    9.56
  -3  11  -5  114.41    9.57
   3  11   5  123.66    9.37
  -3  11   5  122.32    9.41
   3  11  -5  104.14    9.29
   3 -11   5  113.85    9.46
  -3 -12   5   13.89    3.49
  -3  12  -5   17.46    3.49
   3  12   5   19.38    3.43
   3 -12   5   29.54    3.95
   3  12  -5   18.85    3.36
  -3  12   5   28.73    3.78
   3  13   5   38.56    4.46
  -3  13  -5   21.73    4.02
  -3 -13   5   24.37    6.54
   3  13  -5   30.38    4.13
   3 -13   5   19.48    4.77
  -3  13   5   24.21    4.13
  -3 -14   5   17.74    4.30
   3  14   5   12.41    4.09
   3  14  -5   11.44    3.93
  -3  14   5   20.00    4.47
  -3 -15   5  120.28   10.44
  -3  15  -5  112.48   10.84
   3 -15   5  111.51   10.92
  -3  15   5  104.63   10.70
   3  15  -5  110.27   10.37
  -3  16  -5    7.52    5.48
  -3 -16   5    2.42    5.44
   3  16   5    0.16    5.40
  -3  16   5    8.29    5.10
   3 -16   5    3.41    5.27
   3  16  -5   -2.14    9.82
   3  17   5    6.45    6.21
  -3  17  -5    4.60    6.33
  -3 -17   5    3.63    6.47
  -3  17   5   14.30    6.08
   3 -17   5   10.12    6.23
   3  17  -5    4.43    6.01
  -3 -18   5   40.91    9.52
  -3  18  -5   27.67    8.33
   3  18   5   41.46    7.81
   3 -18   5   32.13    8.09
  -3  18   5   39.64    7.86
   3  18  -5   44.93    8.01
   3  19   5   10.87    8.29
  -3  19  -5    8.55    8.88
  -3 -19   5   10.42    9.20
   3  19  -5   13.39    8.20
  -3  19   5   12.99    8.31
   3 -19   5    2.87    8.46
  -4   0  -5    0.91    0.73
   4   0   5   -0.74    0.85
  -4   1  -5   26.98    2.39
   4   1   5   26.74    2.29
  -4  -1  -5   30.80    2.37
   4  -1   5   24.86    2.36
   4   2   5   96.28    7.80
  -4  -2   5  108.56    7.66
  -4   2  -5  109.37    7.83
   4  -2   5  116.97    7.85
  -4  -2  -5  101.05    7.79
  -4   3  -5  486.97   35.14
  -4  -3   5  468.65   35.02
  -4  -3  -5  506.75   35.10
   4  -3   5  491.69   35.14
   4   3  -5  494.92   34.95
   4   4   5  141.65    9.58
  -4  -4   5  127.66    9.50
  -4   4  -5  139.57    9.63
   4   4   5  125.41    9.54
   4   4  -5  126.33    9.41
   4  -4   5  128.64    9.61
  -4   4   5  123.90    9.52
  -4  -5   5   20.12    2.32
   4   5   5   21.42    2.23
  -4   5  -5   27.48    2.45
   4   5   5   19.99    2.10
   4   5  -5   21.47    2.04
  -4   5   5   21.98    2.31
   4  -5   5   24.30    2.59
   4   6   5   70.44    5.45
  -4   6  -5   62.88    5.55
  -4  -6   5   73.66    5.40
   4   6   5   80.50    5.30
   4  -6   5   70.02    5.59
  -4   6   5   61.38    5.35
   4   6  -5   61.66    5.25
   4   7   5   84.33    6.69
  -4  -7   5   91.59    6.69
   4   7   5   91.66    6.57
  -4   7  -5   85.30    6.73
   4  -7   5   78.69    6.84
   4   7  -5   82.87    6.55
  -4   7   5   84.01    6.72
  -4   8  -5   30.18    3.99
   4   8   5   37.38    3.82
  -4  -8   5   41.34    3.88
   4   8  -5   44.20    3.68
   4  -8   5   35.87    3.90
  -4   8   5   41.74    3.76
  -4   9  -5   31.84    3.84
   4   9   5   35.46    3.89
  -4  -9   5   35.44    3.90
   4  -9   5   34.82    3.96
   4   9  -5   41.00    3.68
  -4   9   5   33.66    3.77
  -4 -10   5  302.94   22.82
   4  10   5  315.57   22.82
  -4  10  -5  316.78   22.93
   4  10  -5  315.65   22.75
   4 -10   5  301.80   22.88
  -4  10   5  318.51   22.86
  -4 -11   5    2.72    2.57
   4  11   5   -3.04    2.46
  -4  11  -5    1.95    2.65
  -4  11   5   -1.07    2.48
   4 -11   5    3.36    2.84
   4  11  -5   -1.75    2.23
   4  12   5   50.33    5.55
  -4  12  -5   41.36    5.22
  -4 -12   5   41.26    4.90
   4  12  -5   41.86    5.04
   4 -12   5   43.41    5.63
  -4  12   5   43.71    4.91
   4  13   5   10.62    3.53
  -4  13  -5    6.05    3.60
  -4  13   5    7.80    3.70
   4 -13   5    6.05    3.92
   4  13  -5    6.92    3.20
  -4 -14   5   52.56    6.03
  -4  14  -5   30.95    5.88
   4  14   5   52.45    5.88
   4  14  -5   45.35    5.41
  -4 -15   5   62.34    6.92
  -4  15  -5   64.55    6.91
   4  15   5   41.62    6.98
   4 -15   5   50.75    6.68
  -4  15   5   58.38    7.32
   4  15  -5   50.90    6.21
  -4  16  -5    7.99    5.70
  -4 -16   5   10.49    5.71
   4  16   5    5.28    5.40
   4  16  -5    8.73    5.20
  -4  16   5    8.18    5.16
   4 -16   5   11.92    5.77
  -4  17  -5   10.80    6.47
   4  17   5   -1.05    6.31
  -4 -17   5   -0.11    6.06
  -4  17   5    2.20    6.28
   4  17  -5    0.58    5.90
   4 -17   5    5.45    6.71
   4  18   5   26.48    7.78
  -4  18  -5   28.08    8.13
   4 -18   5   21.04    9.27
   4  18  -5   20.54    7.20
  -4  18   5   15.66    7.66
  -4  19  -5    8.06    9.02
  -4 -19   5   -2.53    8.56
   4  19   5    2.28    8.28
   4 -19   5    2.51    9.37
  -4  19   5   11.81    8.85
   4  19  -5    7.39    7.96
   5   0   5   -0.90    0.77
  -5   0  -5    1.73    0.89
  -5   1  -5  583.83   41.79
   5   1   5  574.76   41.77
   5  -1   5  564.14   41.78
  -5  -1  -5  611.73   41.79
   5   2   5  653.14   46.03
  -5  -2   5  615.85   45.89
  -5   2  -5  653.25   46.06
   5  -2   5  643.49   46.07
  -5  -2  -5  651.02   46.04
   5   3   5   31.90    2.83
  -5   3  -5   30.15    2.79
  -5  -3   5   29.59    2.40
   5  -3   5   32.65    2.78
  -5  -3  -5   29.30    2.63
  -5  -4   5    2.14    0.85
   5   4   5    2.04    1.02
  -5   4  -5    2.07    1.30
   5   4   5    0.39    1.07
  -5   4   5    1.67    0.93
  -5  -4  -5    2.89    0.92
   5  -4   5   -1.41    1.17
   5   4  -5    1.78    0.37
   5   4  -5    2.51    0.44
   5   5   5   31.35    2.89
   5   5   5   39.19    3.03
  -5   5  -5   31.25    3.19
   5   5  -5   30.13    2.62
  -5   5   5   33.77    2.97
   5  -5   5   33.56    3.21
   5   6   5  137.86   10.10
  -5   6  -5  132.99   10.23
   5   6   5  143.36   10.17
  -5  -6   5  139.45   10.15
  -5   6   5  143.00   10.20
   5  -6   5  132.15   10.24
   5   6  -5  130.39    9.99
  -5   7  -5   36.70    3.54
   5   7   5   39.52    3.29
  -5  -7   5   34.16    3.42
   5   7   5   36.28    3.49
   5  -7   5   29.95    3.70
  -5   8  -5   18.72    2.62
   5   8   5   24.64    2.94
   5   8   5   21.00    2.55
  -5  -8   5   15.14    2.47
   5  -8   5   20.87    2.69
  -5   8   5   18.58    2.47
   5   9   5  340.22   23.70
   5   9   5  334.98   23.56
  -5  -9   5  315.48   23.65
  -5   9  -5  326.57   23.78
  -5   9   5  320.88   23.73
   5  -9   5  320.42   23.74
   5   9  -5  315.84   23.56
  -5  10  -5    9.83    2.59
  -5 -10   5    6.33    2.44
   5  10   5    5.88    2.33
   5 -10   5   11.04    2.72
  -5  10   5    3.99    2.36
   5  10  -5    8.35    2.19
  -5  11  -5   -1.16    2.62
  -5 -11   5   -0.89    2.47
   5  11   5    1.32    2.61
   5 -11   5    1.24    2.98
  -5  11   5   -0.93    2.69
  -5  12  -5   31.76    4.29
   5  12   5   38.68    4.43
  -5 -12   5   25.83    4.35
   5  12  -5   38.52    4.09
  -5  12   5   31.48    4.21
   5 -12   5   30.93    4.31
   5  13   5    2.23    3.23
  -5  13  -5   -2.30    3.68
  -5  13   5    7.43    3.70
   5 -13   5   -0.40    3.76
   5  13  -5    2.87    3.14
  -5 -14   5   67.90    7.85
  -5  14  -5   59.25    8.09
   5  14   5   67.04    7.86
   5  14  -5   76.07    7.53
  -5 -15   5   91.79    9.36
  -5  15  -5   87.96    8.89
   5  15   5   78.33    8.93
   5 -15   5   79.40    9.31
  -5  15   5   67.89    9.21
   5  15  -5   78.14    8.58
  -5  16  -5   40.39    6.58
  -5 -16   5   30.44    6.45
   5  16   5   24.23    5.95
   5  16  -5   36.07    5.76
   5 -16   5   29.56    6.40
  -5  16   5   18.41    6.17
  -5  17  -5   43.63    7.87
   5  17   5   24.29    7.33
  -5 -17   5   42.85    7.84
   5  17  -5   43.57    6.84
   5 -17   5   61.55    7.68
  -5  17   5   37.89    7.60
   5  18   5   22.11    8.37
  -5  18  -5   58.71    9.10
   5  18  -5   44.72    7.77
  -5  18   5   58.91    9.01
   5 -18   5   46.53    9.96
  -5  19  -5   24.14    9.64
   5  19   5   12.29    8.78
  -5 -19   5   17.85    9.66
  -5  19   5   42.97   13.41
   5  19  -5   29.24    8.28
   5 -19   5   16.51    9.13
   6   0   5    0.19    0.83
  -6   0  -5   -0.27    0.85
   6   1   5   45.49    3.57
  -6   1  -5   46.83    3.62
   6  -1   5   42.48    3.59
  -6  -1  -5   46.19    3.60
   6   2   5   31.53    2.63
  -6   2  -5   30.47    2.73
  -6  -2  -5   29.04    2.70
  -6  -3   5  125.10    9.75
   6   3   5  144.68   10.03
  -6   3  -5  129.57    9.99
  -6  -3  -5  128.30    9.91
   6  -3   5  151.88   10.01
   6   4   5  379.98   28.56
  -6  -4   5  391.29   28.49
  -6   4  -5  384.95   28.64
   6   4   5  399.51   28.57
   6  -4   5  434.71   28.66
  -6  -4  -5  395.53   28.55
  -6   4   5  397.13   28.54
   6   5   5  226.74   16.07
  -6  -5   5  232.07   16.12
  -6   5  -5  227.93   16.16
   6   5   5  211.68   16.06
   6   5  -5  223.35   15.83
   6  -5   5  219.49   16.17
  -6   5   5  220.64   16.07
   6   5  -5  209.32   15.82
   6   6   5   43.98    3.85
  -6   6  -5   54.43    4.17
   6   6   5   45.61    3.78
  -6  -6   5   38.36    3.77
   6  -6   5   38.02    4.08
  -6   6   5   41.55    3.88
   6   6  -5   47.60    3.48
  -6  -7   5  242.46   17.65
   6   7   5  261.12   17.62
   6   7   5  228.28   17.66
  -6   7  -5  253.74   17.80
   6  -7   5  238.29   17.77
  -6   7   5  226.64   17.69
   6   7  -5  243.35   17.48
  -6  -8   5   26.05    3.24
   6   8   5   24.05    2.85
  -6   8  -5   29.39    3.57
   6   8   5   23.20    2.87
  -6   8   5   29.22    3.07
   6  -8   5   26.38    3.21
   6   8  -5   23.51    2.73
   6   9   5  806.73   58.33
   6   9   5  833.61   58.43
  -6  -9   5  836.05   58.44
  -6   9  -5  775.13   58.49
  -6   9   5  807.39   58.48
   6  -9   5  834.49   58.52
   6   9  -5  801.72   58.29
  -6  10  -5    9.80    2.85
   6  10   5    7.50    2.51
   6  10   5    6.78    2.13
  -6 -10   5   10.77    2.64
   6 -10   5    6.29    2.69
  -6  10   5   14.97    2.63
   6  10  -5    5.60    2.12
  -6 -11   5    1.13    2.69
  -6  11  -5   12.17    3.18
   6  11   5    3.15    2.14
   6  11   5    3.88    2.71
  -6  11   5   -0.34    2.82
   6  11  -5    4.97    2.32
   6 -11   5    3.80    3.09
   6  12   5   97.73    9.03
  -6  12  -5   95.52    9.25
  -6 -12   5  117.92    9.18
   6  12   5  112.00    8.54
  -6  12   5  104.76    8.97
   6 -12   5  107.19    9.03
   6  12  -5   99.78    8.71
   6  13   5    4.75    3.53
  -6  13  -5    6.37    3.71
   6  13   5    8.65    2.84
  -6  13   5    6.10    3.60
   6 -13   5    1.18    3.70
   6  13  -5    9.84    3.23
  -6 -14   5  122.21   11.32
  -6  14  -5  113.21   11.56
   6  14   5  137.33   11.32
   6  14  -5  127.52   10.92
  -6  14   5  141.62   11.42
  -6 -15   5   33.23    5.96
   6  15   5   40.94    4.90
   6  15   5   28.34    5.51
  -6  15  -5   27.59    5.60
  -6  15   5   37.71    5.95
   6  15  -5   29.72    5.15
   6 -15   5   32.15    6.23
   6  16   5   -1.11    4.38
  -6  16  -5    0.99    5.40
   6  16   5    2.40    5.28
  -6 -16   5    2.59    6.06
   6  16  -5    3.69    4.85
  -6  16   5    3.33    5.78
   6 -16   5    0.94    6.01
  -6  17  -5   10.68    6.61
   6  17   5    3.86    6.55
   6  17   5    6.50    4.90
  -6 -17   5    4.46    7.10
  -6  17   5   13.81    6.84
   6 -17   5    6.78    7.07
   6  18   5   -2.76    5.97
   6  18   5   -4.92    7.56
  -6 -18   5   -2.91   12.51
  -6  18  -5   -0.81    7.74
   6  18  -5    0.98    6.58
  -6  18   5   -4.12    7.66
   6 -18   5   -4.46   13.12
   6  19   5   31.40    7.74
  -6 -19   5   28.40   10.01
   6  19   5   39.42    9.57
   6 -19   5   36.20   10.32
   6  19  -5   42.56    9.23
  -7   0  -5    0.83    1.00
   7   0   5    0.20    0.92
  -7   1  -5  173.85   12.56
   7   1   5  177.23   12.51
  -7  -1  -5  170.97   12.54
   7  -1   5  167.43   12.52
   7   2   5  132.14    9.77
  -7   2  -5  137.47    9.86
  -7  -2  -5  131.38    9.82
  -7  -3   5  261.99   19.45
  -7   3  -5  295.20   19.83
   7   3   5  265.65   19.62
  -7  -3  -5  272.20   19.63
  -7   3   5  261.35   19.53
   7  -3   5  276.96   19.66
  -7   4  -5  275.85   18.19
  -7  -4   5  245.70   17.95
   7   4   5  250.16   18.04
   7   4   5  225.88   18.03
  -7  -4  -5  255.49   18.38
  -7   4   5  239.25   18.02
   7  -4   5  257.47   18.14
   7   5   5   38.98    3.57
  -7   5  -5   44.21    3.88
  -7  -5   5   43.64    3.48
   7   5   5   40.59    3.64
  -7   5   5   42.87    3.63
   7  -5   5   41.61    3.80
  -7   6  -5   39.63    4.02
   7   6   5   45.25    3.74
  -7  -6   5   47.79    3.69
   7   6   5   46.62    3.74
   7   6  -5   40.76    3.12
   7  -6   5   41.48    4.00
  -7   6   5   33.34    3.73
   7   6  -5   41.89    3.13
  -7   7  -5  175.68   13.88
   7   7   5  211.10   13.70
  -7  -7   5  184.93   13.71
   7   7   5  175.93   13.72
  -7   7   5  189.35   13.77
   7   7  -5  188.56   13.43
   7  -7   5  173.13   13.78
   7   7  -5  188.72   13.46
  -7   8  -5    2.59    2.18
   7   8   5    2.51    1.92
  -7  -8   5    5.99    1.90
   7   8   5    4.27    1.66
   7   8  -5    4.26    1.29
  -7   8   5    4.56    1.93
   7  -8   5    2.96    2.02
  -7   9  -5   78.98    6.64
  -7  -9   5   63.45    6.32
   7   9   5   74.85    6.12
   7   9   5   81.66    6.32
   7  -9   5   91.33    6.64
   7   9  -5   62.38    6.25
  -7   9   5   70.83    6.28
   7  10   5   -0.75    2.42
  -7 -10   5    3.14    2.39
  -7  10  -5    5.14    2.71
   7  10   5    5.85    2.12
   7 -10   5    3.18    2.84
   7  10  -5    1.72    1.85
  -7  10   5    2.00    2.67
   7  11   5   21.59    3.54
   7  11   5   21.03    3.05
  -7  11  -5   17.18    3.63
  -7 -11   5   27.83    3.73
  -7  11   5   32.12    3.84
   7 -11   5   14.62    3.71
   7  11  -5   24.07    2.99
  -7  12  -5   55.94    6.08
   7  12   5   47.92    6.18
  -7 -12   5   52.02    6.07
   7  12   5   46.58    5.41
   7  12  -5   52.54    5.42
   7 -12   5   55.51    6.04
  -7  12   5   65.02    6.09
   7  13   5    1.10    3.74
  -7  13  -5    6.44    4.22
   7  13   5    2.47    3.00
  -7  13   5   -3.98    3.60
   7  13  -5    0.33    3.03
   7 -13   5    2.34    3.95
  -7 -14   5   51.07    6.23
  -7  14  -5   47.58    6.08
   7  14   5   46.37    5.88
   7  14   5   50.13    5.93
   7  14  -5   53.27    6.34
  -7  14   5   38.34    5.89
   7  15   5  140.24   11.12
  -7 -15   5  125.09   12.21
   7  15   5  125.02   11.92
  -7  15  -5  112.31   12.37
   7  15  -5  140.51   11.35
   7 -15   5  113.25   12.32
  -7  15   5  148.91   11.93
  -7 -16   5   10.36    7.55
  -7  16  -5   18.97    6.40
   7  16   5    0.41    5.82
   7  16  -5    9.10    4.85
   7 -16   5    3.51    6.33
  -7  16   5    8.16    5.87
   7  17   5   19.57    5.52
   7  17   5    9.58    6.90
  -7  17  -5   18.24    7.20
  -7 -17   5   16.94    7.44
  -7  17   5   16.68    6.98
   7 -17   5   14.54    7.61
   7  17  -5   30.32    6.07
  -7  18  -5   11.73    7.98
   7  18   5   27.26    8.04
  -7 -18   5   16.41    8.58
   7  18  -5   33.96    7.16
  -7  18   5   27.23    8.43
  -7  19  -5    0.56    9.50
  -7 -19   5   -4.28    9.61
   7  19   5    1.60    7.28
   7  19   5    5.55    9.16
   7 -19   5    2.12    9.83
  -7  19   5    4.32    9.56
   8   0   5    1.64    0.97
  -8   0  -5    3.09    1.11
  -8   1  -5  264.49   19.37
   8   1   5  267.14   19.30
   8  -1   5  262.43   19.33
  -8  -1  -5  277.89   19.36
  -8   2  -5   60.72    5.34
   8   2   5   72.28    5.23
   8  -2   5   63.20    5.76
  -8  -2  -5   76.30    5.33
  -8   3  -5  154.26   12.24
  -8  -3   5  173.44   11.97
   8   3   5  164.51   12.13
   8   3   5  172.17   12.14
   8  -3   5  165.33   12.23
  -8   3   5  169.26   12.08
  -8  -3  -5  166.39   12.21
   8   4   5   71.83    5.35
  -8   4  -5   75.80    5.58
  -8  -4   5   66.92    5.17
   8   4   5   66.13    5.32
  -8   4   5   67.83    5.29
  -8  -4  -5   71.40    5.40
   8  -4   5   64.60    5.47
   8   5   5   90.83    6.56
   8   5   5   80.78    6.55
  -8  -5   5   82.18    6.46
  -8   5  -5   89.20    6.81
   8  -5   5   85.54    6.72
  -8   5   5   87.17    6.60
  -8  -5  -5   85.79    6.55
  -8   6  -5    0.35    1.76
   8   6   5   -0.91    1.41
  -8  -6   5    1.48    1.34
   8   6   5   -2.40    1.41
  -8   6   5   -2.24    1.38
   8  -6   5   -2.08    1.65
   8   7   5    3.67    1.67
  -8   7  -5    7.67    2.17
  -8  -7   5    4.47    1.66
   8   7   5    2.46    1.67
   8   7  -5    2.21    0.73
   8   7  -5    2.44    0.60
   8  -7   5    2.93    1.91
  -8   7   5    1.66    1.72
  -8   8  -5    1.62    2.23
  -8  -8   5   -3.16    1.76
   8   8   5    0.80    1.74
   8   8   5    0.76    1.88
   8   8  -5    2.06    1.06
  -8   8   5   -0.27    1.88
   8   8  -5    2.28    0.98
   8  -8   5    1.07    2.17
   8   9   5   16.69    2.72
  -8  -9   5   26.19    2.99
   8   9   5   22.34    2.99
  -8   9  -5   24.00    3.42
   8  -9   5   36.32    4.08
   8   9  -5   19.26    2.64
  -8   9   5   24.52    3.26
   8  10   5   22.68    3.22
  -8  10  -5   29.03    3.83
   8  10   5   34.04    4.14
  -8 -10   5   29.95    3.66
  -8  10   5   27.46    3.71
   8  10  -5   35.51    3.10
   8 -10   5   26.56    3.86
  -8  11  -5   86.82    8.39
   8  11   5   99.09    8.34
   8  11   5  104.39    8.03
  -8 -11   5   88.75    8.30
   8  11  -5  101.40    7.78
  -8  11   5   90.48    8.28
   8 -11   5  106.53    8.39
   8  11  -5   95.52    7.54
   8  12   5   -0.39    2.70
   8  12   5   -1.44    3.25
  -8  12  -5   -0.89    3.35
  -8 -12   5    2.07    3.53
   8  12  -5   -0.71    2.51
   8 -12   5   -1.52    3.61
  -8  12   5    0.39    3.43
  -8 -13   5   62.99    7.75
   8  13   5   58.32    6.48
   8  13   5   70.03    7.33
  -8  13  -5   58.98    7.68
  -8  13   5   53.55    7.40
   8 -13   5   64.53    7.65
   8  13  -5   68.47    6.43
  -8  14  -5    2.74    4.75
   8  14   5   -0.73    4.40
   8  14   5    2.02    3.50
  -8 -14   5   -6.07    4.61
   8  14  -5    0.21    3.36
  -8  14   5    1.76    4.37
   8  15   5   62.82    7.46
  -8  15  -5   73.33    7.88
  -8 -15   5   55.72    7.70
   8  15   5   70.40    7.43
  -8  15   5   74.74    8.61
   8  15  -5   57.48    7.61
   8 -15   5   60.75    7.86
   8  16   5   -0.01    5.78
  -8  16  -5    3.93    5.93
   8  16  -5    8.62    4.93
  -8  16   5   -4.66    5.84
   8 -16   5    3.96    6.45
   8  17   5   20.30    5.83
   8  17   5   12.71    6.75
  -8 -17   5   18.40    7.84
  -8  17  -5   13.26    7.61
   8  17  -5   13.93    5.77
   8 -17   5    9.19    7.62
  -8  17   5   21.60    7.56
   8  18   5   13.51    8.23
  -8 -18   5    7.46    8.62
  -8  18  -5   14.83    8.78
   8  18   5    7.95    6.52
  -8  18   5    7.41    8.80
  -9   0  -5    1.08    1.17
   9   0   5   -1.79    0.95
  -9   1  -5  385.32   29.35
   9   1   5  391.76   29.27
   9  -1   5  416.48   29.30
  -9  -1  -5  438.91   29.36
   9   2   5   90.71    6.81
  -9   2  -5   89.08    7.11
  -9   2   5   88.99    6.69
  -9  -2  -5   98.08    6.96
  -9  -3   5   95.71    6.78
   9   3   5   95.91    7.01
  -9  -3   5   94.54    6.80
  -9   3  -5   92.95    7.22
   9   3   5   87.08    6.99
  -9   3   5   89.52    6.96
   9  -3   5  103.57    7.17
  -9   4  -5  151.31   11.76
   9   4   5  156.46   11.56
  -9  -4   5  158.56   11.46
  -9  -4  -5  157.37   11.63
   9  -4   5  163.78   11.70
  -9   4   5  160.83   11.58
  -9  -5   5   38.64    3.31
   9   5   5   40.13    3.44
  -9   5  -5   38.82    3.81
   9   5   5   31.66    3.42
  -9  -5  -5   45.27    3.52
   9  -5   5   37.35    3.69
  -9   5   5   39.41    3.75
   9   6   5  491.61   35.70
  -9   6  -5  498.85   35.89
  -9  -6   5  489.02   35.68
  -9   6   5  476.57   35.76
   9  -6   5  528.42   35.83
  -9   7  -5    5.91    2.33
  -9  -7   5    5.96    1.71
   9   7   5   -0.02    1.69
   9   7   5    2.90    1.70
   9  -7   5    5.29    2.18
  -9   7   5    7.61    1.99
   9   8   5   -1.21    1.89
  -9   8  -5   -0.30    2.34
   9   8   5    0.86    1.90
  -9  -8   5    3.86    1.95
   9  -8   5    2.16    2.25
  -9   8   5    1.21    2.01
  -9  -9   5  281.91   20.90
  -9   9  -5  306.71   21.17
   9   9   5  287.26   20.88
   9   9   5  285.23   20.84
   9   9  -5  289.56   20.48
   9  -9   5  290.34   21.02
   9   9  -5  266.00   20.47
  -9   9   5  275.14   21.00
   9  10   5  223.37   16.05
  -9 -10   5  222.15   16.20
   9  10   5  206.11   16.13
  -9  10  -5  212.69   16.31
   9  10  -5  204.81   15.70
  -9  10   5  222.51   16.36
   9 -10   5  220.65   16.34
  -9  11  -5    3.09    3.49
   9  11   5    3.82    3.01
  -9 -11   5    8.70    3.15
   9  11   5    3.73    2.64
   9 -11   5    6.43    3.45
   9  11  -5    8.07    1.84
  -9  11   5    8.34    3.50
  -9  12  -5   69.15    7.70
   9  12   5   72.50    6.71
   9  12   5   91.53    7.37
  -9 -12   5   65.00    7.27
   9  12  -5   68.39    6.10
   9  12  -5   73.27    6.31
  -9  12   5   65.04    7.67
   9 -12   5   71.02    7.61
   9  13   5    0.67    3.32
   9  13   5   -0.23    3.75
  -9  13  -5   -7.69    4.04
  -9 -13   5   -1.80    3.97
  -9  13   5   11.31    6.52
   9  13  -5   -1.42    2.76
   9  13  -5    1.21    2.41
   9 -13   5   -2.70    4.29
  -9  14  -5    3.19    5.07
  -9 -14   5    1.64    4.61
   9  14   5    4.42    3.79
   9  14   5    2.06    4.53
   9  14  -5    1.57    2.83
   9  14  -5    3.11    3.41
  -9  14   5    9.84    4.88
  -9  15  -5   44.54    7.32
   9  15   5   73.61    7.21
  -9 -15   5   50.04    7.16
   9  15   5   53.39    6.98
   9 -15   5   50.52    7.51
   9  15  -5   56.06    7.07
  -9  15   5   65.83    7.55
  -9 -16   5   13.13    8.19
  -9  16  -5    5.25    6.88
   9  16  -5    5.74    4.71
   9 -16   5   11.54    7.93
  -9  16   5   12.59    6.41
  -9  17  -5   52.48    9.07
  -9 -17   5   47.82    8.78
   9  17   5   36.33    6.94
   9  17   5   42.73    8.07
  -9  17   5   60.60    9.13
   9 -17   5   33.28    8.83
  -9 -18   5   -4.49    9.13
   9  18   5    3.41    7.96
   9 -18   5   -4.97   14.64
  -9  18   5   11.39   10.22
  10   0   5    0.33    1.01
 -10   1  -5  895.13   65.05
  10   1   5  894.73   64.91
  10  -1   5  935.28   64.95
  10   2   5   33.26    2.92
 -10   2  -5   34.78    3.32
  10   2   5   33.29    2.88
  10  -2   5   35.63    3.95
 -10   2   5   35.96    2.79
 -10  -3   5    9.10    1.04
  10   3   5   13.03    1.40
 -10   3  -5    7.00    1.80
 -10  -3   5    8.40    1.13
  10   3   5   12.64    1.39
 -10  -3  -5   13.08    1.77
  10  -3   5   13.24    1.70
 -10   3   5    9.64    1.37
 -10   4  -5    3.59    1.78
  10   4   5    4.32    1.19
  10   4   5    7.42    1.24
 -10  -4   5    0.85    0.96
 -10   4   5    4.06    1.29
  10  -4   5    1.62    1.52
 -10  -4  -5    4.06    1.44
 -10  -5   5    7.61    1.44
 -10   5  -5   13.55    2.26
  10   5   5   11.61    2.32
  10   5   5    7.26    1.55
 -10  -5  -5    9.74    1.76
  10  -5   5   10.20    1.94
 -10   6  -5    1.83    2.08
  10   6   5   -1.30    1.47
  10   6   5    0.17    1.46
 -10  -6   5    0.48    1.42
 -10   6   5    3.10    1.76
  10  -6   5   -0.55    1.89
 -10  -7   5   -2.31    1.62
 -10   7  -5   -1.12    2.17
  10   7   5    0.09    1.70
  10   7   5   -0.84    1.67
  10  -7   5   -0.51    2.08
 -10   7   5    5.02    1.95
  10   8   5   46.66    4.30
  10   8   5   41.98    4.22
 -10   8  -5   37.67    4.97
 -10  -8   5   46.41    4.42
  10  -8   5   36.08    4.67
 -10   8   5   45.42    4.62
 -10  -9   5    9.97    2.62
  10   9   5   11.32    2.52
 -10   9  -5   14.80    3.26
  10   9   5   13.06    2.55
  10  -9   5   12.16    2.95
 -10   9   5    7.95    2.92
 -10  10  -5   22.63    3.82
 -10 -10   5   21.41    3.46
  10  10   5   17.57    3.15
  10  10   5   24.58    3.36
  10  10  -5   22.28    2.25
 -10  10   5   24.60    3.83
  10 -10   5   29.96    3.88
  10  10  -5   22.10    2.24
 -10  11  -5   58.03    6.87
 -10 -11   5   68.11    6.52
  10  11   5   57.29    6.07
  10  11   5   54.21    6.17
  10 -11   5   59.81    6.64
  10  11  -5   63.86    4.94
 -10  11   5   53.60    6.62
  10  11  -5   55.75    4.92
  10  12   5    1.55    3.12
 -10  12  -5    3.22    4.65
  10  12   5   -0.93    3.39
 -10 -12   5    2.34    3.75
 -10  12   5    1.11    3.55
  10  12  -5    2.74    2.04
  10 -12   5   -4.80    3.89
  10  13   5    0.71    3.45
 -10  13  -5   11.15    4.58
  10  13   5    9.19    4.11
 -10 -13   5   12.92    4.40
  10  13  -5    7.86    2.83
  10  13  -5   13.00    2.64
 -10  13   5   17.50    5.06
  10 -13   5   13.91    4.70
  10  14   5    0.13    4.63
  10  14   5   -1.99    3.82
 -10  14  -5    1.03    5.19
 -10 -14   5   -2.79    4.85
  10  14  -5   -0.61    2.86
  10  14  -5    1.96    3.19
 -10  14   5    3.41    5.26
  10  15   5    2.26    4.70
  10  15   5    4.31    5.26
 -10 -15   5   13.14    6.11
 -10  15  -5   14.09    6.19
  10 -15   5   11.15    5.83
 -10  15   5    6.11    5.98
  10  15  -5   12.73    3.85
  10  16   5   43.17    7.02
 -10  16  -5   37.17    7.94
  10  16   5   29.57    6.13
 -10 -16   5   23.12    7.42
 -10  16   5   37.42    7.45
 -10 -17   5  124.37   14.98
 -10  17  -5  144.54   14.87
  10  17   5  146.50   14.30
 -10  17   5  145.95   15.50
  10 -17   5  109.96   14.78
  11   0   5    1.15    1.00
 -11   0  -5    0.70    1.40
  11   1   5    0.35    0.91
 -11   1  -5    1.03    1.47
 -11  -1  -5    3.71    1.44
  11  -1   5    0.91    1.08
 -11   1   5    0.29    0.62
  11   2   5  226.19   17.01
  11   2   5  228.50   17.00
 -11   2  -5  249.37   17.28
  11  -2   5  229.39   17.10
 -11   2   5  238.97   17.02
 -11  -2  -5  247.29   17.21
 -11   3  -5   10.70    2.09
 -11  -3   5   12.94    1.28
 -11  -3   5   11.37    1.33
  11   3   5   12.90    1.46
  11   3   5   11.39    1.42
 -11   3   5   15.51    1.62
 -11  -3  -5   10.61    1.94
  11  -3   5   15.62    1.83
  11   4   5  180.48   12.82
  11   4   5  178.89   12.82
 -11   4  -5  191.65   13.17
 -11  -4   5  176.01   12.78
  11  -4   5  161.57   12.97
 -11  -4  -5  176.05   13.04
 -11   4   5  171.81   12.93
  11   5   5  150.49   10.98
 -11   5  -5  148.46   11.35
 -11  -5   5  154.88   11.39
  11   5   5  152.54   10.96
 -11  -5  -5  133.19   11.13
  11  -5   5  161.06   11.19
 -11   5   5  146.24   11.14
  11   6   5  237.24   17.17
  11   6   5  252.54   17.56
 -11  -6   5  227.48   17.19
 -11   6  -5  220.17   17.48
 -11   6   5  221.58   17.33
 -11  -6  -5  243.94   17.29
  11  -6   5  251.67   17.36
 -11  -7   5   23.28    2.79
 -11   7  -5   22.38    3.35
  11   7   5   25.59    2.99
  11  -7   5   24.29    3.07
 -11   7   5   29.35    3.63
  11   8   5  113.14    9.09
  11   8   5  126.74    9.06
 -11   8  -5  118.94    9.63
 -11  -8   5  119.59    9.20
 -11   8   5  116.67    9.41
  11  -8   5  110.85    9.34
 -11   9  -5  143.93   13.37
 -11  -9   5  174.05   13.13
  11   9   5  176.53   12.99
  11   9   5  171.47   12.95
 -11   9   5  183.63   13.36
  11  -9   5  182.83   13.26
  11  10   5   10.25    2.97
 -11 -10   5    8.38    3.20
 -11  10  -5   23.18    3.92
  11  10   5   14.56    2.88
  11 -10   5   21.81    3.71
 -11  10   5   12.40    3.47
 -11  11  -5   18.95    4.35
  11  11   5   17.80    3.53
  11  11   5   26.05    3.62
 -11 -11   5   24.93    4.03
  11 -11   5   21.46    4.21
 -11  11   5   16.93    4.04
  11  12   5   54.76    5.98
  11  12   5   44.18    5.08
 -11  12  -5   36.19    5.80
 -11 -12   5   40.54    5.48
  11 -12   5   44.95    5.49
  11  12  -5   40.41    3.85
 -11  12   5   60.66    7.01
  11  12  -5   44.33    3.84
 -11 -13   5    0.91    4.43
  11  13   5    3.45    3.96
 -11  13  -5    2.40    4.66
  11  13   5    0.81    3.86
 -11  13   5    0.02    4.68
  11  13  -5    2.39    2.30
  11 -13   5    3.36    4.48
  11  14   5   16.75    4.87
 -11  14  -5   16.64    5.85
 -11 -14   5   23.56    5.75
  11  14   5    5.71    4.48
 -11  14   5   18.73    5.70
  11  14  -5   17.76    4.34
  11  15   5  115.99   11.74
 -11 -15   5  152.33   12.94
 -11  15  -5  156.90   13.71
  11  15   5  118.78   12.09
  11 -15   5  127.16   12.83
 -11  15   5  106.49   13.31
 -11 -16   5   41.14    7.75
 -11  16  -5   39.45    8.32
  11  16   5   32.20    6.90
 -11  16   5   30.17    8.10
 -11  17  -5    1.27    8.38
 -11  17   5    3.46    8.24
  11 -17   5   -5.41    7.95
  12   0   5    0.78    0.81
 -12   0   5   -0.26    0.50
 -12   0  -5    0.56    1.56
  12   1   5   44.35    3.23
  12   1   5   40.83    3.23
 -12   1  -5   38.13    3.95
 -12  -1  -5   46.49    3.85
 -12   1   5   40.83    3.27
  12  -1   5   41.80    3.41
  12   2   5   96.82    7.08
  12   2   5   99.12    7.08
 -12   2  -5   90.20    7.58
 -12  -2  -5   92.79    7.52
 -12   2   5  102.36    7.23
  12  -2   5  100.33    7.28
 -12  -3   5  106.62    7.58
  12   3   5  105.73    7.59
 -12  -3   5  101.13    7.59
 -12   3  -5  102.33    8.17
  12   3   5  101.23    7.60
 -12   3   5  102.30    7.82
 -12  -3  -5  112.28    8.11
 -12  -4   5   36.91    2.96
 -12   4  -5   37.86    4.00
 -12  -4   5   35.81    3.14
  12   4   5   35.41    3.03
  12   4   5   37.75    3.06
 -12   4   5   39.73    3.55
 -12  -4  -5   33.73    3.77
  12  -4   5   41.11    3.57
  12   5   5    4.22    1.21
  12   5   5    2.95    1.26
 -12   5  -5    4.97    2.34
 -12   5   5    7.86    1.88
 -12  -5  -5   11.05    1.89
  12  -5   5    1.41    1.77
  12   6   5    2.04    1.40
 -12  -6   5    2.30    1.68
  12   6   5    3.33    1.39
 -12   6  -5   -1.46    2.37
 -12  -6  -5    5.34    1.92
 -12   6   5    7.23    2.09
  12  -6   5    1.69    1.98
 -12  -7   5  132.30    9.58
 -12   7  -5  121.53   10.03
  12   7   5  119.24    9.39
  12  -7   5  125.02    9.73
 -12   7   5  126.87    9.85
 -12   8  -5    9.45    3.18
  12   8   5    8.25    2.04
 -12  -8   5   10.69    2.50
 -12   8   5   16.92    2.93
  12  -8   5    4.24    2.67
 -12   9  -5  197.93   15.95
  12   9   5  208.93   15.31
  12   9   5  204.59   15.33
 -12  -9   5  193.70   15.53
 -12   9   5  216.56   15.78
  12  -9   5  219.34   15.70
  12  10   5  121.38    9.88
 -12 -10   5  114.30   10.18
  12  10   5  123.84    9.89
 -12  10  -5  127.96   10.82
  12 -10   5  142.79   10.47
 -12  10   5  122.04   10.55
 -12  11  -5   -2.01    4.09
  12  11   5    2.00    3.00
  12  11   5   -3.80    2.82
 -12 -11   5   -3.36    3.42
 -12  11   5   -3.35    3.64
  12 -11   5   -2.21    3.68
 -12  12  -5   21.54    4.97
  12  12   5   10.16    3.66
  12  12   5   24.79    3.93
 -12 -12   5   14.76    4.53
 -12  12   5   16.28    4.94
  12 -12   5   22.80    4.67
  12  13   5   45.24    5.43
 -12 -13   5   48.11    6.20
 -12  13  -5   50.14    6.59
  12  13   5   60.00    6.77
  12 -13   5   34.02    6.02
 -12  13   5   38.76    6.46
  12  14   5   -3.13    4.50
 -12  14  -5   -2.28    6.08
  12  14   5    4.98    4.61
 -12 -14   5    1.67    5.54
 -12  14   5    0.71    5.98
 -12 -15   5   22.44    6.84
  12  15   5   20.24    5.84
 -12  15  -5   32.52    7.76
 -12  15   5   24.37    7.10
  12 -15   5   37.21    7.03
 -12  16  -5   29.30    8.80
 -12 -16   5   47.39    8.71
 -12  16   5   47.42    9.02
 -12 -17   5    2.68    9.95
 -12  17  -5    0.90   12.88
 -12  17   5    2.92    8.67
  12 -17   5    0.31    8.37
 -13   0  -5   -1.88    1.68
 -13   0   5    0.70    0.76
 -13  -1   5  107.88    7.81
 -13   1  -5  109.51    8.40
  13  -1   5   98.27    7.83
 -13   1   5  111.50    7.96
 -13  -1  -5  118.45    8.37
 -13   2  -5  276.11   18.93
 -13  -2   5  265.00   18.48
 -13  -2   5  243.28   18.48
  13  -2   5  251.00   18.57
 -13   2   5  257.46   18.64
 -13  -2  -5  258.78   18.85
 -13  -3   5    0.89    0.86
 -13  -3   5   -0.17    0.88
 -13   3  -5    0.35    2.05
 -13   3   5   -1.05    1.40
 -13  -3  -5    2.11    1.89
  13  -3   5   -1.40    1.22
 -13   4  -5  133.32    9.78
 -13  -4   5  120.57    9.21
 -13  -4   5  119.87    9.13
 -13   4   5  122.02    9.60
 -13  -4  -5  135.52    9.65
 -13   5  -5   13.46    2.80
 -13  -5   5   18.53    1.99
  13  -5   5   12.59    2.21
 -13  -5  -5   14.88    2.43
 -13   5   5   16.03    2.42
  13   6   5    4.78    1.13
 -13  -6   5    4.42    1.82
  13   6   5    6.36    1.22
 -13   6  -5    3.10    2.76
 -13  -6  -5    8.25    2.17
 -13   6   5    6.39    2.27
  13  -6   5    2.61    2.08
 -13   7  -5    4.34    3.01
  13   7   5    2.11    1.44
 -13  -7   5    1.31    2.02
  13   7   5    2.15    1.36
 -13   7   5    3.26    2.53
  13  -7   5    0.96    2.31
 -13   8  -5    0.90    3.09
 -13  -8   5    0.79    2.38
  13   8   5   -1.14    1.70
  13  -8   5    0.37    2.56
 -13   8   5   -0.37    2.71
  13   9   5   75.12    7.46
  13   9   5   77.49    6.25
 -13   9  -5   66.39    7.58
 -13  -9   5   75.27    6.96
  13  -9   5   65.38    7.04
 -13   9   5   91.20    7.38
  13  10   5   70.78    6.66
  13  10   5   84.68    6.62
 -13  10  -5   75.04    7.74
 -13 -10   5   77.51    7.44
 -13  10   5   77.74    7.83
  13 -10   5   71.78    7.36
 -13 -11   5   -0.64    3.77
  13  11   5    8.42    2.82
  13  11   5    0.31    2.94
 -13  11  -5    6.67    5.40
 -13  11   5    1.96    4.11
  13 -11   5    3.60    3.78
 -13  12  -5   33.48    6.05
  13  12   5   31.26    4.27
  13  12   5   27.48    4.25
  13 -12   5   41.44    5.34
 -13 -13   5   -1.75    5.07
 -13  13  -5    1.71    5.78
  13  13   5    4.30    3.98
  13  13   5   -3.01    4.13
  13 -13   5    2.33    4.92
 -13  13   5    1.22    5.62
 -13 -14   5  140.97   12.90
 -13  14  -5  122.87   14.00
 -13  14   5  137.00   12.97
 -13  15  -5   26.41    8.10
  13 -15   5   44.81    7.67
 -13  15   5   37.09    8.31
 -13  16  -5   10.42    8.62
 -13 -16   5    7.69    8.20
 -13  16   5    7.80    8.03
  13 -16   5   -1.08    8.71
 -14   0  -5   -0.95    1.90
 -14   0   5   -1.98    0.95
 -14   1  -5   61.58    5.69
 -14  -1   5   63.12    4.89
 -14  -1  -5   66.49    5.66
 -14   1   5   70.41    5.08
 -14   2  -5   68.91    5.93
 -14  -2   5   71.00    5.05
 -14  -2  -5   61.38    5.80
 -14   2   5   66.48    5.37
 -14   3  -5   36.52    4.12
 -14  -3   5   32.40    2.95
  14  -3   5   36.64    2.95
 -14  -3  -5   34.18    4.13
 -14   3   5   35.40    3.54
 -14  -4   5  296.45   20.71
 -14   4  -5  266.81   21.15
 -14  -4   5  285.78   20.76
 -14   4   5  297.57   21.07
 -14  -4  -5  282.72   21.07
  14  -4   5  296.69   20.79
 -14  -5   5   48.54    4.17
 -14   5  -5   47.51    5.29
 -14   5   5   49.77    4.76
 -14  -5  -5   43.70    4.74
  14  -5   5   47.09    4.29
 -14   6  -5   82.81    7.36
 -14  -6   5   76.80    6.50
 -14   6   5   88.09    6.95
  14  -6   5   76.52    6.57
 -14  -6  -5   79.48    6.85
 -14   7  -5  172.69   13.89
 -14  -7   5  189.18   13.36
  14  -7   5  173.16   13.39
 -14   7   5  176.82   13.67
  14   8   5    6.74    1.20
 -14  -8   5    5.70    2.63
 -14   8  -5    7.22    3.70
  14  -8   5    9.15    2.78
 -14   8   5   -0.49    3.12
  14   9   5  257.09   18.98
  14   9   5  271.77   19.01
 -14  -9   5  253.12   19.53
 -14   9  -5  277.57   20.09
  14  -9   5  269.34   19.59
 -14   9   5  247.69   19.88
 -14  10  -5   97.13   10.02
 -14 -10   5  102.43    9.27
  14  10   5  100.41    8.22
 -14  10   5  115.71    9.95
  14 -10   5  114.81    9.34
  14  11   5   28.88    3.47
 -14  11  -5   37.19    5.47
 -14 -11   5   27.03    4.77
 -14  11   5   35.56    5.33
  14 -11   5   21.55    4.68
 -14 -12   5    7.53    5.08
 -14  12  -5    5.46    5.53
  14  12   5    1.61    3.26
  14 -12   5    6.19    4.58
 -14  12   5    0.13    5.05
 -14 -13   5   11.07    5.67
 -14  13  -5   35.05    7.00
 -14  13   5   17.63    6.53
  14 -13   5   41.40    7.01
 -14  14  -5    1.83    6.96
 -14 -14   5   -6.16    6.12
 -14  14   5    4.09    6.71
 -14  15  -5   -0.49    7.63
 -14 -15   5    0.00    7.41
 -14  15   5    3.73    7.57
 -15   0   5   -0.27    1.19
 -15   0  -5    2.82    2.17
 -15   1  -5  107.24    8.62
 -15  -1   5  104.68    7.92
 -15   1   5  115.78    8.10
 -15  -1  -5  102.88    8.55
 -15  -2   5   19.24    2.09
 -15   2  -5   18.48    2.96
 -15   2   5   19.62    2.31
 -15  -2  -5   22.42    2.92
 -15  -3   5    2.72    1.24
 -15   3  -5   -0.36    2.52
 -15  -3  -5    4.04    2.44
 -15   3   5    2.20    1.84
 -15  -4   5   11.86    1.52
 -15   4  -5    8.62    2.90
 -15  -4  -5    4.84    2.52
 -15   4   5   13.88    2.35
 -15   5  -5    7.18    2.99
  15  -5   5    8.48    1.69
 -15  -5  -5   10.68    2.57
 -15   5   5   11.81    2.56
 -15  -6   5   62.24    4.81
 -15   6  -5   51.63    5.91
 -15  -6  -5   46.43    5.26
 -15   6   5   49.02    5.48
  15  -6   5   46.75    4.67
 -15  -7   5    3.34    2.32
 -15   7  -5   -1.73    3.42
  15  -7   5   -2.06    2.18
 -15   7   5    4.27    2.96
 -15   8  -5   58.52    6.10
 -15  -8   5   48.68    5.54
  15  -8   5   45.76    5.43
 -15   8   5   58.04    6.36
 -15  -9   5   13.23    3.48
 -15   9  -5   11.16    4.43
  15  -9   5   12.77    3.40
 -15   9   5   20.33    4.19
 -15  10  -5  146.71   12.64
 -15 -10   5  140.61   11.76
  15 -10   5  127.95   11.61
 -15  10   5  159.34   12.39
 -15  11  -5   -0.45    5.38
 -15 -11   5    4.25    4.19
 -15  11   5    6.86    5.41
  15 -11   5    2.76    4.09
 -15 -12   5   43.41    6.52
 -15  12  -5   57.92    7.56
 -15  12   5   53.07    7.23
  15 -12   5   51.19    6.31
 -15 -13   5    6.25    5.92
 -15  13  -5   17.20    6.79
 -15  13   5   10.95    6.57
 -15  14  -5    3.95    7.44
 -15 -14   5    1.20    6.79
 -15  14   5   -3.09    7.45
 -15  15  -5    7.78    8.95
 -15  15   5    5.35    8.52
 -16   0  -5    0.67    2.45
 -16   0   5   -0.44    1.42
 -16   1  -5  204.28   15.15
 -16  -1   5  192.57   14.60
 -16   1   5  205.02   14.74
 -16  -1  -5  205.99   15.10
 -16   2  -5   62.92    6.28
 -16  -2   5   71.97    5.26
 -16  -2  -5   64.48    6.23
 -16   2   5   65.55    5.61
 -16   3  -5    6.23    2.95
 -16  -3   5   10.06    1.65
 -16  -3  -5    8.38    2.79
 -16  -4   5   74.95    5.84
 -16   4  -5   92.84    7.12
 -16  -4  -5   64.96    6.76
 -16   4   5   72.80    6.52
 -16   5  -5  102.50    8.77
 -16   5   5   97.50    8.25
 -16  -5  -5   96.88    8.21
 -16   6  -5    3.98    3.45
 -16  -6  -5    0.96    2.72
 -16   6   5   -0.96    2.86
 -16   7  -5   24.37    4.41
 -16   7   5   22.57    3.88
  16  -7   5   19.11    2.73
 -16   8  -5   42.43    5.26
  16  -8   5   31.62    3.59
 -16   8   5   20.94    4.50
 -16   9  -5   31.11    6.45
 -16   9   5   17.32    4.75
  16  -9   5   20.75    3.60
 -16  10  -5   97.65   10.59
 -16  10   5   95.86   10.45
  16 -10   5  114.30    9.29
 -16  11  -5   84.23   10.55
 -16  11   5   91.49   10.08
 -16  12  -5    6.14    6.42
 -16  12   5    1.67    6.20
 -16  13  -5   19.63    8.06
 -16  13   5   33.79    7.80
 -16  14  -5    7.47    8.68
 -16  14   5   13.64    8.46
 -17   0   5   -1.04    1.60
 -17   0  -5    4.25    2.80
 -17  -1   5   43.82    3.89
 -17   1  -5   41.18    5.18
 -17  -1  -5   55.97    5.26
 -17   1   5   37.67    4.18
 -17   2  -5   94.24    8.38
 -17  -2   5  105.08    7.46
 -17   2   5   99.58    7.79
 -17  -2  -5   85.74    8.34
 -17  -3   5    0.96    1.63
 -17   3  -5    1.39    3.08
 -17   3   5    0.82    2.28
 -17  -3  -5   -0.81    2.95
 -17  -4   5   80.13    6.26
 -17   4  -5   72.33    7.57
 -17  -4  -5   82.30    7.35
 -17   4   5   82.90    7.06
 -17   5  -5   -4.89    3.47
 -17   5   5    0.78    2.90
 -17  -5  -5   -0.48    2.94
 -17   6  -5  169.99   13.29
 -17   6   5  158.69   12.95
 -17  -6  -5  163.61   12.79
 -17   7  -5   15.69    4.46
 -17   7   5   12.98    3.90
 -17   8  -5   -1.46    4.56
 -17   8   5    1.53    4.05
 -17   9  -5   30.53    5.71
 -17   9   5   26.97    5.39
 -17  10  -5   25.58    6.13
 -17  10   5   12.71    5.63
 -17  11  -5    2.32    6.30
 -17  11   5    2.48    5.78
 -17  12  -5   19.61    7.77
 -17  12   5   29.06    7.21
 -17  13  -5    5.04    8.07
 -17  13   5    6.22    7.75
 -18   0   5    1.42    1.91
 -18   0  -5    0.16    3.09
 -18  -1   5   49.51    4.71
 -18   1  -5   54.08    6.03
 -18   1   5   56.32    4.99
 -18  -1  -5   54.84    5.96
 -18  -2   5    2.99    1.82
 -18   2  -5    3.34    3.39
 -18  -2  -5    1.44    3.22
 -18   3  -5   30.46    4.54
 -18  -3   5   27.97    3.48
 -18  -3  -5   25.68    4.22
 -18   3   5   32.22    3.63
 -18   4  -5  117.50    9.96
 -18  -4   5  120.60    8.56
 -18  -4  -5   96.57    9.60
 -18   4   5  109.05    9.33
 -18   5  -5    7.15    4.13
 -18   5   5    5.41    3.30
 -18  -5  -5   -4.43    3.32
 -18   6  -5   -2.36    4.33
 -18   6   5    0.60    3.59
 -18  -6  -5    4.08    3.52
 -18   7  -5    4.90    4.74
 -18   7   5   13.20    4.26
 -18   8  -5   10.69    6.30
 -18   8   5   22.84    5.00
 -18   9  -5   -1.57    5.49
 -18   9   5    5.13    5.02
 -18  10  -5   86.16   11.49
 -18  10   5  119.28   14.10
 -18  11  -5   35.51    7.67
 -18  11   5   31.04    7.17
 -18  12  -5    7.45    8.03
 -18  12   5    9.51    7.41
 -19   0   5    2.41    2.27
 -19   0  -5    0.85    3.61
 -19   1  -5    4.93    3.71
 -19  -1   5    4.78    2.21
 -19  -1  -5    5.35    3.67
 -19   1   5    6.27    3.67
 -19  -2   5  101.75    9.03
 -19   2  -5  119.33   10.18
 -19  -2  -5  143.53   10.28
 -19   2   5  117.03    9.42
 -19   3  -5  124.77   10.99
 -19  -3   5  129.28    9.72
 -19   3   5  123.66   10.28
 -19  -3  -5  129.63   10.81
 -19  -4   5   32.68    4.13
 -19   4  -5   23.98    4.98
 -19   4   5   31.63    4.20
 -19  -4  -5   19.32    4.42
 -19   5  -5   15.17    4.90
 -19   5   5   12.71    3.89
 -19  -5  -5   14.58    4.05
 -19   6  -5    4.37    5.05
 -19  -6  -5   11.67    3.98
 -19   6   5   14.49    4.28
 -19   7   5   78.89    8.94
 -19   8  -5    4.16    5.88
 -19   8   5    1.98    5.06
 -19   9  -5    9.39    6.37
 -19   9   5   14.94    5.90
 -19  10  -5    3.23    7.17
 -19  10   5    4.45    6.42
 -19  11  -5   30.09    8.58
 -19  11   5   34.86    8.08
 -20   0  -5    0.95    4.00
 -20   1  -5    7.94    4.34
 -20  -1  -5   13.41    4.33
 -20   2  -5   50.21    5.84
 -20  -2  -5   43.27    5.82
 -20   3  -5   49.23    5.76
 -20  -3  -5   30.28    5.26
 -20   4  -5   15.67    5.11
 -20  -4  -5    9.83    4.27
 -20   5  -5   34.19    5.83
 -20  -5  -5   24.05    4.97
 -20  -6  -5    0.54    4.31
 -20   7  -5   11.26    6.29
 -20   8  -5   -1.98    6.57
 -20   9  -5   62.13    8.95
 -20  10  -5   71.01   10.05
 -21   0  -5   -1.43    4.60
 -21   1  -5   20.85    5.19
 -21  -1  -5   19.42    5.17
 -21   2  -5   56.74    6.89
 -21  -2  -5   59.83    6.91
 -21   3  -5   47.86    6.49
 -21  -3  -5   41.06    6.15
 -21   4  -5   77.52    9.70
 -21   6  -5    2.33    6.28
 -21   7  -5   10.23    6.99
 -21   8  -5    3.29    7.55
   0   0  -6    8.05    6.62
   0   0   6   10.60    6.29
   0  -1   6   -1.11    0.73
   0   1  -6   -0.84    0.63
   0   1   6   -0.62    0.65
   0  -2   6    9.17    1.21
   0   2  -6    9.64    1.17
   0   2   6   13.26    1.28
   0  -3   6   -0.55    0.86
   0   3  -6   -1.02    0.76
   0   4  -6  169.91   12.50
   0  -4   6  173.94   12.53
   0   5  -6   -0.05    1.06
   0   5   6   -0.53    1.01
   0  -5   6    0.57    1.21
   0  -6   6   68.57    5.48
   0   6   6   66.12    5.47
   0   6  -6   73.71    5.50
   0   7  -6    0.71    1.34
   0   7   6    0.74    1.44
   0  -7   6    0.62    1.60
   0  -8   6  141.24   10.24
   0   8   6  129.53   10.15
   0   8  -6  134.31   10.14
   0  -9   6   -2.29    1.93
   0   9  -6   -0.91    1.84
   0   9   6   -2.35    1.80
   0  10   6   38.19    4.13
   0  10  -6   28.43    3.80
   0 -10   6   36.26    4.37
   0 -11   6   -3.08    2.67
   0  11   6   -5.34    2.52
   0  11  -6    0.80    2.45
   0  12   6   79.22    6.81
   0  12  -6   63.79    6.63
   0 -12   6   62.98    6.87
   0  13  -6    1.04    3.00
   0  13   6    0.51    3.14
   0  14   6   50.36    5.97
   0  14  -6   53.39    6.77
   0  15  -6    4.85    5.01
   0  15   6   -4.90    4.16
   0 -16   6   63.23    8.56
   0  16   6   94.78    9.88
   0  16  -6   86.43    9.71
   0  17   6    1.15    5.75
   0 -17   6   -4.02    6.17
   0  17  -6    1.27    6.14
   0  18  -6    1.57    7.17
   0 -18   6    3.94    8.31
   0  18   6   -0.42    6.81
   0  19  -6    5.08    8.42
   0  19   6   -8.86    8.42
   0 -19   6    0.73    8.24
  -1   0   6  109.15    7.95
   1   0  -6  108.66    7.93
  -1   0  -6  109.23    8.02
   1   0   6  111.88    8.02
  -1  -1   6    8.46    1.02
   1   1   6   12.73    1.34
  -1   1  -6    7.11    1.06
  -1  -1  -6   12.70    1.18
   1  -1   6    9.39    1.17
   1   1  -6    9.34    1.00
  -1   1   6    5.66    0.89
  -1  -2   6   -0.69    0.76
   1   2   6    1.24    0.74
  -1   2  -6    0.39    0.76
   1  -2   6   -1.11    0.82
   1   2  -6   -1.07    0.65
  -1  -3   6   31.89    2.54
  -1   3  -6   30.31    2.53
   1   3   6   26.94    2.55
   1   3  -6   29.56    2.47
   1  -3   6   29.61    2.73
  -1  -4   6    4.39    1.25
  -1   4  -6    3.04    1.17
   1  -4   6    5.83    1.17
   1   4  -6    6.50    1.06
  -1  -5   6  364.04   26.83
   1   5   6  356.71   26.84
  -1   5  -6  373.81   26.85
  -1   5   6  396.69   26.85
   1   5  -6  370.29   26.81
   1  -5   6  374.86   26.87
  -1   6  -6  397.38   29.27
   1   6   6  395.70   29.26
  -1  -6   6  409.35   29.27
  -1   6   6  411.99   29.25
   1  -6   6  403.35   29.28
   1   6  -6  418.43   29.33
   1   7   6   35.22    3.70
  -1  -7   6   51.07    3.83
  -1   7  -6   37.37    3.63
   1  -7   6   42.58    3.74
  -1   7   6   41.78    3.62
   1   7  -6   33.74    3.62
   1   8   6  378.85   26.71
  -1   8  -6  375.07   26.71
  -1  -8   6  335.68   26.69
   1   8  -6  379.64   26.68
   1  -8   6  388.78   26.79
  -1   8   6  353.98   26.71
  -1   9  -6   12.42    2.20
   1   9   6    9.46    2.11
  -1  -9   6   10.52    2.25
   1   9  -6    8.66    2.11
   1  -9   6    6.66    2.19
   1  10   6   58.83    4.81
  -1 -10   6   43.66    4.94
  -1  10  -6   42.87    4.75
  -1  10   6   47.46    4.75
   1 -10   6   42.81    4.94
   1  10  -6   38.52    4.37
  -1  11  -6   43.32    5.23
   1  11   6   45.30    5.48
  -1 -11   6   52.69    5.68
   1  11  -6   58.71    5.46
  -1  11   6   58.99    5.51
   1 -11   6   68.21    5.77
  -1 -12   6  392.96   29.35
  -1  12  -6  358.78   29.16
   1  12   6  398.75   29.31
   1 -12   6  405.31   29.36
   1  12  -6  430.63   29.29
  -1  12   6  413.09   29.33
   1  13   6   -2.38    3.23
  -1  13  -6    7.21    3.44
   1  13  -6    3.95    3.33
  -1  13   6   -1.50    3.13
  -1 -14   6   -1.68    3.66
  -1  14  -6    3.25    3.85
   1  14   6    6.14    3.79
   1  14  -6   -1.30    3.49
  -1  14   6   -0.31    3.77
  -1  15  -6    4.94    5.18
  -1 -15   6    6.90    4.71
   1  15   6   -1.07    4.45
  -1  15   6   -4.05    4.23
   1  15  -6    4.65    4.53
  -1 -16   6   27.40    6.20
  -1  16  -6   19.93    5.44
   1  16   6   24.56    5.84
   1 -16   6   14.79    6.15
  -1  16   6   38.00    6.27
   1  16  -6   24.33    5.59
  -1  17  -6   -3.00    5.62
   1  17   6   15.15    5.91
  -1 -17   6    4.62    6.07
   1  17  -6    5.60    5.58
   1 -17   6    0.36    6.36
  -1  17   6   11.39    6.12
  -1  18  -6    4.91    6.89
  -1 -18   6    4.61    8.22
   1  18   6   12.08    7.43
   1  18  -6   19.17    6.71
  -1  18   6   12.25    6.98
   1 -18   6   12.56    8.54
   1  19   6    7.36    8.89
  -1 -19   6   15.50    8.81
  -1  19  -6    5.09    7.85
   1 -19   6    4.11    8.23
   1  19  -6   15.68    8.09
  -1  19   6   -5.90    8.27
   2   0   6  606.30   42.50
  -2   0   6  592.48   42.42
  -2   0  -6  583.17   42.49
  -2  -1   6  318.62   23.91
  -2   1  -6  355.52   23.99
   2   1   6  320.83   23.97
   2  -1   6  322.86   23.98
  -2  -1  -6  351.63   23.99
   2   1  -6  335.16   23.89
   2   2   6  152.62   10.12
  -2   2  -6  130.88   10.12
  -2  -2   6  129.83   10.04
   2  -2   6  135.32   10.13
  -2  -2  -6  144.74   10.10
   2   2  -6  139.80   10.01
  -2   3  -6  295.10   20.53
   2   3   6  301.37   20.57
  -2  -3   6  276.95   20.46
   2   3  -6  273.96   20.42
   2  -3   6  277.05   20.53
  -2   4  -6   44.24    3.91
  -2  -4   6   48.75    3.85
   2   4   6   52.31    3.82
   2   4  -6   48.41    3.80
   2  -4   6   50.64    3.96
  -2  -5   6  444.39   31.13
   2  -5   6  428.00   31.16
   2   5  -6  440.63   31.08
  -2   5   6  418.89   31.11
  -2  -6   6  134.31   10.54
   2   6   6  143.16   10.52
  -2   6  -6  141.74   10.60
   2  -6   6  137.87   10.57
   2   6  -6  146.86   10.49
  -2   6   6  149.14   10.55
   2   7   6    4.80    1.55
  -2   7  -6    1.50    1.51
   2   7  -6    0.84    1.28
   2  -7   6    0.15    1.66
  -2   7   6    2.15    1.50
   2   8   6   24.43    2.81
  -2  -8   6   23.52    2.98
  -2   8  -6   25.43    2.85
  -2   8   6   26.17    2.95
   2   8  -6   26.57    2.98
   2  -8   6   22.28    2.88
  -2   9  -6   56.78    5.43
  -2  -9   6   59.77    5.32
   2   9   6   64.54    5.28
  -2   9   6   65.04    5.46
   2  -9   6   63.55    5.64
   2   9  -6   56.26    5.22
  -2  10  -6   16.57    2.61
  -2 -10   6   11.97    2.75
   2  10  -6   13.04    2.44
  -2  10   6   15.24    2.60
   2 -10   6    9.68    2.66
   2  11   6   53.48    4.76
  -2  11  -6   45.81    4.75
  -2 -11   6   38.67    4.80
  -2  11   6   46.38    4.75
   2 -11   6   41.10    4.92
   2  11  -6   35.27    4.78
  -2  12  -6   28.69    4.12
   2  12   6   29.68    4.23
  -2 -12   6   30.99    4.23
   2 -12   6   38.29    4.89
  -2  12   6   39.46    4.39
   2  12  -6   43.20    4.92
   2  13   6    5.86    3.60
  -2  13  -6   11.37    3.45
   2  13  -6    9.80    3.53
  -2  13   6   10.70    3.64
   2  14   6   11.17    3.96
  -2 -14   6    8.85    4.13
  -2  14  -6   15.76    4.24
  -2  14   6   12.12    3.91
   2  14  -6    3.97    3.76
  -2  15  -6   98.14    9.06
  -2 -15   6   66.45    9.56
   2  15   6   98.15    9.50
   2  15  -6   79.18    9.24
  -2  15   6  103.86    9.57
   2  16   6    0.42    5.01
  -2  16  -6    2.67    5.22
  -2 -16   6   -1.99    5.27
   2  16  -6    0.10    4.73
  -2  16   6   -0.20    5.23
   2 -16   6   -3.98    5.61
  -2  17  -6   39.35    7.07
   2  17   6   36.71    7.25
  -2 -17   6   25.35    6.89
   2  17  -6   32.11    6.66
   2 -17   6   33.15    6.93
  -2  17   6   30.71    6.69
  -2 -18   6    3.97   10.00
   2  18   6   14.01    7.50
  -2  18  -6    1.97    7.45
   2  18  -6   11.00    6.91
   2 -18   6    2.02    8.45
  -2  18   6    1.26    6.87
  -2  19  -6   16.14    8.87
  -2 -19   6   11.92    9.14
   2  19   6    9.85    8.49
  -2  19   6    0.22    8.64
   2  19  -6   15.03    7.97
   2 -19   6   19.58    8.92
   3   0   6   53.20    4.26
  -3   0  -6   57.61    4.27
   3   1   6  263.83   19.26
  -3  -1   6  263.30   19.15
  -3   1  -6  276.25   19.26
  -3  -1  -6  266.96   19.27
  -3   2  -6   20.03    2.04
  -3  -2   6   22.60    1.85
   3   2   6   28.89    2.18
  -3  -2  -6   19.71    2.04
   3   2  -6   21.82    1.71
   3  -2   6   20.55    2.16
   3   3   6    0.27    0.85
  -3  -3   6    1.65    0.74
  -3   3  -6   -0.13    0.96
   3   3  -6   -0.03    0.54
   3  -3   6    0.37    1.01
  -3  -3  -6    0.10    0.79
  -3  -4   6   77.20    5.38
  -3   4  -6   58.88    5.44
   3   4   6   73.74    5.40
   3   4  -6   70.75    5.28
   3  -4   6   75.02    5.50
  -3  -5   6  109.57    8.52
   3   5   6  122.70    8.52
  -3   5  -6  118.88    8.64
   3   5  -6  110.60    8.45
  -3   5   6  115.43    8.52
   3  -5   6  113.75    8.67
  -3  -6   6 1064.35   74.83
   3   6   6 1006.79   74.79
  -3   6  -6 1061.25   74.89
   3   6   6 1019.59   74.85
   3   6  -6 1072.48   74.78
   3  -6   6 1095.42   74.90
  -3   6   6 1002.44   74.83
  -3   7  -6   39.43    3.54
  -3  -7   6   42.63    3.53
   3   7   6   33.70    3.54
   3  -7   6   29.05    3.72
  -3   7   6   35.77    3.51
   3   8   6  167.95   12.60
  -3  -8   6  178.20   12.68
  -3   8  -6  183.50   12.74
   3  -8   6  168.95   12.76
  -3   8   6  162.63   12.65
   3   8  -6  157.44   12.52
   3   9   6   -1.38    1.91
  -3   9  -6   -0.36    2.06
  -3  -9   6    1.03    2.09
   3  -9   6    2.97    2.15
  -3   9   6   -0.50    1.85
   3   9  -6    2.73    1.78
  -3  10  -6   24.71    3.06
   3  10   6   20.98    2.95
  -3 -10   6   14.55    2.99
  -3  10   6   20.91    3.07
   3  10  -6   26.62    2.97
   3 -10   6   10.51    3.17
  -3 -11   6    0.76    2.80
   3  11   6   -0.81    2.55
  -3  11  -6    0.84    2.60
  -3  11   6   -1.33    2.60
   3 -11   6    2.03    2.94
   3  11  -6    2.26    2.29
  -3  12  -6    4.58    3.06
   3  12   6    2.08    2.96
  -3 -12   6    7.22    3.28
   3 -12   6    3.89    3.14
  -3  12   6    4.92    2.96
   3  12  -6    8.90    2.98
   3  13   6    1.01    3.30
  -3  13  -6    5.89    3.35
   3  13  -6    3.12    3.25
   3 -13   6    5.05    3.53
  -3  13   6    0.89    3.23
  -3 -14   6  191.79   15.67
   3  14   6  165.27   15.55
  -3  14  -6  212.35   15.69
   3  14  -6  218.15   15.41
  -3  14   6  191.26   16.02
  -3 -15   6   12.12    4.86
   3  15   6   11.38    4.58
  -3  15  -6   15.99    4.64
   3 -15   6   11.68    5.22
  -3  15   6   12.49    4.85
   3  15  -6    8.09    4.54
  -3  16  -6   36.15    6.53
   3  16   6   61.78    7.00
  -3 -16   6   38.73    6.85
  -3  16   6   43.56    6.48
   3 -16   6   31.78    6.59
   3  16  -6   37.74   10.62
   3  17   6    5.50    6.24
  -3  17  -6   -4.31    6.33
  -3 -17   6    2.24    6.74
  -3  17   6   -1.43    5.78
   3  17  -6    0.39    5.65
   3 -17   6   -4.20    6.16
   3  18   6   -1.52    6.98
  -3 -18   6    7.31   12.81
  -3  18  -6    2.65    7.63
   3 -18   6   -3.97    9.88
  -3  18   6    7.82    7.40
   3  18  -6   -3.33    6.70
  -3 -19   6   26.27    9.14
  -3  19  -6    9.13    9.13
   3  19   6   25.50    9.12
   3 -19   6   17.27    9.57
   3  19  -6   17.62    8.03
  -3  19   6   12.01    9.13
   4   0   6   63.85    4.42
  -4   0  -6   50.87    4.37
   4   1   6  309.19   22.17
  -4   1  -6  294.61   22.17
  -4  -1   6  301.07   22.01
   4  -1   6  309.95   22.17
  -4  -1  -6  326.56   22.17
  -4   2  -6  250.37   17.72
  -4  -2   6  245.64   17.56
   4   2   6  234.48   17.76
   4  -2   6  235.07   17.81
  -4  -2  -6  259.48   17.70
  -4   3  -6   89.95    6.84
  -4  -3   6   81.95    6.67
   4   3   6   90.89    6.83
   4  -3   6   88.94    6.84
  -4  -3  -6  104.07    6.81
   4   3  -6   92.82    6.57
  -4  -4   6  207.49   15.42
  -4   4  -6  232.28   15.72
   4   4   6  212.63   15.48
   4  -4   6  206.25   15.53
   4   4  -6  211.16   15.34
  -4  -5   6  367.80   26.72
   4   5   6  373.44   26.91
  -4   5  -6  383.03   26.82
   4   5   6  370.92   26.72
   4   5  -6  354.98   26.64
  -4   5   6  368.33   26.75
   4  -5   6  383.33   26.83
  -4   6  -6   73.60    5.76
   4   6   6   74.42    5.72
   4   6   6   70.67    5.58
  -4  -6   6   74.78    5.65
  -4   6   6   78.40    5.71
   4  -6   6   68.18    5.83
   4   6  -6   66.24    5.49
   4   7   6    2.99    1.33
  -4   7  -6   -0.05    1.56
   4   7   6   -1.50    1.49
  -4  -7   6   -2.58    1.52
   4  -7   6    4.31    1.82
   4   7  -6   -0.77    1.21
  -4   7   6    0.57    1.53
   4   8   6  100.03    7.29
  -4  -8   6   91.03    7.25
  -4   8  -6  102.08    7.42
   4   8   6   91.16    7.00
   4   8  -6   75.37    7.04
  -4   8   6   86.52    7.26
   4  -8   6   98.48    7.47
  -4  -9   6    7.77    2.37
  -4   9  -6   10.07    2.45
   4   9   6    7.58    2.32
   4  -9   6    8.39    2.44
  -4   9   6   10.72    2.19
   4   9  -6   11.76    2.00
  -4  10  -6   62.55    6.39
   4  10   6   80.42    6.37
  -4 -10   6   79.61    6.41
  -4  10   6   80.36    6.41
   4 -10   6   70.51    6.53
   4  10  -6   72.64    6.26
  -4 -11   6    9.17    2.88
   4  11   6    7.31    2.70
  -4  11  -6   15.24    3.09
   4 -11   6    9.28    3.08
  -4  11   6   13.59    2.90
   4  11  -6   12.96    2.71
  -4 -12   6    4.32    3.06
   4  12   6    6.07    2.98
  -4  12  -6   14.87    3.37
   4  12  -6    7.01    2.82
   4 -12   6    8.71    3.44
  -4  12   6    9.72    3.12
  -4  13  -6   45.65    5.57
   4  13   6   46.55    5.19
   4 -13   6   34.81    5.22
   4  13  -6   32.32    4.54
  -4  13   6   43.46    5.15
  -4 -14   6    3.60    4.22
   4  14   6   -1.86    3.87
   4  14  -6    2.68    3.67
  -4  15  -6   -2.99    4.47
   4  15   6   -2.76    7.41
  -4 -15   6    2.64    5.05
   4 -15   6    1.77    4.81
  -4  15   6    1.59    4.51
   4  15  -6    5.99    4.42
  -4 -16   6    1.90    5.39
  -4  16  -6   -7.52    5.27
   4  16   6   -2.50    5.23
   4 -16   6   -0.11    5.81
  -4  16   6   -2.25    5.34
   4  16  -6   -0.32    4.89
  -4  17  -6    0.12    6.53
  -4 -17   6    4.98    6.22
   4  17   6    5.40    6.53
   4  17  -6   -1.24    5.62
  -4  17   6   -0.78    6.44
   4 -17   6    5.44    6.88
   4  18   6    3.80    7.43
  -4  18  -6   -5.96    7.70
  -4  18   6    1.79    7.64
   4  18  -6    3.65    6.65
  -4 -19   6   30.54    9.62
   4  19   6   23.09    8.88
  -4  19  -6   27.87    9.73
  -4  19   6   33.48    9.49
   4 -19   6   14.79    9.40
   4  19  -6   24.72    8.32
  -5   0  -6 1393.65   98.55
   5   0   6 1366.06   98.54
   5   1   6    2.12    0.91
  -5   1  -6    1.93    0.99
  -5  -1  -6   -0.42    0.91
  -5  -2   6   57.74    4.59
  -5   2  -6   66.17    4.93
   5  -2   6   66.19    4.87
  -5  -2  -6   65.43    4.88
  -5   3  -6   16.23    1.99
  -5  -3   6   13.67    1.40
  -5  -3  -6   13.82    1.75
   5  -3   6   13.14    1.64
  -5  -4   6  357.97   26.24
  -5   4  -6  363.43   26.38
   5   4   6  373.62   26.33
   5  -4   6  367.59   26.39
   5   4  -6  376.07   26.12
  -5  -4  -6  355.17   26.38
   5   5   6   -0.54    1.17
   5   5   6    2.24    1.19
  -5  -5   6   -0.08    1.18
  -5   5  -6    0.78    1.31
   5   5  -6    2.49    0.71
   5  -5   6    2.43    1.40
  -5   5   6    1.64    1.15
   5   6   6   18.26    2.23
   5   6   6   16.47    2.13
  -5  -6   6   15.90    1.97
  -5   6  -6   17.24    2.26
   5   6  -6   12.65    1.84
  -5   6   6   23.06    2.34
   5  -6   6   20.81    2.30
   5   7   6  134.40    9.40
   5   7   6  118.77    9.48
  -5  -7   6  127.06    9.44
  -5   7  -6  118.17    9.53
   5   7  -6  119.80    9.26
   5  -7   6  119.23    9.54
  -5   7   6  141.03    9.53
   5   8   6   16.72    2.47
  -5  -8   6   18.68    2.47
   5   8   6   13.72    2.12
   5  -8   6   21.15    2.73
  -5   8   6   17.83    2.49
   5   9   6   10.57    2.32
   5   9   6    4.29    1.82
  -5  -9   6    8.93    2.30
  -5   9  -6    8.67    2.35
   5  -9   6    5.34    2.40
   5   9  -6    7.12    1.85
  -5   9   6    6.94    2.13
  -5 -10   6   41.33    4.78
   5  10   6   39.46    4.78
  -5  10  -6   42.38    4.76
   5  10   6   44.98    4.35
  -5  10   6   46.68    4.67
   5 -10   6   56.03    4.97
   5  10  -6   47.34    4.49
   5  11   6   30.76    3.68
  -5  11  -6   23.22    3.66
   5  11   6   30.68    3.47
  -5 -11   6   22.38    3.58
   5  11  -6   27.64    3.37
   5 -11   6   29.32    3.91
  -5  11   6   30.49    3.71
  -5 -12   6   14.67    3.32
  -5  12  -6    5.07    3.20
   5  12   6    8.36    3.29
   5  12  -6   10.01    2.87
   5 -12   6    1.62    3.59
  -5  12   6    7.64    3.49
   5  13   6   37.21    4.90
  -5  13  -6   33.35    4.69
   5 -13   6   33.12    4.86
  -5  13   6   30.42    4.62
   5  13  -6   30.42    4.20
  -5 -14   6   16.38    4.49
   5  14   6   20.84    4.38
  -5  14  -6   26.76    4.92
  -5  14   6   13.87    5.24
   5  14  -6   12.58    3.92
  -5 -15   6    8.45    5.17
  -5  15  -6    4.80    4.65
   5  15  -6    7.95    4.30
   5 -15   6    4.11    5.22
  -5  15   6    9.24    5.03
   5  16   6   69.66    7.67
  -5 -16   6   65.28    8.10
  -5  16  -6   56.69    7.63
   5  16  -6   57.98    7.13
   5 -16   6   56.98    7.81
  -5  16   6   64.78    7.70
  -5 -17   6   31.11    7.18
  -5  17  -6   23.01    7.22
   5  17   6   11.60    6.79
   5 -17   6   23.70    6.89
  -5  17   6   17.46    6.61
   5  17  -6   24.99    6.18
   5  18   6   51.29    9.49
  -5  18  -6   80.55   10.02
  -5  18   6   54.34    9.30
   5  18  -6   67.50    8.69
   5  19   6   12.85    7.30
   5  19   6   -4.44    8.49
  -5  19  -6   -3.25   10.32
  -5 -19   6    1.41    8.91
   5  19  -6    7.65    7.92
   5 -19   6    5.49    9.53
  -6   0  -6  474.95   34.79
   6   0   6  495.52   34.95
   6   1   6    8.28    1.37
  -6   1  -6    5.50    1.22
   6  -1   6    1.92    1.26
  -6  -1  -6    4.46    1.07
   6   2   6   52.21    3.82
  -6   2  -6   38.50    3.60
  -6  -2   6   44.47    3.20
  -6  -2  -6   45.48    3.65
   6  -2   6   43.09    3.64
  -6  -3   6   15.94    1.47
   6   3   6   15.13    1.94
   6  -3   6   16.95    2.08
  -6  -3  -6   17.02    1.97
  -6  -4   6   16.07    1.65
  -6   4  -6   14.27    1.94
   6   4   6   18.39    2.02
   6  -4   6   11.17    1.83
  -6   4   6   14.82    1.73
  -6  -4  -6   12.85    1.83
  -6   5  -6   15.52    2.13
   6   5   6   17.68    1.91
   6   5   6   16.48    1.93
  -6   5   6   14.02    1.77
   6  -5   6   13.02    2.02
   6   5  -6   13.07    1.17
   6   5  -6   15.18    1.32
   6   6   6   14.45    1.98
   6   6   6   16.92    1.98
  -6   6  -6   17.48    2.30
  -6  -6   6   14.39    1.90
   6  -6   6   14.80    2.29
  -6   6   6   15.37    2.02
   6   6  -6   18.42    1.68
  -6   7  -6  789.71   57.11
   6   7   6  795.52   56.98
  -6  -7   6  824.08   57.01
   6   7   6  769.53   57.01
   6  -7   6  815.88   57.12
  -6   7   6  790.07   57.04
   6   7  -6  781.79   56.85
   6   8   6    1.76    1.74
   6   8   6   -0.09    1.58
  -6   8  -6    1.75    1.95
  -6  -8   6    1.29    1.76
   6   8  -6    0.78    1.33
  -6   8   6    2.48    1.75
   6  -8   6   -2.43    1.99
  -6  -9   6  281.76   19.77
   6   9   6  262.33   19.76
   6   9   6  260.74   19.61
  -6   9  -6  260.02   19.82
   6   9  -6  264.73   19.56
   6  -9   6  277.30   19.91
  -6   9   6  277.29   19.82
  -6 -10   6   14.53    2.79
   6  10   6    7.01    2.19
  -6  10  -6   14.94    3.05
   6  10   6    9.31    2.61
   6 -10   6   13.97    2.99
   6  10  -6   13.90    2.29
  -6  10   6   15.27    2.90
   6  11   6  392.76   28.05
   6  11   6  393.04   28.17
  -6 -11   6  384.38   28.23
  -6  11  -6  332.80   28.27
  -6  11   6  447.45   28.32
   6 -11   6  374.51   28.26
   6  11  -6  376.67   28.00
  -6  12  -6   23.67    4.26
   6  12   6   23.84    3.56
   6  12   6   37.73    4.27
  -6 -12   6   24.89    4.04
   6 -12   6   27.60    4.52
  -6  12   6   35.07    4.50
   6  12  -6   30.47    3.69
   6  13   6    6.14    3.04
   6  13   6    7.84    3.87
  -6  13  -6    1.81    3.95
   6 -13   6    2.85    3.77
   6  13  -6    8.61    3.15
  -6  13   6   -0.86    3.64
   6  14   6   19.47    3.81
  -6  14  -6   19.58    4.65
  -6 -14   6   23.20    4.76
   6  14   6   20.09    4.69
   6  14  -6   22.93    4.07
  -6  14   6   20.68    4.70
   6  15   6    0.69    5.61
  -6 -15   6   -4.53    4.94
  -6  15  -6    1.93    5.16
   6 -15   6   -4.61    5.37
  -6  15   6   -1.75    4.90
   6  15  -6    0.99    4.15
   6  16   6    1.20    4.26
   6  16   6    7.78    5.62
  -6 -16   6    3.71    6.68
  -6  16  -6    3.86    5.54
   6  16  -6    5.68    4.90
  -6  16   6    1.72    5.91
   6 -16   6    4.56    7.17
   6  17   6   32.34    7.56
  -6 -17   6   46.30    8.26
   6  17   6   35.49    6.37
  -6  17  -6   51.07    7.81
   6 -17   6   41.46    8.07
  -6  17   6   51.42    8.26
   6  18   6    0.81    5.96
  -6 -18   6   -5.42    9.02
   6  18   6    2.13    7.67
  -6  18  -6   -5.82    7.82
  -6  18   6    6.54    8.05
   6  18  -6   -2.63    6.61
   6  19   6   17.15    7.58
   6  19   6   30.47    9.08
  -6  19  -6   17.19   12.46
  -6 -19   6   16.99   10.28
   6 -19   6   12.23    9.92
  -6  19   6   18.69   11.20
   6  19  -6   31.08    8.24
  -7   0  -6  430.33   30.91
  -7   1  -6   -0.39    1.09
   7  -1   6    2.39    1.10
  -7  -1  -6   -0.29    0.98
   7   2   6   85.98    6.88
  -7   2  -6   94.93    6.83
  -7  -2  -6   93.63    6.83
   7  -2   6   85.86    6.82
  -7  -3   6   -0.13    0.55
  -7   3  -6   -0.36    1.24
   7   3   6    1.17    1.10
  -7  -3  -6    1.22    1.31
   7  -3   6    1.02    1.31
   7   4   6   41.35    3.72
  -7  -4   6   41.82    3.51
   7   4   6   50.32    3.79
  -7   4  -6   36.69    3.94
  -7  -4  -6   46.95    3.77
  -7   4   6   48.07    3.65
   7  -4   6   50.79    3.96
   7   5   6    2.88    1.40
  -7  -5   6    1.04    1.14
   7   5   6    0.95    1.35
   7  -5   6    8.90    1.76
  -7   5   6    2.30    1.24
  -7  -5  -6    3.14    1.33
  -7  -6   6  172.37   12.22
   7   6   6  162.03   12.27
  -7   6  -6  172.84   12.45
   7   6   6  152.44   12.27
  -7   6   6  174.59   12.29
   7  -6   6  163.96   12.42
   7   7   6  238.61   17.20
  -7   7  -6  235.17   17.30
  -7  -7   6  232.32   17.16
   7   7   6  249.77   17.17
   7   7  -6  227.08   16.90
  -7   7   6  235.09   17.22
   7   7  -6  230.34   16.88
   7  -7   6  232.76   17.33
   7   8   6    4.56    2.03
  -7  -8   6    3.06    1.92
   7   8   6    0.53    1.78
  -7   8  -6    5.53    2.29
   7   8  -6    4.44    1.26
   7  -8   6    5.88    2.38
  -7   8   6    2.26    1.97
   7   9   6    7.04    2.07
  -7   9  -6   11.89    2.74
   7   9   6    8.62    2.30
  -7  -9   6    2.43    2.29
   7   9  -6    9.37    1.73
   7  -9   6    7.37    2.73
  -7   9   6    7.93    2.39
   7  10   6   59.26    6.00
  -7  10  -6   50.66    6.02
  -7 -10   6   62.77    6.03
   7  10   6   73.73    5.79
   7  10  -6   64.12    5.48
  -7  10   6   71.18    6.24
   7 -10   6   71.48    6.46
  -7  11  -6   25.43    3.58
   7  11   6   10.94    2.68
   7  11   6   12.61    3.33
  -7 -11   6   23.03    3.50
   7  11  -6   12.60    2.58
   7 -11   6   15.85    3.46
  -7  11   6   14.59    3.34
   7  12   6  137.69   10.72
   7  12   6  136.35   11.08
  -7 -12   6  135.69   11.14
  -7  12  -6  121.39   11.07
   7  12  -6  132.96   10.68
   7 -12   6  146.59   11.44
  -7  12   6  143.03   11.33
  -7 -13   6   30.46    6.63
  -7  13  -6   27.71    7.55
   7  13   6   32.05    3.87
   7  13   6   24.04    4.40
   7  13  -6   23.82    3.77
   7 -13   6   20.07    4.69
  -7  13   6   22.23    4.46
  -7 -14   6    3.76    4.25
   7  14   6    0.66    4.29
   7  14   6    1.52    5.99
  -7  14  -6    5.67    4.71
   7  14  -6    1.92    3.53
  -7  14   6   -0.70    4.23
   7  15   6   13.84    5.19
  -7  15  -6   14.07    5.20
  -7 -15   6    2.40    5.24
   7  15   6    7.32    4.79
   7 -15   6    0.93    5.43
  -7  15   6    8.01    4.99
   7  15  -6    7.96    4.27
   7  16   6   37.77    5.70
   7  16   6   30.77    6.49
  -7  16  -6   34.00    7.13
  -7 -16   6   28.62   10.86
  -7  16   6   29.13    6.68
   7  16  -6   32.16    5.63
  -7 -17   6   32.26    8.11
  -7  17  -6   37.71    8.03
   7  17   6   34.97    6.17
   7  17   6   31.20    7.72
  -7  17   6   40.04    8.01
   7  17  -6   46.76    6.88
   7 -17   6   41.20    8.39
  -7 -18   6   21.34    9.08
   7  18   6   27.70    6.68
  -7  18  -6   29.44    8.42
   7  18   6   26.09    8.21
   7  18  -6   23.77    7.11
  -7  18   6   23.58    8.75
   7 -18   6   21.64   13.47
  -8   0  -6  182.03   13.28
  -8   1  -6    4.87    1.50
  -8  -1  -6    5.01    1.25
   8  -1   6    2.12    1.15
   8   2   6   23.65    3.06
  -8   2  -6   23.14    2.59
  -8  -2  -6   31.43    2.77
   8  -2   6   21.03    2.56
  -8   3  -6  653.73   46.71
  -8  -3   6  670.99   46.47
   8   3   6  637.34   46.62
  -8  -3  -6  658.01   46.68
   8  -3   6  633.78   46.68
  -8  -4   6   62.49    4.54
   8   4   6   63.86    4.77
  -8   4  -6   65.29    5.04
   8   4   6   52.95    4.75
  -8   4   6   58.90    4.67
   8  -4   6   59.07    4.97
  -8  -4  -6   56.63    4.82
   8   5   6  629.88   49.02
  -8   5  -6  689.87   49.16
  -8  -5   6  707.59   48.97
  -8  -5  -6  698.60   49.05
   8  -5   6  704.54   49.13
  -8   5   6  674.04   49.03
   8   6   6   21.07    2.25
  -8  -6   6   15.91    2.02
  -8   6  -6   15.30    2.40
   8   6   6   18.33    2.24
   8  -6   6   16.30    2.41
  -8   6   6   17.37    2.21
   8   7   6  101.51    8.21
  -8   7  -6  114.33    8.43
   8   7   6  101.32    8.23
  -8  -7   6  106.55    8.21
  -8   7   6  100.85    8.28
   8  -7   6  119.37    8.51
   8   8   6   63.76    5.57
  -8   8  -6   48.66    5.97
   8   8   6   61.10    5.59
  -8  -8   6   64.84    5.63
   8   8  -6   63.36    4.95
  -8   8   6   78.15    5.81
   8   8  -6   66.82    4.94
   8  -8   6   79.27    6.05
   8   9   6   17.59    2.48
  -8   9  -6    9.98    3.00
   8   9   6   11.62    2.55
  -8  -9   6   14.38    2.66
   8  -9   6   14.44    3.02
  -8   9   6   15.86    2.84
   8   9  -6   14.31    1.83
   8   9  -6   13.10    1.67
  -8  10  -6   20.02    3.52
  -8 -10   6   24.80    3.35
   8  10   6   15.78    2.85
   8  10   6   20.92    3.21
   8 -10   6   22.46    3.52
  -8  10   6   22.40    3.23
   8  10  -6   20.65    2.60
  -8  11  -6   38.71    4.43
   8  11   6   19.68    3.64
   8  11   6   22.31    3.30
  -8 -11   6   20.15    3.66
   8 -11   6   22.01    4.12
  -8  11   6   24.08    3.95
   8  11  -6   26.01    2.97
   8  12   6   -2.27    2.84
   8  12   6    2.16    3.34
  -8 -12   6   -2.95    3.39
  -8  12  -6    4.98    3.80
  -8  12   6    0.84    3.52
   8 -12   6   -2.34    3.59
   8  12  -6    0.27    2.42
  -8  13  -6  345.64   24.76
  -8 -13   6  327.50   24.49
   8  13   6  332.92   24.44
   8  13  -6  322.48   24.04
  -8  13   6  324.25   24.45
   8 -13   6  310.90   24.45
  -8 -14   6   14.19    5.12
   8  14   6   14.33    4.75
   8  14   6   24.53    4.27
  -8  14  -6   14.60    4.98
   8  14  -6   15.70    3.80
  -8  14   6   22.16    4.83
   8  15   6   23.18    5.79
  -8 -15   6   26.94    6.26
   8  15   6   22.03    4.82
  -8  15  -6   30.13    6.50
   8  15  -6   35.38    4.94
   8 -15   6   28.15    6.39
  -8  15   6   35.84    6.01
   8  16   6   80.10    8.49
  -8  16  -6   59.05    8.36
   8  16  -6   69.86    8.61
  -8  16   6   60.81    8.34
  -8  17  -6   70.61    9.77
   8  17   6   78.23    9.38
  -8 -17   6   69.62    9.84
   8  17   6   68.92    8.28
   8  17  -6   69.27    8.02
   8 -17   6   75.32    9.90
  -8  17   6   75.14    9.58
  -8 -18   6   17.62    9.37
  -8  18  -6   11.14    9.28
   8  18   6   19.56    8.30
   8  18   6    5.23   11.22
   8 -18   6   26.11    9.59
  -8  18   6   27.07    8.70
  -9   0  -6  153.35   11.44
  -9   1  -6  155.98   11.17
   9   1   6  149.57   11.37
  -9  -1  -6  145.60   11.56
   9  -1   6  152.45   11.10
  -9   2  -6  185.77   14.22
   9  -2   6  190.00   14.16
  -9  -2  -6  206.47   14.20
  -9   3  -6   64.50    5.33
  -9  -3   6   66.36    4.79
   9   3   6   67.91    5.13
   9   3   6   60.23    5.11
  -9  -3  -6   71.76    5.29
  -9   3   6   63.45    4.99
   9  -3   6   67.73    5.27
  -9   4  -6   95.71    7.22
  -9  -4   6   89.17    6.77
   9   4   6   89.31    6.97
   9   4   6   94.16    6.98
  -9  -4  -6   99.88    7.08
  -9   4   6   90.01    6.92
   9  -4   6   86.25    7.13
   9   5   6   79.99    6.16
  -9   5  -6   79.06    6.44
  -9  -5   6   81.02    6.01
  -9   5   6   71.32    6.69
  -9  -5  -6   77.43    6.18
   9  -5   6   82.51    6.41
  -9  -6   6    2.25    1.40
   9   6   6    3.64    1.62
   9   6   6    1.75    1.56
  -9   6  -6    0.48    1.88
  -9   6   6    2.62    1.65
   9  -6   6    0.46    1.94
  -9   7  -6   -0.94    2.05
   9   7   6    0.95    1.75
  -9  -7   6   -0.20    1.68
   9   7   6    1.82    1.80
   9  -7   6    2.10    2.16
  -9   7   6    4.81    1.86
   9   8   6  223.54   15.85
   9   8   6  204.99   15.87
  -9   8  -6  207.14   16.12
  -9  -8   6  228.41   15.87
  -9   8   6  225.03   15.98
   9  -8   6  197.52   16.02
   9   9   6    2.96    2.49
  -9  -9   6   11.12    2.56
   9   9   6   15.41    2.61
  -9   9  -6    6.43    3.01
   9   9  -6    9.29    1.30
   9  -9   6   10.85    2.88
  -9   9   6   11.46    2.79
   9   9  -6   14.94    1.59
  -9 -10   6   41.70    5.13
   9  10   6   55.39    4.92
  -9  10  -6   48.44    5.71
   9  10   6   42.81    5.25
   9  10  -6   45.72    3.97
   9 -10   6   50.33    5.68
  -9  10   6   44.44    5.40
   9  10  -6   46.33    4.05
  -9  11  -6   17.28    4.08
   9  11   6   13.86    3.11
   9  11   6   24.55    3.59
  -9 -11   6   16.79    3.55
   9  11  -6   17.57    2.25
  -9  11   6   15.30    3.54
   9 -11   6   18.34    3.83
   9  12   6   -4.70    2.96
  -9  12  -6   -0.97    3.91
  -9 -12   6   -1.47    3.55
   9  12   6    1.65    3.47
   9  12  -6    0.43    2.29
   9  12  -6   -0.60    1.99
  -9  12   6   -0.10    3.53
   9 -12   6   -0.02    3.77
   9  13   6   19.44    4.37
  -9  13  -6   10.40    4.79
  -9 -13   6   12.51    4.59
   9  13   6   16.07    3.82
   9  13  -6   17.75    3.15
   9  13  -6   12.51    2.70
   9 -13   6   20.84    4.91
   9  14   6   16.86    4.82
   9  14   6    8.34    4.05
  -9 -14   6    7.62    4.92
  -9  14  -6   11.30    5.38
   9  14  -6   12.11    3.45
  -9  14   6   11.90    5.03
   9  14  -6    8.14    2.95
  -9 -15   6    4.87    5.44
   9  15   6    3.81    4.42
   9  15   6    2.22    5.20
  -9  15  -6   -0.19    5.50
   9  15  -6    2.88    3.94
   9 -15   6   -5.97    5.80
   9  15  -6    1.83    3.19
  -9  15   6    2.28    5.55
   9  16   6    2.39    6.23
  -9 -16   6    1.43    6.56
  -9  16  -6    5.27    6.85
   9  16  -6    2.72    4.75
  -9  16   6   12.42    6.46
   9  17   6   -2.08    6.99
  -9  17  -6   -0.10    7.92
   9  17   6    2.20    6.06
  -9 -17   6   -4.08    7.57
   9 -17   6    3.03    7.92
  -9  17   6    5.30    7.40
   9  18   6   12.63    8.51
  -9 -18   6    0.37    9.14
  -9  18   6   11.56   14.95
   9 -18   6   -3.05    9.47
  10   0   6   52.51    4.15
 -10   0  -6   43.89    4.13
  10   1   6  951.51   66.80
 -10   1  -6  965.81   66.89
 -10  -1  -6  872.71   66.85
  10  -1   6  946.98   66.94
 -10   2  -6   11.17    2.03
  10   2   6   13.72    1.68
  10  -2   6   13.90    1.86
 -10  -2  -6   16.76    1.99
 -10   3  -6  670.92   46.64
 -10  -3   6  649.45   46.32
 -10  -3   6  650.09   46.31
  10   3   6  637.64   46.47
 -10  -3  -6  646.59   46.58
  10  -3   6  648.63   46.55
 -10   3   6  639.98   46.44
  10   4   6   78.33    6.08
 -10   4  -6   71.23    6.38
  10   4   6   77.71    6.08
 -10  -4   6   85.07    5.88
 -10  -4  -6   71.01    6.23
  10  -4   6   70.31    6.25
 -10   4   6   93.13    6.10
 -10   5  -6    0.75    1.83
  10   5   6    1.21    1.45
  10   5   6    5.18    1.48
 -10  -5   6    0.53    1.19
 -10  -5  -6    5.48    1.60
  10  -5   6    0.19    1.77
 -10   6  -6   -0.72    2.06
  10   6   6    2.28    1.59
  10   6   6    1.17    1.61
 -10  -6   6    2.05    1.49
 -10   6   6   -1.55    1.63
  10  -6   6   -2.07    1.97
  10   7   6  102.35    8.21
 -10   7  -6  106.24    8.61
 -10  -7   6  108.34    8.22
  10   7   6  114.84    8.25
  10  -7   6   93.40    8.48
 -10   7   6  110.57    8.35
  10   8   6   28.27    3.00
  10   8   6   15.40    2.76
 -10   8  -6   26.35    3.61
 -10  -8   6   19.69    2.87
  10  -8   6   28.00    3.45
 -10   8   6   25.10    3.13
 -10  -9   6    0.54    2.36
  10   9   6    3.82    2.48
  10   9   6    7.72    2.55
 -10   9  -6    4.32    3.13
 -10   9   6    9.73    2.81
  10  -9   6    7.63    2.86
 -10 -10   6   17.70    3.20
  10  10   6   13.73    3.06
  10  10   6    7.22    2.98
 -10  10  -6    8.43    3.48
 -10  10   6   13.94    3.40
  10 -10   6   14.98    3.56
  10  11   6  156.71   11.86
  10  11   6  145.79   11.93
 -10  11  -6  161.65   12.51
 -10 -11   6  153.41   12.10
  10 -11   6  160.75   12.25
  10  11  -6  146.38   11.03
  10  11  -6  146.30   11.03
 -10  11   6  137.80   12.20
 -10 -12   6   -1.40    3.82
  10  12   6   -2.27    3.54
  10  12   6    0.63    3.32
  10  12  -6   -0.86    2.04
  10  12  -6   -1.54    2.61
  10 -12   6    1.55    4.13
 -10  12   6   -3.97    3.88
 -10  13  -6   41.91    6.01
  10  13   6   35.79    4.98
  10  13   6   35.70    5.38
 -10 -13   6   44.78    5.80
  10  13  -6   41.85    4.66
 -10  13   6   50.53    6.20
  10 -13   6   32.33    5.75
  10  13  -6   40.43    4.49
  10  14   6    5.12    4.82
 -10  14  -6    6.54    5.61
 -10 -14   6   -2.20    5.21
  10  14   6    7.06    4.17
 -10  14   6    5.73    5.38
  10  14  -6    5.78    3.19
  10  14  -6    6.78    2.85
  10  15   6  172.80   14.35
 -10  15  -6  153.62   14.65
 -10 -15   6  168.24   14.73
  10  15   6  172.26   14.46
  10 -15   6  161.54   14.58
 -10  15   6  154.88   15.08
  10  15  -6  157.19   12.95
 -10  16  -6    4.85    7.30
 -10 -16   6   12.50    7.06
 -10  16   6   -0.94    6.93
  10 -16   6    3.82    7.81
  10  17   6   21.29    7.48
 -10 -17   6    2.74    7.84
 -10  17  -6    6.60    8.05
 -10  17   6   18.50    8.00
  10 -17   6   11.61    8.18
  11   0   6  593.61   42.22
 -11   0  -6  584.80   42.33
  11   1   6   82.51    5.93
 -11   1  -6   66.80    6.18
 -11  -1  -6   82.43    6.15
  11   2   6    7.90    1.31
  11   2   6    3.23    1.19
 -11   2  -6    7.95    1.86
  11  -2   6    3.99    1.49
 -11  -2  -6    7.36    1.70
 -11   2   6    5.71    1.02
  11   3   6   47.14    4.05
 -11   3  -6   46.82    4.47
 -11  -3   6   47.67    3.66
 -11  -3   6   46.67    3.63
  11   3   6   49.17    4.02
 -11  -3  -6   58.78    4.45
 -11   3   6   50.54    4.00
  11  -3   6   55.37    4.28
  11   4   6    7.57    1.55
 -11   4  -6   11.99    2.24
 -11  -4   6    8.71    1.29
  11  -4   6   11.43    1.97
 -11   4   6   10.98    1.69
 -11  -4  -6   12.20    1.98
 -11  -5   6   42.42    3.79
  11   5   6   43.38    3.93
 -11   5  -6   38.14    4.54
  11   5   6   55.33    3.99
 -11   5   6   42.72    4.08
 -11  -5  -6   47.02    4.19
  11  -5   6   43.50    4.32
 -11   6  -6    1.11    2.31
  11   6   6    0.27    1.59
 -11  -6   6    0.25    1.54
 -11   6   6    0.47    1.81
  11  -6   6   -0.74    2.08
 -11  -6  -6   -1.61    1.69
 -11  -7   6    1.27    1.84
  11   7   6    5.94    1.90
 -11   7  -6    5.14    2.68
  11   7   6    5.33    1.96
 -11   7   6    2.52    2.10
  11  -7   6    1.37    2.32
 -11   8  -6  200.63   15.60
 -11  -8   6  211.95   15.28
  11   8   6  214.35   15.24
  11   8   6  204.18   15.21
 -11   8   6  198.60   15.41
  11  -8   6  201.83   15.47
 -11   9  -6    6.76    3.25
  11   9   6    3.87    2.40
 -11  -9   6   -0.29    2.50
  11   9   6    5.53    2.48
 -11   9   6    5.25    2.90
  11  -9   6    1.47    2.95
 -11 -10   6  115.34    9.94
  11  10   6  105.31    9.71
 -11  10  -6  133.72   10.24
  11  10   6  118.46    9.80
 -11  10   6  124.36   10.19
  11 -10   6  136.29   10.19
 -11 -11   6    6.33    3.57
 -11  11  -6    3.05    4.10
  11  11   6    5.22    3.23
  11  11   6    2.34    3.14
  11 -11   6    8.08    3.84
 -11  11   6   -4.02    3.65
 -11 -12   6   -6.23    3.84
  11  12   6   -2.00    3.65
 -11  12  -6   -6.47    4.19
  11  12   6   -1.98    3.48
 -11  12   6    1.60    4.16
  11 -12   6   -3.59    4.62
  11  13   6    1.75    4.06
  11  13   6    1.18    4.02
 -11  13  -6    0.68    4.89
 -11 -13   6    0.56    4.64
  11  13  -6    1.70    1.86
 -11  13   6   -2.07    4.50
  11 -13   6   -3.81    4.80
 -11  14  -6   -4.16    5.75
 -11 -14   6    1.64    5.38
  11  14   6    7.87    4.50
  11  14   6   -1.15    4.76
 -11  14   6    6.60    5.39
  11 -14   6   -0.04    6.38
  11  15   6    8.91    5.64
 -11  15  -6    4.40    6.65
  11  15   6   14.19    5.48
 -11 -15   6   13.12    6.17
 -11  15   6   11.64    6.66
  11 -15   6   13.02    6.53
  11  16   6   33.88    7.71
 -11 -16   6   54.26    8.47
 -11  16  -6   36.64    8.50
 -11  16   6   45.73    8.85
  11 -16   6   53.19    9.47
 -11  17  -6    4.56    9.99
  11 -17   6  -13.68    8.32
 -11  17   6    9.16    8.61
 -12   0  -6   35.18    3.39
  12   0   6   27.74    2.80
  12   1   6   98.28    7.25
 -12   1  -6   89.87    7.61
 -12   1   6   95.62    7.09
 -12  -1  -6   99.38    7.56
  12  -1   6  103.40    7.34
  12   2   6   32.09    2.76
 -12   2  -6   28.99    3.23
  12   2   6   33.05    2.78
 -12  -2  -6   37.97    3.38
 -12   2   6   25.56    2.70
 -12  -3   6   17.86    1.77
 -12  -3   6   17.81    1.71
  12   3   6   23.44    2.25
  12   3   6   22.39    2.22
 -12   3  -6   21.12    2.74
  12  -3   6   24.93    2.74
 -12  -3  -6   29.13    3.16
 -12   3   6   18.92    2.37
 -12   4  -6   10.94    2.37
  12   4   6   11.03    1.59
 -12  -4   6   11.40    1.43
  12   4   6   11.54    1.61
 -12  -4  -6    6.61    2.07
  12  -4   6   11.04    2.05
 -12   4   6   15.92    1.87
  12   5   6  548.54   39.00
 -12  -5   6  524.71   39.09
 -12   5  -6  532.07   39.12
  12   5   6  539.30   38.83
 -12   5   6  533.80   38.95
 -12  -5  -6  545.31   39.00
  12  -5   6  565.52   38.99
  12   6   6   12.86    2.01
  12   6   6   10.65    1.97
 -12  -6   6   10.29    1.92
 -12   6  -6   10.48    2.75
  12  -6   6   12.12    2.46
 -12   6   6   16.52    2.39
 -12  -6  -6   10.06    2.24
 -12   7  -6   34.80    4.71
  12   7   6   48.98    4.35
 -12  -7   6   48.26    4.48
 -12   7   6   51.71    4.90
  12  -7   6   47.77    4.91
  12   8   6   17.15    2.54
 -12   8  -6   10.09    3.34
  12   8   6   17.11    2.47
 -12  -8   6   14.02    2.65
  12  -8   6    7.54    2.95
 -12   8   6   14.66    2.95
 -12  -9   6    2.52    2.67
  12   9   6    0.82    2.37
 -12   9  -6    2.29    3.17
  12   9   6    4.14    2.49
 -12   9   6    1.05    2.88
  12  -9   6    5.25    3.00
 -12 -10   6   -2.66    3.10
  12  10   6   -0.38    2.73
  12  10   6    1.81    2.73
 -12  10  -6    2.59    3.75
 -12  10   6   -1.57    3.45
  12 -10   6    2.73    3.42
 -12  11  -6   22.08    7.05
  12  11   6   23.15    3.86
 -12 -11   6   19.67    4.08
  12  11   6   22.33    3.67
  12 -11   6   25.17    4.44
 -12  11   6   15.91    4.39
  12  12   6   66.38    6.83
 -12 -12   6   61.47    7.59
  12  12   6   57.24    6.95
 -12  12  -6   54.35    7.11
 -12  12   6   60.42    7.02
  12 -12   6   63.59    7.53
 -12 -13   6   89.65   10.34
 -12  13  -6   80.78   11.11
  12  13   6  115.49    9.79
  12  13   6  112.20    9.98
 -12  13   6  110.79   10.92
  12 -13   6  122.61   10.53
  12  14   6   -5.62    4.65
 -12 -14   6   -1.22    5.64
  12  14   6    0.99    4.69
 -12  14  -6   -0.13    6.27
 -12  14   6   -1.14    6.04
  12 -14   6    0.25    8.79
  12  15   6    8.02    5.78
 -12  15  -6   25.76    7.43
 -12 -15   6    7.11    6.62
 -12  15   6    3.28    6.76
  12 -15   6   11.43    6.66
 -12  16  -6   10.01    7.83
 -12 -16   6   -1.28    7.74
  12 -16   6   -3.11    7.44
 -12  16   6   -0.14    7.83
 -13   0   6  210.53   15.30
 -13   0  -6  211.27   15.72
  13   0   6  219.15   15.42
  13   1   6   24.51    2.42
 -13   1  -6   30.42    3.55
  13   1   6   27.12    2.45
 -13   1   6   30.93    2.44
  13  -1   6   31.00    2.69
 -13  -1  -6   28.41    3.46
 -13   2  -6  200.34   13.64
  13   2   6  174.11   13.11
  13   2   6  178.03   13.11
 -13   2   6  177.72   13.22
  13  -2   6  184.72   13.28
 -13  -2  -6  181.42   13.54
  13   3   6    0.29    0.89
 -13   3  -6   -0.20    2.08
  13   3   6   -0.20    0.95
 -13  -3   6   -1.55    0.80
 -13  -3   6    1.03    0.77
  13  -3   6    0.21    2.36
 -13   3   6    0.71    1.38
 -13  -3  -6    0.06    2.02
 -13  -4   6   33.55    2.90
 -13   4  -6   30.19    4.04
  13   4   6   32.89    2.88
  13   4   6   32.31    2.83
  13  -4   6   33.38    3.46
 -13   4   6   34.52    3.45
 -13  -4  -6   29.28    3.41
  13   5   6    1.02    1.17
  13   5   6    3.47    1.35
 -13   5  -6    3.35    2.57
  13  -5   6    0.80    1.93
 -13  -5  -6    3.98    2.07
 -13   5   6    1.58    1.89
 -13   6  -6  335.08   24.65
 -13  -6   6  334.03   24.26
  13   6   6  327.11   24.16
  13   6   6  319.03   24.14
 -13  -6  -6  347.87   24.46
  13  -6   6  323.45   24.39
 -13   6   6  363.72   24.48
  13   7   6    6.34    1.94
 -13   7  -6    5.74    3.19
 -13  -7   6   11.19    2.31
 -13   7   6   10.14    2.68
  13  -7   6   10.95    2.66
  13   8   6    6.25    2.03
 -13  -8   6    0.49    2.41
 -13   8  -6    2.51    3.32
  13  -8   6    2.13    2.75
 -13   8   6    7.40    2.92
  13   9   6   14.09    2.64
 -13  -9   6   20.41    3.30
 -13   9  -6   20.28    4.20
  13   9   6   10.78    2.77
  13  -9   6   21.47    3.62
 -13   9   6   16.48    3.66
  13  10   6   15.67    3.15
 -13 -10   6   12.25    3.68
  13  10   6   17.00    3.04
 -13  10  -6   25.14    4.68
  13 -10   6   21.49    4.05
 -13  10   6   11.19    3.96
 -13  11  -6   -1.19    4.23
  13  11   6    1.43    3.14
 -13 -11   6   -1.03    3.80
  13  11   6   -2.06    2.99
 -13  11   6   -1.11    4.19
  13 -11   6    1.65    3.89
 -13 -12   6  147.77   16.20
 -13  12  -6  174.36   14.87
  13  12   6  181.19   13.58
  13  12   6  178.67   13.58
  13 -12   6  164.88   14.20
 -13  12   6  168.79   16.25
  13  13   6    4.13    4.18
 -13  13  -6    8.25    6.13
 -13 -13   6    3.20    5.11
  13  13   6    5.77    4.26
 -13  13   6    2.00    5.73
  13 -13   6    0.92    5.17
  13  14   6   49.54    7.52
 -13 -14   6   41.26    7.17
 -13  14  -6   39.14    7.92
 -13  14   6   45.05    7.53
 -13  15  -6   12.48    7.73
 -13  15   6    3.43    7.54
  13 -15   6   10.17    6.95
 -13  16  -6  171.25   17.99
 -13 -16   6  173.65   17.47
  13 -16   6  182.82   17.77
 -13  16   6  184.72   18.04
 -14   0   6  120.57    8.48
 -14   0  -6  110.63    9.08
 -14   1  -6    0.26    2.11
 -14   1   6    2.42    1.11
  14  -1   6    1.21    0.79
 -14  -1  -6    0.82    2.04
 -14  -2   6  161.70   12.20
 -14   2  -6  173.23   12.82
  14  -2   6  170.26   12.35
 -14  -2  -6  174.09   12.80
 -14   2   6  173.26   12.44
 -14   3  -6   -3.22    2.32
 -14  -3   6    4.01    0.96
 -14  -3   6    2.70    0.98
 -14   3   6    1.33    1.58
 -14  -3  -6   -1.67    2.22
  14  -3   6    0.24    1.40
 -14  -4   6    0.71    1.25
 -14   4  -6    5.77    2.63
  14  -4   6    0.74    1.85
 -14  -4  -6   -0.77    2.21
 -14  -5   6   41.19    3.93
 -14   5  -6   46.24    5.20
 -14   5   6   43.78    4.55
  14  -5   6   42.49    4.27
 -14  -5  -6   48.55    4.60
 -14   6  -6    4.32    3.02
 -14  -6   6   15.00    2.12
  14   6   6    6.86    1.13
 -14   6   6    6.79    2.55
  14  -6   6   10.17    2.43
  14   7   6  135.01    9.63
  14   7   6  135.70    9.64
 -14  -7   6  130.47   10.09
 -14   7  -6  117.94   10.81
 -14   7   6  133.06   10.43
  14  -7   6  127.35   10.25
  14   8   6   50.53    4.64
  14   8   6   56.18    4.74
 -14   8  -6   59.26    6.65
 -14  -8   6   52.66    5.58
  14  -8   6   60.77    5.83
 -14   8   6   53.26    6.11
 -14   9  -6   11.84    3.95
  14   9   6    6.30    2.37
  14   9   6    8.81    3.06
 -14  -9   6   10.57    3.21
 -14   9   6    8.25    3.64
  14  -9   6    7.01    3.31
 -14 -10   6    5.73    3.57
  14  10   6    3.49    2.38
 -14  10   6    0.12    4.03
  14 -10   6    4.45    3.69
  14  11   6  162.63   12.46
 -14 -11   6  165.66   13.27
 -14  11  -6  172.58   13.99
  14  11   6  159.24   12.41
  14 -11   6  164.92   13.27
 -14  11   6  139.72   13.63
  14  12   6   90.29    8.67
 -14  12  -6   99.71   10.16
 -14 -12   6   81.32   11.24
  14 -12   6   93.50    9.77
 -14  12   6  124.58   10.73
 -14  13  -6   10.28    6.31
 -14 -13   6    9.81    5.54
  14 -13   6    9.80    5.40
 -14  13   6    9.98    6.28
 -14 -14   6   -2.14    6.24
 -14  14  -6    2.79    7.07
 -14  14   6    0.87    6.77
 -14 -15   6   18.70    7.77
 -14  15  -6   19.67    8.05
 -14  15   6   10.96    8.10
 -15   0   6  629.99   44.50
 -15   0  -6  614.09   44.83
 -15   1  -6    2.96    2.37
 -15  -1   6    1.22    0.95
 -15  -1  -6    3.77    2.35
 -15   1   6    1.65    1.30
 -15   2  -6   74.80    7.02
 -15  -2   6   82.29    5.96
 -15  -2  -6   80.37    6.92
 -15   2   6   82.40    6.34
 -15  -3   6   46.30    3.52
 -15   3  -6   46.75    5.05
  15  -3   6   38.14    3.48
 -15   3   6   42.26    4.14
 -15  -3  -6   48.88    4.95
 -15   4  -6   -3.80    2.69
 -15  -4   6    2.25    1.35
 -15  -4   6    1.18    1.08
 -15   4   6    3.07    2.02
  15  -4   6   -0.06    1.47
 -15  -4  -6    2.68    2.47
 -15   5  -6   -1.40    2.94
 -15  -5   6   -0.15    1.62
  15  -5   6   -0.83    2.02
 -15  -5  -6    2.44    2.54
 -15   5   6   -3.03    2.25
 -15  -6   6    1.48    1.98
 -15   6  -6    7.60    3.31
 -15  -6  -6    1.84    2.63
  15  -6   6    6.41    2.23
 -15   6   6    4.09    2.66
 -15   7  -6   18.50    3.93
 -15  -7   6   17.85    2.81
  15  -7   6   12.29    2.78
 -15   7   6   10.57    3.25
 -15  -8   6  515.28   35.83
 -15   8  -6  461.88   36.18
 -15   8   6  489.50   36.07
  15  -8   6  509.16   35.83
 -15  -9   6    8.43    3.31
 -15   9  -6    7.23    4.48
  15  -9   6    1.68    3.33
 -15   9   6    2.95    3.84
 -15  10  -6  244.97   18.78
  15  10   6  237.74   17.14
 -15 -10   6  241.80   18.08
  15  10   6  225.10   17.23
  15 -10   6  235.82   18.05
 -15  10   6  238.07   18.56
 -15  11  -6    0.69    5.21
 -15 -11   6    5.53    4.41
 -15  11   6   14.65    5.72
  15 -11   6    5.25    4.35
 -15  12  -6   12.47    6.44
 -15 -12   6   23.44    5.38
 -15  12   6   14.16    5.88
 -15  13  -6   13.32    6.81
 -15 -13   6    0.75    5.85
 -15  13   6    8.54    6.68
  15 -13   6   12.09    6.65
 -15  14  -6   14.52    7.44
 -15 -14   6   -0.45    6.73
 -15  14   6   10.97    7.55
 -15 -15   6   12.90    9.30
 -15  15  -6    5.15    8.95
 -15  15   6   29.71    8.95
 -16   0  -6   37.57    4.49
 -16   0   6   30.44    3.01
 -16  -1   6  137.66   10.33
 -16   1  -6  140.38   11.11
 -16   1   6  146.62   10.51
 -16  -1  -6  142.84   11.05
 -16   2  -6   51.59    5.66
 -16  -2   6   51.05    4.19
 -16   2   6   57.27    4.69
 -16  -2  -6   52.53    5.46
 -16  -3   6   66.73    5.02
 -16   3  -6   49.75    6.37
 -16  -3  -6   72.78    6.27
 -16   3   6   63.35    5.58
 -16   4  -6   86.27    8.12
 -16  -4   6   89.65    6.76
 -16  -4  -6   80.40    7.75
 -16   4   6  100.54    7.46
 -16   5  -6    5.73    3.43
  16  -5   6    2.82    1.51
 -16   5   6    1.81    2.60
 -16  -5  -6    4.50    2.86
 -16   6  -6   17.95    4.05
 -16  -6   6   16.42    2.65
 -16   6   6   21.17    3.48
 -16  -6  -6   18.47    3.43
  16  -6   6   23.78    3.69
 -16  -7   6   14.74    2.83
 -16   7  -6    9.10    4.29
 -16   7   6    9.83    3.55
  16  -7   6   12.56    2.66
 -16  -8   6    3.72    2.99
 -16   8  -6    6.88    4.36
  16  -8   6    4.43    2.87
 -16   8   6    1.12    3.73
 -16  -9   6    2.48    3.44
 -16   9  -6    0.16    5.55
 -16   9   6   -1.54    4.18
  16  -9   6   -1.45    3.27
 -16 -10   6    1.73    4.05
 -16  10  -6    0.50    5.21
  16 -10   6   -0.96    3.72
 -16  10   6    0.79    4.69
 -16  11  -6   -2.38    6.04
 -16 -11   6    0.69    4.65
  16 -11   6    7.35    6.67
 -16  11   6   -4.02    5.38
 -16 -12   6   17.03    5.77
 -16  12  -6   20.12    6.77
 -16  12   6   18.90    6.57
 -16  13  -6   43.08    9.00
 -16 -13   6   50.95   11.01
 -16  13   6   61.75    8.70
 -16  14  -6   -0.70    8.80
 -16  14   6   -7.12    8.16
 -17   0   6   63.01    5.24
 -17   0  -6   67.96    6.39
 -17  -1   6    5.26    1.48
 -17   1  -6    3.01    2.97
 -17  -1  -6    2.40    2.85
 -17   1   6    3.77    1.83
 -17   2  -6  160.66   11.96
 -17  -2   6  155.66   11.12
 -17  -2  -6  140.08   11.90
 -17   2   6  149.22   11.40
 -17   3  -6   25.03    3.77
 -17  -3   6   15.18    2.00
 -17   3   6   15.42    2.76
 -17  -3  -6   18.48    3.57
 -17   4  -6  182.23   14.49
 -17  -4   6  191.85   13.49
 -17   4   6  177.92   13.99
 -17  -4  -6  185.78   14.30
 -17   5  -6   10.50    3.93
 -17   5   6   14.04    3.18
 -17  -5  -6    9.88    3.40
 -17   6  -6  112.95   11.01
 -17   6   6  127.94   10.60
 -17  -6  -6  141.29   10.63
 -17   7  -6    3.07    4.45
 -17   7   6   -1.92    3.58
 -17   8  -6   44.14    8.56
 -17   8   6   31.69    5.18
  17  -8   6   42.62    5.00
 -17   9  -6   45.43    6.37
 -17   9   6   35.16    5.82
 -17  10  -6   18.31    6.03
 -17  10   6   16.31    5.49
 -17  11  -6   10.10    6.34
 -17  11   6   11.44    6.06
 -17  12  -6   15.27    7.76
 -17  12   6    8.37    6.89
 -17  13  -6   13.67    8.24
 -17  13   6    8.82    8.10
 -18   0   6   20.32    2.50
 -18   0  -6   23.97    3.93
 -18  -1   6    0.31    1.67
 -18   1  -6   -1.85    3.37
 -18  -1  -6   -2.29    3.26
 -18   1   6   -2.03    2.03
 -18   2  -6    7.56    3.63
 -18  -2   6    2.16    1.70
 -18   2   6    4.71    2.38
 -18  -2  -6    5.71    3.57
 -18  -3   6  165.05   12.11
 -18   3  -6  160.55   13.21
 -18  -3  -6  164.89   13.13
 -18   3   6  166.36   12.57
 -18   4  -6   98.34    8.93
 -18  -4   6   95.25    7.10
 -18   4   6   87.92    8.05
 -18  -4  -6   84.37    8.44
 -18   5  -6   74.78    8.40
 -18   5   6   87.28    7.70
 -18  -5  -6   79.01    7.89
 -18   6  -6    0.54    4.50
 -18  -6  -6   -0.33    3.59
 -18   6   6    4.38    3.59
 -18   7  -6   -2.93    4.95
 -18   7   6   -0.46    4.02
 -18   8  -6   -8.91    5.21
 -18   8   6    2.60    4.53
 -18   9  -6   -3.08    5.63
 -18   9   6    3.25    5.15
 -18  10  -6    8.53    6.38
 -18  10   6   -1.02    7.57
 -18  11  -6    2.57    7.04
 -18  11   6    1.32    6.64
 -18  12  -6    4.74    8.09
 -18  12   6    2.99    7.57
 -19   0   6  231.86   16.35
 -19   0  -6  210.71   17.10
 -19   1  -6   -1.91    3.71
 -19  -1   6    3.33    2.02
 -19   1   6   -1.24    2.33
 -19  -1  -6   -3.51    3.65
 -19  -2   6   -1.26    2.15
 -19   2  -6   -2.30    3.83
 -19   2   6   -0.44    2.61
 -19  -2  -6    3.77    3.94
 -19   3  -6    1.40    4.15
 -19  -3  -6   -0.28    3.82
 -19   3   6   -2.49    2.88
 -19   4  -6   24.08    5.27
 -19  -4  -6   35.00    4.88
 -19   4   6   40.10    4.44
 -19   5  -6   -1.06    4.73
 -19   5   6    2.82    3.62
 -19  -5  -6    0.76    3.95
 -19   6  -6   13.11    5.22
 -19   6   6    6.03    4.15
 -19  -6  -6    5.92    4.15
 -19   7  -6   56.93    7.40
 -19   7   6   55.03    6.55
 -19   8  -6   -1.51    6.01
 -19   8   6    1.37    4.98
 -19   9  -6   12.09    6.54
 -19   9   6    7.20    5.71
 -19  10  -6   25.90    7.88
 -19  10   6   32.85    6.98
 -19  11  -6   18.70    8.41
 -19  11   6   13.16    7.53
 -20   0  -6    8.19    4.38
 -20   1  -6   23.39    5.04
 -20  -1  -6   29.25    5.04
 -20   2  -6   47.35    5.83
 -20  -2  -6   35.89    5.68
 -20   3  -6    3.97    4.73
 -20  -3  -6    0.77    4.44
 -20   4  -6    6.07    5.06
 -20  -4  -6    7.98    4.41
 -20   5  -6   71.05    9.23
 -20  -5  -6   66.62    8.11
 -20   6  -6   -1.47    5.64
 -20  -6  -6    3.64    4.60
 -20   7  -6  150.92   14.22
 -20   8  -6   33.12    7.71
 -20   9  -6   16.54    7.61
 -21   0  -6    1.77    4.84
 -21   1  -6    2.81    5.03
 -21  -1  -6    3.42    4.91
 -21   2  -6    3.20    5.27
 -21  -2  -6   18.37    5.31
 -21   3  -6   23.09    6.14
 -21  -3  -6   41.97    5.89
 -21   4  -6    6.44    8.32
 -21  -4  -6   18.77    5.41
 -21   5  -6    4.96    6.17
 -21   6  -6   26.84    7.25
 -21   7  -6   11.68    7.19
 -21   8  -6   37.33    8.74
   0   0   7    2.85    6.95
   0   0  -7   -0.91    7.40
   0   1   7   -1.62    0.72
   0  -1  -7    0.61    0.68
   0  -1   7    0.59    0.85
   0   1  -7   -1.77    0.79
   0  -2   7  884.57   61.29
   0   2  -7  794.00   61.25
   0   2   7  893.65   61.26
   0   3  -7    1.16    0.88
   0  -4   7  192.81   14.05
   0   4  -7  193.77   14.04
   0   5  -7   -1.88    1.03
   0  -5   7   -0.46    1.20
   0   6   7   74.36    5.60
   0  -6   7   65.85    5.56
   0   6  -7   71.51    5.58
   0   7   7    0.87    1.43
   0  -7   7   -1.28    1.50
   0   7  -7    0.79    1.53
   0  -8   7    3.22    1.98
   0   8   7    6.92    1.79
   0   8  -7    5.31    1.74
   0   9  -7   -4.60    1.87
   0   9   7    1.07    1.87
   0  -9   7   -0.29    2.06
   0 -10   7    7.55    2.75
   0  10  -7   13.65    2.65
   0  10   7    9.05    2.57
   0  11  -7   -1.89    2.31
   0  11   7   -0.26    2.46
   0 -11   7    0.64    2.63
   0 -12   7   47.69    5.47
   0  12   7   48.80    5.24
   0  12  -7   43.15    4.90
   0  13  -7    0.83    3.25
   0 -13   7   -1.38    3.38
   0  13   7    1.96    3.30
   0  14   7  278.35   20.41
   0  14  -7  254.68   20.10
   0  15   7    0.01    4.37
   0  16   7   88.15   10.25
   0 -16   7   89.19   10.32
   0  16  -7   84.68    9.44
   0 -17   7    0.10    6.18
   0  17   7   -1.36    5.83
   0  17  -7   -0.82    5.96
   0  18   7   18.06    7.82
   0  18  -7   23.95    7.60
   0  19   7   -0.63    8.66
   0 -19   7    4.74    9.08
   0  19  -7   -2.33    8.52
  -1   0   7    1.37    0.75
   1   0  -7   -0.80    0.57
  -1  -1   7   27.66    2.38
   1   1   7   29.59    2.43
  -1  -1  -7   29.60    2.38
   1  -1   7   26.18    2.41
  -1   2  -7  186.38   13.43
  -1  -2   7  197.74   13.42
   1   2   7  182.48   13.42
  -1  -2  -7  188.62   13.40
   1  -2   7  176.74   13.43
   1   2  -7  181.31   13.38
  -1   3  -7  159.91   11.92
  -1  -3   7  156.63   11.89
   1   3   7  162.05   11.88
   1   3  -7  161.20   11.86
   1  -3   7  179.65   11.97
  -1   4  -7  317.67   22.45
  -1  -4   7  316.63   22.45
   1   4  -7  306.95   22.41
   1  -4   7  304.63   22.47
  -1  -5   7   52.35    4.09
   1   5  -7   45.30    3.97
   1  -5   7   50.75    4.16
  -1   6  -7   47.94    3.79
  -1  -6   7   37.08    3.86
   1   6   7   38.20    3.80
   1  -6   7   46.86    3.86
  -1   6   7   47.91    3.75
  -1   7  -7  430.54   29.96
   1   7   7  387.50   29.91
  -1  -7   7  408.53   29.95
   1   7  -7  432.79   29.90
   1  -7   7  414.03   29.98
  -1   7   7  414.17   29.94
   1   8   7  465.80   34.39
  -1   8  -7  498.50   34.42
  -1  -8   7  481.72   34.45
   1   8  -7  481.75   34.38
   1  -8   7  480.97   34.45
  -1   8   7  451.63   34.38
   1   9   7  362.18   24.95
  -1   9  -7  374.46   24.96
  -1  -9   7  350.86   24.96
  -1   9   7  326.76   24.91
   1   9  -7  309.01   24.87
   1  -9   7  332.32   24.96
   1  10   7   48.26    5.14
  -1  10  -7   45.32    4.93
  -1 -10   7   48.39    5.34
  -1  10   7   65.58    5.03
   1 -10   7   57.15    5.14
   1  10  -7   47.36    5.04
  -1  11  -7   -2.17    2.52
   1  11   7    4.99    2.52
  -1 -11   7    1.25    2.63
  -1  11   7   -0.64    2.42
   1 -11   7   -1.50    2.62
   1  11  -7    1.11    2.43
  -1  12  -7   36.39    4.55
   1  12   7   20.58    3.91
  -1 -12   7   31.97    4.23
  -1  12   7   30.41    4.12
   1 -12   7   37.55    4.38
   1  12  -7   43.45    4.97
   1  13   7   72.40    6.79
  -1  13  -7   66.10    7.04
  -1 -13   7   68.25    6.88
  -1  13   7   62.46    6.75
   1  13  -7   63.27    7.03
   1  14   7  156.37   12.31
  -1  14  -7  140.80   12.29
   1  14  -7  149.45   12.15
  -1  14   7  133.35   12.25
  -1 -15   7    7.40    5.00
   1  15   7   23.14    5.18
  -1  15  -7   19.60    4.78
   1  15  -7   21.59    4.80
  -1  15   7   18.48    4.88
   1  16   7   70.03    8.46
  -1  16  -7   86.01    8.62
  -1 -16   7   81.31    9.87
   1  16  -7   80.51    9.59
   1 -16   7   74.84    9.94
  -1  16   7   77.92    8.66
   1  17   7   20.23    6.63
  -1 -17   7   17.97    6.72
  -1  17  -7   32.35    6.78
   1  17  -7   30.46    6.76
   1 -17   7   35.81    7.01
  -1  17   7   27.18    6.60
   1  18   7    3.25    7.46
  -1  18  -7    3.90    6.99
   1  18  -7   -0.41    6.89
  -1  18   7    8.76    7.35
   1  19   7   37.73    9.49
  -1  19  -7   41.88    9.15
  -1 -19   7   61.45   10.17
   1  19  -7   31.51    8.92
   1 -19   7   41.21   10.12
  -1  19   7   34.05    9.69
   2   0   7   -2.17    0.90
  -2   0   7   -0.59    0.58
  -2   0  -7   -0.75    0.89
   2   1   7  251.74   18.67
  -2  -1   7  269.39   18.60
  -2   1  -7  258.85   18.67
   2   1  -7  238.12   18.56
   2  -1   7  269.84   18.68
  -2  -1  -7  267.15   18.66
   2   2   7   72.84    5.51
  -2  -2   7   63.11    4.81
  -2   2  -7   63.98    4.91
   2   2  -7   65.88    4.76
  -2  -2  -7   60.44    4.83
   2  -2   7   62.90    5.04
  -2   3  -7  102.11    7.14
  -2  -3   7   99.12    7.08
   2   3   7  100.89    7.08
   2   3  -7   88.25    7.00
   2  -3   7   89.06    7.13
  -2   4  -7 1370.17   96.05
  -2  -4   7 1322.26   96.06
   2   4   7 1326.35   96.00
   2   4  -7 1343.51   95.97
   2  -4   7 1357.98   96.06
   2   5   7    4.30    1.11
  -2  -5   7    1.52    1.20
  -2   5  -7    4.86    1.37
   2   5  -7    2.43    1.05
   2  -5   7    6.20    1.42
  -2  -6   7  538.48   39.80
  -2   6  -7  556.69   39.83
   2   6   7  570.32   39.82
  -2   6   7  558.70   39.81
   2   6  -7  545.53   39.75
   2  -6   7  554.61   39.85
  -2  -7   7   28.21    3.39
  -2   7  -7   31.01    3.45
   2   7   7   33.93    3.38
  -2   7   7   34.88    3.21
   2  -7   7   35.18    3.38
   2   7  -7   32.84    3.20
  -2  -8   7  196.49   15.42
   2   8   7  198.51   15.36
  -2   8  -7  220.45   15.46
   2  -8   7  205.98   15.49
   2   8  -7  220.08   15.34
  -2   8   7  210.38   15.42
  -2  -9   7  112.77    8.86
  -2   9  -7  105.60    8.92
   2   9   7  114.49    8.83
   2  -9   7  107.30    9.04
  -2   9   7  121.00    8.95
   2   9  -7  119.31    8.80
  -2 -10   7    0.87    2.32
   2  10   7    1.84    2.21
  -2  10  -7   -0.03    2.34
  -2  10   7   -0.22    2.14
   2 -10   7   -2.21    2.33
   2  10  -7    1.47    2.07
   2  11   7   -0.67    2.42
  -2 -11   7   -2.53    2.67
  -2  11  -7   -0.16    2.51
  -2  11   7   -0.52    2.61
   2 -11   7    2.31    2.91
   2  11  -7    1.25    2.33
   2  12   7   52.62    6.01
  -2  12  -7   54.47    5.97
  -2 -12   7   57.76    6.27
   2  12  -7   50.68    5.83
   2 -12   7   63.34    6.39
  -2  12   7   50.96    6.05
  -2 -13   7   10.51    4.42
   2  13   7   14.89    3.93
  -2  13  -7   17.95    3.87
  -2  13   7   21.35    3.78
   2  13  -7   21.09    3.87
   2  14   7   97.56    8.64
  -2  14  -7   98.83    8.65
  -2 -14   7   80.84    8.64
  -2  14   7   81.62    9.08
   2  14  -7   93.02    8.77
   2  15   7   12.39    4.86
  -2  15  -7   21.14    5.09
  -2 -15   7    1.41    5.03
  -2  15   7    2.72    4.66
   2  15  -7    3.28    4.11
   2  16   7   17.73    5.48
  -2  16  -7    9.38    5.44
  -2 -16   7   20.09    5.69
  -2  16   7   17.15    5.63
   2 -16   7   12.18    5.95
   2  16  -7    8.44    5.27
  -2  17  -7   32.88    6.70
  -2 -17   7   27.48    7.27
   2  17   7   24.81    7.07
   2 -17   7   24.98    6.94
  -2  17   7   29.63    6.52
   2  17  -7   25.58    6.52
   2  18   7   16.28    7.52
  -2  18  -7   11.28    7.41
   2  18  -7    8.53    6.83
  -2  18   7    5.32    7.59
  -2 -19   7    2.56    8.90
   2  19   7    2.65    8.59
  -2  19  -7    5.41    8.63
  -2  19   7   -0.10    8.76
   2  19  -7   -3.11    7.90
   2 -19   7    9.59    9.37
   3   0   7   -1.07    1.13
  -3   0   7   -0.34    0.46
  -3   0  -7   -0.25    0.89
  -3  -1   7  405.60   31.11
  -3   1  -7  446.64   31.21
  -3  -1  -7  453.59   31.22
   3   2   7  863.57   60.97
  -3   2  -7  877.51   60.97
  -3  -2   7  874.52   60.89
  -3  -2  -7  819.66   60.94
   3  -2   7  872.22   60.98
   3   2  -7  808.25   60.83
   3   3   7  167.94   12.36
  -3   3  -7  167.05   12.38
  -3  -3   7  171.61   12.29
  -3  -3  -7  170.89   12.33
   3   3  -7  170.99   12.23
   3  -3   7  169.83   12.39
  -3  -4   7    1.11    1.00
   3   4   7    1.52    1.03
   3   4  -7    2.94    0.81
   3  -4   7    1.72    1.20
  -3  -5   7  278.93   18.62
  -3   5  -7  248.10   18.66
   3   5   7  257.08   18.59
   3   5  -7  244.93   18.53
   3  -5   7  256.90   18.71
   3   6   7  140.08   10.21
  -3  -6   7  137.79   10.16
   3   6   7  141.73   10.11
  -3   6  -7  123.51   10.22
  -3   6   7  145.60   10.18
   3  -6   7  133.29   10.23
   3   6  -7  134.35   10.05
   3   7   7   53.52    4.56
  -3  -7   7   62.09    4.67
  -3   7  -7   51.19    4.63
  -3   7   7   57.36    4.64
   3  -7   7   50.74    4.69
   3   7  -7   49.30    4.63
  -3  -8   7  243.49   19.86
   3   8   7  271.67   19.93
  -3   8  -7  287.62   19.96
  -3   8   7  286.83   19.95
   3  -8   7  283.66   20.03
   3   8  -7  263.58   19.82
  -3   9  -7    1.54    2.03
  -3  -9   7   -1.40    2.11
   3   9   7    2.75    2.08
   3   9  -7   -0.30    1.73
   3  -9   7   -0.03    2.13
  -3   9   7    0.71    1.94
  -3 -10   7   -2.09    2.38
  -3  10  -7    0.10    2.19
   3  10   7    2.60    2.34
   3  10  -7    4.23    2.15
   3 -10   7   -2.13    2.53
  -3  10   7    1.29    2.35
  -3  11  -7  202.06   14.73
   3  11   7  189.99   14.69
  -3 -11   7  212.47   14.76
  -3  11   7  194.68   14.60
   3 -11   7  176.99   14.66
   3  11  -7  181.98   14.51
  -3 -12   7   34.46    4.54
  -3  12  -7   39.89    4.68
   3  12   7   42.45    4.65
   3 -12   7   39.72    4.75
  -3  12   7   32.38    4.42
   3  12  -7   38.62    4.31
   3  13   7   43.94    5.31
  -3 -13   7   44.79    6.43
  -3  13  -7   38.69    5.19
   3  13  -7   44.40    5.56
   3 -13   7   51.94    5.57
  -3  13   7   34.39    5.14
   3  14   7  116.02   10.74
  -3 -14   7  113.91   10.80
  -3  14  -7  108.92   10.37
   3  14  -7  135.80   10.32
  -3 -15   7   59.42    7.66
   3  15   7   60.89    7.49
  -3  15  -7   54.72    7.07
   3  15  -7   57.39    7.59
   3 -15   7   59.62    7.29
  -3  15   7   59.78    7.03
   3  16   7   36.76    6.75
  -3 -16   7   44.00    7.00
  -3  16  -7   28.98    6.28
  -3  16   7   47.51    6.52
   3 -16   7   37.63    6.80
   3  16  -7   37.89   10.85
  -3 -17   7   65.07    9.20
  -3  17  -7   74.43    9.05
   3  17   7   74.64    8.90
   3  17  -7   81.82   10.25
  -3  17   7   91.37   11.09
   3 -17   7   75.13    9.51
  -3  18  -7   -0.10    7.62
   3  18   7    3.54    7.64
  -3  18   7   11.52    7.60
   3  18  -7   11.74    6.76
   3  19   7   -2.88    8.97
  -3 -19   7   11.07    9.12
  -3  19  -7    8.62    9.11
   3 -19   7   -0.06    9.09
  -3  19   7   11.20    8.80
   3  19  -7    8.20    8.08
  -4   0  -7   -0.27    0.88
   4   0   7   -1.27    0.91
  -4  -1   7  108.39    7.81
  -4   1  -7  109.43    8.02
   4   1   7  106.77    8.03
  -4  -1  -7   98.75    7.98
   4  -1   7  119.07    8.05
   4   2   7   98.35    7.62
  -4   2  -7  111.46    7.67
  -4  -2   7  101.63    7.45
   4  -2   7  102.66    7.66
  -4  -2  -7   99.67    7.59
  -4   3  -7  648.52   45.30
  -4  -3   7  627.92   45.18
   4   3   7  625.54   45.28
  -4  -3  -7  592.89   45.24
   4   3  -7  631.17   45.10
   4  -3   7  665.55   45.31
  -4   4  -7   26.22    2.63
   4   4   7   28.73    2.49
   4  -4   7   22.30    2.63
   4   4  -7   28.33    2.20
  -4  -5   7   36.86    3.38
   4   5   7   42.74    3.37
  -4   5  -7   47.90    3.70
   4  -5   7   40.72    3.69
  -4   5   7   35.72    3.36
   4   5  -7   38.62    3.20
  -4  -6   7  237.93   18.43
  -4   6  -7  269.39   18.57
   4   6   7  247.70   18.48
   4   6   7  249.14   18.42
   4  -6   7  262.61   18.58
   4   6  -7  254.45   18.34
  -4   6   7  258.01   18.47
  -4  -7   7  207.82   14.32
   4   7   7  210.67   14.25
  -4   7  -7  197.16   14.37
   4   7   7  199.11   14.34
   4  -7   7  188.39   14.41
  -4   7   7  184.40   14.29
   4   7  -7  173.39   14.15
   4   8   7    4.18    1.87
  -4  -8   7    5.46    1.97
   4   8   7    0.86    1.44
  -4   8  -7    3.54    1.94
   4  -8   7   10.38    2.31
  -4   8   7    7.10    1.87
   4   8  -7    1.37    1.51
   4   9   7    2.21    1.61
   4   9   7   -1.78    2.04
  -4   9  -7    3.09    2.13
  -4  -9   7   -0.77    2.03
   4  -9   7   -0.60    2.23
  -4   9   7    1.96    1.97
   4   9  -7    4.10    1.83
   4  10   7  786.85   57.69
  -4  10  -7  794.48   57.74
  -4 -10   7  823.37   57.72
  -4  10   7  783.26   57.74
   4  10  -7  807.96   57.61
   4 -10   7  818.32   57.82
  -4 -11   7   82.19    7.53
  -4  11  -7   84.41    7.53
   4  11   7   87.80    7.43
  -4  11   7   98.10    7.56
   4 -11   7   77.80    7.71
   4  11  -7   74.74    7.08
   4  12   7  214.41   16.09
  -4  12  -7  181.16   16.08
  -4 -12   7  211.47   16.14
   4  12  -7  224.24   15.84
   4 -12   7  209.23   16.25
  -4  12   7  217.80   16.15
  -4 -13   7   -6.24    5.67
   4  13   7   -0.62    3.58
  -4  13  -7   -5.58    3.55
  -4  13   7    1.18    3.38
   4  13  -7    0.18    3.15
   4 -13   7    2.77    3.74
   4  14   7    4.02    3.97
  -4 -14   7    4.68    4.11
  -4  14  -7   10.38    4.87
  -4  14   7    4.81    4.99
   4  14  -7    2.25    3.67
  -4 -15   7  103.21   10.01
  -4  15  -7   94.21   10.00
   4  15   7   81.20    9.84
  -4  15   7   80.03    9.28
   4 -15   7   96.90    9.58
   4  15  -7   95.25    9.24
  -4  16  -7    9.90    5.50
  -4 -16   7    3.16    5.53
   4  16   7    0.16    5.46
   4  16  -7    1.63    4.80
   4 -16   7    1.89    9.42
  -4  16   7    2.22    5.64
  -4  17  -7   19.02    6.81
  -4 -17   7   16.01    6.99
   4  17   7    6.98    6.76
   4 -17   7   13.38    7.19
  -4  17   7   15.44    6.73
   4  17  -7   23.05    6.14
   4  18   7    4.54    7.41
  -4 -18   7   14.16   12.20
  -4  18  -7   -4.45    7.69
   4  18  -7    4.49    6.78
  -4  18   7    3.93    7.18
   4  19   7   -7.28    8.76
  -4  19  -7   13.23    9.32
  -4 -19   7   -1.52    9.27
   4  19  -7    7.78    8.04
  -4  19   7    1.03    9.62
   4 -19   7   -6.04    9.07
  -5   0  -7    0.72    1.00
   5   0   7    0.91    1.07
  -5   1  -7  897.80   65.53
   5   1   7  943.93   65.53
  -5  -1  -7  955.13   65.54
   5  -1   7  868.42   65.52
  -5   2  -7  312.97   22.08
   5   2   7  291.87   22.05
  -5  -2   7  290.42   21.90
  -5  -2  -7  323.41   22.07
   5  -2   7  312.60   22.08
   5   3   7   16.97    2.17
  -5  -3   7   22.30    1.90
   5  -3   7   23.91    2.42
  -5  -3  -7   24.15    2.16
  -5   4  -7    0.97    1.33
   5   4   7    1.94    1.30
  -5  -4   7    3.55    0.92
   5  -4   7    0.13    1.40
  -5  -4  -7    3.69    1.05
   5   5   7   30.36    2.82
  -5   5  -7   29.89    3.06
  -5  -5   7   29.08    2.60
   5   5   7   27.72    2.74
   5   5  -7   24.63    2.28
  -5   5   7   26.22    2.65
   5  -5   7   31.19    3.07
   5   6   7  189.34   12.13
  -5   6  -7  156.66   12.24
   5   6   7  163.64   12.16
  -5  -6   7  159.13   12.09
   5   6  -7  160.38   11.94
  -5   6   7  164.81   12.12
   5  -6   7  156.51   12.26
  -5  -7   7   10.36    1.79
  -5   7  -7   10.76    2.04
   5   7   7    5.79    1.59
   5   7   7    5.07    1.76
   5   7  -7    6.32    1.35
  -5   7   7    2.73    1.64
   5   8   7  194.38   14.19
  -5   8  -7  183.02   14.21
  -5  -8   7  196.20   14.17
   5   8   7  196.62   14.04
  -5   8   7  186.71   14.19
   5  -8   7  187.59   14.33
   5   9   7  185.96   13.46
   5   9   7  204.32   13.66
  -5   9  -7  182.31   13.65
  -5  -9   7  173.79   13.57
   5  -9   7  174.47   13.67
   5   9  -7  173.36   13.36
  -5   9   7  175.07   13.56
   5  10   7   -2.30    2.35
  -5 -10   7   -1.56    2.39
  -5  10  -7    0.27    2.54
   5  10   7    2.03    1.96
  -5  10   7    2.55    2.49
   5 -10   7    1.22    2.74
   5  10  -7   -1.03    1.92
   5  11   7  141.39   12.64
  -5  11  -7  165.14   12.95
  -5 -11   7  171.03   13.02
   5  11   7  183.06   12.97
   5  11  -7  172.17   12.73
   5 -11   7  175.13   13.20
  -5  11   7  168.20   13.05
  -5 -12   7    0.89    3.31
   5  12   7   -0.07    3.10
  -5  12  -7    1.18    3.30
   5  12   7    1.74    2.52
   5  12  -7    2.06    2.69
  -5  12   7   -0.71    3.10
   5 -12   7   -2.97    3.25
  -5 -13   7   82.65    8.35
   5  13   7   60.36    6.87
   5  13   7   79.00    7.40
  -5  13  -7   82.15    7.60
   5  13  -7   85.86    7.23
   5 -13   7   80.89    8.06
  -5  13   7   65.11    7.42
  -5 -14   7   15.73    4.78
   5  14   7   27.61    4.89
  -5  14  -7   18.08    4.67
  -5  14   7   15.08    4.69
   5  14  -7   23.53    4.15
  -5  15  -7    7.85    5.18
   5  15   7    6.63    5.10
  -5 -15   7    4.07    5.14
   5  15  -7    5.34    4.24
  -5  15   7    6.36    5.04
   5 -15   7    3.48    5.33
  -5  16  -7   60.52    7.21
   5  16   7   41.11    6.98
  -5 -16   7   58.02    7.82
  -5  16   7   43.90    6.90
   5  16  -7   42.34    6.43
   5  17   7   25.94    7.14
  -5 -17   7   24.72    7.02
   5  17   7   18.42    6.14
  -5  17  -7   13.80    7.03
   5 -17   7   34.56    7.63
   5  17  -7   32.78    6.34
  -5  17   7   11.85    6.90
  -5  18  -7    1.14    7.97
  -5 -18   7   10.17    9.02
   5  18   7    2.85    5.95
   5  18   7    1.73    7.73
   5  18  -7    9.59    6.75
  -5  18   7    2.00    8.04
   5 -18   7   -1.42    9.15
  -5 -19   7   23.07    9.94
  -5  19  -7   21.21   14.29
   5  19   7   15.35    9.02
   5  19  -7   36.61    8.42
   5 -19   7    7.58    9.95
   6   0   7   -0.34    1.04
   6   1   7   36.65    3.11
  -6  -1  -7   34.70    3.04
   6  -1   7   36.63    3.16
   6   2   7  308.19   21.48
  -6  -2   7  288.55   21.28
   6  -2   7  294.94   21.52
  -6  -2  -7  300.06   21.51
  -6  -3   7  278.62   19.98
  -6   3  -7  264.47   20.17
   6   3   7  287.32   20.15
  -6  -3  -7  267.44   20.35
   6  -3   7  294.76   20.20
  -6   4  -7  331.61   23.37
  -6  -4   7  309.98   23.17
   6   4   7  330.62   23.30
  -6  -4  -7  313.65   23.28
   6  -4   7  328.40   23.35
   6   5   7   76.52    6.69
  -6  -5   7   88.39    6.70
  -6   5  -7   94.86    6.87
   6   5   7   90.37    6.69
   6  -5   7   80.65    6.84
  -6   5   7   90.52    6.62
   6   6   7   48.48    4.42
  -6  -6   7   48.69    4.40
  -6   6  -7   48.93    4.75
   6   6   7   58.09    4.54
  -6   6   7   55.74    4.46
   6   6  -7   58.22    4.04
   6  -6   7   50.33    4.61
   6   7   7   35.14    3.15
  -6   7  -7   27.39    3.54
   6   7   7   29.44    3.22
  -6  -7   7   31.92    3.19
   6   7  -7   25.95    2.63
   6  -7   7   24.23    3.21
  -6   7   7   28.13    3.22
  -6   8  -7    6.85    2.33
  -6  -8   7    5.50    2.00
   6   8   7    5.65    1.89
   6   8   7    4.30    2.10
   6   8  -7   10.33    1.55
   6  -8   7    7.53    2.34
  -6   8   7   11.15    2.09
   6   9   7  251.47   18.76
  -6  -9   7  272.54   18.77
   6   9   7  255.53   18.64
  -6   9  -7  251.84   18.89
   6   9  -7  255.29   18.51
  -6   9   7  258.53   18.80
   6  -9   7  234.09   18.88
  -6  10  -7   24.04    3.58
   6  10   7   20.26    3.16
   6  10   7   23.83    3.01
  -6 -10   7   25.17    3.22
   6  10  -7   21.97    2.74
   6 -10   7   10.62    3.48
  -6  10   7   29.65    3.47
   6  11   7   91.37    7.37
  -6  11  -7   74.39    7.70
  -6 -11   7   98.36    7.89
   6  11   7   88.07    7.77
  -6  11   7  103.92    8.00
   6 -11   7   82.48    8.09
   6  11  -7   83.88    7.31
   6  12   7   31.79    3.90
  -6 -12   7   34.10    4.60
  -6  12  -7   31.51    4.47
   6  12   7   30.81    4.43
  -6  12   7   42.63    4.59
   6  12  -7   32.61    3.91
   6 -12   7   29.08    4.57
   6  13   7   76.22    6.61
   6  13   7   72.44    7.53
  -6  13  -7   55.31    7.33
  -6 -13   7   76.75    8.25
  -6  13   7   72.13    7.76
   6 -13   7   79.58    8.04
   6  13  -7   75.02    7.03
  -6  14  -7   63.77    8.68
  -6 -14   7   84.33    8.63
   6  14   7   83.30    8.56
   6  14   7   82.75    7.60
   6  14  -7   77.62    7.81
  -6  14   7   70.09    8.09
  -6 -15   7   20.70    5.53
  -6  15  -7   20.92    5.56
   6  15   7   20.16    6.37
   6  15  -7   21.35    4.72
  -6  15   7   13.42    5.57
   6 -15   7   13.38    5.89
   6  16   7   30.88    5.61
  -6  16  -7   46.31    7.09
  -6 -16   7   37.67   10.89
   6  16   7   35.78    6.71
   6  16  -7   36.52    5.97
  -6  16   7   39.19    7.03
  -6 -17   7   78.14    9.59
   6  17   7   65.85    8.10
  -6  17  -7   65.99    9.15
   6  17   7   65.28    9.14
   6 -17   7   76.07    9.37
   6  17  -7   83.36    9.10
  -6  17   7   82.40    9.38
   6  18   7   13.87    6.23
   6  18   7    6.67    8.16
  -6 -18   7   -1.05    8.45
  -6  18  -7   21.75    8.36
   6 -18   7   14.81    8.56
  -6  18   7   10.61    7.82
   6  18  -7   11.47    6.80
   6  19   7   21.30    9.38
  -6  19  -7   49.74   11.68
   6  19   7   29.20    9.73
  -6 -19   7   11.43    9.72
   6 -19   7   22.07   10.34
   6  19  -7   31.35    8.55
  -6  19   7   24.99    9.36
  -7   0  -7    2.32    1.16
   7   0   7   -0.56    1.08
   7   1   7  354.31   24.90
  -7  -1  -7  351.93   25.03
   7  -1   7  331.05   24.90
  -7   2  -7   21.69    2.25
   7   2   7   20.25    2.24
   7  -2   7   17.70    2.33
  -7   3  -7  176.98   13.45
   7   3   7  191.60   13.42
  -7  -3   7  186.83   13.20
  -7  -3  -7  181.50   13.42
   7  -3   7  180.59   13.46
   7   4   7  121.29    9.63
  -7  -4   7  135.20    9.46
  -7   4  -7  123.96    9.70
  -7  -4  -7  127.52    9.63
   7  -4   7  141.34    9.77
  -7   5  -7    7.98    1.84
   7   5   7    6.78    1.75
   7   5   7   12.82    1.75
  -7   5   7    6.59    1.49
   7  -5   7    8.26    1.93
  -7  -5  -7   13.79    1.67
   7   6   7   15.49    2.25
  -7   6  -7   18.39    2.45
  -7  -6   7   14.26    1.97
   7   6   7   18.11    2.20
   7  -6   7   20.84    2.51
  -7   6   7   17.43    2.13
  -7  -7   7  296.47   20.67
   7   7   7  272.35   20.71
  -7   7  -7  280.05   20.81
   7   7   7  292.88   20.69
  -7   7   7  285.41   20.73
   7   7  -7  281.30   20.40
   7  -7   7  276.67   20.79
   7   7  -7  288.49   20.38
   7   8   7    9.11    2.08
   7   8   7    8.39    2.17
  -7   8  -7   10.03    2.40
  -7  -8   7    9.63    2.15
   7   8  -7    8.92    1.44
   7  -8   7    4.05    2.55
  -7   8   7    8.76    2.27
   7   9   7   94.37    8.24
  -7   9  -7  119.30    8.57
   7   9   7  113.31    8.43
  -7  -9   7  105.40    8.43
   7  -9   7   98.06    8.65
  -7   9   7  100.86    8.42
   7   9  -7  104.08    7.95
   7  10   7   27.90    3.40
  -7 -10   7   36.85    3.87
  -7  10  -7   40.48    4.39
   7  10   7   31.02    3.74
   7  10  -7   20.61    2.99
  -7  10   7   31.81    3.70
   7 -10   7   30.80    4.04
   7  11   7   16.73    3.05
  -7  11  -7   14.73    3.66
   7  11   7   20.28    3.56
  -7 -11   7   15.44    3.41
   7 -11   7   26.51    4.06
  -7  11   7   14.98    3.47
   7  11  -7   13.56    2.61
   7  12   7   66.09    5.83
  -7 -12   7   56.96    6.57
  -7  12  -7   64.96    7.01
   7  12   7   76.06    6.70
   7 -12   7   46.46    6.58
   7  12  -7   48.40    5.74
  -7  12   7   55.23    6.66
  -7 -13   7   55.10    6.90
   7  13   7   54.64    6.89
  -7  13  -7   59.89    8.93
   7  13   7   45.38    5.86
  -7  13   7   68.42    7.09
   7  13  -7   52.76    5.99
   7 -13   7   51.61    6.44
  -7 -14   7   48.31    6.42
  -7  14  -7   57.83    6.69
   7  14   7   65.75    6.54
   7  14   7   53.03    6.25
   7  14  -7   48.30    6.49
   7 -14   7   50.11    7.32
  -7  14   7   49.92    6.37
  -7  15  -7    3.24    5.12
  -7 -15   7    2.12    5.30
  -7  15   7   -2.39    5.19
   7 -15   7   10.02    5.82
[truncated: 987,525 more chars]
