# Supplementary material for: Chemistry of CS2 and CS3 Bridged Decaborane Analogues: Regular Coordination Versus Cluster Expansion
Source: Molecules. 2023 Jan 19;28(3):998. doi: 10.3390/molecules28030998 (PMC9919328; doi:10.3390/molecules28030998)
Supplement: Supplementary file 1 [file molecules-28-00998-s001.zip › CIF/cif of 6.cif]

################################################################################
#                                                                              #
#------------------------------------------------------------------------------#
#                                                                              #
#           CIF file created and formatted by CRYSCALC (ver. 21.10)            #
#                                                                              #
#------------------------------------------------------------------------------#
#                                                                              #
# Date of archive creation: 29-10-2021 at 14:51:49                             #
#                                                                              #
# Input CIF files:                                                             #
#  1. sqz.cif                                                                  #
#  2. import.cif                                                               #
#                                                                              #
#------------------------------------------------------------------------------#
#                                                                              #
# Date of experiment: 29 octobre 2021                                          #
# Experimenter      : Thierry Roisnel                                          #
#                                                                              #
# Instrument        : D8 VENTURE Bruker AXS                                    #
# Laboratory        : CDIFX/ISCR (UMR6226 Rennes)                              #
# CDIFX ID          : D21-0312                                                 #
# Sample ID         : SGGAR5                                                   #
# Proposer          : S. Ghosh [EXT]                                           #
#                                                                              #
#------------------------------------------------------------------------------#
#                                                                              #
# Please use the following crystallographer details for CIF file deposition    #
# at CCDC or FIZ Karlsruhe :                                                   #
#                                                                              #
# Crystallographer name : Thierry ROISNEL                                      #
# Publishing name :       Thierry ROISNEL                                      #
# Email adress :          thierry.roisnel@univ-rennes1.fr                      #
# Affiliation :           CDIFX ISCR CNRS Univ Rennes                          #
# Country :               France                                               #
# ORCID ID :              0000-0002-6088-4472                                  #
#                                                                              #
# Please use the following address for further publication:                    #
#                                                                              #
# Thierry Roisnel                                                              #
# Univ Rennes, CNRS, ISCR (Institut des Sciences Chimiques de Rennes) UMR 6226 #
# F-35000 Rennes, France                                                       #
#                                                                              #
################################################################################


data_SGGAR5

#------------------------------------------------------------------------------#
# Date of experiment: 29 octobre 2021                                          #
#------------------------------------------------------------------------------#


#------------------------------------------------------------------------------#
#                             CHEMICAL INFORMATION                             #
#------------------------------------------------------------------------------#
 
_chemical_name_systematic
;
 ?
;
_chemical_formula_moiety              'C26 H34 B6 O5 Rh2 S5 W'
_chemical_formula_sum                 'C26 H34 B6 O5 Rh2 S5 W'
_chemical_formula_weight               1041.36
_chemical_compound_source             'synthesis as described'

#------------------------------------------------------------------------------#
#                    SPACE GROUP AND UNIT CELL INFORMATION                     #
#------------------------------------------------------------------------------#
 
_space_group_crystal_system              orthorhombic
_space_group_name_H-M_alt                'P b c n'
_space_group_name_Hall                   '-P 2n 2ab'
_space_group_IT_number                    60
loop_
  _space_group_symop_operation_xyz
 'x, y, z'
 '-x+1/2, -y+1/2, z+1/2'
 '-x, y, -z+1/2'
 'x+1/2, -y+1/2, -z'
 '-x, -y, -z'
 'x-1/2, y-1/2, -z-1/2'
 'x, -y, z-1/2'
 '-x-1/2, y-1/2, z'

_cell_length_a                         18.0153(15)
_cell_length_b                         15.5395(16)
_cell_length_c                         27.555(3)
_cell_angle_alpha                      90
_cell_angle_beta                       90
_cell_angle_gamma                      90
_cell_volume                           7714.0(13)
_cell_formula_units_Z                  8
_cell_measurement_temperature          150(2)
_cell_measurement_reflns_used          9452
_cell_measurement_theta_min            2.2762
_cell_measurement_theta_max            27.4560
_cell_measurement_wavelength           0.710730


#------------------------------------------------------------------------------#
#                              ORIENTATION MATRIX                              #
#------------------------------------------------------------------------------#
 
_diffrn_orient_matrix_UB_11  -0.0322735
_diffrn_orient_matrix_UB_21  -0.0084144
_diffrn_orient_matrix_UB_31  -0.0550346
_diffrn_orient_matrix_UB_12   0.0455886
_diffrn_orient_matrix_UB_22   0.0132543
_diffrn_orient_matrix_UB_32  -0.0287606
_diffrn_orient_matrix_UB_13   0.0098696
_diffrn_orient_matrix_UB_23  -0.0349204
_diffrn_orient_matrix_UB_33  -0.0004487


#------------------------------------------------------------------------------#
#                             CRYSTAL INFORMATION                              #
#------------------------------------------------------------------------------#
 
_exptl_crystal_description             prism
_exptl_crystal_colour                  orange
_exptl_crystal_size_max                0.160
_exptl_crystal_size_mid                0.140
_exptl_crystal_size_min                0.050
_exptl_crystal_density_meas            ?                               
_exptl_crystal_density_diffrn          1.793                           
_exptl_crystal_density_method          ?                               
_exptl_crystal_F_000                   4032                            
_exptl_special_details
;
 ?
;

#------------------------------------------------------------------------------#
#                            ABSORPTION CORRECTION                             #
#------------------------------------------------------------------------------#
 
_exptl_absorpt_coefficient_mu                         4.124
_exptl_absorpt_correction_type                       multi-scan
_exptl_absorpt_process_details
;
  [Sheldrick, G.M. (2014). SADABS Bruker AXS Inc., Madison, Wisconsin, USA]
;
_exptl_absorpt_correction_T_min                         0.680
_exptl_absorpt_correction_T_max                         0.814

#------------------------------------------------------------------------------#
#                               DATA COLLECTION                                #
#------------------------------------------------------------------------------#
 
# Software                   : BIS V6.2.15/2021-03-15 && APEX3 2016.9-0        #
# Number of scans            :        2                                        #
# Total number of frames     :      270                                        #
# Total length of scans      :   135.00 (deg.)                                 #
# Rotation speed             :    40.00 sec./deg.                              #
# Total exposition time      :      1 h  30.0 min.                             #
#                                                                              #
#    Scan  Time(s) Width DX(mm) Frames Range 2Theta  Omega    Phi    Chi  T(K) #
#..............................................................................#
#                                                                              #
#  1 Phi     20.0  0.50    34.0   270  135.0    1.9  272.7  264.5   23.0 150.0 #
#  2 Fast     4.0  1.00    34.0   180  180.0    0.0  360.0    0.0   54.7 150.0 #
#                                                                              #
#..............................................................................#

_diffrn_measurement_device_type         'D8 VENTURE Bruker AXS'
_diffrn_measurement_method              'rotation images'
_diffrn_detector                        CMOS-PHOTON70
_diffrn_detector_area_resol_mean        ?
_diffrn_ambient_temperature             150(2)
_diffrn_radiation_wavelength            0.71073
_diffrn_radiation_type                  MoK\a
_diffrn_radiation_probe                 x-ray
_diffrn_radiation_source                'Incoatec microfocus sealed tube'
_diffrn_radiation_monochromator         'multilayer monochromator'
_diffrn_source_current                  1.00
_diffrn_source_voltage                  50.00
_diffrn_source_power                    50.0
_diffrn_reflns_av_uneti/neti            0.0375
_diffrn_reflns_av_r_equivalents         0.0385
_diffrn_reflns_number                   37222
_diffrn_reflns_limit_h_min             -23
_diffrn_reflns_limit_h_max              23
_diffrn_reflns_limit_k_min             -15
_diffrn_reflns_limit_k_max              19
_diffrn_reflns_limit_l_min             -35
_diffrn_reflns_limit_l_max              35
_diffrn_reflns_theta_min                1.861
_diffrn_reflns_theta_max                27.496
_diffrn_reflns_theta_full               25.242
_diffrn_measured_fraction_theta_full    0.998
_diffrn_measured_fraction_theta_max     0.990
_reflns_number_total                    8770
_reflns_number_gt                       7429
_reflns_threshold_expression            >2sigma(I)

_reflns_special_details
;
Reflections were merged by SHELXL according to the crystal class for the
calculation of statistics and refinement.

;

#------------------------------------------------------------------------------#
#                            COMPUTER PROGRAMS USED                            #
#------------------------------------------------------------------------------#
 
_computing_data_collection       'Bruker APEX3 (Bruker, 2015)'
_computing_cell_refinement       'APEX3 (Bruker, 2015)'
_computing_data_reduction        'SAINT (Bruker, 2014)'
_computing_structure_solution    'SHELXT 2018_2 (Sheldrick, 2018)'
_computing_structure_refinement  'SHELXL-2018_3 (Sheldrick, 2018)'
_computing_molecular_graphics    
;
   'SXGRAPH (L. Farrugia, 1999), Mercury (CSD, 2020)'
;
_computing_publication_material   'CRYSCALC (T. Roisnel, local program, 2021)'

#------------------------------------------------------------------------------#
#                            REFINEMENT INFORMATION                            #
#------------------------------------------------------------------------------#
 
_refine_special_details
;
Refinement of F^2^ against ALL reflections.  The weighted R-factor wR and
goodness of fit S are based on F^2^, conventional R-factors R are based
on F, with F set to zero for negative F^2^. The threshold expression of
F^2^ > 2sigma(F^2^) is used only for calculating R-factors(gt) etc. and is
not relevant to the choice of reflections for refinement.  R-factors based
on F^2^ are statistically about twice as large as those based on F, and R-
factors based on ALL data will be even larger.
;
_refine_ls_structure_factor_coef        Fsqd
_refine_ls_matrix_type                  full
_refine_ls_weighting_scheme             calc
_refine_ls_weighting_details            
        'w=1/[\s^2^(Fo^2^)+(0.0189P)^2^+4.1310P] where P=(Fo^2^+2Fc^2^)/3'
_atom_sites_solution_primary            dual
_atom_sites_solution_secondary          difmap
_atom_sites_solution_hydrogens          mixed
_refine_ls_hydrogen_treatment           mixed
_refine_ls_extinction_method            none
_refine_ls_extinction_coef              .
_refine_ls_number_reflns                8770
_refine_ls_number_parameters            428
_refine_ls_number_restraints            0
_refine_ls_R_factor_all                 0.0297
_refine_ls_R_factor_gt                  0.0219
_refine_ls_wR_factor_ref                0.0494
_refine_ls_wR_factor_gt                 0.0477
_refine_ls_goodness_of_fit_ref          0.954
_refine_ls_restrained_S_all             0.954
_refine_ls_shift/su_max                 0.017
_refine_ls_shift/su_mean                0.000
_refine_diff_density_max                0.672
_refine_diff_density_min               -0.396
_refine_diff_density_rms                0.096

#------------------------------------------------------------------------------#
#               ATOMIC TYPES, COORDINATES AND THERMAL PARAMETERS               #
#------------------------------------------------------------------------------#
 
loop_
    _atom_type_symbol
    _atom_type_description
    _atom_type_scat_dispersion_real
    _atom_type_scat_dispersion_imag
    _atom_type_scat_source
C   C    0.0033  0.0016  'International Tables Vol C Tables 4.2.6.8 and 6.1.1.4'
H   H    0.0000  0.0000  'International Tables Vol C Tables 4.2.6.8 and 6.1.1.4'
Rh  Rh  -1.1178  0.9187  'International Tables Vol C Tables 4.2.6.8 and 6.1.1.4'
W   W   -0.8490  6.8722  'International Tables Vol C Tables 4.2.6.8 and 6.1.1.4'
S   S    0.1246  0.1234  'International Tables Vol C Tables 4.2.6.8 and 6.1.1.4'
O   O    0.0106  0.0060  'International Tables Vol C Tables 4.2.6.8 and 6.1.1.4'
B   B    0.0013  0.0007  'International Tables Vol C Tables 4.2.6.8 and 6.1.1.4'

loop_
    _atom_site_label
    _atom_site_type_symbol
    _atom_site_fract_x
    _atom_site_fract_y
    _atom_site_fract_z
    _atom_site_U_iso_or_equiv
    _atom_site_adp_type
    _atom_site_occupancy
    _atom_site_site_symmetry_order
    _atom_site_calc_flag
    _atom_site_refinement_flags_posn
    _atom_site_refinement_flags_adp
    _atom_site_refinement_flags_occupancy
    _atom_site_disorder_assembly
    _atom_site_disorder_group
Rh1  Rh   0.71803(2)   0.58182(2)   0.36282(2)   0.01541(5)  Uani 1 1 d    . . . . .
C1   C    0.73420(14)  0.45454(18)  0.32630(9)   0.0208(5)   Uani 1 1 d    . . . . .
C2   C    0.70312(14)  0.44330(18)  0.37424(9)   0.0203(5)   Uani 1 1 d    . . . . .
C3   C    0.75626(14)  0.47367(18)  0.40906(9)   0.0208(6)   Uani 1 1 d    . . . . .
C4   C    0.81796(14)  0.50697(18)  0.38305(9)   0.0216(6)   Uani 1 1 d    . . . . .
C5   C    0.80410(14)  0.49441(18)  0.33174(9)   0.0220(6)   Uani 1 1 d    . . . . .
C6   C    0.69939(16)  0.4256(2)    0.27971(10)  0.0305(7)   Uani 1 1 d    . . . . .
H6A  H    0.720513     0.458445     0.252655     0.046       Uiso 1 1 calc R U . . .
H6B  H    0.645683     0.435334     0.281110     0.046       Uiso 1 1 calc R U . . .
H6C  H    0.709202     0.364196     0.274866     0.046       Uiso 1 1 calc R U . . .
C7   C    0.63128(15)  0.4005(2)    0.38596(11)  0.0282(6)   Uani 1 1 d    . . . . .
H7A  H    0.640231     0.339721     0.393522     0.042       Uiso 1 1 calc R U . . .
H7B  H    0.597841     0.404725     0.358010     0.042       Uiso 1 1 calc R U . . .
H7C  H    0.608550     0.428786     0.414045     0.042       Uiso 1 1 calc R U . . .
C8   C    0.74664(16)  0.4704(2)    0.46326(9)   0.0286(6)   Uani 1 1 d    . . . . .
H8A  H    0.748674     0.410466     0.474208     0.043       Uiso 1 1 calc R U . . .
H8B  H    0.698521     0.495379     0.472025     0.043       Uiso 1 1 calc R U . . .
H8C  H    0.786473     0.503299     0.478847     0.043       Uiso 1 1 calc R U . . .
C9   C    0.88754(15)  0.5449(2)    0.40465(11)  0.0308(7)   Uani 1 1 d    . . . . .
H9A  H    0.875941     0.570763     0.436193     0.046       Uiso 1 1 calc R U . . .
H9B  H    0.907245     0.589160     0.382840     0.046       Uiso 1 1 calc R U . . .
H9C  H    0.924646     0.499431     0.408975     0.046       Uiso 1 1 calc R U . . .
C10  C    0.85668(16)  0.5166(2)    0.29154(10)  0.0344(7)   Uani 1 1 d    . . . . .
H10A H    0.888433     0.466916     0.284546     0.052       Uiso 1 1 calc R U . . .
H10B H    0.887594     0.565475     0.301381     0.052       Uiso 1 1 calc R U . . .
H10C H    0.828433     0.531926     0.262407     0.052       Uiso 1 1 calc R U . . .
Rh2  Rh   0.51993(2)   0.69314(2)   0.38018(2)   0.01568(5)  Uani 1 1 d    . . . . .
C11  C    0.40248(13)  0.72282(19)  0.36162(9)   0.0226(6)   Uani 1 1 d    . . . . .
C12  C    0.41493(13)  0.7398(2)    0.41286(10)  0.0257(6)   Uani 1 1 d    . . . . .
C13  C    0.43389(14)  0.6608(2)    0.43533(9)   0.0275(7)   Uani 1 1 d    . . . . .
C14  C    0.43660(14)  0.5949(2)    0.39862(10)  0.0251(6)   Uani 1 1 d    . . . . .
C15  C    0.41523(13)  0.63434(18)  0.35329(9)   0.0204(6)   Uani 1 1 d    . . . . .
C16  C    0.40679(17)  0.8266(2)    0.43604(12)  0.0420(9)   Uani 1 1 d    . . . . .
H16A H    0.354126     0.838298     0.442003     0.063       Uiso 1 1 calc R U . . .
H16B H    0.427091     0.870698     0.414372     0.063       Uiso 1 1 calc R U . . .
H16C H    0.433839     0.827440     0.466892     0.063       Uiso 1 1 calc R U . . .
C17  C    0.44595(18)  0.6460(3)    0.48829(10)  0.0485(10)  Uani 1 1 d    . . . . .
H17A H    0.490162     0.610215     0.492938     0.073       Uiso 1 1 calc R U . . .
H17B H    0.402607     0.616725     0.502038     0.073       Uiso 1 1 calc R U . . .
H17C H    0.452994     0.701412     0.504662     0.073       Uiso 1 1 calc R U . . .
C18  C    0.44870(16)  0.5009(2)    0.40718(13)  0.0394(8)   Uani 1 1 d    . . . . .
H18A H    0.483042     0.493079     0.434414     0.059       Uiso 1 1 calc R U . . .
H18B H    0.469804     0.474621     0.377936     0.059       Uiso 1 1 calc R U . . .
H18C H    0.401181     0.473309     0.414809     0.059       Uiso 1 1 calc R U . . .
C19  C    0.40745(16)  0.5875(2)    0.30579(10)  0.0302(7)   Uani 1 1 d    . . . . .
H19A H    0.356591     0.565931     0.302495     0.045       Uiso 1 1 calc R U . . .
H19B H    0.442277     0.539108     0.304902     0.045       Uiso 1 1 calc R U . . .
H19C H    0.418415     0.627046     0.279013     0.045       Uiso 1 1 calc R U . . .
C20  C    0.37785(16)  0.7897(2)    0.32587(12)  0.0355(7)   Uani 1 1 d    . . . . .
H20A H    0.382002     0.766613     0.292880     0.053       Uiso 1 1 calc R U . . .
H20B H    0.409350     0.840818     0.328965     0.053       Uiso 1 1 calc R U . . .
H20C H    0.326111     0.805363     0.332379     0.053       Uiso 1 1 calc R U . . .
W1   W    0.63592(2)   0.87150(2)   0.60958(2)   0.02327(4)  Uani 1 1 d    . . . . .
C31  C    0.55014(18)  0.7868(2)    0.59993(11)  0.0368(8)   Uani 1 1 d    . . . . .
O32  O    0.50129(15)  0.7417(2)    0.59533(10)  0.0651(8)   Uani 1 1 d    . . . . .
C33  C    0.67190(17)  0.8014(2)    0.66784(11)  0.0406(8)   Uani 1 1 d    . . . . .
O34  O    0.68926(15)  0.7633(2)    0.70113(9)   0.0699(9)   Uani 1 1 d    . . . . .
C35  C    0.57582(16)  0.9421(2)    0.65499(10)  0.0325(7)   Uani 1 1 d    . . . . .
O36  O    0.54233(12)  0.98474(18)  0.68133(8)   0.0497(7)   Uani 1 1 d    . . . . .
C37  C    0.71901(17)  0.9589(3)    0.61867(12)  0.0389(8)   Uani 1 1 d    . . . . .
O38  O    0.76319(15)  1.0109(2)    0.62447(12)  0.0694(9)   Uani 1 1 d    . . . . .
C39  C    0.59509(16)  0.9445(2)    0.55383(10)  0.0274(6)   Uani 1 1 d    . . . . .
O40  O    0.57060(13)  0.98821(16)  0.52490(8)   0.0443(6)   Uani 1 1 d    . . . . .
B51  B    0.68187(16)  0.6781(2)    0.30885(10)  0.0200(6)   Uani 1 1 d    . . . . .
H51  H    0.7001(14)   0.6740(19)   0.2712(10)   0.024       Uiso 1 1 d    . U . . .
B52  B    0.60629(16)  0.6239(2)    0.33808(10)  0.0172(6)   Uani 1 1 d    . . . . .
H52  H    0.5790(14)   0.5767(18)   0.3157(9)    0.021       Uiso 1 1 d    . U . . .
B53  B    0.58814(16)  0.7314(2)    0.31773(10)  0.0202(6)   Uani 1 1 d    . . . . .
H53  H    0.5619(14)   0.7463(19)   0.2841(9)    0.024       Uiso 1 1 d    . U . . .
B54  B    0.62336(15)  0.6320(2)    0.40380(10)  0.0168(6)   Uani 1 1 d    . . . . .
H54  H    0.6114(15)   0.5942(18)   0.4353(10)   0.020       Uiso 1 1 d    . U . . .
B55  B    0.70752(15)  0.6965(2)    0.40777(10)  0.0186(6)   Uani 1 1 d    . . . . .
B56  B    0.61763(15)  0.7462(2)    0.41597(10)  0.0178(6)   Uani 1 1 d    . . . . .
C57  C    0.69731(13)  0.76088(18)  0.50182(9)   0.0199(5)   Uani 1 1 d    . . . . .
S1   S    0.75534(3)   0.72345(5)   0.34934(2)   0.01961(14) Uani 1 1 d    . . . . .
S2   S    0.58745(3)   0.81791(4)   0.36516(2)   0.02008(13) Uani 1 1 d    . . . . .
S3   S    0.61124(3)   0.78844(5)   0.47950(2)   0.02105(14) Uani 1 1 d    . . . . .
S4   S    0.76127(3)   0.70896(5)   0.46490(2)   0.02184(14) Uani 1 1 d    . . . . .
S5   S    0.72449(4)   0.78372(5)   0.55838(2)   0.02604(16) Uani 1 1 d    . . . . .

loop_
    _atom_site_aniso_label
    _atom_site_aniso_U_11
    _atom_site_aniso_U_22
    _atom_site_aniso_U_33
    _atom_site_aniso_U_23
    _atom_site_aniso_U_13
    _atom_site_aniso_U_12
Rh1  0.01477(9)   0.01552(11)  0.01595(9)  -0.00035(7)   0.00094(7)   0.00006(8)
C1   0.0258(13)   0.0142(14)   0.0222(12)  -0.0029(10)   0.0010(10)   0.0047(12)
C2   0.0222(13)   0.0146(14)   0.0241(12)  -0.0010(10)   0.0019(10)   0.0027(11)
C3   0.0226(13)   0.0168(15)   0.0230(13)   0.0020(10)   0.0013(10)   0.0063(12)
C4   0.0176(13)   0.0182(15)   0.0291(14)  -0.0003(11)  -0.0004(10)   0.0050(12)
C5   0.0221(13)   0.0183(15)   0.0255(13)  -0.0012(11)   0.0031(10)   0.0052(12)
C6   0.0389(16)   0.0286(18)   0.0241(14)  -0.0055(12)  -0.0036(12)   0.0028(14)
C7   0.0273(15)   0.0180(16)   0.0393(16)   0.0012(12)   0.0056(12)  -0.0020(13)
C8   0.0349(15)   0.0290(18)   0.0220(13)   0.0031(12)  -0.0004(11)   0.0064(14)
C9   0.0224(14)   0.0326(19)   0.0374(16)  -0.0033(13)  -0.0048(12)   0.0039(13)
C10  0.0275(15)   0.044(2)     0.0317(15)   0.0021(14)   0.0094(12)   0.0041(15)
Rh2  0.01346(9)   0.01858(11)  0.01502(9)  -0.00011(7)  -0.00053(7)  -0.00111(8)
C11  0.0118(11)   0.0274(17)   0.0287(14)  -0.0037(11)   0.0001(10)   0.0006(12)
C12  0.0112(11)   0.0355(18)   0.0305(14)  -0.0104(12)   0.0061(10)  -0.0022(12)
C13  0.0172(12)   0.047(2)     0.0181(12)   0.0012(12)   0.0018(10)  -0.0106(13)
C14  0.0137(12)   0.0306(18)   0.0312(14)   0.0066(12)  -0.0018(10)  -0.0063(12)
C15  0.0127(11)   0.0236(16)   0.0248(13)  -0.0010(11)  -0.0021(9)   -0.0038(11)
C16  0.0259(15)   0.051(2)     0.0486(19)  -0.0246(17)   0.0119(13)  -0.0063(16)
C17  0.0360(17)   0.085(3)     0.0241(15)   0.0086(17)   0.0026(13)  -0.0239(19)
C18  0.0224(15)   0.032(2)     0.064(2)     0.0221(16)  -0.0049(14)  -0.0040(14)
C19  0.0288(15)   0.0288(18)   0.0328(15)  -0.0095(12)  -0.0067(12)  -0.0007(14)
C20  0.0250(14)   0.033(2)     0.0487(18)   0.0061(15)  -0.0053(13)   0.0054(14)
W1   0.01882(6)   0.03103(8)   0.01997(6)  -0.00487(4)  -0.00105(4)   0.00102(5)
C31  0.0364(17)   0.046(2)     0.0280(15)  -0.0028(14)   0.0036(12)  -0.0057(17)
O32  0.0569(16)   0.080(2)     0.0584(16)  -0.0102(15)   0.0095(13)  -0.0415(17)
C33  0.0331(17)   0.056(2)     0.0327(17)   0.0021(16)  -0.0020(13)   0.0059(17)
O34  0.0641(18)   0.102(3)     0.0434(15)   0.0278(16)  -0.0088(13)   0.0121(18)
C35  0.0243(14)   0.044(2)     0.0291(15)  -0.0050(14)  -0.0023(12)  -0.0036(15)
O36  0.0351(12)   0.0697(19)   0.0442(13)  -0.0264(13)   0.0063(10)   0.0070(12)
C37  0.0252(16)   0.047(2)     0.0446(18)  -0.0087(16)   0.0005(13)   0.0022(16)
O38  0.0364(15)   0.066(2)     0.105(2)    -0.0177(18)  -0.0071(14)  -0.0195(15)
C39  0.0272(15)   0.0246(17)   0.0304(15)  -0.0095(12)   0.0036(11)   0.0048(13)
O40  0.0608(15)   0.0378(15)   0.0342(12)  -0.0030(10)  -0.0100(11)   0.0149(12)
B51  0.0176(13)   0.0231(18)   0.0195(14)   0.0019(11)   0.0015(11)  -0.0014(13)
B52  0.0167(13)   0.0171(16)   0.0179(13)   0.0012(11)   0.0004(10)  -0.0016(12)
B53  0.0192(14)   0.0229(17)   0.0184(13)   0.0046(12)   0.0009(11)  -0.0004(13)
B54  0.0147(13)   0.0166(16)   0.0190(13)   0.0008(11)   0.0028(10)  -0.0015(12)
B55  0.0162(13)   0.0185(16)   0.0211(14)  -0.0013(12)   0.0003(10)   0.0011(12)
B56  0.0130(12)   0.0209(17)   0.0195(13)   0.0006(11)  -0.0036(10)  -0.0002(12)
C57  0.0185(12)   0.0189(15)   0.0224(12)  -0.0003(10)  -0.0011(10)   0.0012(11)
S1   0.0172(3)    0.0186(4)    0.0230(3)    0.0009(2)    0.0022(2)   -0.0035(3)
S2   0.0196(3)    0.0166(3)    0.0240(3)    0.0018(3)   -0.0006(2)    0.0002(3)
S3   0.0165(3)    0.0254(4)    0.0212(3)   -0.0065(3)   -0.0028(2)    0.0028(3)
S4   0.0168(3)    0.0270(4)    0.0217(3)   -0.0062(3)   -0.0034(2)    0.0038(3)
S5   0.0229(3)    0.0353(4)    0.0199(3)   -0.0056(3)   -0.0053(2)    0.0071(3)


#------------------------------------------------------------------------------#
#                              MOLECULAR GEOMETRY                              #
#------------------------------------------------------------------------------#
 
_geom_special_details
;
 All esds (except the esd in the dihedral angle between two l.s. planes)
 are estimated using the full covariance matrix.  The cell esds are taken
 into account individually in the estimation of esds in distances, angles
 and torsion angles; correlations between esds in cell parameters are only
 used when they are defined by crystal symmetry.  An approximate (isotropic)
 treatment of cell esds is used for estimating esds involving l.s. planes.
;
loop_
    _geom_bond_atom_site_label_1
    _geom_bond_atom_site_label_2
    _geom_bond_distance
    _geom_bond_site_symmetry_2
    _geom_bond_publ_flag
Rh1  B55  2.178(3)    .           ?
Rh1  B54  2.189(3)    .           ?
Rh1  C2   2.192(3)    .           ?
Rh1  B51  2.208(3)    .           ?
Rh1  C4   2.215(3)    .           ?
Rh1  C3   2.219(3)    .           ?
Rh1  B52  2.224(3)    .           ?
Rh1  C5   2.232(3)    .           ?
Rh1  C1   2.238(3)    .           ?
Rh1  S1   2.3311(7)   .           ?
C1   C5   1.411(4)    .           ?
C1   C2   1.445(3)    .           ?
C1   C6   1.498(4)    .           ?
C2   C3   1.435(4)    .           ?
C2   C7   1.491(4)    .           ?
C3   C4   1.420(4)    .           ?
C3   C8   1.504(3)    .           ?
C4   C5   1.449(4)    .           ?
C4   C9   1.508(4)    .           ?
C5   C10  1.498(4)    .           ?
C6   H6A  0.9800      .           ?
C6   H6B  0.9800      .           ?
C6   H6C  0.9800      .           ?
C7   H7A  0.9800      .           ?
C7   H7B  0.9800      .           ?
C7   H7C  0.9800      .           ?
C8   H8A  0.9800      .           ?
C8   H8B  0.9800      .           ?
C8   H8C  0.9800      .           ?
C9   H9A  0.9800      .           ?
C9   H9B  0.9800      .           ?
C9   H9C  0.9800      .           ?
C10  H10A 0.9800      .           ?
C10  H10B 0.9800      .           ?
C10  H10C 0.9800      .           ?
Rh2  B56  2.180(3)    .           ?
Rh2  B54  2.191(3)    .           ?
Rh2  B53  2.196(3)    .           ?
Rh2  C14  2.200(3)    .           ?
Rh2  C12  2.217(2)    .           ?
Rh2  B52  2.219(3)    .           ?
Rh2  C15  2.223(2)    .           ?
Rh2  C11  2.225(2)    .           ?
Rh2  C13  2.228(2)    .           ?
Rh2  S2   2.3259(7)   .           ?
C11  C15  1.413(4)    .           ?
C11  C12  1.454(4)    .           ?
C11  C20  1.499(4)    .           ?
C12  C13  1.416(4)    .           ?
C12  C16  1.499(4)    .           ?
C13  C14  1.440(4)    .           ?
C13  C17  1.493(4)    .           ?
C14  C15  1.443(4)    .           ?
C14  C18  1.497(4)    .           ?
C15  C19  1.504(4)    .           ?
C16  H16A 0.9800      .           ?
C16  H16B 0.9800      .           ?
C16  H16C 0.9800      .           ?
C17  H17A 0.9800      .           ?
C17  H17B 0.9800      .           ?
C17  H17C 0.9800      .           ?
C18  H18A 0.9800      .           ?
C18  H18B 0.9800      .           ?
C18  H18C 0.9800      .           ?
C19  H19A 0.9800      .           ?
C19  H19B 0.9800      .           ?
C19  H19C 0.9800      .           ?
C20  H20A 0.9800      .           ?
C20  H20B 0.9800      .           ?
C20  H20C 0.9800      .           ?
W1   C35  1.985(3)    .           ?
W1   C37  2.036(4)    .           ?
W1   C33  2.046(3)    .           ?
W1   C39  2.047(3)    .           ?
W1   C31  2.047(3)    .           ?
W1   S5   2.5293(7)   .           ?
C31  O32  1.132(4)    .           ?
C33  O34  1.136(4)    .           ?
C35  O36  1.153(4)    .           ?
C37  O38  1.146(4)    .           ?
C39  O40  1.136(4)    .           ?
B51  B52  1.792(4)    .           ?
B51  S1   1.869(3)    .           ?
B51  B53  1.896(4)    .           ?
B51  H51  1.09(3)     .           ?
B52  B53  1.792(4)    .           ?
B52  B54  1.841(4)    .           ?
B52  H52  1.08(3)     .           ?
B53  S2   1.875(3)    .           ?
B53  H53  1.07(3)     .           ?
B54  B56  1.810(4)    .           ?
B54  B55  1.821(4)    .           ?
B54  H54  1.07(3)     .           ?
B55  B56  1.809(4)    .           ?
B55  S4   1.858(3)    .           ?
B55  S1   1.874(3)    .           ?
B56  S2   1.870(3)    .           ?
B56  S3   1.873(3)    .           ?
C57  S5   1.672(3)    .           ?
C57  S3   1.722(2)    .           ?
C57  S4   1.736(3)    .           ?

loop_
    _geom_angle_atom_site_label_1
    _geom_angle_atom_site_label_2
    _geom_angle_atom_site_label_3
    _geom_angle
    _geom_angle_site_symmetry_1
    _geom_angle_site_symmetry_3
    _geom_angle_publ_flag
B55  Rh1  B54   49.28(11)   .       .       ?
B55  Rh1  C2   135.31(10)   .       .       ?
B54  Rh1  C2   100.37(10)   .       .       ?
B55  Rh1  B51   78.63(11)   .       .       ?
B54  Rh1  B51   82.89(11)   .       .       ?
C2   Rh1  B51  136.58(10)   .       .       ?
B55  Rh1  C4   110.92(10)   .       .       ?
B54  Rh1  C4   133.67(10)   .       .       ?
C2   Rh1  C4    63.11(10)   .       .       ?
B51  Rh1  C4   139.94(10)   .       .       ?
B55  Rh1  C3   108.65(10)   .       .       ?
B54  Rh1  C3   102.43(10)   .       .       ?
C2   Rh1  C3    37.98(10)   .       .       ?
B51  Rh1  C3   172.67(10)   .       .       ?
C4   Rh1  C3    37.37(10)   .       .       ?
B55  Rh1  B52   81.66(11)   .       .       ?
B54  Rh1  B52   49.31(10)   .       .       ?
C2   Rh1  B52  102.83(10)   .       .       ?
B51  Rh1  B52   47.71(10)   .       .       ?
C4   Rh1  B52  165.37(11)   .       .       ?
C3   Rh1  B52  132.84(10)   .       .       ?
B55  Rh1  C5   140.92(10)   .       .       ?
B54  Rh1  C5   162.91(11)   .       .       ?
C2   Rh1  C5    62.79(10)   .       .       ?
B51  Rh1  C5   111.04(10)   .       .       ?
C4   Rh1  C5    38.03(9)    .       .       ?
C3   Rh1  C5    62.86(9)    .       .       ?
B52  Rh1  C5   133.65(10)   .       .       ?
B55  Rh1  C1   171.81(10)   .       .       ?
B54  Rh1  C1   130.39(10)   .       .       ?
C2   Rh1  C1    38.07(9)    .       .       ?
B51  Rh1  C1   109.56(10)   .       .       ?
C4   Rh1  C1    62.82(10)   .       .       ?
C3   Rh1  C1    63.16(9)    .       .       ?
B52  Rh1  C1   103.89(10)   .       .       ?
C5   Rh1  C1    36.81(10)   .       .       ?
B55  Rh1  S1    48.96(8)    .       .       ?
B54  Rh1  S1    88.32(8)    .       .       ?
C2   Rh1  S1   170.20(7)    .       .       ?
B51  Rh1  S1    48.52(8)    .       .       ?
C4   Rh1  S1   107.55(8)    .       .       ?
C3   Rh1  S1   135.82(7)    .       .       ?
B52  Rh1  S1    86.24(8)    .       .       ?
C5   Rh1  S1   108.25(7)    .       .       ?
C1   Rh1  S1   136.49(7)    .       .       ?
C5   C1   C2   107.6(2)     .       .       ?
C5   C1   C6   126.6(2)     .       .       ?
C2   C1   C6   125.8(2)     .       .       ?
C5   C1   Rh1   71.37(15)   .       .       ?
C2   C1   Rh1   69.24(15)   .       .       ?
C6   C1   Rh1  126.58(19)   .       .       ?
C3   C2   C1   108.2(2)     .       .       ?
C3   C2   C7   125.5(2)     .       .       ?
C1   C2   C7   126.0(2)     .       .       ?
C3   C2   Rh1   72.02(16)   .       .       ?
C1   C2   Rh1   72.69(15)   .       .       ?
C7   C2   Rh1  125.17(19)   .       .       ?
C4   C3   C2   107.7(2)     .       .       ?
C4   C3   C8   127.1(2)     .       .       ?
C2   C3   C8   125.2(2)     .       .       ?
C4   C3   Rh1   71.16(15)   .       .       ?
C2   C3   Rh1   70.00(15)   .       .       ?
C8   C3   Rh1  124.05(19)   .       .       ?
C3   C4   C5   108.0(2)     .       .       ?
C3   C4   C9   126.4(2)     .       .       ?
C5   C4   C9   125.5(2)     .       .       ?
C3   C4   Rh1   71.47(14)   .       .       ?
C5   C4   Rh1   71.64(14)   .       .       ?
C9   C4   Rh1  124.7(2)     .       .       ?
C1   C5   C4   108.4(2)     .       .       ?
C1   C5   C10  125.9(2)     .       .       ?
C4   C5   C10  125.6(2)     .       .       ?
C1   C5   Rh1   71.82(15)   .       .       ?
C4   C5   Rh1   70.32(14)   .       .       ?
C10  C5   Rh1  125.7(2)     .       .       ?
C1   C6   H6A  109.5        .       .       ?
C1   C6   H6B  109.5        .       .       ?
H6A  C6   H6B  109.5        .       .       ?
C1   C6   H6C  109.5        .       .       ?
H6A  C6   H6C  109.5        .       .       ?
H6B  C6   H6C  109.5        .       .       ?
C2   C7   H7A  109.5        .       .       ?
C2   C7   H7B  109.5        .       .       ?
H7A  C7   H7B  109.5        .       .       ?
C2   C7   H7C  109.5        .       .       ?
H7A  C7   H7C  109.5        .       .       ?
H7B  C7   H7C  109.5        .       .       ?
C3   C8   H8A  109.5        .       .       ?
C3   C8   H8B  109.5        .       .       ?
H8A  C8   H8B  109.5        .       .       ?
C3   C8   H8C  109.5        .       .       ?
H8A  C8   H8C  109.5        .       .       ?
H8B  C8   H8C  109.5        .       .       ?
C4   C9   H9A  109.5        .       .       ?
C4   C9   H9B  109.5        .       .       ?
H9A  C9   H9B  109.5        .       .       ?
C4   C9   H9C  109.5        .       .       ?
H9A  C9   H9C  109.5        .       .       ?
H9B  C9   H9C  109.5        .       .       ?
C5   C10  H10A 109.5        .       .       ?
C5   C10  H10B 109.5        .       .       ?
H10A C10  H10B 109.5        .       .       ?
C5   C10  H10C 109.5        .       .       ?
H10A C10  H10C 109.5        .       .       ?
H10B C10  H10C 109.5        .       .       ?
B56  Rh2  B54   48.93(11)   .       .       ?
B56  Rh2  B53   78.48(11)   .       .       ?
B54  Rh2  B53   82.78(11)   .       .       ?
B56  Rh2  C14  135.16(10)   .       .       ?
B54  Rh2  C14  102.17(11)   .       .       ?
B53  Rh2  C14  138.61(11)   .       .       ?
B56  Rh2  C12  112.43(10)   .       .       ?
B54  Rh2  C12  138.33(10)   .       .       ?
B53  Rh2  C12  135.00(11)   .       .       ?
C14  Rh2  C12   63.31(11)   .       .       ?
B56  Rh2  B52   81.60(11)   .       .       ?
B54  Rh2  B52   49.35(10)   .       .       ?
B53  Rh2  B52   47.87(11)   .       .       ?
C14  Rh2  B52  105.24(11)   .       .       ?
C12  Rh2  B52  165.73(11)   .       .       ?
B56  Rh2  C15  172.54(10)   .       .       ?
B54  Rh2  C15  129.97(11)   .       .       ?
B53  Rh2  C15  108.95(10)   .       .       ?
C14  Rh2  C15   38.08(10)   .       .       ?
C12  Rh2  C15   62.98(10)   .       .       ?
B52  Rh2  C15  102.79(10)   .       .       ?
B56  Rh2  C11  142.50(11)   .       .       ?
B54  Rh2  C11  165.24(11)   .       .       ?
B53  Rh2  C11  107.21(10)   .       .       ?
C14  Rh2  C11   63.13(11)   .       .       ?
C12  Rh2  C11   38.20(10)   .       .       ?
B52  Rh2  C11  130.32(10)   .       .       ?
C15  Rh2  C11   37.04(10)   .       .       ?
B56  Rh2  C13  109.79(10)   .       .       ?
B54  Rh2  C13  106.94(11)   .       .       ?
B53  Rh2  C13  169.91(10)   .       .       ?
C14  Rh2  C13   37.95(11)   .       .       ?
C12  Rh2  C13   37.16(11)   .       .       ?
B52  Rh2  C13  137.32(12)   .       .       ?
C15  Rh2  C13   62.89(9)    .       .       ?
C11  Rh2  C13   62.73(10)   .       .       ?
B56  Rh2  S2    48.91(8)    .       .       ?
B54  Rh2  S2    88.27(8)    .       .       ?
B53  Rh2  S2    48.90(9)    .       .       ?
C14  Rh2  S2   167.44(8)    .       .       ?
C12  Rh2  S2   104.23(8)    .       .       ?
B52  Rh2  S2    86.82(8)    .       .       ?
C15  Rh2  S2   136.64(7)    .       .       ?
C11  Rh2  S2   106.47(8)    .       .       ?
C13  Rh2  S2   132.30(9)    .       .       ?
C15  C11  C12  108.0(2)     .       .       ?
C15  C11  C20  128.0(3)     .       .       ?
C12  C11  C20  123.9(3)     .       .       ?
C15  C11  Rh2   71.39(14)   .       .       ?
C12  C11  Rh2   70.59(14)   .       .       ?
C20  C11  Rh2  125.18(19)   .       .       ?
C13  C12  C11  107.7(2)     .       .       ?
C13  C12  C16  128.1(3)     .       .       ?
C11  C12  C16  124.2(3)     .       .       ?
C13  C12  Rh2   71.84(15)   .       .       ?
C11  C12  Rh2   71.21(13)   .       .       ?
C16  C12  Rh2  123.40(19)   .       .       ?
C12  C13  C14  108.5(2)     .       .       ?
C12  C13  C17  126.6(3)     .       .       ?
C14  C13  C17  124.9(3)     .       .       ?
C12  C13  Rh2   71.00(15)   .       .       ?
C14  C13  Rh2   69.98(15)   .       .       ?
C17  C13  Rh2  126.87(19)   .       .       ?
C13  C14  C15  107.3(3)     .       .       ?
C13  C14  C18  126.1(3)     .       .       ?
C15  C14  C18  126.1(3)     .       .       ?
C13  C14  Rh2   72.07(16)   .       .       ?
C15  C14  Rh2   71.81(15)   .       .       ?
C18  C14  Rh2  127.91(19)   .       .       ?
C11  C15  C14  108.4(2)     .       .       ?
C11  C15  C19  126.6(2)     .       .       ?
C14  C15  C19  124.9(3)     .       .       ?
C11  C15  Rh2   71.57(14)   .       .       ?
C14  C15  Rh2   70.10(14)   .       .       ?
C19  C15  Rh2  124.61(18)   .       .       ?
C12  C16  H16A 109.5        .       .       ?
C12  C16  H16B 109.5        .       .       ?
H16A C16  H16B 109.5        .       .       ?
C12  C16  H16C 109.5        .       .       ?
H16A C16  H16C 109.5        .       .       ?
H16B C16  H16C 109.5        .       .       ?
C13  C17  H17A 109.5        .       .       ?
C13  C17  H17B 109.5        .       .       ?
H17A C17  H17B 109.5        .       .       ?
C13  C17  H17C 109.5        .       .       ?
H17A C17  H17C 109.5        .       .       ?
H17B C17  H17C 109.5        .       .       ?
C14  C18  H18A 109.5        .       .       ?
C14  C18  H18B 109.5        .       .       ?
H18A C18  H18B 109.5        .       .       ?
C14  C18  H18C 109.5        .       .       ?
H18A C18  H18C 109.5        .       .       ?
H18B C18  H18C 109.5        .       .       ?
C15  C19  H19A 109.5        .       .       ?
C15  C19  H19B 109.5        .       .       ?
H19A C19  H19B 109.5        .       .       ?
C15  C19  H19C 109.5        .       .       ?
H19A C19  H19C 109.5        .       .       ?
H19B C19  H19C 109.5        .       .       ?
C11  C20  H20A 109.5        .       .       ?
C11  C20  H20B 109.5        .       .       ?
H20A C20  H20B 109.5        .       .       ?
C11  C20  H20C 109.5        .       .       ?
H20A C20  H20C 109.5        .       .       ?
H20B C20  H20C 109.5        .       .       ?
C35  W1   C37   87.42(13)   .       .       ?
C35  W1   C33   88.43(13)   .       .       ?
C37  W1   C33   91.48(14)   .       .       ?
C35  W1   C39   88.32(12)   .       .       ?
C37  W1   C39   89.24(13)   .       .       ?
C33  W1   C39  176.64(12)   .       .       ?
C35  W1   C31   91.45(13)   .       .       ?
C37  W1   C31  178.17(14)   .       .       ?
C33  W1   C31   89.93(14)   .       .       ?
C39  W1   C31   89.29(13)   .       .       ?
C35  W1   S5   173.53(8)    .       .       ?
C37  W1   S5    87.96(9)    .       .       ?
C33  W1   S5    87.16(9)    .       .       ?
C39  W1   S5    96.15(8)    .       .       ?
C31  W1   S5    93.27(9)    .       .       ?
O32  C31  W1   177.9(3)     .       .       ?
O34  C33  W1   177.2(3)     .       .       ?
O36  C35  W1   178.2(3)     .       .       ?
O38  C37  W1   176.7(3)     .       .       ?
O40  C39  W1   175.9(2)     .       .       ?
B52  B51  S1   116.55(18)   .       .       ?
B52  B51  B53   58.04(16)   .       .       ?
S1   B51  B53  112.92(18)   .       .       ?
B52  B51  Rh1   66.60(13)   .       .       ?
S1   B51  Rh1   69.18(10)   .       .       ?
B53  B51  Rh1  118.13(16)   .       .       ?
B52  B51  H51  128.9(15)    .       .       ?
S1   B51  H51  112.2(14)    .       .       ?
B53  B51  H51  114.6(14)    .       .       ?
Rh1  B51  H51  120.8(15)    .       .       ?
B53  B52  B51   63.89(17)   .       .       ?
B53  B52  B54  106.0(2)     .       .       ?
B51  B52  B54  106.45(19)   .       .       ?
B53  B52  Rh2   65.40(13)   .       .       ?
B51  B52  Rh2  122.65(19)   .       .       ?
B54  B52  Rh2   64.52(12)   .       .       ?
B53  B52  Rh1  122.37(18)   .       .       ?
B51  B52  Rh1   65.69(13)   .       .       ?
B54  B52  Rh1   64.36(12)   .       .       ?
Rh2  B52  Rh1  128.10(13)   .       .       ?
B53  B52  H52  111.9(15)    .       .       ?
B51  B52  H52  114.2(14)    .       .       ?
B54  B52  H52  133.2(14)    .       .       ?
Rh2  B52  H52  108.0(14)    .       .       ?
Rh1  B52  H52  112.8(14)    .       .       ?
B52  B53  S2   116.84(17)   .       .       ?
B52  B53  B51   58.08(16)   .       .       ?
S2   B53  B51  114.12(18)   .       .       ?
B52  B53  Rh2   66.73(13)   .       .       ?
S2   B53  Rh2   69.16(9)    .       .       ?
B51  B53  Rh2  118.77(17)   .       .       ?
B52  B53  H53  123.8(16)    .       .       ?
S2   B53  H53  116.5(16)    .       .       ?
B51  B53  H53  112.2(14)    .       .       ?
Rh2  B53  H53  119.5(14)    .       .       ?
B56  B54  B55   59.76(16)   .       .       ?
B56  B54  B52  103.8(2)     .       .       ?
B55  B54  B52  103.62(19)   .       .       ?
B56  B54  Rh1  119.29(17)   .       .       ?
B55  B54  Rh1   65.05(13)   .       .       ?
B52  B54  Rh1   66.32(13)   .       .       ?
B56  B54  Rh2   65.22(13)   .       .       ?
B55  B54  Rh2  119.16(18)   .       .       ?
B52  B54  Rh2   66.12(13)   .       .       ?
Rh1  B54  Rh2  131.60(14)   .       .       ?
B56  B54  H54  112.1(15)    .       .       ?
B55  B54  H54  114.9(15)    .       .       ?
B52  B54  H54  136.7(15)    .       .       ?
Rh1  B54  H54  112.3(15)    .       .       ?
Rh2  B54  H54  108.0(15)    .       .       ?
B56  B55  B54   59.82(16)   .       .       ?
B56  B55  S4   108.42(17)   .       .       ?
B54  B55  S4   122.84(18)   .       .       ?
B56  B55  S1   115.04(18)   .       .       ?
B54  B55  S1   117.03(17)   .       .       ?
S4   B55  S1   117.71(15)   .       .       ?
B56  B55  Rh1  119.90(17)   .       .       ?
B54  B55  Rh1   65.67(13)   .       .       ?
S4   B55  Rh1  121.46(15)   .       .       ?
S1   B55  Rh1   69.78(10)   .       .       ?
B55  B56  B54   60.42(16)   .       .       ?
B55  B56  S2   114.93(17)   .       .       ?
B54  B56  S2   117.54(17)   .       .       ?
B55  B56  S3   108.75(16)   .       .       ?
B54  B56  S3   121.35(18)   .       .       ?
S2   B56  S3   118.24(17)   .       .       ?
B55  B56  Rh2  120.31(18)   .       .       ?
B54  B56  Rh2   65.85(13)   .       .       ?
S2   B56  Rh2   69.63(9)    .       .       ?
S3   B56  Rh2  120.38(14)   .       .       ?
S5   C57  S3   122.94(15)   .       .       ?
S5   C57  S4   116.78(14)   .       .       ?
S3   C57  S4   120.27(15)   .       .       ?
B51  S1   B55   95.91(13)   .       .       ?
B51  S1   Rh1   62.30(10)   .       .       ?
B55  S1   Rh1   61.26(10)   .       .       ?
B56  S2   B53   95.31(13)   .       .       ?
B56  S2   Rh2   61.46(9)    .       .       ?
B53  S2   Rh2   61.94(9)    .       .       ?
C57  S3   B56  101.03(12)   .       .       ?
C57  S4   B55  101.48(12)   .       .       ?
C57  S5   W1   116.73(9)    .       .       ?

loop_
    _geom_torsion_atom_site_label_1
    _geom_torsion_atom_site_label_2
    _geom_torsion_atom_site_label_3
    _geom_torsion_atom_site_label_4
    _geom_torsion
    _geom_torsion_site_symmetry_1
    _geom_torsion_site_symmetry_2
    _geom_torsion_site_symmetry_3
    _geom_torsion_site_symmetry_4
    _geom_torsion_publ_flag
C5   C1   C2   C3     -2.3(3)     .       .       .       .       ?
C6   C1   C2   C3    175.5(3)     .       .       .       .       ?
Rh1  C1   C2   C3    -63.70(19)   .       .       .       .       ?
C5   C1   C2   C7   -177.3(3)     .       .       .       .       ?
C6   C1   C2   C7      0.5(4)     .       .       .       .       ?
Rh1  C1   C2   C7    121.3(3)     .       .       .       .       ?
C5   C1   C2   Rh1    61.43(19)   .       .       .       .       ?
C6   C1   C2   Rh1  -120.8(3)     .       .       .       .       ?
C1   C2   C3   C4      2.6(3)     .       .       .       .       ?
C7   C2   C3   C4    177.7(3)     .       .       .       .       ?
Rh1  C2   C3   C4    -61.51(19)   .       .       .       .       ?
C1   C2   C3   C8   -177.7(3)     .       .       .       .       ?
C7   C2   C3   C8     -2.6(4)     .       .       .       .       ?
Rh1  C2   C3   C8    118.2(3)     .       .       .       .       ?
C1   C2   C3   Rh1    64.14(19)   .       .       .       .       ?
C7   C2   C3   Rh1  -120.8(3)     .       .       .       .       ?
C2   C3   C4   C5     -2.0(3)     .       .       .       .       ?
C8   C3   C4   C5    178.3(3)     .       .       .       .       ?
Rh1  C3   C4   C5    -62.75(19)   .       .       .       .       ?
C2   C3   C4   C9   -179.2(3)     .       .       .       .       ?
C8   C3   C4   C9      1.1(5)     .       .       .       .       ?
Rh1  C3   C4   C9    120.0(3)     .       .       .       .       ?
C2   C3   C4   Rh1    60.77(18)   .       .       .       .       ?
C8   C3   C4   Rh1  -118.9(3)     .       .       .       .       ?
C2   C1   C5   C4      1.0(3)     .       .       .       .       ?
C6   C1   C5   C4   -176.7(3)     .       .       .       .       ?
Rh1  C1   C5   C4     61.11(19)   .       .       .       .       ?
C2   C1   C5   C10   178.6(3)     .       .       .       .       ?
C6   C1   C5   C10     0.9(5)     .       .       .       .       ?
Rh1  C1   C5   C10  -121.3(3)     .       .       .       .       ?
C2   C1   C5   Rh1   -60.06(18)   .       .       .       .       ?
C6   C1   C5   Rh1   122.2(3)     .       .       .       .       ?
C3   C4   C5   C1      0.6(3)     .       .       .       .       ?
C9   C4   C5   C1    177.9(3)     .       .       .       .       ?
Rh1  C4   C5   C1    -62.06(19)   .       .       .       .       ?
C3   C4   C5   C10  -177.0(3)     .       .       .       .       ?
C9   C4   C5   C10     0.3(5)     .       .       .       .       ?
Rh1  C4   C5   C10   120.4(3)     .       .       .       .       ?
C3   C4   C5   Rh1    62.63(19)   .       .       .       .       ?
C9   C4   C5   Rh1  -120.1(3)     .       .       .       .       ?
C15  C11  C12  C13    -1.0(3)     .       .       .       .       ?
C20  C11  C12  C13   177.1(2)     .       .       .       .       ?
Rh2  C11  C12  C13   -62.97(17)   .       .       .       .       ?
C15  C11  C12  C16  -179.9(2)     .       .       .       .       ?
C20  C11  C12  C16    -1.8(4)     .       .       .       .       ?
Rh2  C11  C12  C16   118.2(3)     .       .       .       .       ?
C15  C11  C12  Rh2    61.95(17)   .       .       .       .       ?
C20  C11  C12  Rh2  -119.9(3)     .       .       .       .       ?
C11  C12  C13  C14     2.4(3)     .       .       .       .       ?
C16  C12  C13  C14  -178.8(3)     .       .       .       .       ?
Rh2  C12  C13  C14   -60.20(18)   .       .       .       .       ?
C11  C12  C13  C17  -175.1(3)     .       .       .       .       ?
C16  C12  C13  C17     3.7(5)     .       .       .       .       ?
Rh2  C12  C13  C17   122.3(3)     .       .       .       .       ?
C11  C12  C13  Rh2    62.56(17)   .       .       .       .       ?
C16  C12  C13  Rh2  -118.6(3)     .       .       .       .       ?
C12  C13  C14  C15    -2.8(3)     .       .       .       .       ?
C17  C13  C14  C15   174.7(2)     .       .       .       .       ?
Rh2  C13  C14  C15   -63.62(18)   .       .       .       .       ?
C12  C13  C14  C18  -174.9(2)     .       .       .       .       ?
C17  C13  C14  C18     2.6(4)     .       .       .       .       ?
Rh2  C13  C14  C18   124.3(3)     .       .       .       .       ?
C12  C13  C14  Rh2    60.84(18)   .       .       .       .       ?
C17  C13  C14  Rh2  -121.6(3)     .       .       .       .       ?
C12  C11  C15  C14    -0.7(3)     .       .       .       .       ?
C20  C11  C15  C14  -178.7(3)     .       .       .       .       ?
Rh2  C11  C15  C14    60.73(17)   .       .       .       .       ?
C12  C11  C15  C19   178.7(2)     .       .       .       .       ?
C20  C11  C15  C19     0.7(4)     .       .       .       .       ?
Rh2  C11  C15  C19  -119.9(3)     .       .       .       .       ?
C12  C11  C15  Rh2   -61.43(17)   .       .       .       .       ?
C20  C11  C15  Rh2   120.6(3)     .       .       .       .       ?
C13  C14  C15  C11     2.1(3)     .       .       .       .       ?
C18  C14  C15  C11   174.2(2)     .       .       .       .       ?
Rh2  C14  C15  C11   -61.66(18)   .       .       .       .       ?
C13  C14  C15  C19  -177.3(2)     .       .       .       .       ?
C18  C14  C15  C19    -5.2(4)     .       .       .       .       ?
Rh2  C14  C15  C19   118.9(3)     .       .       .       .       ?
C13  C14  C15  Rh2    63.79(18)   .       .       .       .       ?
C18  C14  C15  Rh2  -124.1(3)     .       .       .       .       ?
S1   B51  B52  B53   101.6(2)     .       .       .       .       ?
Rh1  B51  B52  B53   151.12(16)   .       .       .       .       ?
S1   B51  B52  B54     1.6(3)     .       .       .       .       ?
B53  B51  B52  B54  -100.1(2)     .       .       .       .       ?
Rh1  B51  B52  B54    51.07(16)   .       .       .       .       ?
S1   B51  B52  Rh2    71.5(2)     .       .       .       .       ?
B53  B51  B52  Rh2   -30.14(17)   .       .       .       .       ?
Rh1  B51  B52  Rh2   120.98(17)   .       .       .       .       ?
S1   B51  B52  Rh1   -49.51(16)   .       .       .       .       ?
B53  B51  B52  Rh1  -151.12(16)   .       .       .       .       ?
B51  B52  B53  S2   -103.0(2)     .       .       .       .       ?
B54  B52  B53  S2     -2.1(3)     .       .       .       .       ?
Rh2  B52  B53  S2     49.33(14)   .       .       .       .       ?
Rh1  B52  B53  S2    -71.6(2)     .       .       .       .       ?
B54  B52  B53  B51   100.8(2)     .       .       .       .       ?
Rh2  B52  B53  B51   152.29(16)   .       .       .       .       ?
Rh1  B52  B53  B51    31.41(17)   .       .       .       .       ?
B51  B52  B53  Rh2  -152.29(16)   .       .       .       .       ?
B54  B52  B53  Rh2   -51.47(15)   .       .       .       .       ?
Rh1  B52  B53  Rh2  -120.88(17)   .       .       .       .       ?
S1   B51  B53  B52  -108.0(2)     .       .       .       .       ?
Rh1  B51  B53  B52   -30.17(18)   .       .       .       .       ?
B52  B51  B53  S2    107.7(2)     .       .       .       .       ?
S1   B51  B53  S2     -0.3(3)     .       .       .       .       ?
Rh1  B51  B53  S2     77.5(2)     .       .       .       .       ?
B52  B51  B53  Rh2    29.16(18)   .       .       .       .       ?
S1   B51  B53  Rh2   -78.8(2)     .       .       .       .       ?
Rh1  B51  B53  Rh2    -1.0(3)     .       .       .       .       ?
B53  B52  B54  B56    -2.5(2)     .       .       .       .       ?
B51  B52  B54  B56    64.4(2)     .       .       .       .       ?
Rh2  B52  B54  B56   -54.46(14)   .       .       .       .       ?
Rh1  B52  B54  B56   116.24(17)   .       .       .       .       ?
B53  B52  B54  B55   -64.2(2)     .       .       .       .       ?
B51  B52  B54  B55     2.7(3)     .       .       .       .       ?
Rh2  B52  B54  B55  -116.17(18)   .       .       .       .       ?
Rh1  B52  B54  B55    54.53(15)   .       .       .       .       ?
B53  B52  B54  Rh1  -118.72(18)   .       .       .       .       ?
B51  B52  B54  Rh1   -51.85(16)   .       .       .       .       ?
Rh2  B52  B54  Rh1  -170.70(12)   .       .       .       .       ?
B53  B52  B54  Rh2    51.99(15)   .       .       .       .       ?
B51  B52  B54  Rh2   118.85(19)   .       .       .       .       ?
Rh1  B52  B54  Rh2   170.70(12)   .       .       .       .       ?
B52  B54  B55  B56    98.3(2)     .       .       .       .       ?
Rh1  B54  B55  B56   153.62(16)   .       .       .       .       ?
Rh2  B54  B55  B56    28.25(17)   .       .       .       .       ?
B56  B54  B55  S4     93.4(2)     .       .       .       .       ?
B52  B54  B55  S4   -168.31(19)   .       .       .       .       ?
Rh1  B54  B55  S4   -113.0(2)     .       .       .       .       ?
Rh2  B54  B55  S4    121.67(19)   .       .       .       .       ?
B56  B54  B55  S1   -104.7(2)     .       .       .       .       ?
B52  B54  B55  S1     -6.4(3)     .       .       .       .       ?
Rh1  B54  B55  S1     48.97(15)   .       .       .       .       ?
Rh2  B54  B55  S1    -76.4(2)     .       .       .       .       ?
B56  B54  B55  Rh1  -153.62(16)   .       .       .       .       ?
B52  B54  B55  Rh1   -55.35(15)   .       .       .       .       ?
Rh2  B54  B55  Rh1  -125.37(17)   .       .       .       .       ?
S4   B55  B56  B54  -117.9(2)     .       .       .       .       ?
S1   B55  B56  B54   108.0(2)     .       .       .       .       ?
Rh1  B55  B56  B54    27.84(18)   .       .       .       .       ?
B54  B55  B56  S2   -108.8(2)     .       .       .       .       ?
S4   B55  B56  S2    133.32(17)   .       .       .       .       ?
S1   B55  B56  S2     -0.8(3)     .       .       .       .       ?
Rh1  B55  B56  S2    -81.0(2)     .       .       .       .       ?
B54  B55  B56  S3    116.0(2)     .       .       .       .       ?
S4   B55  B56  S3     -1.8(2)     .       .       .       .       ?
S1   B55  B56  S3   -135.99(17)   .       .       .       .       ?
Rh1  B55  B56  S3    143.88(15)   .       .       .       .       ?
B54  B55  B56  Rh2   -28.76(18)   .       .       .       .       ?
S4   B55  B56  Rh2  -146.63(15)   .       .       .       .       ?
S1   B55  B56  Rh2    79.2(2)     .       .       .       .       ?
Rh1  B55  B56  Rh2    -0.9(3)     .       .       .       .       ?
B52  B54  B56  B55   -97.88(19)   .       .       .       .       ?
Rh1  B54  B56  B55   -27.51(17)   .       .       .       .       ?
Rh2  B54  B56  B55  -152.92(16)   .       .       .       .       ?
B55  B54  B56  S2    104.5(2)     .       .       .       .       ?
B52  B54  B56  S2      6.6(2)     .       .       .       .       ?
Rh1  B54  B56  S2     77.0(2)     .       .       .       .       ?
Rh2  B54  B56  S2    -48.40(14)   .       .       .       .       ?
B55  B54  B56  S3    -95.0(2)     .       .       .       .       ?
B52  B54  B56  S3    167.12(17)   .       .       .       .       ?
Rh1  B54  B56  S3   -122.51(18)   .       .       .       .       ?
Rh2  B54  B56  S3    112.08(18)   .       .       .       .       ?
B55  B54  B56  Rh2   152.92(16)   .       .       .       .       ?
B52  B54  B56  Rh2    55.04(14)   .       .       .       .       ?
Rh1  B54  B56  Rh2   125.41(17)   .       .       .       .       ?
B52  B51  S1   B55    -4.8(2)     .       .       .       .       ?
B53  B51  S1   B55    59.7(2)     .       .       .       .       ?
Rh1  B51  S1   B55   -53.10(11)   .       .       .       .       ?
B52  B51  S1   Rh1    48.31(17)   .       .       .       .       ?
B53  B51  S1   Rh1   112.76(18)   .       .       .       .       ?
B56  B55  S1   B51   -60.6(2)     .       .       .       .       ?
B54  B55  S1   B51     6.8(2)     .       .       .       .       ?
S4   B55  S1   B51   169.63(18)   .       .       .       .       ?
Rh1  B55  S1   B51    53.86(11)   .       .       .       .       ?
B56  B55  S1   Rh1  -114.5(2)     .       .       .       .       ?
B54  B55  S1   Rh1   -47.10(17)   .       .       .       .       ?
S4   B55  S1   Rh1   115.78(19)   .       .       .       .       ?
B55  B56  S2   B53    60.9(2)     .       .       .       .       ?
B54  B56  S2   B53    -7.3(2)     .       .       .       .       ?
S3   B56  S2   B53  -168.36(16)   .       .       .       .       ?
Rh2  B56  S2   B53   -53.96(10)   .       .       .       .       ?
B55  B56  S2   Rh2   114.9(2)     .       .       .       .       ?
B54  B56  S2   Rh2    46.71(15)   .       .       .       .       ?
S3   B56  S2   Rh2  -114.39(17)   .       .       .       .       ?
B52  B53  S2   B56     5.4(2)     .       .       .       .       ?
B51  B53  S2   B56   -59.58(19)   .       .       .       .       ?
Rh2  B53  S2   B56    53.61(10)   .       .       .       .       ?
B52  B53  S2   Rh2   -48.20(16)   .       .       .       .       ?
B51  B53  S2   Rh2  -113.19(19)   .       .       .       .       ?
S5   C57  S3   B56   179.43(19)   .       .       .       .       ?
S4   C57  S3   B56     0.8(2)     .       .       .       .       ?
B55  B56  S3   C57     0.7(2)     .       .       .       .       ?
B54  B56  S3   C57    66.9(2)     .       .       .       .       ?
S2   B56  S3   C57  -132.74(16)   .       .       .       .       ?
Rh2  B56  S3   C57   145.49(17)   .       .       .       .       ?
S5   C57  S4   B55   179.42(17)   .       .       .       .       ?
S3   C57  S4   B55    -1.9(2)     .       .       .       .       ?
B56  B55  S4   C57     2.1(2)     .       .       .       .       ?
B54  B55  S4   C57   -63.3(2)     .       .       .       .       ?
S1   B55  S4   C57   134.87(17)   .       .       .       .       ?
Rh1  B55  S4   C57  -142.96(16)   .       .       .       .       ?
S3   C57  S5   W1     -4.2(2)     .       .       .       .       ?
S4   C57  S5   W1    174.47(11)   .       .       .       .       ?

#------------------------------------------------------------------------------#
#                                EMBEDDED FILES                                #
#------------------------------------------------------------------------------#
#                                                                              #

#...............................................................................
# .RES SHELXL file: sqz.res
#...............................................................................

_shelx_res_file
;
TITL SGGAR5 [Space group= Pbcn]
    sqz.res
    created by SHELXL-2018/3 at 14:51:43 on 29-Oct-2021
CELL  0.71073  18.0153  15.5395  27.5550   90.000   90.000   90.000
ZERR     8.00   0.0015   0.0016   0.0026    0.000    0.000    0.000
LATT   1
SYMM  1/2 - X, 1/2 - Y, 1/2 + Z
SYMM  - X,   Y, 1/2 - Z
SYMM  1/2 + X, 1/2 - Y, - Z
SFAC  C    H    RH   W    S    O    B
UNIT  208  272  16   8    40   40   48
MERG   2
OMIT     2   0   2
OMIT     0   0   4
OMIT     1   1   3
FMAP   2
PLAN   20
SIZE     0.05   0.14   0.16
ACTA
BOND   $H
CONF
WPDB  -2
L.S.   5    0   24
ABIN
TEMP  -123.00
WGHT    0.018900    4.131000
FVAR       0.09265
MOLE    1
RH1   3    0.718029    0.581816    0.362816    11.00000    0.01477    0.01552 =
         0.01595   -0.00035    0.00094    0.00006
C1    1    0.734201    0.454544    0.326304    11.00000    0.02582    0.01422 =
         0.02225   -0.00287    0.00102    0.00470
C2    1    0.703119    0.443297    0.374241    11.00000    0.02218    0.01458 =
         0.02410   -0.00101    0.00194    0.00271
C3    1    0.756260    0.473674    0.409063    11.00000    0.02258    0.01680 =
         0.02295    0.00200    0.00131    0.00632
C4    1    0.817958    0.506975    0.383046    11.00000    0.01756    0.01820 =
         0.02913   -0.00026   -0.00041    0.00497
C5    1    0.804102    0.494411    0.331736    11.00000    0.02211    0.01829 =
         0.02548   -0.00118    0.00306    0.00518
C6    1    0.699391    0.425630    0.279706    11.00000    0.03891    0.02863 =
         0.02405   -0.00554   -0.00359    0.00278
AFIX 137
H6A   2    0.720513    0.458445    0.252655    11.00000   -1.50000
H6B   2    0.645683    0.435334    0.281110    11.00000   -1.50000
H6C   2    0.709202    0.364196    0.274866    11.00000   -1.50000
AFIX   0
C7    1    0.631283    0.400464    0.385958    11.00000    0.02730    0.01798 =
         0.03928    0.00116    0.00565   -0.00200
AFIX 137
H7A   2    0.640231    0.339721    0.393522    11.00000   -1.50000
H7B   2    0.597841    0.404725    0.358010    11.00000   -1.50000
H7C   2    0.608550    0.428786    0.414045    11.00000   -1.50000
AFIX   0
C8    1    0.746644    0.470421    0.463257    11.00000    0.03489    0.02900 =
         0.02195    0.00309   -0.00035    0.00635
AFIX 137
H8A   2    0.748674    0.410466    0.474208    11.00000   -1.50000
H8B   2    0.698521    0.495379    0.472025    11.00000   -1.50000
H8C   2    0.786473    0.503299    0.478847    11.00000   -1.50000
AFIX   0
C9    1    0.887535    0.544900    0.404654    11.00000    0.02241    0.03264 =
         0.03738   -0.00327   -0.00478    0.00395
AFIX 137
H9A   2    0.875941    0.570763    0.436193    11.00000   -1.50000
H9B   2    0.907245    0.589160    0.382840    11.00000   -1.50000
H9C   2    0.924646    0.499431    0.408975    11.00000   -1.50000
AFIX   0
C10   1    0.856684    0.516599    0.291545    11.00000    0.02747    0.04406 =
         0.03167    0.00214    0.00937    0.00407
AFIX 137
H10A  2    0.888433    0.466916    0.284546    11.00000   -1.50000
H10B  2    0.887594    0.565475    0.301381    11.00000   -1.50000
H10C  2    0.828433    0.531926    0.262407    11.00000   -1.50000
AFIX   0
RH2   3    0.519934    0.693142    0.380182    11.00000    0.01346    0.01858 =
         0.01502   -0.00011   -0.00053   -0.00111
C11   1    0.402476    0.722824    0.361623    11.00000    0.01177    0.02742 =
         0.02872   -0.00368    0.00006    0.00064
C12   1    0.414926    0.739792    0.412861    11.00000    0.01119    0.03553 =
         0.03048   -0.01040    0.00607   -0.00222
C13   1    0.433889    0.660827    0.435325    11.00000    0.01718    0.04721 =
         0.01807    0.00115    0.00183   -0.01057
C14   1    0.436596    0.594934    0.398619    11.00000    0.01370    0.03056 =
         0.03115    0.00661   -0.00180   -0.00634
C15   1    0.415232    0.634342    0.353292    11.00000    0.01272    0.02358 =
         0.02479   -0.00097   -0.00205   -0.00380
C16   1    0.406791    0.826571    0.436039    11.00000    0.02585    0.05143 =
         0.04860   -0.02455    0.01187   -0.00634
AFIX 137
H16A  2    0.354126    0.838298    0.442003    11.00000   -1.50000
H16B  2    0.427091    0.870698    0.414372    11.00000   -1.50000
H16C  2    0.433839    0.827440    0.466892    11.00000   -1.50000
AFIX   0
C17   1    0.445950    0.646022    0.488294    11.00000    0.03601    0.08533 =
         0.02412    0.00855    0.00262   -0.02389
AFIX 137
H17A  2    0.490162    0.610215    0.492938    11.00000   -1.50000
H17B  2    0.402607    0.616725    0.502038    11.00000   -1.50000
H17C  2    0.452994    0.701412    0.504662    11.00000   -1.50000
AFIX   0
C18   1    0.448700    0.500868    0.407184    11.00000    0.02240    0.03197 =
         0.06369    0.02211   -0.00493   -0.00401
AFIX 137
H18A  2    0.483042    0.493079    0.434414    11.00000   -1.50000
H18B  2    0.469804    0.474621    0.377936    11.00000   -1.50000
H18C  2    0.401181    0.473309    0.414809    11.00000   -1.50000
AFIX   0
C19   1    0.407451    0.587529    0.305787    11.00000    0.02883    0.02884 =
         0.03285   -0.00950   -0.00670   -0.00071
AFIX 137
H19A  2    0.356591    0.565931    0.302495    11.00000   -1.50000
H19B  2    0.442277    0.539108    0.304902    11.00000   -1.50000
H19C  2    0.418415    0.627046    0.279013    11.00000   -1.50000
AFIX   0
C20   1    0.377853    0.789693    0.325866    11.00000    0.02499    0.03278 =
         0.04866    0.00614   -0.00532    0.00543
AFIX 137
H20A  2    0.382002    0.766613    0.292880    11.00000   -1.50000
H20B  2    0.409350    0.840818    0.328965    11.00000   -1.50000
H20C  2    0.326111    0.805363    0.332379    11.00000   -1.50000
AFIX   0
W1    4    0.635917    0.871503    0.609583    11.00000    0.01882    0.03103 =
         0.01997   -0.00487   -0.00105    0.00102
C31   1    0.550136    0.786830    0.599932    11.00000    0.03644    0.04607 =
         0.02801   -0.00281    0.00358   -0.00570
O32   6    0.501294    0.741697    0.595331    11.00000    0.05687    0.08017 =
         0.05839   -0.01016    0.00950   -0.04155
C33   1    0.671904    0.801364    0.667842    11.00000    0.03307    0.05613 =
         0.03274    0.00214   -0.00203    0.00589
O34   6    0.689260    0.763279    0.701134    11.00000    0.06408    0.10207 =
         0.04342    0.02783   -0.00878    0.01206
C35   1    0.575820    0.942090    0.654994    11.00000    0.02431    0.04410 =
         0.02909   -0.00500   -0.00229   -0.00357
O36   6    0.542331    0.984735    0.681333    11.00000    0.03509    0.06965 =
         0.04423   -0.02643    0.00630    0.00703
C37   1    0.719010    0.958874    0.618672    11.00000    0.02518    0.04708 =
         0.04458   -0.00872    0.00052    0.00224
O38   6    0.763185    1.010888    0.624473    11.00000    0.03642    0.06639 =
         0.10536   -0.01770   -0.00706   -0.01952
C39   1    0.595093    0.944535    0.553834    11.00000    0.02723    0.02456 =
         0.03038   -0.00946    0.00357    0.00483
O40   6    0.570600    0.988214    0.524900    11.00000    0.06082    0.03784 =
         0.03417   -0.00302   -0.01003    0.01491
B51   7    0.681869    0.678148    0.308855    11.00000    0.01760    0.02307 =
         0.01948    0.00189    0.00148   -0.00143
AFIX   2
H51   2    0.700059    0.673989    0.271158    11.00000   -1.20000
AFIX   0
B52   7    0.606294    0.623916    0.338078    11.00000    0.01673    0.01709 =
         0.01786    0.00124    0.00037   -0.00158
AFIX   2
H52   2    0.578988    0.576665    0.315723    11.00000   -1.20000
AFIX   0
B53   7    0.588136    0.731372    0.317735    11.00000    0.01922    0.02287 =
         0.01836    0.00460    0.00087   -0.00038
AFIX   2
H53   2    0.561887    0.746326    0.284055    11.00000   -1.20000
AFIX   0
B54   7    0.623358    0.631969    0.403802    11.00000    0.01469    0.01655 =
         0.01903    0.00081    0.00277   -0.00149
AFIX   2
H54   2    0.611416    0.594187    0.435343    11.00000   -1.20000
AFIX   0
B55   7    0.707523    0.696461    0.407770    11.00000    0.01622    0.01848 =
         0.02111   -0.00129    0.00032    0.00106
B56   7    0.617629    0.746228    0.415968    11.00000    0.01301    0.02093 =
         0.01950    0.00056   -0.00355   -0.00023
C57   1    0.697313    0.760880    0.501818    11.00000    0.01854    0.01888 =
         0.02237   -0.00035   -0.00107    0.00116
S1    5    0.755337    0.723452    0.349336    11.00000    0.01722    0.01864 =
         0.02295    0.00092    0.00220   -0.00352
S2    5    0.587445    0.817912    0.365164    11.00000    0.01962    0.01658 =
         0.02403    0.00181   -0.00059    0.00020
S3    5    0.611236    0.788444    0.479502    11.00000    0.01651    0.02541 =
         0.02122   -0.00652   -0.00278    0.00280
S4    5    0.761272    0.708957    0.464902    11.00000    0.01681    0.02699 =
         0.02171   -0.00618   -0.00341    0.00385
S5    5    0.724486    0.783717    0.558383    11.00000    0.02291    0.03535 =
         0.01987   -0.00562   -0.00533    0.00711
HKLF    4


REM  SGGAR5 [Space group= Pbcn]
REM wR2 = 0.0494, GooF = S = 0.954, Restrained GooF = 0.954 for all data
REM R1 = 0.0219 for 7429 Fo > 4sig(Fo) and 0.0297 for all 8770 data
REM 428 parameters refined using 0 restraints

END

WGHT      0.0134      1.6445

REM Highest difference peak  0.672,  deepest hole -0.396,  1-sigma level  0.096
Q1    1   0.6345  0.8775  0.5662  11.00000  0.05    0.67
Q2    1   0.6304  0.8771  0.6525  11.00000  0.05    0.57
Q3    1   0.7124  0.4477  0.3508  11.00000  0.05    0.55
Q4    1   0.4373  0.6182  0.4210  11.00000  0.05    0.51
Q5    1   0.7115  0.4746  0.3881  11.00000  0.05    0.49
Q6    1   0.6348  0.9401  0.6324  11.00000  0.05    0.47
Q7    1   0.7102  0.4412  0.3014  11.00000  0.05    0.46
Q8    1   0.7367  0.4443  0.3889  11.00000  0.05    0.45
Q9    1   0.5757  0.8405  0.6222  11.00000  0.05    0.42
Q10   1   0.3696  0.8575  0.3624  11.00000  0.05    0.41
Q11   1   0.3989  0.7299  0.3911  11.00000  0.05    0.40
Q12   1   0.7692  0.5144  0.3892  11.00000  0.05    0.40
Q13   1   0.7138  0.5826  0.3095  11.00000  0.05    0.39
Q14   1   0.6351  0.8191  0.6074  11.00000  0.05    0.38
Q15   1   0.6148  0.8145  0.5835  11.00000  0.05    0.38
Q16   1   0.4199  0.6060  0.3782  11.00000  0.05    0.38
Q17   1   0.6855  0.6413  0.3898  11.00000  0.05    0.37
Q18   1   0.5167  0.6948  0.4268  11.00000  0.05    0.37
Q19   1   0.7134  0.7012  0.4486  11.00000  0.05    0.37
Q20   1   0.4139  0.6007  0.3340  11.00000  0.05    0.37
;

_shelx_res_checksum              52184

# ............... End of .RES file ........................................... #
#------------------------------------------------------------------------------#

#...............................................................................
# .HKL SHELXL file: sqz.hkl
#...............................................................................

_shelx_hkl_file
;
   0  -2   0 1689.36   79.14
   0   2   0 1642.11   79.08
   0   3   0   -2.79    4.18
   0  -3   0    0.82    4.06
   0   4   0  115.81   12.51
   0  -4   0  120.10   12.26
   0   5   0    3.32    7.18
   0  -5   0    2.78    7.08
   0   6   0   31.34   10.53
   0  -7   0    3.52   10.26
   0   7   0    2.96   11.40
   0   8   0   52.02    3.00
   0   9   0    2.33    1.09
   0  10   0  952.22   44.28
   0  11   0    1.04    1.85
   0  12   0  659.97   31.02
   0  13   0    0.52    1.96
   0  14   0  445.57   21.49
   0  15   0    1.39    2.68
   0  16   0  344.99   17.43
   0  17   0    0.08    3.75
   0  18   0  330.51   17.62
  -1   2   0   -0.25    0.29
  -1   3   0  153.36    7.23
  -1   4   0    0.08    0.49
  -1   5   0    6.89    0.81
  -1   6   0   -0.56    0.69
  -1   7   0  737.72   34.30
  -1   8   0   -0.68    0.95
  -1   9   0  143.16    7.21
   1  10   0    0.55    1.15
  -1  11   0  678.79   31.83
   1  11   0  676.80   31.66
   1  12   0   -1.95    1.62
  -1  12   0   -2.02    1.72
   1  13   0   -1.25    1.82
  -1  13   0    1.29    2.16
   1  14   0    2.66    2.27
  -1  14   0   -3.24    2.38
  -1  15   0   13.46    3.23
   1  15   0   16.87    2.94
  -1  16   0    3.10    3.32
   1  16   0   -0.61    2.98
  -1  17   0   67.94    7.26
   1  17   0   63.13    6.75
   1  18   0    1.56    4.24
  -1  18   0   -2.46    4.51
  -2   0   0  449.67   20.53
   2   0   0  437.77   20.53
   2   1   0    0.60    0.18
   2  -1   0    0.37    0.32
  -2   2   0 1497.85   67.81
   2  -2   0 1440.24   67.79
  -2   3   0    0.95    0.50
  -2   4   0   50.73    2.73
  -2   5   0   -0.43    0.64
  -2   6   0 1522.47   70.43
  -2   8   0   30.18    2.44
  -2   9   0    0.64    1.38
  -2  10   0   16.05    1.96
  -2  11   0   -0.15    1.68
   2  11   0   -0.54    1.23
   2  12   0   30.48    2.91
  -2  12   0   38.03    3.70
   2  13   0   -2.41    1.73
  -2  13   0   -3.29    2.17
  -2  14   0  398.59   19.58
   2  14   0  399.18   19.16
  -2  15   0   -2.47    2.96
   2  15   0    1.12    2.50
   2  16   0  356.01   17.20
  -2  16   0  335.19   17.74
   2  17   0    1.70    3.49
  -2  17   0    1.91    4.12
  -2  18   0   10.05    4.96
  -2  19   0    0.51    6.03
  -3   0   0    0.34    0.37
  -3  -1   0 1094.34   50.13
  -3   1   0 1138.17   50.26
   3   1   0 1067.28   50.16
   3  -1   0 1048.38   50.24
  -3   2   0    0.12    0.49
   3  -2   0    0.14    0.49
   3  -3   0 3785.49  182.81
  -3   3   0 4145.78  182.85
  -3   4   0   -0.88    0.64
  -3   5   0 1086.05   50.37
  -3   6   0   -0.15    0.87
  -3   7   0  513.18   24.12
  -3   8   0   -0.49    1.18
  -3   9   0  721.07   33.80
  -3  10   0   -0.76    1.56
  -3  11   0  458.20   21.93
   3  12   0   -0.38    1.35
  -3  12   0   -1.30    2.03
  -3  13   0  657.57   32.29
   3  13   0  701.80   31.82
  -3  14   0   -1.61    2.67
   3  14   0   -0.51    1.98
  -3  15   0  502.97   24.85
   3  15   0  513.47   24.23
  -3  16   0    3.43    3.75
   3  16   0    0.27    2.73
   3  17   0   38.15    4.24
  -3  17   0   39.82    5.37
  -3  18   0   -2.42    4.96
  -3  19   0   14.96    6.34
   4   0   0   53.98    2.75
  -4   0   0   51.26    2.72
   4  -1   0   -0.41    0.53
  -4   1   0    0.47    0.55
  -4  -1   0   -0.83    0.38
   4   1   0    0.95    0.47
   4  -2   0   67.46    3.46
   4   2   0   65.89    3.21
  -4   2   0   66.14    3.48
  -4   3   0    0.84    0.68
   4  -3   0    0.91    0.75
  -4   4   0 5077.84  229.90
   4  -4   0 4893.24  229.87
  -4   5   0    0.93    0.97
  -4   6   0   83.47    5.03
  -4   7   0    0.62    1.15
  -4   8   0 2791.65  129.10
  -4   9   0   -0.58    1.45
  -4  10   0  671.85   31.71
  -4  11   0   -0.56    1.92
  -4  12   0  476.48   22.98
   4  13   0    1.69    1.48
  -4  13   0   -1.68    2.51
  -4  14   0   11.45    3.21
   4  14   0    9.99    2.01
  -4  15   0   -1.68    3.27
   4  15   0    2.49    2.39
   4  16   0  277.07   13.97
  -4  16   0  281.02   15.25
  -4  17   0   -1.76    4.40
   4  17   0   -1.38    3.45
  -4  18   0   64.96    7.66
  -4  19   0    5.73    6.31
  -5   0   0    0.84    0.63
   5   0   0    1.48    0.68
   5  -1   0 2353.71  112.47
  -5   1   0 2480.26  112.48
  -5  -1   0 2419.54  112.36
   5   1   0 2492.57  112.41
   5  -3   0 1091.37   50.06
  -5   3   0 1090.21   50.08
   5   3   0 1055.90   49.80
   5  -4   0   -0.77    0.89
  -5   4   0   -0.58    0.85
   5  -5   0    7.83    1.17
  -5   5   0   10.92    1.53
  -5   6   0   -0.33    1.16
  -5   7   0  274.38   13.34
  -5   8   0    0.89    1.46
  -5   9   0  200.46   10.19
  -5  10   0    0.28    1.84
  -5  11   0  276.65   13.90
  -5  12   0   -2.46    2.35
   5  13   0  159.10    7.75
  -5  13   0  154.07    9.18
  -5  14   0    2.47    3.06
   5  14   0   -0.34    1.70
  -5  15   0  421.66   20.36
   5  15   0  380.68   19.06
   5  16   0    0.29    2.90
  -5  16   0    3.85    4.17
  -5  18   0   -2.51    5.65
  -5  19   0  177.21   14.51
   6   0   0 1157.37   52.92
  -6   0   0 1126.67   52.87
   6  -1   0    0.57    0.84
   6   1   0    0.48    0.72
  -6   1   0   -0.59    0.74
  -6  -1   0    0.72    0.60
   6  -2   0  102.10    5.19
  -6   2   0   99.79    5.20
  -6  -2   0  101.01    4.83
   6   2   0  101.07    4.98
   6  -3   0    1.15    0.92
   6   3   0    1.45    0.62
  -6   3   0    0.90    0.92
   6   4   0  570.76   26.88
  -6   4   0  557.53   27.25
   6  -4   0  614.97   27.26
   6  -5   0   -0.08    1.06
  -6   5   0   -0.79    1.08
  -6   6   0  301.24   14.56
  -6   7   0   -0.67    1.42
  -6   8   0  140.05    7.51
  -6   9   0   -1.79    1.81
  -6  10   0   -1.33    1.98
  -6  11   0   -1.13    2.28
  -6  12   0   84.37    6.24
  -6  13   0    4.28    2.95
  -6  14   0   50.59    6.18
  -6  15   0    1.30    3.91
   6  15   0    0.10    1.93
  -6  16   0  451.87   22.49
   6  16   0  409.37   20.43
  -6  17   0   -0.87    5.08
  -6  18   0   82.57   10.90
  -6  19   0   -2.46    6.92
  -7   0   0    1.82    0.86
   7   0   0    0.23    0.85
  -7   1   0 1802.90   82.92
   7  -1   0 1805.42   82.94
  -7  -1   0 1768.65   82.79
   7  -2   0    0.17    0.99
  -7   2   0    0.30    1.04
  -7  -2   0    0.23    0.58
   7   2   0   -0.07    0.77
   7   3   0  114.72    5.56
   7  -3   0  114.40    5.89
  -7   3   0  109.24    5.88
   7  -4   0    0.40    1.11
   7   4   0    0.49    0.69
  -7   4   0   -1.45    1.08
   7   5   0 4458.78  205.49
  -7   5   0 4431.10  205.94
   7  -5   0 4490.87  205.89
  -7   6   0    2.39    1.49
   7  -6   0    0.98    1.25
  -7   7   0  438.57   21.01
  -7   8   0   -0.25    1.70
  -7   9   0   87.65    5.66
  -7  10   0   -0.69    2.14
  -7  11   0  171.39    9.58
  -7  12   0   -0.94    2.76
  -7  13   0  131.93    8.68
  -7  14   0    3.59    3.64
  -7  15   0  121.14    9.29
  -7  16   0   -0.13    4.75
  -7  17   0   11.06    5.79
  -7  18   0   -0.73    6.21
  -7  19   0  232.07   17.42
   8   0   0 3226.15  150.51
  -8   0   0 3293.12  150.47
   8   1   0    0.86    0.96
   8  -1   0    0.81    1.07
  -8  -1   0   -0.56    0.81
  -8   1   0    2.96    1.29
  -8  -2   0  706.20   33.09
   8   2   0  716.14   33.24
   8  -2   0  717.76   33.39
  -8   2   0  713.73   33.38
  -8  -3   0   -0.61    0.43
  -8   3   0   -1.03    1.19
   8   3   0   -0.47    0.88
   8  -3   0    0.20    1.13
   8   4   0  521.67   23.38
   8  -4   0  490.19   23.70
  -8   4   0  490.61   23.73
  -8   5   0   -1.89    1.35
   8   5   0    0.21    0.83
   8  -5   0   -0.17    1.42
  -8   6   0    0.75    1.50
   8  -6   0    2.52    1.39
   8   6   0    1.42    0.76
  -8   8   0  294.86   14.65
  -8   9   0   -1.87    2.07
  -8  10   0   35.27    4.35
  -8  11   0    1.92    2.73
  -8  12   0 1507.68   70.65
  -8  13   0    3.02    3.39
  -8  14   0   57.62    7.18
  -8  15   0   -0.62    4.36
  -8  16   0   45.01    6.34
  -8  17   0    0.78    5.77
  -8  18   0   52.58    7.91
   9   0   0   -0.03    1.14
  -9   0   0   -0.28    1.11
   9  -1   0  349.30   16.31
   9   1   0  328.04   16.19
  -9   1   0  343.21   16.25
  -9  -1   0  340.46   16.08
  -9  -2   0    0.99    0.83
  -9   2   0    0.17    1.20
   9   2   0    0.87    1.09
   9  -2   0   -0.52    1.28
   9   3   0  154.38    7.70
   9  -3   0  152.10    8.00
  -9  -3   0  158.20    7.37
  -9   3   0  158.44    8.04
   9  -4   0    2.28    1.45
  -9   4   0   -1.45    1.48
   9   4   0   -1.71    1.27
   9   5   0  319.12   15.24
  -9   5   0  324.06   15.76
   9  -5   0  326.52   15.71
   9   6   0    1.40    0.99
  -9   6   0    0.93    1.72
   9  -6   0    0.73    1.61
   9   7   0  104.66    5.21
  -9   7   0  106.70    6.29
  -9   8   0    0.41    2.10
  -9   9   0   43.99    4.55
  -9  10   0    0.04    2.58
  -9  11   0  522.77   25.51
  -9  12   0    1.20    3.10
  -9  13   0   60.92    6.97
  -9  14   0   -4.48    4.06
  -9  15   0   15.47    5.20
  -9  16   0   -0.46    5.48
  -9  17   0   10.69    6.51
  -9  18   0    6.32    7.37
  10   0   0   13.68    1.73
 -10   0   0   11.18    1.55
  10   1   0    1.14    1.37
 -10   1   0   -1.02    1.32
 -10  -1   0    0.95    1.09
  10  -1   0   -0.88    1.42
  10  -2   0  100.20    5.82
 -10   2   0  105.46    5.80
  10   2   0   99.57    5.59
 -10  -2   0  111.40    5.32
  10  -3   0   -1.80    1.48
 -10  -3   0   -0.91    0.69
 -10   3   0   -0.73    1.48
  10   3   0    0.15    1.27
  10   4   0  195.17    9.56
 -10   4   0  189.32    9.97
  10  -4   0  201.45   10.00
 -10   5   0   -1.33    1.74
  10  -5   0   -0.73    1.70
  10   5   0    0.49    1.19
 -10   6   0  157.74    8.98
  10  -6   0  179.56    8.94
 -10   7   0   -2.05    2.05
  10   7   0   -0.16    1.10
 -10   8   0  971.34   46.61
  10   8   0 1007.02   45.83
 -10   9   0   -2.40    2.42
 -10  10   0   46.18    5.29
 -10  11   0    2.40    3.25
 -10  12   0  366.91   18.94
 -10  13   0   -2.42    3.91
 -10  14   0   16.20    4.97
 -10  15   0   -2.99    5.01
 -10  16   0   -0.12    5.81
 -10  17   0    5.96    6.88
 -10  18   0   20.04    8.32
 -11   0   0   -1.65    1.30
  11   0   0    1.05    1.56
 -11  -1   0   78.61    4.32
 -11   1   0   68.35    4.57
  11   1   0   80.37    4.64
  11  -1   0   73.84    4.71
 -11   2   0    1.50    1.57
  11   2   0   -1.00    1.41
 -11  -2   0   -0.09    1.04
  11  -2   0   -0.88    1.57
  11   3   0 1179.87   54.49
 -11   3   0 1169.25   54.70
 -11  -3   0 1167.66   54.16
  11  -3   0 1169.79   54.72
  11  -4   0    0.67    1.77
 -11   4   0    1.30    1.73
  11   4   0    1.21    1.40
 -11   5   0    4.72    2.04
  11  -5   0    4.95    2.06
  11   5   0    7.36    1.55
  11  -6   0    0.68    1.98
 -11   6   0   -0.59    2.10
  11   6   0   -2.51    1.28
  11   7   0  472.77   22.49
 -11   7   0  485.46   23.25
 -11   8   0    1.04    2.66
  11   9   0  753.05   34.80
 -11   9   0  743.79   35.79
 -11  10   0    0.65    3.01
 -11  11   0 1436.78   67.58
 -11  12   0    7.20    3.99
 -11  13   0  217.43   13.22
 -11  14   0    2.56    4.84
 -11  15   0  151.52   12.36
 -11  16   0    0.60    6.21
 -11  17   0   22.33    7.88
 -12   0   0  521.56   25.07
  12   0   0  539.65   25.25
  12   1   0   -1.64    1.63
  12  -1   0   -0.52    1.72
 -12  -1   0   -0.42    1.36
 -12   1   0   -1.02    1.61
 -12   2   0  247.60   12.24
 -12  -2   0  241.69   11.75
  12   2   0  242.22   12.11
  12  -2   0  246.29   12.30
  12   3   0    0.70    1.62
  12  -3   0    7.22    2.09
 -12  -3   0    0.85    0.94
 -12   3   0    3.08    1.93
  12   4   0  883.57   40.69
 -12   4   0  857.91   40.98
  12  -4   0  869.18   41.00
  12   5   0    0.17    1.58
 -12   5   0   -0.70    2.08
  12  -5   0    0.01    2.20
  12  -6   0  155.67    9.07
 -12   6   0  178.94    9.28
  12   6   0  164.79    8.45
  12   7   0    0.86    1.63
 -12   7   0    0.94    2.58
 -12   8   0  222.09   12.34
  12   8   0  237.03   11.24
 -12   9   0    2.60    3.10
  12   9   0   -1.69    1.56
 -12  10   0    1.82    3.44
  12  11   0    0.39    1.61
 -12  11   0   -2.11    3.74
 -12  12   0   17.00    4.60
 -12  13   0    1.15    4.62
 -12  14   0  150.19   11.87
 -12  15   0    0.07    5.82
 -12  16   0   35.68    7.74
 -12  17   0   -3.61    7.88
 -13   0   0   -1.46    1.59
  13   0   0    0.10    1.91
  13   1   0   14.43    2.43
 -13  -1   0   17.36    2.03
  13  -1   0   23.68    2.70
 -13   1   0   16.82    2.29
 -13  -2   0   -0.52    1.37
  13  -2   0    1.26    2.12
 -13   2   0    0.27    1.94
  13   2   0   -0.81    1.91
 -13  -3   0  120.52    5.81
  13  -3   0   95.68    6.85
  13   3   0  120.90    6.57
 -13   3   0  120.89    6.88
  13   4   0    0.60    1.89
 -13   4   0   -0.31    2.21
  13  -4   0    3.25    2.44
  13  -5   0   68.03    5.37
  13   5   0   67.68    4.56
 -13   6   0    0.65    2.64
  13  -6   0    2.32    2.40
  13   6   0   -1.11    1.81
  13   7   0   16.80    2.22
 -13   7   0   12.43    3.24
  13   8   0    0.88    1.82
 -13   8   0   -0.23    2.91
 -13   9   0    3.03    3.32
  13   9   0    0.07    1.85
 -13  10   0    0.00    3.55
  13  10   0    0.84    1.91
 -13  11   0   18.02    4.42
  13  11   0   15.35    2.23
 -13  12   0   -2.49    4.54
  13  12   0   -5.19    2.14
 -13  13   0  101.19   10.17
 -13  14   0    1.72    5.82
 -13  15   0    7.95    6.65
 -13  16   0   -4.30    7.46
 -14   0   0  736.79   33.85
  14   0   0  699.95   34.04
  14  -1   0   -0.62    2.23
  14   1   0   -1.05    2.09
 -14   1   0    0.25    1.96
 -14  -1   0   -1.10    1.67
  14   2   0  227.90   11.70
  14  -2   0  215.43   11.87
 -14   2   0  238.75   11.78
 -14  -2   0  231.69   11.17
 -14   3   0   -0.99    2.28
  14  -3   0   -0.17    2.46
  14   3   0    2.10    2.13
 -14  -3   0   -0.75    1.16
 -14   4   0 1421.84   68.55
  14   4   0 1450.92   68.29
  14  -4   0 1528.96   68.65
 -14   5   0   -1.11    2.56
  14   5   0    0.12    2.06
  14  -5   0   -1.16    2.59
 -14   6   0  160.17   10.02
  14  -6   0  183.98   10.57
  14   6   0  182.70    9.26
  14   7   0    0.00    2.10
 -14   7   0   -2.43    3.06
 -14   8   0  184.92   10.74
  14   8   0  175.71    9.34
  14   9   0   -0.22    2.15
 -14   9   0   -1.82    3.56
 -14  10   0   16.81    4.52
  14  10   0   21.10    2.71
 -14  11   0   -2.47    4.52
  14  11   0   -1.51    2.34
 -14  12   0    6.73    5.05
 -14  13   0    3.38    5.62
 -14  14   0   36.57    7.14
 -14  15   0   -1.47    7.05
  15   0   0   -2.21    2.45
 -15   0   0    0.00    2.06
  15  -1   0  292.68   14.98
 -15   1   0  300.34   14.72
  15   1   0  296.07   14.91
 -15  -1   0  290.24   14.41
 -15   2   0   -1.20    2.32
  15  -2   0    0.03    2.62
  15   2   0    0.28    2.34
 -15  -2   0   -2.06    1.59
  15   3   0  129.19    7.58
 -15   3   0  132.64    7.83
  15  -3   0  126.57    8.04
 -15  -3   0  127.73    6.56
  15  -4   0   -0.02    3.21
 -15   4   0   -3.69    2.58
  15   4   0   -1.97    2.29
  15   5   0  367.19   18.46
  15  -5   0  385.31   18.99
 -15   5   0  381.63   18.99
  15  -6   0    2.24    2.96
  15   6   0    0.02    2.42
 -15   6   0    2.01    3.23
  15   7   0  616.83   28.50
 -15   7   0  580.66   29.20
 -15   8   0   -3.28    3.49
  15   8   0   -3.08    2.44
  15   9   0   56.49    5.01
 -15   9   0   57.34    7.28
  15  10   0   -1.45    2.70
 -15  10   0   -0.33    4.34
 -15  11   0   84.32    9.49
  15  11   0   92.94    6.25
 -15  12   0   -1.89    5.33
 -15  13   0   46.87    7.05
 -15  14   0   -1.68    6.95
 -15  15   0  153.98   16.86
 -16   0   0    8.86    2.48
  16   0   0   12.25    3.05
  16  -1   0   -1.02    2.90
 -16   1   0    1.97    2.41
 -16  -1   0    2.67    2.08
  16   1   0    2.55    2.91
  16   2   0   10.33    3.00
  16  -2   0    7.59    3.46
 -16   2   0    5.78    2.71
 -16  -2   0   10.54    2.04
  16  -3   0    0.81    3.23
  16   3   0    0.73    2.79
 -16  -3   0    1.02    1.65
 -16   3   0   -4.34    2.74
 -16   4   0    2.02    3.02
  16  -4   0    6.82    3.33
  16   4   0    2.99    2.74
  16   5   0    2.23    2.74
 -16   5   0   -1.21    3.14
  16  -5   0    2.01    3.31
  16   6   0   90.41    6.66
  16  -6   0  106.38    7.67
 -16   6   0   90.34    7.66
 -16   7   0    2.15    3.79
  16   7   0    3.61    2.90
  16   8   0  677.91   32.18
 -16   8   0  676.46   33.10
 -16   9   0    1.73    4.45
  16   9   0   -4.03    2.94
  16  10   0   94.11    6.58
 -16  10   0   75.78    9.31
 -16  11   0    0.15    5.29
 -16  12   0  189.05   14.23
 -16  13   0    0.87    6.49
 -16  14   0    0.53    7.49
  17   0   0    1.21    3.31
 -17   0   0    0.35    2.49
 -17   1   0    3.17    2.79
  17  -1   0    4.00    3.47
 -17  -1   0    0.34    2.24
  17   1   0    4.88    5.38
  17   2   0    0.82    3.22
 -17  -2   0    0.79    1.96
 -17   2   0   -1.45    2.77
  17  -2   0   -1.15    3.38
  17  -3   0   15.21    3.97
  17   3   0   19.29    3.52
 -17   3   0   16.49    3.61
  17   4   0    0.79    3.12
  17  -4   0    3.59    3.64
 -17   4   0    4.45    3.43
 -17   5   0  250.91   14.43
  17   5   0  265.13   13.56
  17  -5   0  250.36   14.11
  17   6   0    5.44    3.31
  17   7   0  638.35   30.29
 -17   7   0  623.34   31.00
  17   8   0    2.15    3.33
 -17   8   0   -2.75    4.52
  17   9   0   36.61    4.28
 -17   9   0   31.61    5.73
 -17  10   0   -3.71    5.38
 -17  11   0    6.53    5.98
 -17  12   0   -0.95    6.44
 -17  13   0    9.77    7.66
  18   0   0  394.44   20.24
 -18   0   0  401.81   19.58
  18   1   0   -0.07    3.61
 -18   1   0   -1.46    2.90
  18  -1   0    0.18    3.83
 -18  -1   0   -1.31    2.45
 -18  -2   0  110.79    6.64
  18  -2   0  109.44    8.78
  18   2   0  125.01    8.44
 -18   2   0  114.86    7.92
  18   3   0    1.45    3.73
  18  -3   0    0.42    4.00
 -18   3   0   -1.66    3.41
 -18   4   0  175.77   11.28
  18   4   0  200.80   11.70
  18  -4   0  176.46   11.42
  18  -5   0    0.64    4.15
 -18   5   0   -1.36    3.87
  18   5   0    3.24    3.65
  18   6   0  301.24   15.94
 -18   6   0  306.76   16.54
  18   7   0    1.89    3.79
 -18   7   0   -1.19    4.60
 -18   8   0  230.62   14.37
  18   8   0  232.21   12.93
  18   9   0    3.25    4.03
 -18   9   0    1.39    5.35
 -18  10   0   12.65    6.23
 -18  11   0    2.56    6.66
 -18  12   0  264.73   18.20
  19   0   0    2.83    4.36
 -19   0   0    4.85    3.18
  19  -1   0  301.36   16.50
 -19   1   0  299.77   15.64
 -19  -1   0  287.68   15.12
  19   1   0  319.40   16.34
 -19  -2   0    0.54    2.40
  19   2   0    2.35    4.14
 -19   2   0    3.79    3.69
  19  -2   0    2.68    4.52
  19  -3   0   65.39    7.98
 -19  -3   0   60.73    3.89
  19   3   0   67.20    7.53
 -19   3   0   64.69    6.97
 -19   4   0   -3.02    4.03
  19   4   0    1.01    4.03
 -19   5   0  342.15   18.32
  19   5   0  345.47   18.02
 -19   6   0   -2.22    4.62
  19   6   0   -2.86    4.13
 -19   7   0   63.47    8.97
 -19   8   0   -1.22    5.39
  19   8   0   -1.98    4.35
 -19   9   0   88.12   11.24
 -19  10   0    0.40    6.72
 -19  11   0   78.93    9.36
  20   0   0  233.19   14.25
 -20   0   0  240.41   12.82
  20   1   0   -3.88    4.83
 -20   1   0   -1.53    3.75
  20  -1   0   -1.62    4.93
 -20  -1   0   -0.46    3.08
  20  -2   0    6.52    5.48
 -20   2   0   15.92    4.32
  20   2   0   18.00    5.09
 -20  -2   0   13.97    2.91
  20  -3   0    6.49    5.08
  20   3   0   -2.14    4.58
 -20   3   0    1.35    4.24
  20   4   0   82.07    8.62
 -20   4   0   81.28    8.60
  20  -4   0   67.36    9.65
 -20   5   0    0.81    4.80
  20   5   0    1.89    4.71
 -20   6   0    2.97    5.23
  20   6   0    0.77    4.70
 -20   7   0   -2.32    5.65
  20   7   0   -3.41    4.88
 -20   8   0   89.26   11.03
 -20   9   0   12.14    7.02
 -20  10   0   60.25   10.69
 -21   0   0    2.08    3.81
  21   0   0    2.14    5.57
 -21  -1   0  355.18   17.35
  21  -1   0  352.76   19.29
 -21   1   0  353.26   18.00
  21   1   0  316.49   20.04
 -21   2   0    0.49    4.46
  21  -2   0   -1.64    5.53
  21   2   0    6.83    6.74
 -21   3   0  397.68   20.26
  21  -3   0  372.41   21.13
  21   3   0  381.21   20.72
  21   4   0   -4.64    5.36
 -21   4   0    3.91    5.35
 -21   5   0    2.14    5.40
  21   5   0    1.00    5.56
  21   6   0   -3.12    5.54
 -21   6   0   -1.95    5.79
 -21   7   0   39.39    7.31
 -21   8   0   -7.53    6.92
  22   0   0  126.64   12.10
 -22   1   0    4.16    4.67
  22   1   0    3.80    6.32
  22  -1   0    2.16    7.73
 -22   2   0   52.52    6.35
  22   2   0   55.17    7.37
 -22   3   0    3.61    5.32
  22   3   0    2.71    6.30
 -22   4   0  346.15   19.30
  22   4   0  339.19   19.59
  22   5   0   -1.25    7.20
 -22   5   0    4.34    6.44
 -22   6   0    4.81    6.63
  23   0   0    0.15    7.25
  23   1   0   12.15    7.41
 -23   2   0    4.62    5.97
 -23   3   0  169.51   13.58
  23   3   0  208.08   17.37
   0   3   1    0.43    0.33
   0   4   1  142.00    6.70
   0   5   1    0.36    0.49
   0   6   1    7.97    1.07
   0   7   1   -0.08    0.71
   0   8   1  757.89   35.22
   0   9   1    0.13    1.05
   0  10  -1  226.86   10.89
   0  10   1  222.26   10.91
   0  12  -1   15.85    2.12
   0  12   1   15.31    2.20
   0  13   1   -0.74    1.97
   0  13  -1   -1.64    1.90
   0  14  -1   68.20    5.22
   0  14   1   70.27    5.31
   0  15  -1   -1.20    2.64
   0  15   1   -0.12    2.74
   0  16   1  268.74   13.66
   0  16  -1  244.49   13.50
   0  17  -1    2.83    3.75
   0  17   1    0.45    3.73
   0  18   1   88.98    8.69
   0  18  -1   96.98    8.72
  -1   1   1  137.89    6.51
   1  -2  -1  551.09   26.89
  -1   2   1  612.06   26.92
   1  -3  -1  497.84   23.19
  -1   3   1  503.26   23.22
  -1   4   1   35.07    1.97
  -1   5   1   17.09    1.37
  -1   6   1  314.25   14.78
   1   7   1  393.50   18.62
  -1   7   1  406.49   18.78
  -1   8  -1  293.35   13.70
   1   8   1  290.14   13.56
  -1   8   1  280.69   13.71
  -1   9  -1 1178.43   56.06
   1   9   1 1214.07   55.96
  -1   9   1 1233.74   56.10
   1  10   1  918.50   42.67
   1  11   1    2.29    1.40
  -1  11  -1    0.75    1.53
  -1  11   1   -0.92    1.56
   1  12   1   17.79    2.41
  -1  12  -1   20.32    2.34
   1  12  -1   17.37    2.30
  -1  12   1   13.15    2.23
   1  13   1  123.77    6.95
  -1  13  -1  134.56    7.23
   1  13  -1  131.69    6.93
  -1  13   1  114.59    7.18
   1  14   1  254.81   12.93
  -1  14  -1  252.47   13.15
  -1  14   1  253.50   13.18
   1  14  -1  270.35   12.93
  -1  15  -1    8.24    3.01
   1  15   1    3.90    2.62
  -1  15   1    1.38    2.93
   1  15  -1    4.49    2.62
  -1  16  -1   41.25    5.76
   1  16   1   38.69    5.46
   1  16  -1   42.17    5.37
  -1  16   1   43.08    4.56
   1  17   1   12.18    3.77
  -1  17  -1    8.18    4.00
  -1  17   1    6.90    4.06
   1  17  -1    9.80    3.73
   1  18   1   30.36    4.98
  -1  18  -1   39.98    5.45
  -1  18   1   33.14    5.42
   1  18  -1   35.55    5.03
  -2   0   1    0.30    0.23
  -2   0  -1    0.25    0.26
   2   0  -1    0.94    0.28
   2   1   1 2363.27  119.23
   2  -1  -1 2622.81  119.32
  -2  -1   1 2380.28  119.20
   2  -1   1 2918.89  119.32
   2   1  -1 2798.47  119.22
  -2  -1  -1 2447.41  119.22
  -2   2  -1   71.13    3.44
   2  -2  -1   70.53    3.45
  -2   2   1   67.35    3.45
  -2   3  -1  130.37    6.14
   2  -3  -1  127.07    6.13
  -2   3   1  125.82    6.15
  -2   4  -1   55.68    2.81
   2  -4  -1   50.63    2.75
  -2   4   1   51.39    2.82
  -2   5  -1  264.10   12.45
  -2   5   1  262.85   12.47
  -2   6  -1  179.97    8.84
  -2   6   1  186.88    8.87
  -2   7  -1  149.28    7.25
  -2   7   1  144.02    7.26
  -2   8  -1  298.40   14.51
  -2   8   1  310.38   14.55
   2   9   1   98.60    4.98
  -2   9  -1  102.70    5.40
  -2   9   1   98.53    5.43
  -2  10  -1    1.08    1.41
   2  10   1    2.03    1.03
  -2  10   1    0.53    1.49
  -2  11  -1  273.77   13.60
   2  11   1  282.94   13.27
  -2  11   1  276.08   13.63
  -2  12  -1  172.67    9.06
   2  12   1  169.95    8.63
  -2  12   1  174.33    9.09
   2  13   1  308.47   15.67
  -2  13  -1  331.27   15.88
   2  13  -1  326.37   15.64
  -2  13   1  315.59   15.87
  -2  14  -1  217.49   11.92
   2  14   1  223.29   11.47
  -2  14   1  238.64   12.07
   2  14  -1  232.69   11.47
   2  15   1   33.11    4.31
  -2  15  -1   37.01    5.19
   2  15  -1   25.80    3.24
  -2  15   1   37.33    4.01
  -2  16  -1    6.94    3.66
   2  16   1    8.94    3.13
  -2  16   1    8.67    3.74
   2  16  -1   14.91    3.20
   2  17   1  257.74   14.34
  -2  17  -1  269.86   15.10
   2  17  -1  278.63   14.39
  -2  17   1  292.72   15.24
  -2  18  -1    3.92    4.80
  -2  18   1    0.97    4.83
  -2  19  -1    6.10    6.46
  -2  19   1    3.78    6.69
   3   0  -1    0.27    0.41
  -3   0  -1   -0.55    0.37
   3   0   1    0.00    0.38
  -3   0   1    0.27    0.38
  -3   1  -1  461.80   21.21
   3  -1  -1  455.08   21.22
   3   1   1  451.15   21.12
  -3  -1   1  452.26   21.09
  -3   1   1  464.43   21.21
  -3  -1  -1  469.69   21.11
   3   1  -1  442.91   21.11
   3  -1   1  451.96   21.20
   3   2   1 2355.07  104.58
   3  -2  -1 2270.02  104.78
   3   2   1 2228.98  104.60
   3  -2   1 2179.50  104.75
   3   2  -1 2319.77  104.59
  -3   3  -1   60.63    3.14
   3  -3  -1   53.58    3.11
  -3   3   1   64.39    3.18
  -3   4  -1   13.29    1.37
   3  -4  -1   15.84    1.37
  -3   4   1   10.01    1.36
   3  -5  -1  347.70   16.34
  -3   5  -1  347.02   16.39
  -3   5   1  348.19   16.40
  -3   6  -1  147.62    7.24
  -3   6   1  144.42    7.25
  -3   7  -1   25.50    2.28
  -3   7   1   30.03    2.37
  -3   8  -1  324.58   15.18
  -3   8   1  309.34   15.18
  -3   9  -1   75.75    4.60
  -3   9   1   81.24    4.67
  -3  10  -1   38.82    3.42
  -3  10   1   45.19    3.49
  -3  11  -1  326.75   16.29
   3  11   1  334.35   15.78
  -3  11   1  343.68   16.34
  -3  12  -1   37.03    3.92
   3  12   1   35.96    2.88
  -3  12   1   34.95    3.97
  -3  13  -1  219.49   10.90
   3  13   1  196.05   10.11
   3  13  -1  187.00   10.05
  -3  13   1  218.51   10.93
  -3  14  -1    2.02    2.77
   3  14   1    1.96    2.36
   3  14  -1    2.84    2.23
  -3  14   1    1.85    2.72
   3  15   1  162.51    8.82
  -3  15  -1  170.06    9.76
   3  15  -1  161.72    8.79
  -3  15   1  157.95    9.82
   3  16   1   95.94    6.71
  -3  16  -1  104.38    8.08
  -3  16   1  100.73    8.08
   3  16  -1   97.67    6.69
  -3  17  -1   69.43    7.92
   3  17   1   60.81    6.16
  -3  17   1   57.23    7.89
   3  17  -1   60.02    6.03
  -3  18  -1   16.47    5.36
  -3  18   1   15.38    5.31
  -3  19  -1    1.13    5.89
  -3  19   1    3.05    6.16
  -4   0   1   -0.32    0.50
  -4   0  -1   -0.16    0.52
   4   0   1    0.25    0.51
   4   0  -1    1.39    0.56
  -4  -1   1  290.55   13.89
  -4   1  -1  296.51   14.02
   4  -1  -1  305.15   14.04
   4   1   1  293.26   13.94
   4  -1   1  306.34   14.03
  -4  -1  -1  298.08   13.92
   4   1  -1  301.77   13.94
   4   2   1  104.43    4.93
  -4   2  -1  100.40    5.13
   4  -2  -1  106.80    5.15
   4  -2   1  103.73    5.12
   4   2  -1   96.64    4.89
  -4   2   1  109.94    5.16
  -4   3  -1  325.57   15.23
   4  -3  -1  338.51   15.24
  -4   3   1  312.89   15.23
   4  -3   1  315.39   15.20
   4  -4  -1  600.86   27.05
  -4   4  -1  590.68   27.05
  -4   4   1  545.23   27.03
   4  -5  -1   14.21    1.61
  -4   5  -1   12.20    1.67
  -4   5   1   12.01    1.68
  -4   6  -1 2156.44  109.62
   4  -6  -1 1945.89  106.96
   4  -6   1 1872.03  106.17
  -4   6   1 2013.59  108.18
  -4   7  -1  604.28   28.31
  -4   7   1  601.65   28.32
  -4   8  -1  819.73   38.72
  -4   8   1  836.30   38.74
  -4   9  -1   50.32    3.58
  -4   9   1   45.26    3.57
  -4  10  -1 1079.63   49.14
  -4  10   1 1022.43   49.12
   4  11   1   85.35    4.14
  -4  11  -1   80.26    5.24
  -4  11   1   69.30    5.23
   4  12   1  137.41    6.69
  -4  12  -1  133.85    7.72
  -4  12   1  127.84    7.71
   4  13   1    1.57    1.55
  -4  13  -1    4.41    2.67
  -4  13   1   -0.17    2.57
  -4  14  -1  138.53    8.46
   4  14   1  127.88    7.22
   4  14  -1  135.67    7.19
  -4  14   1  146.48    8.59
   4  15   1   58.67    4.96
  -4  15  -1   48.59    6.31
  -4  15   1   46.21    6.30
   4  15  -1   49.33    4.91
   4  16   1   29.18    3.29
  -4  16  -1   24.06    4.46
   4  16  -1   26.81    3.18
  -4  16   1   23.30    4.55
  -4  17  -1    4.68    4.48
   4  17   1    0.64    3.42
   4  17  -1    2.10    3.49
  -4  17   1    2.41    4.49
  -4  18  -1   66.27    9.18
  -4  18   1   62.73    7.25
  -4  19  -1   -3.51    6.17
  -4  19   1   -1.31    6.32
   5   0   1   -0.34    0.63
  -5   0   1    0.25    0.58
   5   0  -1   -0.50    0.63
  -5   0  -1    0.39    0.61
  -5  -1   1   79.32    3.76
   5   1   1   72.30    3.81
   5  -1  -1   73.69    3.94
  -5   1  -1   79.19    3.95
  -5   1   1   74.10    3.93
   5  -1   1   74.75    3.92
  -5  -1  -1   75.42    3.78
   5   1  -1   79.40    3.83
   5   2   1 1378.37   65.52
  -5  -2   1 1431.31   65.43
   5  -2  -1 1482.28   65.86
  -5   2  -1 1408.26   65.68
  -5  -2  -1 1497.76   65.41
   5  -2   1 1435.30   65.82
   5   2  -1 1363.58   65.50
  -5  -2  -1 1362.21   65.44
  -5   2   1 1414.99   65.69
   5  -3  -1  788.62   36.72
  -5   3  -1  813.52   36.73
   5   3   1  786.06   36.46
  -5   3   1  771.92   36.72
   5  -3   1  803.73   36.70
   5   3  -1  770.09   36.44
  -5   4  -1  283.36   13.43
   5  -4  -1  277.57   13.41
  -5   4   1  282.36   13.44
  -5   5  -1  114.01    6.09
   5  -5  -1  117.04    5.88
  -5   5   1  112.42    6.01
  -5   6  -1  310.95   14.37
   5  -6  -1  297.59   14.27
  -5   6   1  287.47   14.35
  -5   7  -1    2.31    1.34
  -5   7   1    2.54    1.36
  -5   8  -1  351.33   15.86
  -5   8   1  303.18   15.78
  -5   9  -1  255.01   12.95
  -5   9   1  269.53   12.99
  -5  10  -1  145.98    7.77
  -5  10   1  137.67    7.77
  -5  11  -1    8.96    2.37
  -5  11   1    6.81    2.27
  -5  12  -1    5.07    2.52
  -5  12   1    7.56    2.63
  -5  13  -1    1.31    2.68
   5  13   1    2.50    1.41
  -5  13   1   -1.24    2.68
   5  14   1  252.19   12.19
  -5  14  -1  241.44   13.44
  -5  14   1  259.41   13.52
  -5  15  -1    9.45    3.69
   5  15   1    4.93    2.14
  -5  15   1    9.07    3.78
   5  15  -1    4.17    2.12
  -5  16  -1  105.39    8.81
  -5  16   1  100.24    8.89
   5  16  -1  108.47    7.17
  -5  18  -1   55.43    6.95
  -5  18   1   43.67    6.73
  -5  19  -1   41.82    7.66
  -5  19   1   47.39    7.84
   6   0  -1    0.91    0.82
  -6   0  -1    0.16    0.72
  -6   0   1    0.26    0.69
   6   0   1   -0.90    0.75
   6   1   1   22.16    1.68
   6  -1  -1   21.43    1.85
  -6  -1   1   25.61    1.58
  -6   1  -1   23.41    1.85
   6   1  -1   24.98    1.72
  -6   1   1   25.29    1.86
  -6  -1  -1   24.43    1.62
   6  -1   1   19.36    1.78
   6  -2  -1   34.97    2.37
   6   2   1   34.45    2.05
  -6  -2   1   33.44    1.82
  -6   2  -1   32.42    2.32
   6  -2   1   36.68    2.35
   6   2  -1   35.41    2.06
  -6  -2  -1   35.13    1.88
  -6   2   1   31.31    2.32
   6   3   1  171.90    7.98
  -6   3  -1  160.52    8.27
   6  -3  -1  163.72    8.26
   6   3  -1  169.22    7.96
   6  -3   1  164.08    8.25
  -6   3   1  177.98    8.32
  -6   4  -1  536.79   24.57
   6   4   1  510.10   24.18
   6  -4  -1  537.41   24.54
   6   4  -1  516.16   24.16
  -6   4   1  528.48   24.57
   6  -4   1  503.07   24.49
  -6   5  -1 1079.59   51.17
   6  -5  -1 1120.42   51.15
  -6   5   1 1099.52   51.19
   6  -6  -1    7.02    1.39
  -6   6  -1    3.96    1.37
  -6   6   1    3.41    1.35
  -6   7  -1  369.97   18.10
  -6   7   1  384.08   18.13
  -6   8  -1  284.98   13.80
  -6   8   1  276.19   13.80
  -6   9  -1 1281.84   59.89
  -6   9   1 1285.46   59.90
  -6  10  -1   10.09    2.30
  -6  10   1    8.06    2.30
  -6  11  -1   72.35    5.52
  -6  11   1   79.83    5.64
  -6  12  -1  341.89   17.69
  -6  12   1  368.63   17.77
  -6  13  -1  430.20   21.00
  -6  13   1  415.03   20.95
  -6  14  -1  283.82   14.98
  -6  14   1  279.90   14.95
  -6  15  -1   92.60    7.97
   6  15   1   89.04    5.39
  -6  15   1   89.92    8.02
   6  16   1    5.71    2.48
  -6  16  -1   10.34    4.82
   6  16  -1    1.29    2.40
  -6  16   1    3.51    4.69
  -6  17  -1    3.75    5.27
  -6  17   1    0.76    5.06
  -6  18  -1   17.26    6.26
  -6  18   1   15.87    6.29
  -6  19  -1   61.32    8.50
  -6  19   1   73.18    8.79
  -7   0  -1    0.25    0.83
   7   0   1    0.51    0.85
  -7   0   1   -0.45    0.80
   7   0  -1   -0.50    0.83
  -7  -1   1  687.02   31.81
   7  -1  -1  707.18   32.00
   7   1   1  683.93   32.07
  -7   1  -1  706.93   31.98
  -7  -1  -1  690.34   31.84
   7  -1   1  673.32   31.96
  -7   1   1  666.30   31.95
   7   1  -1  663.91   32.08
  -7   2  -1  240.83   12.10
   7   2   1  244.92   11.75
   7  -2  -1  248.56   11.95
  -7  -2   1  244.46   11.60
  -7  -2  -1  249.55   11.63
   7   2  -1  247.76   11.76
  -7   2   1  239.70   12.09
   7  -2   1  264.70   11.95
   7  -3  -1 1433.21   67.14
   7   3   1 1453.80   66.90
  -7   3  -1 1397.60   67.13
  -7   3   1 1460.31   67.15
   7  -3   1 1488.93   67.13
   7   3  -1 1450.74   66.89
  -7   4  -1  191.13    9.76
   7  -4  -1  198.34    9.75
   7   4   1  195.60    9.35
   7  -4   1  202.42    9.73
   7   4  -1  197.14    9.34
  -7   4   1  200.10    9.79
   7   5   1  330.37   15.65
   7  -5  -1  334.37   16.11
  -7   5  -1  331.96   16.16
  -7   5   1  346.02   16.19
   7   5  -1  337.21   15.63
  -7   6  -1   21.36    2.68
   7  -6  -1   25.07    2.58
  -7   6   1   22.23    2.64
   7  -7  -1  711.85   33.49
  -7   7  -1  740.04   33.63
  -7   7   1  687.79   33.59
  -7   8  -1    2.96    1.75
  -7   8   1    0.36    1.73
  -7   9  -1   76.32    5.19
  -7   9   1   76.49    5.20
  -7  10  -1    4.43    2.30
  -7  10   1    1.46    2.20
  -7  11  -1    4.22    2.55
  -7  11   1    3.83    2.56
  -7  12  -1  102.55    6.95
  -7  12   1   89.21    6.82
  -7  13  -1    6.24    3.24
  -7  13   1    8.24    3.29
  -7  14  -1  168.08   10.16
  -7  14   1  148.72   10.15
  -7  15  -1   11.79    4.25
  -7  15   1   14.92    4.36
  -7  16  -1   13.22    4.89
  -7  16   1   11.04    4.95
  -7  17  -1  129.31   11.48
  -7  17   1  141.63   11.79
  -7  18  -1    0.22    6.23
  -7  18   1    8.57    6.48
  -7  19  -1    6.15    7.41
  -7  19   1    5.48    7.63
   8   0   1   -1.42    0.96
  -8   0   1   -0.30    0.93
  -8   0  -1   -1.62    0.95
   8   0  -1    0.91    1.05
   8  -1  -1  121.28    6.19
  -8  -1   1  123.76    5.94
   8   1   1  117.49    6.06
  -8  -1  -1  120.43    5.97
   8  -1   1  114.19    6.15
   8   1  -1  120.46    6.09
  -8   2  -1  508.09   23.02
  -8  -2   1  481.14   22.67
   8   2   1  490.16   22.83
   8  -2  -1  483.11   23.01
  -8   2   1  465.07   22.97
   8   2  -1  508.28   22.85
  -8  -2  -1  474.16   22.69
   8  -2   1  488.66   22.99
  -8  -3   1   40.63    2.09
   8   3   1   37.04    2.54
   8  -3  -1   42.61    2.98
  -8   3  -1   39.25    3.00
  -8  -3  -1   40.28    2.10
   8   3  -1   39.67    2.55
   8  -3   1   41.73    2.98
  -8  -3  -1   44.36    2.05
   8   4   1  160.18    7.71
   8  -4  -1  168.84    8.17
  -8   4  -1  146.24    8.12
   8   4  -1  160.33    7.71
   8  -4   1  165.50    8.13
  -8   4   1  155.00    8.15
   8   5   1  566.21   26.80
  -8   5  -1  570.03   27.26
   8  -5  -1  596.24   27.25
   8   5  -1  569.82   26.78
  -8   5   1  568.29   27.26
   8  -5   1  588.63   27.21
   8  -6  -1  135.57    7.33
   8   6   1  138.09    6.64
  -8   6  -1  151.45    7.49
  -8   6   1  132.32    7.40
   8   6  -1  135.64    6.61
   8  -7  -1   14.95    2.00
  -8   7  -1   16.57    2.20
  -8   7   1   14.87    2.29
  -8   8  -1    3.71    1.96
  -8   8   1    0.58    1.91
  -8   9  -1  153.10    8.46
  -8   9   1  150.77    8.44
  -8  10  -1  140.03    8.31
  -8  10   1  147.97    8.32
  -8  11  -1  201.38   11.44
  -8  11   1  221.65   11.51
  -8  12  -1    5.97    3.13
  -8  12   1   12.14    3.29
  -8  13  -1  128.09    8.93
  -8  13   1  135.14    9.00
  -8  14  -1  215.56   12.84
  -8  14   1  223.74   12.98
  -8  15  -1  214.37   12.73
  -8  15   1  191.75   12.78
  -8  16  -1   29.65    5.63
  -8  16   1   20.42    5.52
  -8  17  -1   28.51    6.58
  -8  17   1   38.74    6.68
  -8  18  -1   61.77    8.40
  -8  18   1   60.62    8.45
  -9   0   1    1.10    1.15
   9   0  -1    0.50    1.20
   9   0   1   -0.15    1.13
  -9   0  -1    0.78    1.20
   9   1   1  126.51    6.15
   9  -1  -1  116.88    6.26
  -9  -1   1  117.69    5.96
  -9   1  -1  110.78    6.18
  -9  -1  -1  120.60    6.01
   9  -1   1  114.55    6.21
  -9   1   1  115.90    6.17
   9   1  -1  125.66    6.18
   9  -2  -1  174.90    8.50
   9   2   1  170.27    8.25
  -9   2  -1  154.62    8.40
  -9  -2   1  165.41    8.02
   9  -2   1  163.76    8.43
  -9  -2  -1  164.10    8.05
  -9   2   1  171.50    8.43
   9   2  -1  170.19    8.27
   9   3   1   24.95    2.19
  -9   3  -1   28.21    2.74
  -9  -3   1   28.24    1.63
   9  -3  -1   22.79    2.67
  -9  -3  -1   26.62    1.64
   9   3  -1   24.51    2.22
  -9   3   1   24.20    2.66
  -9  -3  -1   30.12    1.52
   9  -3   1   29.02    2.69
   9   4   1  481.41   22.07
  -9   4  -1  468.72   22.32
   9  -4  -1  468.25   22.30
   9   4  -1  448.80   22.10
   9  -4   1  456.23   22.26
  -9   4   1  486.28   22.34
   9  -5  -1   56.24    3.92
  -9   5  -1   48.42    3.87
   9   5   1   52.79    3.11
   9  -5   1   52.19    3.79
  -9   5   1   62.15    4.01
   9   5  -1   51.49    3.10
   9  -6  -1 2025.01   94.30
   9   6   1 2024.00   93.84
  -9   6  -1 2056.98   94.38
   9   6  -1 2010.40   93.82
  -9   6   1 2046.60   94.37
   9   7   1    0.52    0.90
   9  -7  -1   -2.43    1.65
  -9   7  -1    1.43    1.86
   9   7  -1    0.80    0.87
  -9   7   1    0.43    1.96
  -9   8  -1  141.12    7.66
  -9   8   1  123.88    7.57
  -9   9  -1  351.52   17.83
  -9   9   1  368.84   17.90
  -9  10  -1  316.86   15.93
  -9  10   1  309.76   15.93
  -9  11  -1    7.60    3.03
  -9  11   1   13.20    3.24
  -9  12  -1   54.20    6.09
  -9  12   1   44.87    6.08
  -9  13  -1   49.23    6.65
  -9  13   1   51.26    5.38
  -9  14  -1   13.18    4.49
  -9  14   1   21.86    4.61
  -9  15  -1   65.96    8.46
  -9  15   1   46.67    6.04
  -9  16  -1   14.93    5.77
  -9  16   1    7.99    5.64
  -9  17  -1   89.73   11.66
  -9  17   1   84.95   11.84
  -9  18  -1   38.01    7.95
  -9  18   1   38.81    8.22
  10   0  -1    0.64    1.31
 -10   0  -1   -0.46    1.18
 -10   0   1   -0.70    1.12
  10   0   1    2.25    1.31
  10   1   1 1637.71   78.25
 -10  -1   1 1716.27   78.13
  10  -1  -1 1733.44   78.37
 -10   1  -1 1683.04   78.30
  10  -1   1 1698.73   78.34
  10   1  -1 1685.11   78.28
 -10   1   1 1736.30   78.30
 -10  -1  -1 1616.53   78.13
  10  -2  -1  101.32    5.40
 -10  -2   1   86.18    4.72
  10   2   1   86.47    5.05
 -10   2  -1  101.29    5.33
  10   2  -1   94.26    5.12
 -10  -2  -1   86.70    4.77
 -10   2   1   91.13    5.28
  10  -2   1   96.04    5.31
  10  -3  -1  259.15   12.46
 -10  -3   1  258.38   11.79
  10   3   1  250.12   12.14
 -10   3  -1  251.70   12.44
 -10  -3  -1  251.19   11.81
 -10   3   1  249.82   12.41
  10   3  -1  239.65   12.14
  10  -3   1  249.54   12.41
 -10   4  -1   66.27    4.44
  10   4   1   64.81    3.83
  10  -4  -1   67.11    4.42
  10   4  -1   63.89    3.86
  10  -4   1   63.36    4.38
 -10   4   1   68.23    4.42
 -10   5  -1  189.73    9.42
  10  -5  -1  186.85    9.39
  10   5   1  167.98    8.78
  10  -5   1  176.67    9.28
 -10   5   1  186.49    9.41
  10   5  -1  173.02    8.80
 -10   6  -1  118.96    6.72
  10  -6  -1  108.53    6.63
 -10   6   1  116.29    6.67
 -10   7  -1  110.20    6.31
  10   7   1   98.07    5.14
  10  -7  -1   99.02    6.06
  10   7  -1   96.38    5.13
 -10   7   1   97.74    6.22
 -10   8  -1   13.05    2.69
  10   8   1   17.51    1.95
  10   8  -1   16.24    1.86
 -10   8   1   18.69    2.78
 -10   9  -1   15.38    2.92
 -10   9   1   11.97    3.00
 -10  10  -1  226.70   12.21
 -10  10   1  223.48   12.22
 -10  11  -1  105.79    7.61
 -10  11   1  101.37    7.68
 -10  12  -1   20.84    4.05
 -10  12   1   28.90    4.41
 -10  13  -1  112.93    8.75
 -10  13   1   99.94    8.71
 -10  14  -1   29.71    5.19
 -10  14   1   32.03    5.24
 -10  15  -1    0.84    5.12
 -10  15   1    1.31    5.10
 -10  16  -1    1.95    5.90
 -10  16   1    3.07    5.94
 -10  17  -1  280.47   17.90
 -10  17   1  256.28   17.92
 -10  18  -1   16.92    8.20
 -10  18   1   22.69    8.48
 -11   0   1    0.21    1.31
  11   0   1   -0.40    1.48
 -11   0  -1   -1.30    1.35
  11   0  -1    1.47    1.54
  11   1   1  549.60   26.33
  11  -1  -1  562.63   26.45
 -11   1  -1  587.30   26.39
 -11  -1   1  540.33   26.15
 -11  -1  -1  542.24   26.18
 -11   1   1  555.66   26.34
  11   1  -1  575.57   26.38
  11  -1   1  549.04   26.42
 -11   2  -1  259.11   12.59
  11   2   1  243.59   12.40
 -11  -2   1  250.89   12.12
  11  -2  -1  249.10   12.62
 -11   2   1  257.46   12.57
  11   2  -1  253.67   12.45
  11  -2   1  253.37   12.62
 -11  -2  -1  266.62   12.18
  11  -3  -1    2.21    1.77
 -11  -3   1    4.47    0.90
 -11   3  -1    3.68    1.76
  11   3   1    2.82    1.49
  11   3  -1    2.91    1.50
  11  -3   1    4.30    1.87
 -11  -3  -1    4.22    0.93
 -11   3   1    2.72    1.77
 -11   4  -1    4.48    1.83
  11   4   1    0.49    1.35
  11  -4  -1    3.67    1.98
  11  -4   1    1.09    1.82
 -11   4   1    3.21    1.89
  11   4  -1    1.45    1.44
 -11   5  -1  462.39   20.47
  11  -5  -1  415.15   20.36
  11   5   1  413.75   19.88
 -11   5   1  412.89   20.36
  11   5  -1  405.37   19.89
  11  -5   1  414.86   20.31
  11  -6  -1   -0.81    2.12
 -11   6  -1    1.61    2.19
  11   6   1    1.19    1.31
 -11   6   1    1.62    2.07
  11   6  -1    0.94    1.34
  11   7   1    1.01    1.38
  11  -7  -1    1.78    2.20
 -11   7  -1    0.14    2.24
  11   7  -1    1.98    1.36
 -11   7   1    3.83    2.30
 -11   8  -1   17.11    3.02
 -11   8   1   18.13    3.01
 -11   9  -1  384.58   17.82
  11   9   1  341.16   16.56
  11   9  -1  348.56   16.55
 -11   9   1  331.86   17.69
 -11  10  -1  235.36   12.15
  11  10   1  208.06   10.46
 -11  10   1  228.05   12.15
  11  10  -1  208.67   10.45
 -11  11  -1  270.48   14.68
 -11  11   1  271.28   14.68
 -11  12  -1  164.66   10.95
 -11  12   1  179.94   11.02
 -11  13  -1  126.27    9.75
 -11  13   1  120.63    9.67
 -11  14  -1   13.18    5.26
 -11  14   1   15.94    5.12
 -11  15  -1  121.53   11.19
 -11  15   1  115.20   11.47
 -11  16  -1   38.31    7.09
 -11  16   1   25.79    6.94
 -11  17  -1    5.89    7.47
 -11  17   1    4.75    7.55
  12   0  -1   -0.06    1.77
 -12   0   1   -0.90    1.43
  12   0   1   -0.76    1.67
 -12   0  -1    0.77    1.54
 -12  -1   1   27.35    2.62
 -12   1  -1   29.64    3.13
  12  -1  -1   26.54    3.33
  12   1   1   21.41    3.09
  12   1  -1   21.84    3.12
 -12  -1  -1   27.84    2.66
  12  -1   1   26.81    3.24
 -12   1   1   33.96    3.05
 -12  -2   1  413.88   20.22
  12  -2  -1  439.19   20.75
  12   2   1  420.64   20.53
 -12   2  -1  457.54   20.71
 -12  -2  -1  395.81   20.23
 -12   2   1  407.10   20.61
  12   2  -1  462.23   20.60
  12  -2   1  445.05   20.74
  12   3   1  879.60   41.63
 -12  -3   1  868.81   41.26
  12  -3  -1  946.24   41.95
 -12   3  -1  865.03   41.83
 -12  -3  -1  868.02   41.28
  12  -3   1  909.53   41.89
  12   3  -1  882.61   41.66
 -12   3   1  906.09   41.86
  12   4   1   64.43    4.04
  12  -4  -1   68.68    4.74
  12  -4   1   54.12    4.57
 -12   4   1   51.06    4.51
  12   4  -1   55.67    4.03
  12  -5  -1   31.32    3.95
 -12   5  -1   26.98    3.17
  12   5   1   26.51    2.95
 -12   5   1   27.21    3.12
  12  -5   1   27.83    3.72
  12   5  -1   31.02    3.00
  12   6   1  215.08   10.82
  12  -6  -1  221.42   11.55
 -12   6  -1  210.69   11.55
 -12   6   1  236.42   11.62
  12   6  -1  216.33   10.84
 -12   7  -1  425.11   20.24
  12   7   1  407.19   19.40
  12  -7  -1  401.15   20.05
  12   7  -1  397.79   19.41
 -12   7   1  415.79   20.21
  12   8   1   22.18    2.69
 -12   8  -1   15.44    3.35
  12   8  -1   23.95    2.79
 -12   8   1   24.70    3.58
  12   9   1  323.39   15.13
 -12   9  -1  309.05   16.38
  12   9  -1  316.20   15.15
 -12   9   1  318.33   16.38
 -12  10  -1    2.67    3.41
  12  10   1    2.47    2.05
 -12  10   1    1.14    3.31
 -12  11  -1   28.85    4.63
 -12  11   1   24.05    4.30
 -12  12  -1    2.72    4.25
 -12  12   1    8.51    4.36
 -12  13  -1   12.01    5.05
 -12  13   1   21.48    5.24
 -12  14  -1    8.77    5.59
 -12  14   1   15.95    5.80
 -12  15  -1   27.69    6.36
 -12  15   1   14.81    6.22
 -12  16  -1   22.91    7.26
 -12  16   1   42.57    7.83
 -12  17  -1   10.04    8.13
 -12  17   1    8.48    8.24
 -13   0  -1    0.56    1.67
  13   0   1    0.70    1.92
 -13   0   1   -0.65    1.60
  13   0  -1    2.01    2.01
 -13  -1   1    3.01    1.57
 -13   1  -1    4.59    1.94
  13  -1  -1    1.49    2.02
  13   1   1    2.29    1.91
 -13  -1  -1    1.26    1.54
  13   1  -1    6.72    2.11
 -13   1   1    0.43    1.76
  13  -1   1    4.65    2.02
 -13   2  -1  731.45   34.69
  13   2   1  746.24   34.60
 -13  -2   1  713.11   34.26
  13  -2  -1  771.27   34.83
  13   2  -1  739.72   34.63
 -13  -2  -1  747.09   34.30
 -13   2   1  738.10   34.67
  13  -2   1  688.20   34.72
 -13   3  -1   66.54    4.97
  13   3   1   61.92    4.60
  13  -3  -1   71.00    5.19
 -13  -3   1   69.48    3.73
 -13  -3  -1   69.86    3.77
  13  -3   1   65.40    5.07
 -13   3   1   69.24    4.98
  13   3  -1   65.86    4.62
  13  -4  -1  574.77   27.56
  13   4   1  547.23   27.15
 -13   4  -1  597.31   27.56
  13   4  -1  574.30   27.21
 -13   4   1  565.71   27.50
  13  -4   1  587.38   27.54
  13  -5  -1   11.79    2.73
 -13   5  -1    5.75    2.53
  13   5   1    6.76    1.97
 -13   5   1    9.66    2.69
  13   5  -1    8.70    2.10
  13  -5   1    3.75    2.35
 -13   6  -1   99.32    6.67
  13  -6  -1   94.24    6.65
  13   6   1  101.29    5.69
 -13   6   1  108.82    6.75
  13   6  -1   83.69    5.65
  13   7   1    5.32    1.91
 -13   7  -1    4.50    2.99
  13  -7  -1    0.68    2.54
 -13   7   1    1.92    2.89
  13   7  -1    3.94    1.92
 -13   8  -1    5.82    3.23
  13   8   1    6.46    1.97
  13   8  -1    9.77    2.06
 -13   8   1    3.26    3.06
 -13   9  -1   43.12    5.89
  13   9   1   38.84    3.56
  13   9  -1   36.83    3.56
 -13   9   1   31.67    4.17
  13  10   1  495.88   23.53
 -13  10  -1  497.59   24.90
  13  10  -1  489.93   23.53
 -13  10   1  512.56   24.90
 -13  11  -1   56.33    7.47
  13  11   1   66.22    4.32
 -13  11   1   52.43    7.50
  13  11  -1   58.63    4.29
  13  12   1    1.25    2.01
 -13  12  -1    2.17    4.58
 -13  12   1    2.01    4.54
  13  12  -1    0.66    2.11
 -13  13  -1   48.47    6.56
 -13  13   1   46.94    6.48
 -13  14  -1  348.86   20.73
 -13  14   1  390.41   20.94
 -13  15  -1    3.50    6.47
 -13  15   1    4.48    6.65
 -13  16  -1   -0.20    7.48
 -13  16   1    2.29    7.57
  14   0  -1    0.81    2.26
  14   0   1    0.78    2.17
 -14   0  -1   -0.86    1.82
 -14   0   1    0.25    1.81
  14   1   1    1.82    2.22
 -14  -1   1    1.40    1.68
 -14   1  -1   -1.39    1.96
  14  -1  -1    0.25    2.26
 -14  -1  -1   -0.70    1.68
  14   1  -1   -0.25    2.18
 -14   1   1    3.42    1.97
  14  -1   1    0.69    2.29
  14   2   1  476.07   21.84
  14  -2  -1  445.41   22.01
 -14   2  -1  431.49   21.84
 -14  -2   1  452.98   21.37
 -14   2   1  465.30   21.86
  14   2  -1  425.51   21.79
  14  -2   1  469.89   22.02
 -14  -2  -1  453.65   21.40
 -14   3  -1    8.22    2.65
  14  -3  -1    6.39    2.58
  14   3   1   10.05    2.35
 -14  -3   1   11.01    1.43
  14   3  -1    8.82    2.32
  14  -3   1   12.20    2.81
 -14  -3  -1    9.27    1.44
 -14   3   1    9.14    2.53
  14  -4  -1  199.39   10.18
  14   4   1  168.71    9.47
 -14   4  -1  184.74    9.99
  14   4  -1  171.25    9.54
 -14   4   1  173.55    9.91
  14  -4   1  188.61   10.02
  14   5   1   37.25    3.84
  14  -5  -1   39.11    4.81
 -14   5  -1   27.49    3.55
  14  -5   1   34.74    4.54
  14   5  -1   32.35    3.80
 -14   5   1   35.30    4.73
  14   6   1  225.36   11.04
  14  -6  -1  209.14   12.30
 -14   6  -1  208.60   11.81
 -14   6   1  208.70   11.78
  14   6  -1  225.53   11.08
  14  -7  -1  292.48   15.64
 -14   7  -1  300.57   15.79
  14   7   1  311.98   14.90
  14   7  -1  296.06   14.90
 -14   7   1  315.61   15.80
 -14   8  -1    5.90    3.52
  14   8   1    2.91    2.18
  14   8  -1    5.39    2.33
 -14   8   1    7.01    3.59
 -14   9  -1  491.75   23.56
  14   9   1  460.22   22.29
 -14   9   1  462.65   23.47
  14   9  -1  460.08   22.32
 -14  10  -1    0.70    4.04
  14  10   1    1.46    2.32
 -14  10   1    0.56    3.88
  14  10  -1    5.39    2.36
 -14  11  -1    5.39    4.61
  14  11   1    3.39    2.40
 -14  11   1    0.96    4.48
  14  11  -1    0.62    2.35
 -14  12  -1    8.64    4.94
 -14  12   1   -2.56    4.80
 -14  13  -1   62.34    7.16
 -14  13   1   74.34   10.16
 -14  14  -1    6.26    6.28
 -14  14   1   -1.79    6.23
 -14  15  -1    8.13    7.41
 -14  15   1    3.89    7.23
  15   0   1   -1.00    2.53
 -15   0  -1   -0.63    2.04
 -15   0   1   -1.07    2.02
  15   0  -1    1.76    2.60
 -15  -1   1  233.72   12.14
  15  -1  -1  251.20   12.86
 -15   1  -1  253.04   12.52
  15   1   1  246.24   12.69
  15   1  -1  245.24   12.73
 -15  -1  -1  254.36   12.23
 -15   1   1  247.26   12.48
  15  -1   1  231.45   12.77
 -15   2  -1   33.71    4.35
  15   2   1   47.26    4.51
  15  -2  -1   36.60    3.95
 -15  -2   1   33.23    3.17
 -15   2   1   28.52    4.20
  15  -2   1   41.72    4.85
 -15  -2  -1   36.49    3.25
  15   2  -1   38.43    4.45
 -15   3  -1  181.90    9.92
  15  -3  -1  197.58   10.26
 -15  -3   1  175.63    8.76
  15   3   1  181.68    9.69
  15  -3   1  171.36   10.05
 -15  -3  -1  167.86    8.77
 -15   3   1  180.02    9.85
  15   3  -1  178.30    9.72
  15  -4  -1    2.69    3.35
 -15   4  -1    1.30    2.80
  15   4   1   -0.94    2.34
 -15   4   1   -0.70    2.65
  15  -4   1    1.75    3.02
  15   4  -1   -0.51    2.40
  15  -5  -1  185.65   10.70
 -15   5  -1  197.84   10.65
  15   5   1  171.32    9.90
  15  -5   1  190.00   10.56
  15   5  -1  205.87   10.02
 -15   5   1  163.90   10.45
  15   6   1   93.73    6.05
 -15   6  -1   79.83    6.96
  15  -6  -1   96.54    7.08
 -15   6   1   82.02    7.00
  15   6  -1   91.82    6.05
  15  -7  -1   65.97    6.62
 -15   7  -1   70.15    6.74
  15   7   1   73.48    5.42
 -15   7   1   75.30    6.78
  15   7  -1   68.59    5.35
 -15   8  -1   66.41    7.07
  15   8   1   67.31    5.31
  15   8  -1   58.09    5.14
 -15   8   1   68.37    7.03
  15   9   1   41.61    4.54
 -15   9  -1   47.27    5.42
 -15   9   1   34.32    4.98
  15   9  -1   42.62    4.52
  15  10   1  204.30   10.17
 -15  10  -1  170.70   12.20
  15  10  -1  191.76   10.13
 -15  10   1  190.33   12.28
 -15  11  -1   13.73    5.26
  15  11   1   10.49    2.92
 -15  11   1   12.76    5.12
  15  11  -1   16.02    2.99
 -15  12  -1   71.78    7.53
 -15  12   1   65.04    7.24
 -15  13  -1   34.03    6.83
 -15  13   1   27.97    6.82
 -15  14  -1   -0.65    6.72
 -15  14   1   -0.83    6.92
 -15  15  -1   41.41   10.95
 -15  15   1   60.79   11.11
 -16   0   1   -3.31    2.16
 -16   0  -1   -3.41    2.20
  16   0   1    1.03    2.83
  16   0  -1   -3.89    2.77
 -16   1  -1  438.47   21.66
  16   1   1  437.14   21.87
 -16  -1   1  456.01   21.35
  16  -1  -1  439.28   22.03
 -16  -1  -1  429.45   21.36
  16   1  -1  461.08   21.93
 -16   1   1  448.55   21.65
  16  -1   1  459.04   22.03
  16  -2  -1    8.88    3.21
 -16   2  -1    8.33    2.85
  16   2   1    7.89    2.84
 -16  -2   1   10.75    2.00
 -16   2   1    7.72    2.79
 -16  -2  -1    9.88    2.07
  16   2  -1    8.51    3.03
  16  -2   1    8.10    3.19
 -16   3  -1   51.48    5.51
  16  -3  -1   64.52    6.09
  16   3   1   53.19    5.39
 -16  -3   1   67.98    3.93
  16   3  -1   52.35    5.36
 -16   3   1   42.54    5.39
 -16  -3  -1   55.96    3.96
  16  -3   1   62.33    5.93
 -16   4  -1  136.03    8.31
  16   4   1  116.92    7.72
  16  -4  -1  138.60    8.61
  16  -4   1  112.79    8.24
 -16   4   1  122.28    8.15
  16   4  -1  132.97    7.86
  16   5   1  197.05   11.16
 -16   5  -1  217.39   11.89
  16  -5  -1  204.95   11.98
  16  -5   1  217.10   11.97
 -16   5   1  210.86   11.77
  16   5  -1  210.53   11.26
  16   6   1   73.73    6.22
  16  -6  -1   84.88    7.29
 -16   6  -1   88.57    7.28
 -16   6   1   82.48    7.24
  16   6  -1   93.62    6.35
  16  -7  -1    6.61    3.83
  16   7   1    1.98    2.83
 -16   7  -1    1.89    3.76
 -16   7   1   -2.79    3.63
  16   7  -1    1.83    2.87
 -16   8  -1  101.48    8.78
  16   8   1   97.50    7.03
 -16   8   1  118.38    8.84
  16   8  -1  100.22    7.02
  16   9   1    1.27    2.98
 -16   9  -1    3.55    4.51
 -16   9   1    1.71    4.48
  16   9  -1    4.02    3.10
 -16  10  -1   85.52    9.75
  16  10   1  111.92    7.15
  16  10  -1  112.72    7.22
 -16  10   1  101.32    9.99
 -16  11  -1   75.45   10.04
 -16  11   1  101.39   10.36
 -16  12  -1    3.23    5.93
 -16  12   1    2.25    6.09
 -16  13  -1   69.87    8.62
 -16  13   1   70.09    8.58
 -16  14  -1   49.58    9.30
 -16  14   1   47.91    8.95
  17   0   1   -3.56    3.31
 -17   0  -1   -1.35    2.51
  17   0  -1   -3.27    3.19
 -17   0   1   -2.30    2.42
  17   1   1   81.96    9.61
  17  -1  -1   85.62    6.92
 -17  -1   1   80.35    5.41
 -17   1  -1   76.35    6.03
 -17   1   1   76.70    5.99
 -17  -1  -1   76.90    5.46
  17  -1   1   78.72    6.89
  17  -2  -1  250.38   13.94
 -17   2  -1  276.48   13.52
  17   2   1  251.81   13.62
 -17  -2   1  255.42   12.61
  17  -2   1  249.90   13.82
 -17   2   1  261.74   13.41
 -17  -2  -1  246.06   12.64
  17   2  -1  255.41   13.68
  17  -3  -1   69.44    6.93
  17   3   1   67.08    6.26
 -17   3  -1   71.45    6.38
  17   3  -1   73.26    6.31
 -17   3   1   65.28    6.27
  17  -3   1   69.18    6.66
  17  -4  -1  423.84   22.26
  17   4   1  451.75   21.78
 -17   4  -1  454.60   22.08
  17   4  -1  443.16   21.79
  17  -4   1  451.40   22.21
 -17   4   1  428.08   21.96
 -17   5  -1   32.39    4.82
  17   5   1   24.62    3.68
  17  -5  -1   29.52    4.63
  17   5  -1   21.30    3.76
 -17   5   1   29.61    4.75
  17   6   1  812.70   38.91
 -17   6  -1  850.10   39.55
  17  -6  -1  812.77   39.50
 -17   6   1  826.65   39.44
  17   6  -1  802.97   38.93
 -17   7  -1   57.77    7.52
  17   7   1   55.68    5.89
 -17   7   1   57.20    7.39
  17   7  -1   45.91    5.91
 -17   8  -1   48.00    5.92
  17   8   1   44.92    5.68
  17   8  -1   37.80    4.40
 -17   8   1   42.54    5.67
  17   9   1  117.82    8.17
 -17   9  -1  134.43   10.64
 -17   9   1  146.96   10.58
  17   9  -1  111.02    8.27
 -17  10  -1   -0.43    5.21
 -17  10   1    7.24    5.32
 -17  11  -1   -2.18    6.05
 -17  11   1   -1.60    5.95
 -17  12  -1   14.42    7.09
 -17  12   1   26.63    7.14
 -17  13  -1    8.02    7.60
 -17  13   1   11.84    7.44
  18   0  -1   -1.99    3.66
 -18   0  -1   -3.62    2.72
 -18   0   1    1.63    2.74
  18   0   1   -2.09    3.77
  18  -1  -1   14.96    4.15
  18   1   1    9.56    3.91
 -18   1  -1   20.17    3.43
 -18  -1   1   14.86    2.85
  18  -1   1   16.55    4.11
  18   1  -1   20.75    4.11
 -18   1   1   14.50    3.35
 -18  -1  -1   16.35    2.94
 -18   2  -1   62.23    6.24
  18  -2  -1   62.72    7.16
  18   2   1   54.30    6.51
 -18  -2   1   63.63    4.57
  18  -2   1   56.81    6.73
 -18   2   1   49.85    6.09
  18   2  -1   57.90    6.69
 -18  -2  -1   57.24    4.63
  18  -3  -1    3.39    4.18
  18   3   1    0.21    3.84
 -18   3  -1    0.44    3.39
 -18   3   1    1.97    3.42
  18   3  -1    0.98    4.06
 -18  -3  -1    0.91    1.37
  18  -3   1    3.51    3.76
  18   4   1  169.53   11.23
 -18   4  -1  187.14   11.55
  18  -4  -1  169.65   11.36
 -18   4   1  188.37   11.50
  18   4  -1  172.40   12.05
  18  -4   1  182.25   11.42
  18   5   1   77.18    7.02
  18  -5  -1   66.42    7.90
 -18   5  -1   75.15    7.67
 -18   5   1   79.18    7.47
  18   5  -1   72.72    7.15
  18   6   1   72.74    6.89
  18  -6  -1   78.17    9.14
 -18   6  -1   64.70    7.93
 -18   6   1   56.82    7.67
  18   6  -1   70.42    6.99
  18   7   1    6.32    3.75
 -18   7  -1    8.84    4.77
  18   7  -1    6.66    3.92
 -18   7   1    1.72    4.66
 -18   8  -1   13.61    5.32
  18   8   1   14.40    3.95
  18   8  -1    9.02    4.09
 -18   8   1    9.44    5.04
  18   9   1   16.17    4.26
 -18   9  -1   21.70    6.07
 -18   9   1   19.80    5.96
  18   9  -1   13.99    4.31
 -18  10  -1  275.26   17.70
 -18  10   1  293.33   17.59
 -18  11  -1   16.92    6.91
 -18  11   1    8.37    6.58
 -18  12  -1   -0.89    7.49
 -18  12   1    4.71    7.32
 -19   0  -1    1.43    3.21
  19   0  -1   -2.01    4.27
  19   0   1   -3.31    4.09
 -19   0   1   -0.07    3.02
  19  -1  -1   36.96    5.38
 -19  -1   1   40.20    4.89
 -19   1  -1   40.51    5.91
  19   1   1   42.39    5.19
 -19   1   1   40.24    4.49
 -19  -1  -1   48.18    4.98
  19   1  -1   48.67    5.52
  19  -1   1   43.74    5.34
  19  -2  -1  245.94   13.87
 -19  -2   1  226.97   11.72
 -19   2  -1  219.04   12.80
  19   2   1  216.39   13.35
 -19   2   1  234.20   12.84
  19  -2   1  236.22   13.57
  19   2  -1  236.93   13.44
 -19  -2  -1  238.24   11.80
  19   3   1  184.02   12.12
 -19   3  -1  203.27   12.00
  19  -3  -1  215.28   12.94
  19  -3   1  203.86   12.64
  19   3  -1  204.58   12.28
 -19  -3  -1  203.84    9.93
 -19   3   1  213.34   12.00
 -19   4  -1   14.76    4.53
  19   4   1   14.85    4.33
  19   4  -1   12.99    4.44
 -19   4   1   20.02    4.59
 -19   5  -1    8.26    4.54
  19  -5  -1    3.22    4.69
  19   5   1    4.79    4.14
 -19   5   1    6.68    4.50
  19   5  -1    9.20    4.37
  19   6   1   35.45    5.00
 -19   6  -1   37.79    5.63
 -19   6   1   40.92    5.66
  19   6  -1   32.70    5.08
 -19   7  -1  183.03   12.44
 -19   7   1  167.90   12.24
  19   8   1    0.04    4.35
 -19   8  -1   -1.03    5.61
  19   8  -1    1.23    4.60
 -19   8   1    4.37    5.61
 -19   9  -1   38.74    7.02
 -19   9   1   56.25    7.16
 -19  10  -1    8.82    6.88
 -19  10   1   10.29    6.65
 -19  11  -1   -0.36    7.90
 -19  11   1   -0.65    7.59
 -20   0  -1    1.68    3.44
  20   0  -1   -0.19    4.82
  20   0   1    0.57    4.63
 -20   0   1   -1.43    3.38
 -20  -1   1   18.86    3.29
 -20   1  -1   16.38    4.12
  20   1   1   21.93    5.16
  20  -1  -1   10.75    5.58
 -20   1   1   12.98    3.98
  20  -1   1   16.79    5.01
  20   1  -1   24.61    5.30
 -20  -1  -1   12.44    3.35
 -20   2  -1  125.02    9.38
 -20  -2   1  131.87    7.50
  20  -2  -1  112.67   11.40
  20   2   1  126.28   10.08
 -20   2   1  128.49    9.23
  20   2  -1  136.38   10.27
 -20  -2  -1  124.46    7.53
  20  -2   1  136.86   11.21
 -20   3  -1  159.07   10.98
  20   3   1  163.12   11.42
  20  -3  -1  198.66   12.25
 -20   3   1  175.36   10.97
  20   3  -1  154.26   11.53
  20  -4  -1   -1.24    5.19
 -20   4  -1   -0.35    4.57
  20   4   1   -1.31    4.58
 -20   4   1    3.85    4.62
  20   4  -1    2.16    4.84
  20  -5  -1  251.53   15.61
  20   5   1  257.15   14.62
 -20   5  -1  238.74   14.87
  20   5  -1  266.20   14.78
 -20   5   1  246.74   15.01
  20   6   1   11.83    4.84
 -20   6  -1   10.74    5.50
 -20   6   1    7.98    5.46
  20   6  -1    6.61    4.93
 -20   7  -1   36.56    6.42
  20   7   1   22.22    5.40
 -20   7   1   28.23    6.25
  20   7  -1   41.12    5.78
 -20   8  -1    0.59    6.14
 -20   8   1    1.88    6.11
 -20   9  -1  320.36   19.66
 -20   9   1  322.15   19.60
 -20  10  -1   23.76    8.62
 -20  10   1   37.02    9.08
  21   0   1   -1.94    5.22
 -21   0  -1    2.88    3.83
 -21   0   1    0.58    3.71
  21   0  -1   -1.39    5.75
  21  -1  -1  219.60   15.38
  21   1   1  241.27   16.97
 -21  -1   1  258.40   13.04
 -21   1  -1  241.64   13.90
 -21  -1  -1  242.94   13.11
  21  -1   1  267.59   15.39
  21   1  -1  252.54   16.13
 -21   1   1  248.19   13.82
  21   2   1  126.98   12.31
  21  -2  -1  138.67   11.90
 -21   2  -1  135.18   10.19
  21   2  -1  144.77   12.82
 -21   2   1  154.75   10.28
  21  -3  -1   38.08    6.60
  21   3   1   30.17    5.94
 -21   3  -1   51.48    5.97
 -21   3   1   32.45    5.50
  21   3  -1   43.85    6.46
  21   4   1   80.18    9.66
 -21   4  -1   82.14    9.42
  21  -4  -1   92.22   10.15
 -21   4   1   83.03    9.47
  21   4  -1   82.72    9.78
 -21   5  -1   -0.82    5.45
  21   5   1    1.26    5.32
  21   5  -1   -1.78    5.55
 -21   5   1    5.95    5.59
  21   6   1   33.19    6.14
 -21   6  -1   34.39    6.68
  21   6  -1   29.38    6.17
 -21   6   1   27.36    6.47
 -21   7  -1   13.02    6.60
 -21   7   1    7.10    6.41
 -21   8  -1    5.05    7.13
 -21   8   1    2.42    6.99
  22   0  -1    1.94    6.58
  22   1   1   36.81    6.98
  22  -1  -1   35.73    8.76
 -22   1  -1   40.29    5.54
  22   1  -1   45.56    7.34
 -22   1   1   33.49    5.43
  22   2   1   51.96    7.34
 -22   2  -1   60.70    8.65
  22  -2  -1   60.64    8.42
 -22   2   1   64.64    8.50
  22   2  -1   47.66    7.62
  22  -3  -1   24.23    7.26
  22   3   1   27.62    6.60
 -22   3  -1   36.97    6.05
  22   3  -1   24.73    6.81
 -22   3   1   25.69    6.08
  22   4   1   76.29   10.44
 -22   4  -1   87.99   10.43
 -22   4   1   59.49    7.44
  22   4  -1   77.78   10.84
 -22   5  -1    7.46    6.37
  22   5   1    2.48    6.77
 -22   5   1   12.04    6.40
  22   5  -1    6.04    7.21
 -22   6  -1  156.95   13.81
 -22   6   1  162.56   13.92
  23   0  -1   -4.13    7.25
  23  -1  -1   16.35    7.65
  23   1  -1   11.01    7.55
  23  -2  -1   66.82    9.09
 -23   2  -1   62.09    7.40
 -23   2   1   52.84    7.11
 -23   3  -1    9.26    6.19
  23   3  -1    9.40    8.93
 -23   3   1   12.35    6.19
   0   1   2    0.10    0.20
   0   2   2  347.98   16.52
   0  -2  -2  365.05   16.52
   0   3   2    0.56    0.39
   0  -3  -2    0.63    0.32
   0   4   2   32.55    1.79
   0   5   2    0.02    0.58
   0   6   2  116.59    5.68
   0   7   2    0.46    0.76
   0   8   2   25.01    2.04
   0   9   2    0.95    1.11
   0  10   2   26.72    2.51
   0  12   2  246.14   12.01
   0  12  -2  239.03   11.93
   0  13   2    1.62    2.02
   0  13  -2    1.23    1.91
   0  14  -2   27.38    3.95
   0  14   2   29.57    3.21
   0  15  -2    0.37    2.64
   0  15   2   -0.49    2.75
   0  16   2    5.85    3.32
   0  16  -2    5.08    3.23
   0  17  -2   -0.67    3.67
   0  17   2    1.19    3.75
   0  18   2    2.38    4.56
   0  18  -2   -0.75    4.41
  -1   0   2  292.49   17.73
   1   1   2   73.01    3.43
  -1   1   2   72.41    3.49
   1   1  -2   73.48    3.41
   1  -2  -2  311.55   14.76
   1   2   2  325.70   14.68
  -1   2   2  314.79   14.77
   1   3   2   56.72    2.77
   1  -3  -2   57.49    2.90
  -1   3   2   59.70    2.94
   1  -4  -2  675.46   31.55
   1   4   2  693.65   31.47
  -1   4   2  674.82   31.59
   1   5   2   44.12    2.29
  -1   5   2   45.85    2.50
   1   6   2  642.33   29.92
  -1   6   2  649.80   30.05
   1   7   2    7.93    0.91
  -1   7   2    7.79    1.13
   1   8   2 1990.45   90.15
  -1   8   2 1914.16   90.27
   1   9   2   35.22    2.51
  -1   9   2   39.17    2.83
  -1  10  -2  277.31   13.77
   1  10   2  289.99   13.46
  -1  10   2  277.36   13.82
  -1  11  -2   60.79    3.79
   1  11   2   46.85    3.51
  -1  11   2   54.89    3.86
  -1  12  -2 1012.90   46.97
  -1  12   2  998.61   47.00
   1  13   2    0.18    1.86
  -1  13  -2    1.93    2.06
  -1  13   2   -0.97    2.15
   1  13  -2   -0.58    1.75
  -1  14  -2    0.47    2.44
   1  14   2    1.95    2.30
   1  14  -2    3.21    2.15
  -1  14   2   -0.72    2.49
   1  15   2   12.57    2.86
  -1  15  -2    7.50    2.97
   1  15  -2   10.34    2.71
  -1  15   2    8.54    3.04
  -1  16  -2  175.16   10.17
   1  16   2  168.27    9.86
  -1  16   2  161.99   10.20
   1  16  -2  178.71    9.82
  -1  17  -2    1.58    3.83
   1  17   2    1.20    3.60
  -1  17   2   -0.61    3.93
   1  17  -2   -1.58    3.59
  -1  18  -2   32.99    5.34
   1  18   2   28.12    4.90
  -1  18   2   34.89    5.42
   1  18  -2   31.60    4.90
  -2   0   2   33.22    1.65
   2   0  -2   31.66    1.66
   2  -1  -2 2428.14  107.84
  -2  -1   2 2278.12  107.74
   2   1   2 2418.18  107.74
   2   1  -2 2345.63  107.75
  -2  -1  -2 2131.32  107.74
  -2  -1  -2 2294.87  107.74
  -2   1   2 2475.25  107.84
   2   2   2  216.91   10.01
   2  -2  -2  215.89   10.18
  -2   2   2  215.97   10.18
   2  -3  -2 2333.87  107.10
  -2   3   2 2309.00  107.11
   2  -4  -2   63.66    3.22
  -2   4   2   60.45    3.26
   2  -5  -2 1451.54   67.30
  -2   5   2 1460.92   67.35
  -2   6   2    0.32    0.88
   2   7   2  160.28    7.60
  -2   7   2  161.90    7.94
   2   8   2   10.27    1.27
  -2   8   2   14.70    1.97
   2   9   2  238.10   11.20
  -2   9  -2  246.74   11.50
  -2   9   2  223.98   11.51
   2  10   2    6.37    1.21
  -2  10  -2    7.25    1.58
  -2  10   2    4.72    1.62
   2  11   2  459.03   21.60
  -2  11  -2  459.76   21.88
  -2  11   2  460.18   21.92
  -2  12  -2  117.20    6.49
   2  12   2  111.65    6.04
  -2  12   2  107.60    6.55
  -2  13  -2  109.55    6.68
  -2  13   2  108.79    6.75
  -2  14  -2    4.36    2.62
   2  14   2    2.43    2.12
   2  14  -2    2.16    2.04
  -2  14   2    1.62    2.59
   2  15   2  390.41   19.55
  -2  15  -2  396.86   19.97
   2  15  -2  412.78   19.53
  -2  15   2  414.23   20.07
  -2  16  -2    1.80    3.46
   2  16   2    4.45    3.03
  -2  16   2    1.04    3.55
   2  16  -2    2.52    2.89
   2  17   2    1.72    3.49
  -2  17  -2   -0.95    4.02
  -2  17   2   -3.12    4.11
   2  17  -2   -0.30    3.43
  -2  18  -2    4.18    4.81
  -2  18   2   -1.41    4.81
  -2  19  -2  150.32   15.01
  -2  19   2  161.57   19.31
  -3   0   2 5603.04  269.96
   3   0  -2 6451.26  269.99
   3   0   2 5552.73  269.96
  -3   0  -2 5835.62  269.97
   3  -1  -2  218.83    9.93
   3   1   2  207.19    9.82
  -3  -1   2  218.50    9.79
  -3   1  -2  207.89    9.90
  -3   1   2  207.92    9.91
  -3  -1  -2  208.73    9.76
   3   1  -2  198.16    9.80
  -3  -1  -2  214.64    9.81
   3  -2  -2  607.12   27.28
  -3   2  -2  597.86   27.26
   3   2   2  594.36   27.11
   3   2   2  565.45   27.08
   3   2  -2  569.27   27.09
   3  -3  -2  199.01    9.51
  -3   3   2  199.95    9.52
   3  -4  -2  676.47   31.93
  -3   4  -2  696.33   31.94
  -3   4   2  687.27   31.96
   3  -5  -2    1.05    0.84
  -3   5  -2    0.12    0.79
  -3   5   2   -0.38    0.79
   3  -6  -2  558.18   27.33
  -3   6  -2  600.49   27.29
  -3   6   2  591.73   27.31
  -3   7  -2   56.75    3.39
  -3   7   2   55.67    3.43
  -3   8  -2  346.69   17.06
  -3   8   2  370.08   17.11
  -3   9  -2   10.50    1.75
   3   9   2    8.76    1.00
  -3   9   2   12.43    1.76
  -3  10  -2   24.23    2.82
   3  10   2   21.32    1.88
  -3  10   2   21.65    2.88
   3  11   2    9.79    1.43
  -3  11  -2   16.29    2.21
  -3  11   2   10.49    2.21
  -3  12  -2    0.86    2.05
   3  12   2    0.70    1.43
  -3  12   2    0.43    2.14
  -3  13  -2   -3.35    2.29
   3  13   2    0.23    1.72
  -3  13   2    0.52    2.44
  -3  14  -2  391.21   19.40
  -3  14   2  393.66   19.44
   3  15   2    7.55    2.55
  -3  15  -2    9.19    3.38
   3  15  -2   10.05    2.48
  -3  15   2   10.05    3.40
   3  16   2   26.06    3.37
  -3  16  -2   11.65    3.96
   3  16  -2   16.64    3.12
  -3  16   2   25.01    4.33
  -3  17  -2    2.65    4.34
   3  17   2    3.29    3.38
  -3  17   2    0.93    4.35
   3  17  -2    0.89    3.22
  -3  18  -2   11.51    5.19
  -3  18   2   10.37    5.32
  -3  19  -2   -0.70    5.92
  -3  19   2    0.84    6.05
  -4   0  -2   79.19    3.79
   4   0  -2   73.78    3.80
   4   0   2   77.28    3.79
  -4   0   2   73.52    3.76
  -4   1  -2  913.02   41.57
  -4  -1   2  902.92   41.45
   4   1   2  886.82   41.49
   4  -1  -2  882.87   41.58
  -4   1   2  915.61   41.58
  -4  -1  -2  906.01   41.48
   4   1  -2  917.78   41.49
   4  -1   2  853.12   41.55
  -4   2  -2    5.18    0.78
   4  -2  -2    4.32    0.82
   4   2   2    5.88    0.74
  -4  -2   2    4.45    0.53
  -4  -2  -2    4.67    0.56
  -4  -2  -2    5.27    0.58
   4   2  -2    5.11    0.64
  -4   2   2    4.65    0.83
   4   3   2  408.54   18.52
   4  -3  -2  408.87   18.94
   4   3   2  387.67   18.49
  -4   3  -2  397.66   18.76
  -4   3   2  420.70   18.80
   4   3  -2  377.57   18.49
  -4   4  -2  225.88   10.69
   4  -4  -2  222.86   10.68
  -4   4   2  219.73   10.71
   4  -5  -2 1041.69   48.01
  -4   5  -2 1038.78   48.03
  -4   5   2 1021.76   48.05
   4  -6  -2   10.73    1.34
  -4   7  -2  101.15    5.65
  -4   7   2  112.56    5.72
  -4   8  -2   47.74    3.45
  -4   8   2   52.92    3.56
  -4   9  -2    2.79    1.49
  -4   9   2    0.14    1.53
  -4  10  -2   37.75    3.52
  -4  10   2   31.66    3.48
  -4  11  -2    0.69    1.89
  -4  11   2    0.95    1.96
   4  12   2    0.99    1.33
  -4  12  -2    0.27    2.21
  -4  12   2    1.19    2.30
   4  13   2   76.24    4.70
  -4  13  -2   79.38    5.96
  -4  13   2   90.60    6.12
   4  14   2    3.74    1.95
  -4  14  -2    2.95    3.00
  -4  14   2    5.00    3.01
  -4  15  -2    0.47    3.40
  -4  15   2    4.15    3.51
   4  16   2   18.56    3.03
  -4  16  -2   14.54    4.27
   4  16  -2   14.91    2.89
  -4  16   2   15.58    4.37
  -4  17  -2    8.45    4.67
   4  17   2    6.14    3.64
  -4  17   2    1.80    4.61
   4  17  -2    4.58    3.54
  -4  18  -2    0.31    5.27
  -4  18   2    7.21    5.52
  -4  19  -2  111.77   11.69
  -4  19   2   93.65   11.98
   5   0  -2 3353.64  156.90
  -5   0  -2 3247.38  156.87
  -5   0   2 3651.62  156.89
   5   0   2 3356.05  156.89
  -5   1  -2   13.47    1.33
  -5  -1   2   10.44    1.00
   5   1   2    9.11    1.13
   5  -1  -2   11.42    1.34
   5   1  -2   12.33    1.16
   5  -1   2   11.33    1.29
  -5   1   2   13.21    1.32
  -5  -1  -2   11.45    1.13
   5   2   2  842.07   39.52
  -5   2  -2  856.85   39.68
  -5  -2   2  848.15   39.43
   5  -2   2  831.54   39.67
  -5  -2  -2  860.04   39.46
   5   2  -2  823.20   39.51
  -5  -2  -2  917.13   39.42
   5  -3  -2    2.04    0.87
   5   3   2    0.87    0.53
  -5   3  -2    1.13    0.80
  -5   3   2    0.97    0.91
   5   3  -2    0.72    0.42
   5  -4  -2 1420.80   66.40
  -5   4  -2 1468.58   66.42
   5   4   2 1353.27   66.05
   5   4   2 1432.03   66.08
  -5   4   2 1492.28   66.45
  -5   5  -2   67.31    3.73
   5  -5  -2   58.44    3.64
  -5   5   2   65.29    3.76
   5  -6  -2   51.70    3.32
  -5   6  -2   52.82    3.41
  -5   6   2   56.15    3.48
   5  -7  -2   11.77    1.52
  -5   7  -2    8.56    1.55
  -5   7   2   10.41    1.67
  -5   8  -2   25.66    2.69
  -5   8   2   16.62    2.08
  -5   9  -2   20.30    2.91
  -5   9   2   26.57    3.05
  -5  10  -2   25.62    3.29
  -5  10   2   24.82    3.37
  -5  11  -2    2.49    2.14
  -5  11   2    2.42    2.21
  -5  12  -2  434.31   21.35
  -5  12   2  442.90   21.39
   5  13   2   19.87    2.42
  -5  13  -2   20.54    3.27
  -5  13   2   13.29    3.19
  -5  14  -2   33.84    4.01
   5  14   2   32.44    3.21
  -5  14   2   28.92    4.04
   5  15   2    9.00    2.31
  -5  15  -2   12.85    3.78
  -5  15   2   13.48    3.89
  -5  16  -2  204.31   11.85
  -5  16   2  169.95   11.83
  -5  18  -2  181.30   12.86
  -5  18   2  166.72   13.23
  -5  19  -2    5.72    6.66
  -5  19   2    3.47    6.79
  -6   0   2  669.12   30.58
  -6   0  -2  645.92   30.59
   6  -1  -2    6.65    1.05
  -6   1  -2    7.69    1.00
   6   1   2    6.54    0.91
  -6  -1   2    5.23    0.76
   6  -1   2    5.54    0.96
  -6   1   2    5.00    0.96
   6   1  -2    6.53    0.95
  -6  -1  -2    7.40    0.90
  -6  -2   2   31.58    1.81
   6   2   2   35.87    2.04
  -6   2  -2   34.57    2.32
   6  -2  -2   37.12    2.39
   6  -2   2   27.45    2.22
   6   2  -2   34.58    2.02
  -6   2   2   31.40    2.32
  -6  -2  -2   36.26    1.91
   6  -3  -2  272.93   13.07
  -6   3  -2  264.81   13.07
   6   3   2  270.52   12.78
  -6   3   2  271.93   13.09
   6   3  -2  270.59   12.76
   6  -3   2  285.30   13.04
   6  -4  -2  186.64    9.07
   6   4   2  181.42    8.66
   6   4  -2  176.96    8.62
  -6   4   2  191.31    9.10
  -6   5  -2  738.24   33.59
   6  -5  -2  731.06   33.56
   6   5   2  677.51   33.12
  -6   5   2  722.46   33.60
  -6   6  -2   92.54    4.94
   6  -6  -2   89.05    4.86
  -6   6   2   77.96    4.91
  -6   7  -2 4067.25  186.69
   6  -7  -2 4039.19  186.60
  -6   7   2 4017.24  186.70
  -6   8  -2   26.44    2.95
  -6   8   2   21.09    2.89
  -6   9  -2  623.45   29.16
  -6   9   2  605.87   29.16
  -6  10  -2   38.88    3.99
  -6  10   2   44.26    4.07
  -6  11  -2 1199.52   57.10
  -6  11   2 1239.95   57.14
  -6  12  -2   11.91    2.88
  -6  12   2   15.99    3.04
  -6  13  -2   74.03    6.17
  -6  13   2   67.92    6.25
  -6  14  -2   19.24    3.87
  -6  14   2   24.10    4.04
   6  15   2   40.60    3.85
  -6  15  -2   45.29    5.09
  -6  15   2   47.59    5.08
   6  16   2    9.87    2.59
  -6  16  -2   11.41    5.22
  -6  16   2    6.44    5.34
   6  16  -2   10.42    2.48
  -6  17  -2  212.32   13.85
  -6  17   2  217.74   14.06
  -6  18  -2   12.46    6.21
  -6  18   2    5.87    6.07
  -6  19  -2    0.49    7.03
  -6  19   2   -1.28    7.21
   7   0  -2   62.81    3.51
   7   0   2   65.51    3.46
  -7   0  -2   59.28    3.43
  -7   0   2   59.52    3.38
   7  -1  -2   34.65    2.36
  -7  -1   2   36.30    2.00
  -7   1  -2   30.28    2.29
   7   1   2   28.94    2.14
   7  -1   2   28.90    2.29
  -7  -1  -2   27.50    2.06
  -7   1   2   28.22    2.23
   7   1  -2   31.14    2.18
   7   2   2   45.18    2.56
  -7  -2   2   43.69    2.30
   7  -2  -2   43.41    2.86
  -7  -2  -2   39.96    2.38
   7   2  -2   44.10    2.57
   7  -2   2   41.21    2.79
  -7   3  -2   39.86    2.83
   7   3   2   40.45    2.41
   7  -3  -2   42.89    2.88
   7  -3   2   32.50    2.71
  -7   3   2   47.20    2.90
   7   3  -2   41.11    2.38
   7  -4  -2  126.37    6.90
  -7   4  -2  137.49    6.94
   7   4   2  137.71    6.49
   7   4  -2  136.77    6.46
  -7   4   2  132.70    6.94
   7  -5  -2  118.92    6.18
   7   5   2  112.22    5.59
  -7   5  -2  105.74    6.17
   7   5  -2  116.60    5.54
  -7   5   2  126.29    6.27
   7  -6  -2  235.28   11.74
   7   6   2  230.28   11.16
  -7   6  -2  248.50   11.84
  -7   6   2  242.99   11.83
  -7   7  -2  260.91   12.69
   7  -7  -2  255.89   12.56
  -7   7   2  249.71   12.68
  -7   8  -2    2.71    1.75
   7  -8  -2    4.46    1.66
  -7   8   2    4.72    1.86
  -7   9  -2    0.96    1.97
  -7   9   2    2.07    2.09
  -7  10  -2   38.29    4.16
  -7  10   2   40.45    4.26
  -7  11  -2   24.05    3.26
  -7  11   2   26.46    3.30
  -7  12  -2   41.74    5.26
  -7  12   2   55.02    5.45
  -7  13  -2   19.86    3.72
  -7  13   2   16.39    3.67
  -7  14  -2    0.06    3.53
  -7  14   2    4.50    3.71
  -7  15  -2    4.25    4.13
  -7  15   2    1.86    4.17
  -7  16  -2  182.41   12.49
  -7  16   2  198.39   12.75
  -7  17  -2   33.74    6.24
  -7  17   2   13.84    5.89
  -7  18  -2   31.24    7.02
  -7  18   2   42.23    7.24
  -7  19  -2   -4.85    7.24
  -7  19   2    1.57    7.60
   8   0  -2  315.83   14.78
   8   0   2  310.93   14.74
  -8   0  -2  309.90   14.72
  -8   0   2  300.27   14.66
  -8  -1   2    3.76    0.91
   8   1   2    3.87    1.05
   8  -1  -2    3.13    1.16
   8  -1   2    4.54    1.19
  -8  -1  -2    4.98    1.01
   8   1  -2    4.55    1.14
   8  -2  -2   64.20    3.92
  -8   2  -2   57.30    3.86
   8   2   2   66.77    3.62
  -8  -2   2   64.26    3.37
  -8  -2  -2   66.68    3.46
  -8   2   2   70.86    3.91
   8   2  -2   67.99    3.65
   8  -2   2   63.84    3.87
  -8  -3   2 1637.26   73.60
   8  -3  -2 1594.66   74.06
  -8   3  -2 1582.06   74.04
   8  -3   2 1577.47   74.01
  -8  -3  -2 1656.20   73.59
  -8   3   2 1575.79   74.04
  -8  -3  -2 1523.42   73.61
   8   3  -2 1621.55   74.22
   8  -4  -2    1.02    1.32
  -8   4  -2    3.47    1.36
   8   4   2    2.56    0.90
  -8   4   2    0.02    1.25
   8  -4   2    1.00    1.26
   8   4  -2    3.66    0.91
  -8   5  -2  860.40   40.74
   8  -5  -2  897.42   40.74
   8   5   2  862.46   40.30
  -8   5   2  854.06   40.74
   8   5  -2  874.98   40.29
   8  -6  -2    9.18    1.81
   8   6   2   11.06    1.36
  -8   6  -2   12.23    1.91
  -8   6   2   12.86    2.00
   8   6  -2   13.22    1.24
  -8   7  -2  486.27   23.24
   8   7   2  489.60   22.54
   8  -7  -2  477.51   23.14
  -8   7   2  488.69   23.25
   8  -8  -2    1.58    1.71
  -8   8  -2   -1.44    1.91
  -8   8   2    1.05    1.86
  -8   9  -2  104.62    6.65
  -8   9   2  115.62    6.76
  -8  10  -2   18.89    2.93
  -8  10   2   21.93    3.17
  -8  11  -2   57.82    5.41
  -8  11   2   49.51    5.37
  -8  12  -2   78.41    6.62
  -8  12   2   75.74    6.59
  -8  13  -2  845.80   40.09
  -8  13   2  829.72   40.09
  -8  14  -2   11.08    4.01
  -8  14   2   13.88    4.31
  -8  15  -2  149.06   10.65
  -8  15   2  142.84   10.70
  -8  16  -2    0.63    4.91
  -8  16   2    4.02    5.10
  -8  17  -2   93.47   10.74
  -8  17   2   66.75    7.86
  -8  18  -2    3.03    6.75
  -8  18   2    3.89    6.98
   9   0   2  212.75   10.16
   9   0  -2  200.93   10.18
   9  -1  -2  182.39    9.34
  -9   1  -2  187.27    9.29
   9   1   2  184.61    9.20
  -9  -1   2  182.17    9.05
   9   1  -2  192.45    9.26
  -9  -1  -2  181.80    9.11
   9  -1   2  185.91    9.31
  -9   1   2  200.18    9.27
   9   2   2  585.62   26.59
   9  -2  -2  561.66   26.78
  -9  -2   2  579.18   26.40
  -9   2  -2  576.50   26.75
   9   2  -2  566.88   26.60
   9  -2   2  561.86   26.73
  -9   2   2  540.47   26.70
  -9  -2  -2  566.14   26.44
  -9   3  -2   83.24    5.12
   9  -3  -2   85.35    5.15
  -9  -3   2   91.44    4.38
   9   3   2   87.04    4.76
  -9   3   2   92.68    5.17
   9  -3   2   98.34    5.13
   9   3  -2   92.29    4.80
  -9  -3  -2   89.03    4.42
  -9  -3  -2   90.73    4.33
  -9   4  -2 1645.22   77.48
   9  -4  -2 1728.30   77.50
   9   4   2 1645.01   77.15
  -9   4   2 1616.39   77.46
   9  -4   2 1672.97   77.44
   9   4  -2 1701.13   77.16
   9   5   2   30.90    2.32
   9  -5  -2   37.98    3.24
  -9   5  -2   40.06    3.28
  -9   5   2   30.84    3.16
   9   5  -2   32.19    2.32
   9   6   2   17.07    1.87
   9  -6  -2   20.23    2.38
  -9   6  -2   20.44    2.46
   9   6  -2   22.69    1.85
  -9   6   2   21.90    2.45
   9  -7  -2  116.48    6.61
   9   7   2  115.53    5.66
  -9   7  -2  118.17    6.74
   9   7  -2  109.66    5.60
  -9   7   2  114.22    6.70
  -9   8  -2 1251.21   55.61
   9   8   2 1172.60   54.80
   9  -8  -2 1159.85   55.40
  -9   8   2 1206.19   55.58
   9   8  -2 1142.40   54.76
  -9   9  -2   52.38    4.89
  -9   9   2   51.94    4.83
  -9  10  -2  101.49    7.01
  -9  10   2  109.39    7.11
  -9  11  -2   25.62    3.61
  -9  11   2   33.31    3.87
  -9  12  -2   53.85    6.14
  -9  12   2   54.21    6.20
  -9  13  -2   12.50    4.00
  -9  13   2   11.05    4.04
  -9  14  -2   36.61    5.19
  -9  14   2   41.88    5.24
  -9  15  -2    1.66    4.73
  -9  15   2    6.62    4.96
  -9  16  -2  160.05   12.36
  -9  16   2  154.25   12.61
  -9  17  -2   19.57    6.64
  -9  17   2    7.00    6.56
  -9  18  -2   -3.32    7.27
  -9  18   2    1.06    7.46
  10   0  -2   71.00    4.44
 -10   0   2   76.81    4.24
  10   0   2   74.92    4.38
 -10   0  -2   71.72    4.29
 -10  -1   2 2293.67  108.00
  10  -1  -2 2397.84  108.27
  10   1   2 2344.64  108.14
 -10   1  -2 2381.90  108.20
  10   1  -2 2379.86  108.19
  10  -1   2 2232.09  108.19
 -10  -1  -2 2369.81  108.06
 -10   1   2 2300.47  108.15
  10   2   2   13.80    1.70
  10  -2  -2   20.04    2.66
 -10   2  -2   13.15    1.92
 -10  -2   2   11.33    1.61
  10  -2   2   15.26    1.97
 -10   2   2   15.89    1.97
 -10  -2  -2   15.05    1.76
  10   2  -2   15.81    2.24
  10  -3  -2 1827.13   84.96
 -10   3  -2 1844.29   84.94
  10   3   2 1796.39   84.69
 -10  -3   2 1825.61   84.43
  10   3  -2 1850.06   84.73
  10  -3   2 1886.98   84.93
 -10  -3  -2 1767.09   84.45
 -10   3   2 1806.13   84.91
 -10  -3  -2 1865.61   84.40
  10   4   2  168.08    8.52
  10  -4  -2  164.88    8.95
 -10   4  -2  159.31    8.93
  10   4  -2  184.81    8.57
 -10   4   2  192.07    9.03
  10  -4   2  166.51    8.90
 -10   5  -2  198.40   10.07
  10  -5  -2  198.87   10.07
  10   5   2  191.45    9.48
 -10   5   2  190.11   10.02
  10   5  -2  195.19    9.49
  10  -6  -2    6.49    2.07
  10   6   2    7.63    1.45
 -10   6  -2    7.93    2.10
 -10   6   2   12.44    2.29
  10   6  -2   10.58    1.61
  10   7   2   14.55    1.51
  10  -7  -2   17.72    2.63
 -10   7  -2   13.96    2.44
  10   7  -2   11.90    1.47
 -10   7   2   21.63    2.80
  10   8   2    2.57    1.16
  10  -8  -2    5.17    2.24
 -10   8  -2    2.02    2.40
  10   8  -2    4.66    1.14
 -10   8   2    5.11    2.33
 -10   9  -2   86.02    6.04
  10   9   2   79.86    4.23
 -10   9   2   75.78    6.03
 -10  10  -2    4.92    2.82
 -10  10   2    4.29    3.01
 -10  11  -2   57.69    6.04
 -10  11   2   44.35    6.00
 -10  12  -2    1.43    3.51
 -10  12   2   10.29    3.76
 -10  13  -2   96.85    8.64
 -10  13   2  118.40    8.83
 -10  14  -2   -1.08    4.42
 -10  14   2   -3.50    4.53
 -10  15  -2  375.94   20.27
 -10  15   2  369.06   20.37
 -10  16  -2    3.05    5.83
 -10  16   2    1.40    5.90
 -10  17  -2    3.20    6.73
 -10  17   2   10.36    7.15
 -10  18  -2    6.28    7.91
 -11   0   2 1082.81   52.59
  11   0  -2 1120.14   52.76
  11   0   2 1182.03   52.75
 -11   0  -2 1140.06   52.65
 -11   1  -2    4.88    1.63
  11   1   2    0.31    1.48
  11  -1  -2    5.13    1.73
 -11  -1   2    4.01    1.31
  11  -1   2    2.32    1.62
 -11   1   2    4.93    1.59
 -11  -1  -2    3.11    1.35
  11   1  -2    2.58    1.58
  11   2   2    0.66    1.40
 -11  -2   2   -0.25    0.98
  11  -2  -2    3.31    1.74
 -11   2  -2    0.36    1.59
 -11  -2  -2   -0.18    1.09
  11   2  -2   -1.13    1.43
 -11   2   2   -0.21    1.53
  11  -2   2    2.58    1.70
 -11  -3   2   70.56    3.44
  11   3   2   61.58    4.02
 -11   3  -2   70.57    4.53
  11  -3  -2   59.11    4.50
 -11   3   2   62.97    4.42
  11  -3   2   63.76    4.46
 -11  -3  -2   66.93    3.29
 -11  -3  -2   60.71    3.48
  11   3  -2   65.81    4.11
  11   4   2   72.14    4.28
 -11   4  -2   79.02    4.95
  11  -4  -2   70.21    4.92
 -11   4   2   69.54    4.88
  11  -4   2   73.81    4.80
  11   4  -2   71.27    4.37
  11  -5  -2    0.28    1.85
 -11   5  -2   -0.14    1.88
  11   5   2    0.90    1.37
 -11   5   2    1.11    1.90
  11   5  -2    0.37    1.40
 -11   6  -2    2.96    2.12
  11  -6  -2    0.95    2.13
  11   6   2   -0.21    1.31
  11   6  -2   -1.39    1.34
 -11   6   2   -0.13    2.02
  11  -7  -2   18.26    2.92
  11   7   2   21.96    2.45
 -11   7  -2   23.90    3.03
 -11   7   2   31.62    4.00
  11   7  -2   20.67    2.46
  11  -8  -2  386.35   17.83
  11   8   2  347.33   17.09
 -11   8  -2  351.61   17.92
 -11   8   2  373.38   17.96
  11   8  -2  339.99   17.29
 -11   9  -2   15.49    3.18
  11   9   2   18.30    2.34
 -11   9   2   21.74    3.25
  11   9  -2   18.44    2.29
 -11  10  -2  257.29   13.11
  11  10   2  238.80   11.52
 -11  10   2  233.10   13.05
  11  10  -2  235.63   11.48
 -11  11  -2   14.39    3.75
 -11  11   2   11.91    3.76
 -11  12  -2   37.67    4.86
 -11  12   2   29.45    4.70
 -11  13  -2   23.73    4.89
 -11  13   2    8.72    4.49
 -11  14  -2    0.21    4.75
 -11  14   2   -1.21    4.83
 -11  15  -2   19.90    5.94
 -11  15   2   18.44    6.09
 -11  16  -2   97.13   12.07
 -11  16   2  120.91   12.47
 -11  17  -2    1.27    7.34
 -11  17   2    2.74    7.61
 -12   0  -2   25.67    2.85
 -12   0   2   22.95    2.69
  12   0  -2   23.17    3.14
  12   0   2   20.31    2.43
  12  -1  -2  452.94   21.64
 -12   1  -2  445.66   21.51
 -12  -1   2  457.21   21.27
  12   1   2  416.78   21.45
  12  -1   2  448.28   21.57
  12   1  -2  459.48   21.56
 -12  -1  -2  467.04   21.34
 -12   1   2  452.98   21.46
 -12  -2   2   78.32    4.12
  12  -2  -2   69.92    4.94
 -12   2  -2   70.75    4.83
  12   2   2   74.72    4.66
 -12  -2  -2   74.55    4.19
  12  -2   2   70.35    4.88
  12   2  -2   68.11    4.65
 -12   2   2   66.47    4.68
  12  -3  -2    1.82    2.00
 -12   3  -2    2.54    1.99
 -12  -3   2    5.73    1.06
  12   3   2    2.54    1.67
  12  -3   2    4.47    1.99
 -12   3   2    7.06    1.99
  12   3  -2    3.79    1.78
 -12  -3  -2    1.72    1.08
 -12   4  -2   29.27    3.73
  12   4   2   27.60    3.07
  12  -4  -2   33.52    3.85
  12  -4   2   32.34    3.64
  12   4  -2   29.47    3.16
 -12   4   2   37.52    3.70
 -12   5  -2 1316.00   60.74
  12   5   2 1279.33   60.28
  12  -5  -2 1292.38   60.71
 -12   5   2 1263.79   60.68
  12   5  -2 1337.58   60.33
 -12   6  -2    3.47    2.35
  12  -6  -2    1.24    2.37
  12   6   2    0.69    1.55
  12   6  -2   -0.11    1.61
 -12   6   2    1.57    2.31
 -12   7  -2  168.47    9.20
  12   7   2  165.12    8.13
  12  -7  -2  149.36    9.01
  12   7  -2  155.43    8.12
 -12   7   2  157.88    9.15
  12  -8  -2   18.08    3.13
 -12   8  -2   26.81    3.61
  12   8   2   27.66    2.82
 -12   8   2   27.41    3.65
  12   8  -2   22.96    2.78
  12   9   2   88.55    5.41
 -12   9  -2  114.24    7.32
 -12   9   2   92.72    7.16
  12   9  -2  100.12    5.44
 -12  10  -2    5.23    3.45
  12  10   2    3.59    1.69
 -12  10   2   -3.58    3.18
  12  10  -2    2.08    1.70
  12  11   2  273.78   12.83
 -12  11  -2  261.82   14.40
 -12  11   2  239.07   14.34
 -12  12  -2   25.66    4.78
 -12  12   2   15.37    4.58
 -12  13  -2  112.95    9.91
 -12  13   2  115.89   10.12
 -12  14  -2   -2.96    5.26
 -12  14   2    4.18    5.51
 -12  15  -2    3.24    6.02
 -12  15   2    4.53    6.11
 -12  16  -2    4.34    6.97
 -12  16   2    3.12    7.10
 -12  17  -2    1.79    7.89
 -12  17   2   -1.04    8.08
 -13   0   2 1814.03   85.49
 -13   0  -2 1838.19   85.54
  13   0  -2 1900.29   85.74
  13   0   2 1822.78   85.66
 -13   1  -2   17.94    2.45
  13   1   2   26.09    3.36
 -13  -1   2   18.87    2.06
  13  -1  -2   26.86    3.56
 -13  -1  -2   15.30    2.08
  13   1  -2   18.69    2.50
 -13   1   2   15.98    2.25
  13  -1   2   25.69    3.46
  13  -2  -2  743.11   33.85
  13   2   2  716.03   33.60
 -13   2  -2  715.47   33.71
 -13  -2   2  724.56   33.26
  13   2  -2  690.31   33.63
 -13   2   2  685.65   33.63
  13  -2   2  721.38   33.77
 -13  -2  -2  704.88   33.30
  13   3   2   -0.03    1.83
 -13   3  -2    0.92    2.09
  13  -3  -2    5.97    2.38
 -13  -3   2    1.31    1.07
  13  -3   2    2.32    2.12
 -13   3   2    0.20    2.05
 -13  -3  -2    1.65    1.14
  13   3  -2   -0.05    1.87
 -13   4  -2  190.43    9.53
  13   4   2  157.53    8.94
  13  -4  -2  175.55    9.54
  13  -4   2  166.00    9.38
 -13   4   2  178.46    9.42
  13   4  -2  171.37    9.03
  13   5   2    4.26    1.87
  13  -5  -2    0.27    2.39
 -13   5  -2   -1.04    2.40
 -13   5   2   -1.76    2.26
  13   5  -2   -1.89    1.86
  13  -6  -2  773.31   35.91
  13   6   2  712.49   35.31
 -13   6  -2  759.46   35.93
 -13   6   2  756.72   35.91
  13   6  -2  767.26   35.38
  13  -7  -2   -1.34    2.82
  13   7   2    1.03    1.88
 -13   7  -2   -1.95    2.77
  13   7  -2   -0.32    1.89
 -13   7   2   -0.46    2.79
  13   8   2  249.09   12.12
 -13   8  -2  242.38   13.31
  13  -8  -2  250.24   13.12
  13   8  -2  233.93   12.13
 -13   8   2  256.90   13.29
  13   9   2   19.73    2.36
 -13   9  -2   21.49    3.99
 -13   9   2   18.63    3.84
  13   9  -2   14.49    2.30
  13  10   2   27.25    3.34
 -13  10  -2   34.03    4.73
  13  10  -2   27.52    3.39
 -13  10   2   20.61    4.24
  13  11   2   -0.44    1.96
 -13  11  -2   -2.37    4.09
 -13  11   2    0.03    4.00
  13  11  -2    0.20    2.04
 -13  12  -2 1048.76   49.65
 -13  12   2 1020.19   49.59
 -13  13  -2    1.91    5.15
 -13  13   2    3.04    5.17
 -13  14  -2   10.04    5.92
 -13  14   2    1.73    5.93
 -13  15  -2    4.23    6.59
 -13  15   2    7.89    6.77
 -13  16  -2  352.19   21.53
 -13  16   2  332.79   21.39
  14   0   2    1.46    2.17
 -14   0   2   -0.83    1.84
  14   0  -2    1.29    2.30
 -14   0  -2   -2.04    1.85
 -14   1  -2   18.49    2.62
 -14  -1   2   20.24    2.85
  14   1   2   26.31    2.96
  14  -1  -2   25.80    3.07
  14  -1   2   20.70    2.95
  14   1  -2   29.04    3.86
 -14  -1  -2   21.61    2.96
 -14   1   2   18.41    2.57
 -14   2  -2    0.34    2.27
 -14  -2   2    2.44    1.45
  14  -2  -2    9.07    2.68
  14   2   2    5.02    2.21
  14  -2   2    2.76    2.39
 -14  -2  -2    4.66    1.65
 -14   2   2    4.65    2.17
  14   2  -2    2.14    2.21
 -14  -3   2   55.40    3.27
  14  -3  -2   50.79    4.98
 -14   3  -2   48.13    4.78
  14   3   2   62.75    4.48
  14   3  -2   56.23    4.56
 -14   3   2   59.87    4.74
 -14  -3  -2   46.65    3.32
  14  -3   2   49.46    4.78
 -14   4  -2   13.11    2.84
  14  -4  -2   12.23    2.94
  14   4   2   16.72    2.53
  14   4  -2   19.11    2.72
  14  -4   2   13.01    2.75
 -14   4   2   16.82    2.86
  14   5   2  231.19   11.59
  14  -5  -2  225.81   12.22
 -14   5  -2  220.74   12.15
 -14   5   2  216.63   12.08
  14   5  -2  245.84   11.67
  14   6   2    2.05    2.15
 -14   6  -2    0.26    2.84
  14  -6  -2    7.78    3.28
  14   6  -2    4.38    2.25
 -14   6   2    4.88    2.88
 -14   7  -2  417.70   20.26
  14  -7  -2  378.67   20.06
  14   7   2  387.35   19.33
  14   7  -2  416.97   19.40
 -14   7   2  410.07   20.19
  14  -8  -2   66.17    6.28
 -14   8  -2   56.35    6.43
  14   8   2   67.36    4.77
 -14   8   2   68.15    6.53
  14   8  -2   60.51    4.79
  14   9   2   88.89    5.57
 -14   9  -2   82.12    7.71
  14   9  -2   82.06    5.64
 -14   9   2   93.44    7.69
  14  10   2    8.55    2.39
 -14  10  -2    8.83    4.29
  14  10  -2   11.22    2.53
 -14  10   2   11.38    4.14
 -14  11  -2  363.75   19.30
  14  11   2  370.92   17.33
 -14  11   2  350.49   19.19
  14  11  -2  350.64   17.36
 -14  12  -2   -3.04    4.84
 -14  12   2   -0.50    4.86
 -14  13  -2    3.91    5.48
 -14  13   2    1.06    5.70
 -14  14  -2    5.95    6.36
 -14  14   2   -0.58    6.21
 -14  15  -2   -0.48    6.92
 -14  15   2   -2.13    6.99
 -15   0   2  181.73    9.57
  15   0   2  196.82   10.12
  15   0  -2  171.10   10.10
 -15   0  -2  182.60    9.64
  15  -1  -2   -1.99    2.56
 -15   1  -2    2.74    2.34
 -15  -1   2   -1.74    1.75
  15   1   2    2.00    2.49
  15   1  -2    3.68    2.65
  15  -1   2    0.49    2.55
 -15   1   2   -1.58    2.16
 -15  -1  -2   -1.42    1.87
 -15   2  -2   -0.65    2.41
  15  -2  -2    3.36    2.82
 -15  -2   2    1.37    1.58
  15   2   2    1.88    2.35
  15   2  -2   -1.13    2.44
 -15   2   2   -2.84    2.23
  15  -2   2    1.42    2.64
 -15  -2  -2   -0.65    1.68
 -15   3  -2    8.13    2.78
  15   3   2   12.60    2.61
  15  -3  -2    4.75    3.01
 -15  -3   2    6.84    1.45
  15   3  -2    9.15    2.62
 -15   3   2    3.23    2.51
  15  -3   2    9.57    2.81
 -15  -3  -2    8.86    1.60
 -15  -3  -2    5.04    1.17
  15  -4  -2    7.26    3.32
 -15   4  -2    6.94    2.97
  15   4   2    5.81    2.51
  15   4  -2    6.13    2.56
 -15   4   2    7.02    2.86
  15  -4   2    5.03    2.87
  15  -5  -2   86.93    6.85
  15   5   2   86.93    5.84
 -15   5  -2   85.61    6.67
 -15   5   2   77.21    6.46
  15   5  -2   86.06    5.98
  15   6   2    0.33    2.31
 -15   6  -2    2.53    3.26
  15  -6  -2   -0.40    3.30
 -15   6   2   -1.17    3.08
  15   6  -2    2.37    2.55
 -15   7  -2   96.37    7.52
  15   7   2   94.81    6.12
  15  -7  -2   90.71    7.40
  15   7  -2   83.47    6.23
 -15   7   2   97.23    7.37
  15  -8  -2  856.97   39.45
 -15   8  -2  798.94   39.48
  15   8   2  789.63   38.61
  15   8  -2  862.63   38.72
 -15   8   2  801.57   39.45
  15   9   2   -0.76    2.51
 -15   9  -2   -3.84    4.00
  15   9  -2   -1.32    2.66
 -15   9   2    3.02    4.03
 -15  10  -2  381.91   18.68
  15  10   2  344.18   16.82
 -15  10   2  311.83   18.46
  15  10  -2  337.54   16.88
 -15  11  -2    0.63    4.93
  15  11  -2   -0.92    2.82
 -15  11   2   -2.34    4.81
 -15  12  -2  182.03   12.82
 -15  12   2  167.81   12.93
 -15  13  -2   -0.84    5.99
 -15  13   2   -0.62    6.00
 -15  14  -2   -3.74    6.70
 -15  14   2    1.33    6.88
 -15  15  -2   -4.62   12.23
 -15  15   2   -1.52   12.35
  16   0  -2   34.96    4.02
 -16   0   2   30.25    3.18
  16   0   2   29.62    3.78
 -16   0  -2   38.61    4.10
 -16  -1   2  469.46   23.05
  16  -1  -2  475.72   23.90
 -16   1  -2  487.76   23.41
  16   1   2  502.87   23.62
  16   1  -2  486.29   23.64
 -16  -1  -2  475.74   23.12
  16  -1   2  487.52   23.82
 -16   1   2  485.52   23.34
  16   2   2   11.05    2.99
 -16   2  -2   13.42    3.02
 -16  -2   2   15.52    2.09
  16  -2  -2   14.15    3.36
 -16   2   2   18.32    3.10
 -16  -2  -2   16.80    2.26
  16   2  -2   21.25    3.35
  16  -2   2   10.65    3.20
  16   3   2  498.32   25.57
 -16   3  -2  548.82   25.83
  16  -3  -2  521.90   25.98
 -16  -3   2  562.99   25.54
  16  -3   2  525.52   25.88
  16   3  -2  498.93   25.63
 -16   3   2  534.14   25.74
 -16  -3  -2  555.87   24.78
 -16   4  -2   22.14    3.69
  16   4   2   16.58    3.13
  16  -4  -2   24.73    4.03
 -16   4   2   15.03    3.33
  16   4  -2   18.46    3.27
  16  -5  -2    5.03    3.55
  16   5   2    5.93    2.80
 -16   5  -2    0.93    3.24
  16   5  -2    3.91    2.90
 -16   5   2    2.86    3.15
  16  -6  -2    3.45    3.65
 -16   6  -2   -1.35    3.69
  16   6   2    0.71    2.78
 -16   6   2    3.13    3.67
  16   6  -2   -1.59    2.79
  16  -7  -2   16.97    4.10
  16   7   2   17.23    3.09
 -16   7  -2   10.55    3.96
 -16   7   2   15.20    4.19
  16   7  -2   13.18    3.12
  16   8   2    3.89    2.94
  16  -8  -2    4.84    4.14
 -16   8  -2    8.14    4.35
  16   8  -2    7.33    3.07
 -16   8   2    5.98    4.08
  16   9   2  130.08    7.55
 -16   9  -2  118.95    9.82
  16   9  -2  117.10    7.62
 -16   9   2  105.36    9.50
 -16  10  -2   -0.65    4.85
  16  10   2   -2.14    2.94
  16  10  -2   -0.33    3.10
 -16  10   2   -1.58    4.66
 -16  11  -2   46.27    6.81
 -16  11   2   55.39    6.54
 -16  12  -2   -3.99    6.03
 -16  12   2    1.08    5.92
 -16  13  -2  104.03   12.66
 -16  13   2  108.39   12.38
 -16  14  -2    1.57    7.97
 -16  14   2   -3.97    7.75
  17   0   2  177.15   10.15
  17   0  -2  155.28   10.16
 -17   0  -2  188.36    9.48
 -17   0   2  161.08    9.31
 -17  -1   2   -0.61    2.17
 -17   1  -2   -3.53    2.69
  17  -1  -2   -1.44    3.33
 -17  -1  -2    0.12    2.33
  17  -1   2    0.81    3.11
 -17   1   2   -2.94    2.59
  17  -2  -2  269.86   14.00
 -17  -2   2  255.90   12.60
  17   2   2  265.38   13.66
 -17   2  -2  221.80   13.41
  17  -2   2  253.02   13.75
 -17  -2  -2  259.99   12.69
 -17   2   2  276.63   13.50
  17   2  -2  246.03   13.68
  17   3   2    3.47    3.15
 -17   3  -2    3.25    3.30
  17  -3  -2    5.00    3.71
 -17   3   2    4.74    3.01
  17  -3   2    1.78    3.31
 -17  -3  -2    2.50    1.33
  17   3  -2    5.52    3.32
  17  -4  -2 1230.76   58.67
 -17   4  -2 1248.33   58.53
  17   4   2 1259.33   58.26
  17   4  -2 1277.39   58.34
 -17   4   2 1194.66   58.43
 -17   5  -2   88.64    8.28
  17   5   2   84.43    6.73
  17  -5  -2   81.81    7.91
 -17   5   2   94.74    8.01
  17   5  -2   90.90    6.92
 -17   6  -2  211.68   12.46
  17  -6  -2  229.43   12.71
  17   6   2  199.49   11.54
 -17   6   2  183.12   12.21
  17   6  -2  232.89   11.76
 -17   7  -2   30.52    5.01
  17  -7  -2   42.26    5.18
  17   7   2   30.60    3.96
 -17   7   2   21.83    4.64
  17   7  -2   35.03    4.15
  17   8   2  357.03   17.61
 -17   8  -2  321.64   18.84
  17   8  -2  351.20   17.69
 -17   8   2  371.36   18.84
  17   9   2    7.18    3.51
 -17   9  -2    2.35    5.11
  17   9  -2    9.91    3.69
 -17   9   2   10.03    5.01
 -17  10  -2  102.06   10.66
 -17  10   2  107.30   10.65
 -17  11  -2   -0.16    5.81
 -17  11   2   -2.05    5.93
 -17  12  -2    0.63    6.53
 -17  12   2   -2.93    6.64
 -17  13  -2    8.34    7.87
 -17  13   2   15.43    7.72
 -18   0   2    3.30    2.75
 -18   0  -2    0.70    2.91
  18   0   2    5.05    3.59
  18   0  -2    0.03    3.77
  18  -1  -2    0.16    3.78
 -18   1  -2    1.44    3.13
 -18  -1   2   -0.21    2.40
  18   1   2    0.10    3.52
  18  -1   2    2.57    3.61
 -18   1   2    1.14    2.99
 -18  -1  -2    1.76    2.60
  18   1  -2   -0.98    3.67
 -18  -2   2   27.11    3.58
 -18   2  -2   21.97    3.88
  18   2   2   19.20    3.94
  18  -2  -2   26.22    4.56
 -18  -2  -2   26.53    3.81
  18   2  -2   25.87    4.31
  18  -2   2   27.73    4.28
 -18   2   2   22.28    3.84
  18   3   2  219.97   12.88
 -18   3  -2  228.74   13.01
  18  -3  -2  215.82   13.52
 -18   3   2  229.94   12.96
 -18  -3  -2  253.18   12.05
 -18  -3  -2  242.90   11.30
  18   3  -2  247.91   13.14
  18   4   2   73.59    8.28
 -18   4  -2   77.62    7.85
  18  -4  -2   57.00    7.71
 -18   4   2   65.56    7.47
  18  -5  -2   36.34    5.40
 -18   5  -2   27.93    4.86
  18   5   2   40.75    4.52
 -18   5   2   38.65    4.93
  18   5  -2   36.70    4.69
 -18   6  -2    0.98    4.46
  18  -6  -2   -1.50    5.60
  18   6   2    1.10    3.57
 -18   6   2   -0.80    4.09
  18   6  -2    0.27    3.71
 -18   7  -2   18.75    5.23
  18   7   2   27.53    4.21
  18  -7  -2   20.22    5.27
 -18   7   2   22.65    5.13
  18   7  -2   25.90    4.41
 -18   8  -2   11.93    5.28
  18   8   2    7.52    3.87
 -18   8   2   10.67    5.15
  18   8  -2    7.45    4.09
 -18   9  -2   -2.07    5.50
  18   9   2   -2.95    3.78
  18   9  -2   -2.47    4.05
 -18   9   2   -3.18    5.18
 -18  10  -2    2.62    6.11
 -18  10   2    6.86    5.94
 -18  11  -2    3.80    6.52
 -18  11   2   -0.49    6.54
 -18  12  -2   -3.99    7.19
 -18  12   2   -5.03    7.18
 -19   0  -2  369.25   19.08
  19   0  -2  396.13   20.03
  19   0   2  401.27   19.80
 -19   0   2  370.76   18.99
 -19  -1   2    2.73    2.68
  19  -1  -2    6.45    4.52
 -19   1  -2    0.34    3.37
  19   1   2   -2.31    3.91
  19  -1   2    4.22    4.11
 -19   1   2   11.61    3.49
  19   1  -2    8.90    4.38
 -19  -1  -2    4.21    2.88
 -19   2  -2    7.18    3.71
  19  -2  -2    7.89    4.72
 -19  -2   2    3.09    2.40
  19   2   2    5.13    4.04
 -19  -2  -2    1.45    2.56
 -19   2   2    4.72    3.61
  19   2  -2   -1.40    4.19
 -19   3  -2   10.08    4.11
  19  -3  -2    8.57    4.76
  19   3   2    8.74    4.07
 -19  -3  -2    9.02    2.76
  19   3  -2    6.26    4.28
 -19   3   2   14.33    4.18
 -19   4  -2  221.26   13.12
  19   4   2  215.62   12.76
 -19   4   2  232.36   13.14
  19   4  -2  217.56   13.04
 -19   5  -2    0.78    4.52
  19   5   2   -1.03    4.01
  19  -5  -2    1.31    5.13
  19   5  -2   -0.91    4.17
 -19   5   2   -0.54    4.33
  19  -6  -2   29.43    5.60
  19   6   2   16.98    4.45
 -19   6  -2   23.56    5.48
 -19   6   2   20.38    5.18
  19   6  -2   29.47    4.81
 -19   7  -2   36.66    6.11
 -19   7   2   28.82    5.71
 -19   8  -2   -0.37    5.76
  19   8   2   -0.16    4.49
 -19   8   2   -1.97    5.41
  19   8  -2    2.06    4.66
 -19   9  -2   -1.77    6.33
 -19   9   2    3.69    6.14
 -19  10  -2   15.44    7.13
 -19  10   2   13.03    7.00
 -19  11  -2    1.20    8.16
 -19  11   2   -2.02    7.87
  20   0   2    1.10    4.62
 -20   0   2    2.33    3.45
  20   0  -2    1.96    5.00
 -20   0  -2    0.74    3.61
 -20   1  -2    6.03    3.88
  20  -1  -2    2.73    5.45
 -20  -1   2    3.59    2.96
  20   1   2    7.98    4.68
 -20  -1  -2    3.97    3.19
  20   1  -2    3.35    4.93
 -20   1   2    4.16    3.69
 -20   2  -2    6.84    4.17
  20   2   2   -0.31    4.41
 -20  -2   2    2.36    2.62
  20  -2  -2    0.88    5.64
  20   2  -2    2.69    4.83
 -20  -2  -2    1.10    2.77
 -20   2   2   -0.34    3.99
 -20   3  -2   18.91    4.75
  20   3   2   29.33    5.07
  20  -3  -2   19.21    5.88
  20   3  -2   27.32    5.43
 -20   3   2   25.95    4.68
  20   4   2    2.74    4.58
 -20   4  -2    3.35    4.64
  20  -4  -2    1.15    5.54
 -20   4   2   -0.05    4.52
  20   4  -2    4.41    4.96
  20   5   2  236.61   14.70
  20  -5  -2  258.72   15.75
 -20   5  -2  262.67   15.25
  20   5  -2  267.54   14.98
 -20   5   2  255.44   15.22
  20   6   2   -1.25    4.50
 -20   6  -2    0.55    5.31
  20  -6  -2   -4.33    5.77
  20   6  -2    1.81    4.97
 -20   6   2    0.21    5.19
  20   7   2  507.23   26.63
 -20   7  -2  547.76   27.70
 -20   7   2  532.89   27.57
  20   7  -2  553.41   26.89
 -20   8  -2    4.99    6.34
 -20   8   2    5.68    6.39
 -20   9  -2   38.46    7.70
 -20   9   2   16.77    7.11
 -20  10  -2   16.62   12.15
 -20  10   2   -4.70   11.65
 -21   0  -2  362.75   17.80
 -21   0   2  335.14   17.65
  21   0  -2  340.18   19.51
 -21  -1   2    2.34    3.33
 -21   1  -2    3.19    4.35
  21  -1  -2    3.45    5.98
  21   1  -2    3.71    6.28
 -21  -1  -2    3.84    3.52
 -21   1   2   -1.07    4.05
  21  -2  -2   87.28   10.70
 -21   2  -2   83.11    8.56
  21   2  -2   79.23    9.45
 -21   2   2   84.76    8.36
  21  -3  -2   20.37    6.54
 -21   3  -2   26.01    5.43
  21   3  -2   16.50    5.96
 -21   3   2   21.47    5.21
 -21   4  -2   29.27    5.87
  21  -4  -2   35.38   10.92
  21   4  -2   27.87    6.07
 -21   4   2   33.98    5.91
  21  -5  -2   -3.05    6.23
 -21   5  -2   -4.47    5.32
  21   5  -2   -0.15    5.58
 -21   5   2    0.30    5.49
 -21   6  -2   12.09    6.17
 -21   6   2   20.38    6.25
  21   6  -2   25.05    6.10
 -21   7  -2    0.57    6.39
 -21   7   2   -2.54    6.26
 -21   8  -2  113.62   12.69
 -21   8   2   95.51   12.92
  22   0  -2    0.25    6.89
 -22   1  -2  102.33    9.84
  22  -1  -2  133.06   14.93
  22   1  -2  103.03   12.05
 -22   1   2  102.99    9.46
  22  -2  -2    1.66    6.94
 -22   2  -2   -2.61    5.17
  22   2  -2    1.79    6.40
 -22   2   2    3.86    5.12
 -22   3  -2   10.11    5.78
  22  -3  -2    0.40    6.83
  22   3  -2    6.14    6.50
 -22   3   2    7.88    5.43
  22  -4  -2   13.55    7.07
 -22   4  -2   23.36    6.13
 -22   4   2   14.92    6.12
  22   4  -2   13.82    6.62
 -22   5  -2   42.20    7.14
  22   5  -2   37.25    8.13
 -22   5   2   34.41    6.92
 -22   6  -2    1.51    6.74
 -22   6   2    0.62    6.77
  23   0  -2  168.15   14.94
  23  -1  -2   -2.16    7.36
  23   1  -2    4.72    7.71
  23  -2  -2   -2.80    7.60
 -23   2  -2    5.66    6.61
 -23   2   2    7.02    6.52
  23  -3  -2   -0.93    7.86
 -23   3  -2    0.81    6.16
  23   3  -2   -4.03    8.30
 -23   3   2    1.74    6.14
   0   0   3    0.99    0.26
   0   0  -3    0.26    0.21
   0   1   3    0.20    0.26
   0  -1  -3    0.15    0.22
   0   2   3 7517.74  328.13
   0  -2  -3 6731.05  328.11
   0  -3  -3    0.00    0.42
   0   3   3   -0.07    0.44
   0   4   3  234.97   11.12
   0  -4  -3  239.26   11.07
   0   5   3    0.80    0.62
   0   6   3  256.74   12.11
   0   7   3   -1.06    0.80
   0   8   3  419.74   19.71
   0   9   3    0.80    1.10
   0  10   3  518.35   24.38
   0  11   3   -0.23    1.48
   0  12   3   46.04    3.75
   0  13  -3    0.81    1.88
   0  13   3    1.28    1.99
   0  14  -3  586.44   27.01
   0  14   3  548.35   27.05
   0  15   3   -0.98    2.74
   0  15  -3   -0.63    2.59
   0  16  -3  324.33   15.89
   0  16   3  296.03   15.93
   0  17  -3    1.20    3.60
   0  17   3   -3.25    3.74
   0  18  -3   83.69    8.51
   0  18   3   93.69    8.69
  -1   0   3    0.20    0.26
   1   0  -3    0.01    0.24
   1   0   3    0.51    0.21
  -1   0  -3    0.21    0.19
   1  -1  -3  506.28   24.30
   1   1   3  541.96   24.26
  -1  -1   3  549.93   24.24
   1   1  -3  549.22   24.25
  -1   1   3  537.57   24.30
  -1  -1  -3  463.95   24.25
   1  -2  -3    2.65    0.52
   1   2   3    2.49    0.37
  -1  -2  -3    3.55    0.49
  -1   2   3    3.34    0.53
   1   3   3 1153.54   53.07
   1  -3  -3 1158.37   53.14
  -1   3   3 1128.84   53.15
  -1  -3  -3 1159.83   53.03
   1  -4  -3   60.21    2.99
   1   4   3   60.18    2.89
  -1   4   3   53.68    3.03
   1   5   3    8.64    0.94
   1  -5  -3    8.37    1.06
  -1   5   3    8.93    1.23
   1   6   3  462.29   21.23
  -1   6   3  450.34   21.34
   1   7   3  654.08   31.20
  -1   7   3  690.70   31.34
   1   8   3  578.47   27.48
  -1   8   3  602.14   27.62
   1   9   3 1037.27   48.71
  -1   9   3 1063.96   48.85
   1  10   3  152.21    7.55
  -1  10   3  149.89    7.73
   1  11   3   -1.11    1.39
  -1  11   3    1.82    1.65
   1  12   3   11.29    2.15
  -1  12  -3   16.21    2.20
  -1  12   3   17.87    2.35
  -1  13  -3  191.91    9.75
   1  13   3  184.46    9.58
  -1  13   3  183.39    9.83
  -1  14  -3  473.19   22.47
   1  14   3  444.19   22.32
   1  14  -3  480.03   22.28
  -1  14   3  465.82   22.54
   1  15   3    2.35    2.72
  -1  15  -3    4.49    2.82
  -1  15   3    4.31    2.98
   1  15  -3    5.34    2.52
  -1  16  -3   40.03    5.72
   1  16   3   42.17    5.51
  -1  16   3   48.34    6.11
   1  16  -3   43.71    5.35
  -1  17  -3    7.61    4.05
   1  17   3   14.24    3.92
  -1  17   3   14.02    4.29
   1  17  -3   16.76    3.80
  -1  18  -3    0.76    4.53
   1  18   3    3.25    4.33
  -1  18   3   -1.74    4.65
   1  18  -3    2.10    4.27
  -2   0   3    0.43    0.29
   2   0  -3    0.13    0.33
   2  -1  -3  526.08   24.97
  -2  -1   3  538.49   24.89
   2   1   3  547.44   24.88
   2   1  -3  536.38   24.90
  -2   1   3  560.91   24.97
  -2  -1  -3  520.97   24.89
   2   2   3   34.07    1.72
   2  -2  -3   33.12    1.93
   2   2  -3   34.30    1.68
  -2  -2  -3   35.91    1.70
  -2   2   3   33.25    1.92
   2  -3  -3  473.31   21.87
   2   3   3  462.16   21.70
  -2   3   3  472.41   21.87
   2  -4  -3  201.01    9.20
   2   4   3  183.54    8.98
  -2   4   3  194.24    9.21
   2  -5  -3  813.06   37.65
   2   5   3  799.57   37.47
  -2   5   3  821.69   37.70
   2  -6  -3   21.01    1.77
   2   6   3   24.26    1.47
  -2   6   3   27.33    2.00
   2   7   3    4.49    0.75
  -2   7   3    4.01    1.09
   2   8   3  298.11   14.38
  -2   8   3  315.96   14.71
   2   9   3   16.61    1.69
  -2   9   3   15.83    1.85
  -2  10  -3    9.61    1.64
  -2  10   3    7.50    1.71
   2  11   3   -0.45    1.31
  -2  11  -3    3.59    1.68
  -2  11   3    1.64    1.74
  -2  12  -3  189.22   10.21
   2  12   3  206.61    9.92
  -2  12   3  203.43   10.34
   2  13   3    3.98    2.09
  -2  13  -3    5.06    2.25
  -2  13   3    1.00    2.38
  -2  14  -3  104.40    6.83
   2  14   3   98.71    6.29
  -2  14   3  113.39    7.05
   2  15   3   82.64    5.80
  -2  15  -3   85.95    6.46
   2  15  -3   76.87    5.60
  -2  15   3   71.95    6.61
  -2  16  -3    2.78    3.47
   2  16   3   14.84    3.20
  -2  16   3    6.23    3.67
   2  16  -3    7.72    2.93
  -2  17  -3  201.54   11.99
   2  17   3  187.44   11.23
  -2  17   3  204.79   12.19
   2  17  -3  198.51   11.15
  -2  18  -3   -2.19    4.70
  -2  18   3   -0.94    4.85
  -3   0   3    1.49    0.45
   3   0  -3    0.31    0.45
   3  -1  -3 1864.36   90.93
  -3  -1  -3 1971.73   90.86
   3   1  -3 2203.27   90.87
  -3   1   3 1842.45   90.92
  -3  -2   3  741.40   34.90
   3  -2  -3  771.65   35.12
   3   2   3  708.01   34.94
   3   2  -3  747.89   34.95
  -3  -2  -3  800.10   34.93
  -3   2   3  761.46   35.11
  -3  -2  -3  767.12   34.94
   3   3   3  226.30   10.21
   3  -3  -3  212.93   10.45
   3   4   3  344.93   16.14
   3  -4  -3  367.76   16.43
  -3   4   3  334.07   16.42
  -3   5   3 1220.48   56.58
   3  -6  -3  258.49   12.39
  -3   6   3  261.96   12.49
   3  -7  -3    7.25    1.16
   3   7   3    6.25    0.89
  -3   8  -3  110.77    6.02
   3   8   3  113.22    5.55
  -3   8   3  122.44    6.13
   3   9   3  109.88    5.42
  -3   9  -3  114.51    5.96
  -3   9   3  106.38    6.01
   3  10   3   40.28    2.54
  -3  10  -3   40.43    3.32
  -3  10   3   36.48    3.40
  -3  11  -3  586.31   27.33
   3  11   3  562.53   26.91
  -3  11   3  581.02   27.37
   3  12   3   17.46    2.43
  -3  12  -3   16.61    2.44
  -3  12   3   17.47    2.65
   3  13   3  315.95   15.91
  -3  13  -3  331.89   16.46
  -3  13   3  349.37   16.59
   3  14   3  140.80    7.74
  -3  14  -3  118.58    8.17
  -3  14   3  149.72    8.45
   3  15   3  203.17   10.91
  -3  15  -3  223.88   11.74
  -3  15   3  201.11   11.84
   3  15  -3  216.40   10.82
   3  16   3    6.62    2.98
  -3  16  -3    7.53    3.81
   3  16  -3    5.63    2.75
  -3  16   3    7.77    3.98
  -3  17  -3  141.75    9.91
   3  17   3  133.49    8.60
  -3  17   3  139.94   10.15
   3  17  -3  126.50    8.45
  -3  18  -3   75.48    9.30
  -3  18   3   87.55    9.69
  -3  19  -3   -2.33    5.88
  -3  19   3   -2.14    6.10
   4   0  -3   -0.11    0.53
  -4   0   3   -0.29    0.46
  -4   0  -3    0.22    0.51
   4  -1  -3    3.32    0.68
  -4  -1   3    3.35    0.53
  -4   1  -3    2.04    0.67
  -4   1   3    4.77    0.82
  -4  -1  -3    3.04    0.56
   4   1  -3    2.19    0.56
   4  -2  -3   81.36    4.14
  -4  -2   3   77.32    3.82
  -4   2  -3   86.58    4.12
   4   2  -3   79.47    3.88
  -4  -2  -3   77.50    3.84
  -4   2   3   79.98    4.13
  -4  -2  -3   80.67    3.87
   4   3   3  337.97   16.57
   4   3   3  368.43   16.60
  -4   3   3  381.74   16.87
   4   3  -3  343.02   16.57
  -4   4  -3  629.30   29.83
   4   4   3  644.49   29.53
   4   4   3  640.22   29.55
   4  -4  -3  644.67   29.85
  -4   4   3  639.60   29.87
  -4   5  -3   56.40    3.27
   4  -5  -3   57.55    3.28
  -4   5   3   53.68    3.31
  -4   6  -3 2848.97  128.84
   4  -6  -3 2703.94  128.72
  -4   6   3 2808.20  128.83
  -4   7  -3  386.81   17.43
   4  -7  -3  350.98   17.31
  -4   7   3  359.23   17.44
  -4   8  -3  822.33   38.87
  -4   8   3  840.74   38.92
  -4   9  -3   11.50    1.77
  -4   9   3    5.87    1.71
  -4  10  -3 1167.92   54.70
   4  10   3 1175.20   54.21
  -4  10   3 1175.06   54.74
  -4  11  -3   13.91    2.23
   4  11   3   10.42    1.38
  -4  11   3   10.71    2.32
   4  12   3  162.43    8.49
  -4  12  -3  179.14    9.40
  -4  12   3  179.28    9.46
  -4  13  -3   -0.80    2.41
   4  13   3    1.27    1.64
  -4  13   3    0.23    2.59
   4  14   3  135.10    7.54
  -4  14  -3  154.17    8.71
  -4  14   3  138.47    8.81
   4  15   3  157.90    8.34
  -4  15  -3  135.91    9.42
  -4  15   3  159.54    9.75
  -4  16  -3   26.79    4.52
   4  16   3   23.18    3.32
  -4  16   3   37.58    4.92
   4  16  -3   27.48    3.23
   4  17   3    4.38    3.49
  -4  17  -3    2.04    4.50
  -4  17   3    3.16    4.70
   4  17  -3    4.05    3.98
  -4  18  -3  156.90   11.80
  -4  18   3  148.98   12.00
  -4  19  -3    0.57    6.18
  -4  19   3    5.41    6.56
  -5   0   3   -0.10    0.58
   5   0  -3    1.16    0.71
  -5   0  -3    1.08    0.64
  -5   1  -3  259.46   12.18
  -5  -1   3  263.15   12.03
   5  -1  -3  253.42   12.35
   5   1   3  251.19   12.09
  -5  -1  -3  273.85   12.10
   5   1  -3  251.51   12.10
  -5   1   3  245.52   12.16
   5   2   3 1083.24   51.58
  -5  -2   3 1108.88   51.50
  -5   2  -3 1110.74   51.73
   5  -2  -3 1138.39   51.77
   5   2  -3 1106.66   51.57
  -5  -2  -3 1136.25   51.50
  -5   2   3 1149.97   51.76
  -5  -2  -3 1095.40   51.54
   5   3   3 1187.20   54.81
   5  -3  -3 1264.07   55.08
  -5   3  -3 1145.16   55.02
   5   3  -3 1172.16   54.79
  -5   3   3 1166.38   55.05
   5   4   3    6.54    0.77
   5  -4  -3    7.08    1.20
  -5   4  -3    5.79    1.13
   5   4   3    7.22    0.85
  -5   4   3    8.32    1.20
   5   4  -3    5.88    0.76
  -5   5  -3   77.38    4.35
   5  -5  -3   81.95    4.38
  -5   5   3   78.25    4.40
   5  -6  -3  190.54    8.94
  -5   6  -3  175.82    8.94
  -5   6   3  173.27    8.96
  -5   7  -3    4.47    1.38
   5  -7  -3    5.56    1.41
  -5   7   3    8.15    1.57
   5  -8  -3   92.47    5.25
  -5   8  -3   98.23    5.47
  -5   8   3   98.80    5.54
  -5   9  -3  107.64    6.35
  -5   9   3  122.04    6.50
  -5  10  -3   48.04    3.88
  -5  10   3   41.99    3.99
  -5  11  -3   39.63    4.13
   5  11   3   41.06    2.54
  -5  11   3   42.04    4.25
  -5  12  -3   22.07    2.97
   5  12   3   17.27    2.15
  -5  12   3   17.28    3.05
   5  13   3   29.58    2.89
  -5  13  -3   38.65    4.79
  -5  13   3   34.79    4.94
   5  14   3   -0.19    1.80
  -5  14  -3    1.99    3.03
  -5  14   3    1.48    3.18
  -5  15  -3    6.50    3.67
   5  15   3    6.32    2.26
  -5  15   3    8.67    3.78
   5  16   3   49.70    4.73
  -5  16  -3   51.02    5.47
  -5  16   3   46.56    5.59
   5  16  -3   43.71    4.86
  -5  17  -3  231.84   16.41
  -5  17   3  266.55   19.07
  -5  18  -3   57.24    7.17
  -5  18   3   63.72    7.51
  -5  19  -3   42.18    7.48
  -5  19   3   32.82    7.50
  -6   0  -3   -1.31    0.72
   6   0   3   -0.46    0.75
  -6   0   3   -0.47    0.68
   6   0  -3    0.58    0.87
   6   1   3  307.76   14.58
   6  -1  -3  313.24   14.70
  -6   1  -3  311.37   14.66
  -6  -1   3  300.55   14.50
   6   1  -3  298.78   14.58
  -6   1   3  314.48   14.65
  -6  -1  -3  317.49   14.56
   6  -1   3  313.56   14.66
  -6  -2   3  268.07   12.18
   6  -2  -3  254.90   12.49
   6   2   3  254.93   12.29
  -6   2  -3  253.91   12.45
  -6  -2  -3  261.62   12.23
   6   2  -3  255.28   12.28
  -6  -2  -3  273.37   12.14
  -6   2   3  262.07   12.47
   6   3  -3    7.65    1.01
   6  -4  -3  178.77    8.54
   6   4   3  171.12    8.13
  -6   4  -3  161.43    8.49
   6   4  -3  181.99    8.10
  -6   4   3  163.62    8.50
   6   5   3  440.72   20.18
  -6   5  -3  416.53   20.59
   6   5   3  430.73   20.14
   6  -5  -3  449.12   20.61
  -6   5   3  440.42   20.64
   6   5  -3  430.80   20.14
   6  -6  -3  130.60    7.12
  -6   6  -3  131.85    7.15
  -6   6   3  153.16    7.26
   6  -7  -3  194.73    9.57
  -6   7  -3  182.17    9.63
  -6   7   3  195.49    9.69
   6  -8  -3  146.87    7.43
  -6   8  -3  138.24    7.59
  -6   8   3  142.51    7.64
  -6   9  -3 1352.26   61.22
  -6   9   3 1272.17   61.20
  -6  10  -3   10.79    2.26
  -6  10   3    6.90    2.23
  -6  11  -3    0.98    2.25
  -6  11   3    3.88    2.46
  -6  12  -3  170.76    9.09
  -6  12   3  142.04    9.03
  -6  13  -3  107.53    7.14
  -6  13   3   86.37    7.12
  -6  14  -3  243.25   12.92
   6  14   3  224.66   11.33
  -6  14   3  234.51   12.99
  -6  15  -3  195.78   11.63
   6  15   3  188.54    9.74
  -6  15   3  195.91   11.81
   6  16   3   14.40    2.72
  -6  16  -3   17.71    6.19
  -6  16   3   14.41    8.32
  -6  17  -3    6.49    5.13
  -6  17   3    6.87    5.32
  -6  18  -3   70.07    7.82
  -6  18   3   67.65    8.05
  -6  19  -3   73.13    8.69
  -6  19   3   71.38    8.99
   7   0   3    0.88    0.89
  -7   0  -3    0.01    0.87
  -7   0   3    0.02    0.84
   7   0  -3   -1.40    0.89
   7  -1  -3  458.48   21.76
   7   1   3  451.95   21.63
  -7  -1   3  458.75   21.54
  -7   1  -3  484.71   21.73
  -7  -1  -3  445.47   21.59
  -7   1   3  477.44   21.71
   7  -1   3  456.40   21.70
   7   1  -3  461.23   21.66
   7  -2  -3  142.15    7.27
   7   2   3  142.72    7.17
  -7   2  -3  144.07    7.48
  -7  -2   3  141.83    6.86
  -7  -2  -3  143.59    6.94
   7   2  -3  145.83    7.06
  -7  -2  -3  149.01    6.81
  -7   2   3  141.74    7.46
  -7   3  -3 1715.03   78.31
   7   3   3 1702.70   78.07
   7  -3  -3 1706.12   78.33
  -7  -3   3 1584.48   77.88
  -7  -3  -3 1664.37   77.91
  -7  -3  -3 1678.31   77.90
  -7   3   3 1790.88   78.34
   7   3  -3 1678.12   78.06
   7   4   3  204.56    9.55
   7  -4  -3  206.64    9.97
  -7   4  -3  193.65    9.92
   7   4  -3  197.14    9.51
  -7   4   3  202.87    9.95
   7   5   3  501.87   23.78
   7  -5  -3  520.27   24.22
  -7   5  -3  514.76   24.22
  -7   5   3  509.57   24.23
   7   5  -3  512.90   23.75
   7  -6  -3   36.70    3.26
   7   6   3   46.87    2.28
   7   6   3   41.33    2.40
   7   6  -3   49.87    2.33
  -7   6   3   40.61    3.37
   7  -7  -3  925.15   44.54
  -7   7  -3  961.65   44.64
  -7   7   3  972.64   44.66
  -7   8  -3   77.26    5.12
   7  -8  -3   85.83    5.03
  -7   8   3   79.85    5.16
  -7   9  -3  331.21   15.89
  -7   9   3  311.96   15.88
  -7  10  -3   84.69    5.62
  -7  10   3   78.07    5.64
  -7  11  -3   27.12    3.24
  -7  11   3   18.26    3.07
  -7  12  -3  126.46    8.18
  -7  12   3  137.45    8.34
  -7  13  -3   22.84    3.75
  -7  13   3   18.66    3.69
  -7  14  -3  136.91    9.27
  -7  14   3  133.62    9.40
   7  15   3    0.41    1.91
  -7  15  -3   -0.79    4.04
  -7  15   3   -2.15    4.40
  -7  16  -3    0.89    4.64
  -7  16   3    0.92    4.84
  -7  17  -3  120.80   11.09
  -7  17   3  117.04   11.25
  -7  18  -3   13.92    6.42
  -7  18   3   10.30    6.74
  -7  19  -3   15.83    7.73
  -7  19   3   18.92    8.10
  -8   0  -3    0.28    1.00
   8   0  -3    0.36    1.06
   8   0   3    0.74    1.02
  -8   0   3    0.73    0.96
  -8  -1   3  232.00   11.14
  -8   1  -3  244.50   11.43
   8  -1  -3  231.55   11.41
   8   1   3  238.29   11.27
   8   1  -3  243.89   11.31
  -8   1   3  225.75   11.51
   8  -1   3  224.97   11.31
  -8  -1  -3  231.93   11.22
   8   2   3 1222.29   54.67
   8  -2  -3 1156.25   54.84
  -8  -2   3 1175.15   54.51
  -8   2  -3 1133.03   54.80
  -8   2   3 1142.07   54.79
   8   2  -3 1214.15   54.69
   8  -2   3 1191.21   54.80
  -8  -2  -3 1198.72   54.57
  -8  -3   3  342.69   15.41
   8  -3  -3  342.72   15.95
   8   3   3  317.56   15.67
  -8   3  -3  330.74   15.91
  -8  -3  -3  334.67   15.40
  -8   3   3  326.95   15.90
  -8  -3  -3  317.09   15.43
   8   3  -3  338.34   15.81
   8   4   3  315.47   14.83
  -8   4  -3  324.60   15.22
   8  -4  -3  302.50   15.20
   8   4  -3  313.93   14.82
  -8   4   3  316.75   15.21
   8  -5  -3  170.51    8.49
  -8   5  -3  163.23    8.48
   8   5   3  164.26    7.93
  -8   5   3  163.11    8.47
   8   5  -3  162.32    7.89
  -8   6  -3  327.44   15.79
   8   6   3  318.37   15.18
   8  -6  -3  320.57   15.73
  -8   6   3  320.08   15.78
   8   6  -3  333.30   15.14
  -8   7  -3   30.23    3.38
   8   7   3   32.38    1.83
   8  -7  -3   34.88    3.34
   8   7   3   33.10    2.05
  -8   7   3   27.09    3.29
   8   7  -3   32.84    1.92
  -8   8  -3    4.01    2.00
   8  -8  -3    2.86    1.88
  -8   8   3    0.02    1.83
   8  -9  -3  157.77    8.65
  -8   9  -3  160.42    8.91
  -8   9   3  170.91    8.98
  -8  10  -3  355.90   17.33
  -8  10   3  339.66   17.31
  -8  11  -3  298.17   15.29
  -8  11   3  298.90   15.32
  -8  12  -3   19.24    3.57
  -8  12   3   16.51    3.44
  -8  13  -3  249.60   14.18
  -8  13   3  273.58   14.29
  -8  14  -3  491.74   24.78
  -8  14   3  497.63   24.86
  -8  15  -3   89.37    8.57
  -8  15   3   82.44    8.84
  -8  16  -3    8.58    5.10
  -8  16   3   17.92    5.51
  -8  17  -3    6.08    5.94
  -8  17   3   -2.54    6.02
  -8  18  -3   91.90   12.32
  -8  18   3   73.56    8.92
   9   0  -3   -0.62    1.21
  -9   0  -3    1.45    1.45
   9   0   3    0.54    1.16
  -9   0   3   -0.83    1.36
   9  -1  -3    9.65    1.72
  -9   1  -3   10.04    1.59
  -9  -1   3   16.28    1.67
   9   1   3   14.21    2.02
   9   1  -3   17.00    2.08
  -9   1   3   12.08    1.58
   9  -1   3   17.83    2.16
  -9  -1  -3   15.30    1.88
   9   2   3   22.55    2.18
  -9  -2   3   23.89    1.75
   9  -2  -3   21.95    2.56
  -9   2  -3   18.54    2.45
   9   2  -3   21.57    2.19
  -9   2   3   24.00    2.42
  -9  -2  -3   23.11    1.93
   9  -2   3   24.11    2.39
   9   3   3    9.38    1.35
  -9  -3   3    9.86    1.09
  -9   3  -3   11.02    1.67
   9  -3  -3    5.46    1.56
  -9  -3  -3    8.50    1.24
   9   3  -3    9.35    1.37
  -9  -3  -3    9.64    0.98
  -9   3   3    9.23    1.66
  -9   4  -3  303.68   14.39
   9   4   3  295.31   13.97
   9  -4  -3  281.36   14.35
   9   4  -3  286.89   13.97
  -9   4   3  303.83   14.38
   9  -5  -3   -0.80    1.60
  -9   5  -3    1.10    1.64
  -9   5   3    2.96    1.68
   9  -6  -3  797.32   37.68
  -9   6  -3  805.99   37.73
   9   6   3  807.51   37.18
  -9   6   3  770.07   37.69
   9   6  -3  822.82   37.17
  -9   7  -3   14.25    2.36
   9   7   3   20.40    1.77
   9  -7  -3   10.92    2.31
  -9   7   3   18.03    2.52
   9   7  -3   13.90    1.57
  -9   8  -3   13.83    2.58
   9  -8  -3   18.46    2.53
   9   8   3   16.55    1.79
   9   8  -3   18.95    1.57
  -9   8   3   20.44    2.80
   9  -9  -3  295.21   15.32
   9   9   3  310.00   14.42
   9   9   3  315.33   14.51
  -9   9  -3  329.35   15.64
  -9   9   3  297.95   15.56
  -9  10  -3  151.00    8.36
  -9  10   3  123.99    8.24
  -9  11  -3    2.29    2.94
  -9  11   3    6.37    3.02
  -9  12  -3   77.81    6.75
  -9  12   3   65.43    6.66
  -9  13  -3   41.64    5.07
  -9  13   3   47.72    6.79
  -9  14  -3    2.69    4.08
  -9  14   3    0.00    4.26
  -9  15  -3   -5.82    4.62
  -9  15   3   -0.42    4.79
  -9  16  -3    3.52    5.41
  -9  16   3    5.12    5.71
  -9  17  -3   82.25   11.55
  -9  17   3   89.39   11.98
  -9  18  -3    1.01    7.12
  -9  18   3   -1.21    7.52
  10   0  -3    0.33    1.37
 -10   0  -3   -0.02    1.26
  10   0   3    0.61    1.35
 -10   0   3   -0.41    1.14
  10  -1  -3  246.74   12.27
 -10   1  -3  246.14   12.19
 -10  -1   3  258.08   12.02
  10   1   3  242.74   12.10
  10  -1   3  253.40   12.20
 -10   1   3  255.40   12.13
  10   1  -3  246.58   12.17
 -10  -1  -3  239.22   12.15
  10  -2  -3  269.45   13.07
 -10  -2   3  261.32   12.55
  10   2   3  263.59   12.80
 -10   2  -3  268.48   13.00
  10  -2   3  255.93   12.94
 -10   2   3  263.48   12.94
 -10  -2  -3  263.95   12.64
  10   2  -3  273.17   12.86
  10   3   3  760.97   36.47
 -10   3  -3  792.96   36.75
 -10  -3   3  792.67   36.20
  10  -3  -3  766.15   36.76
 -10  -3  -3  773.18   36.25
 -10  -3  -3  791.66   36.17
 -10   3   3  790.93   36.72
  10   3  -3  785.75   36.51
 -10   4  -3  179.34    9.37
  10  -4  -3  193.74    9.46
  10   4   3  175.38    8.92
 -10   4   3  174.18    9.32
  10   4  -3  184.41    8.96
  10  -5  -3   75.07    4.76
 -10   5  -3   77.52    4.77
  10   5   3   64.47    3.92
  10   5  -3   65.21    3.92
 -10   5   3   64.65    4.65
  10   6   3  322.01   14.94
  10  -6  -3  315.58   15.54
 -10   6  -3  323.73   15.59
  10   6  -3  289.17   14.90
 -10   6   3  325.33   15.58
  10  -7  -3   60.64    4.75
 -10   7  -3   52.33    4.74
  10   7  -3   63.91    3.79
 -10   7   3   60.78    4.71
  10  -8  -3   -0.85    2.23
  10   8   3    0.18    1.15
 -10   8  -3    2.48    2.35
  10   8  -3    1.68    1.10
 -10   8   3    0.25    2.32
  10   9   3   34.46    2.46
 -10   9  -3   35.76    4.59
  10  -9  -3   32.84    4.17
  10   9  -3   31.59    2.28
 -10   9   3   30.70    4.50
 -10  10  -3  206.73   11.16
 -10  10   3  194.37   11.12
 -10  11  -3    9.12    3.42
 -10  11   3    8.56    3.35
 -10  12  -3   32.71    4.24
 -10  12   3   21.49    4.08
 -10  13  -3   -1.53    3.92
 -10  13   3    1.54    4.05
 -10  14  -3   66.18    8.38
 -10  14   3   66.26    8.43
 -10  15  -3    3.84    5.11
 -10  15   3    5.84    5.41
 -10  16  -3    0.98    5.85
 -10  16   3    6.14    6.13
 -10  17  -3  283.01   18.40
 -10  17   3  292.65   18.71
 -10  18  -3   12.28    7.93
 -10  18   3   17.61    8.43
  11   0   3   -1.76    1.48
 -11   0  -3    0.19    1.42
 -11   0   3    0.84    1.34
  11   0  -3   -0.80    1.52
 -11  -1   3 1146.23   54.49
  11  -1  -3 1137.20   54.79
 -11   1  -3 1200.03   54.74
  11   1   3 1202.16   54.68
 -11   1   3 1158.81   54.67
  11  -1   3 1181.99   54.75
 -11  -1  -3 1157.69   54.57
  11   1  -3 1211.54   54.76
 -11   2  -3  412.07   19.98
  11  -2  -3  436.06   20.09
  11   2   3  432.98   19.83
 -11  -2   3  410.87   19.54
  11   2  -3  421.42   19.88
  11  -2   3  400.13   19.94
 -11  -2  -3  400.77   19.61
 -11   2   3  416.96   19.93
  11  -3  -3    3.61    1.95
  11   3   3    4.94    1.54
 -11   3  -3    4.97    1.82
 -11  -3   3    5.20    0.97
 -11   3   3    5.98    1.85
 -11  -3  -3    7.61    0.86
  11   3  -3    3.45    1.56
 -11  -3  -3    4.15    1.07
  11  -3   3    7.77    1.81
  11   4   3  119.55    6.30
 -11   4  -3  119.87    6.80
  11  -4  -3  124.85    6.90
  11   4  -3  116.54    6.34
 -11   4   3  116.73    6.76
  11  -5  -3  658.98   32.37
 -11   5  -3  701.79   32.42
  11   5   3  673.01   31.93
  11   5  -3  712.31   31.98
 -11   5   3  667.88   32.36
 -11   6  -3  152.12    8.20
  11   6   3  151.90    7.36
  11  -6  -3  140.23    8.10
  11   6  -3  144.35    7.35
 -11   6   3  131.52    8.09
  11   7   3   72.24    4.10
  11  -7  -3   69.14    5.30
 -11   7  -3   61.51    5.28
 -11   7   3   69.61    5.30
  11   7  -3   68.30    4.07
 -11   8  -3  204.65   11.11
  11   8   3  218.47   10.03
  11  -8  -3  191.75   10.93
  11   8  -3  197.54    9.98
 -11   8   3  213.68   11.13
  11  -9  -3  266.28   13.36
 -11   9  -3  260.97   13.62
 -11   9   3  244.72   13.52
 -11  10  -3  107.35    7.65
  11  10  -3  102.99    5.53
 -11  10   3  112.94    7.63
 -11  11  -3  367.76   18.83
 -11  11   3  363.30   18.78
 -11  12  -3   58.85    7.00
 -11  12   3   45.21    5.21
 -11  13  -3  359.17   18.90
 -11  13   3  347.66   18.94
 -11  14  -3   66.69    8.93
 -11  14   3   65.46    9.13
 -11  15  -3   84.34   10.38
 -11  15   3  102.60   11.04
 -11  16  -3  107.24   11.71
 -11  16   3   93.56   12.18
 -11  17  -3   30.22    7.92
 -11  17   3   22.22    8.00
 -12   0   3   -0.61    1.48
 -12   0  -3   -0.29    1.56
  12   0  -3   -2.20    1.75
  12   0   3    1.19    1.71
  12   1   3   28.67    3.05
 -12   1  -3   23.57    3.03
  12  -1  -3   25.24    3.29
 -12  -1   3   22.11    2.39
  12  -1   3   20.00    2.39
  12   1  -3   22.08    3.06
 -12   1   3   16.48    2.20
 -12  -1  -3   18.63    2.64
  12  -2  -3  760.15   35.84
 -12  -2   3  817.59   35.62
  12   2   3  763.77   35.62
 -12   2  -3  721.96   35.73
  12   2  -3  754.58   35.68
  12  -2   3  738.27   35.74
 -12   2   3  754.39   35.70
 -12  -3   3  406.52   19.25
  12   3   3  418.01   19.67
  12  -3  -3  433.43   20.05
 -12   3  -3  378.43   19.88
 -12  -3  -3  422.37   19.20
  12  -3   3  421.79   19.94
  12   3  -3  401.71   19.71
 -12   3   3  415.37   19.89
 -12  -3  -3  407.98   19.31
 -12   4  -3   14.18    2.43
  12  -4  -3    8.08    2.40
  12   4   3    7.87    1.81
 -12   4   3   10.92    2.30
  12   4  -3    7.51    1.90
 -12   5  -3    5.28    2.41
  12   5   3    5.45    1.71
  12  -5  -3    4.94    2.28
 -12   5   3    4.17    2.22
  12   5  -3    9.93    1.90
  12  -6  -3  217.43   11.31
 -12   6  -3  210.74   11.29
  12   6   3  215.61   10.55
 -12   6   3  203.87   11.26
  12   6  -3  217.85   10.61
  12  -7  -3  308.50   14.81
  12   7   3  300.75   13.98
 -12   7  -3  255.96   14.72
 -12   7   3  276.61   14.77
  12   7  -3  302.48   14.00
  12   8   3   11.01    1.85
 -12   8  -3    7.60    2.91
  12  -8  -3    2.95    2.84
  12   8  -3    7.51    1.79
 -12   8   3    3.62    2.88
  12   9   3   22.29    2.86
 -12   9  -3   21.39    3.56
  12  -9  -3   21.06    3.61
 -12   9   3   39.87    5.17
  12   9  -3   24.74    2.89
 -12  10  -3   37.50    4.48
 -12  10   3   41.86    5.98
  12  10  -3   34.87    3.22
 -12  11  -3   32.42    4.62
 -12  11   3   32.33    4.80
 -12  12  -3    0.82    4.17
 -12  12   3    6.70    4.39
 -12  13  -3   35.01    5.48
 -12  13   3   30.72    5.46
 -12  14  -3   27.17    5.81
 -12  14   3   22.35    5.87
 -12  15  -3  116.73   11.42
 -12  15   3   88.83   11.48
 -12  16  -3   23.30    7.24
 -12  16   3   23.39    7.57
 -12  17  -3   -1.41    7.88
 -12  17   3    5.91    8.27
  13   0   3    0.21    1.95
  13   0  -3    0.33    2.02
 -13   0  -3    0.32    1.80
 -13   1  -3   49.84    4.16
  13   1   3   56.78    4.25
  13  -1  -3   53.60    4.50
 -13  -1   3   49.09    3.59
 -13  -1  -3   50.76    3.80
  13   1  -3   46.60    4.32
 -13   1   3   52.08    4.02
  13  -1   3   62.67    4.32
 -13   2  -3   84.32    5.75
  13   2   3   95.21    5.59
 -13  -2   3   93.18    4.95
  13  -2  -3   84.69    5.95
 -13   2   3   81.49    5.58
  13   2  -3  104.27    5.77
 -13  -2  -3   89.63    5.06
  13   3   3  117.83    6.74
  13  -3  -3  137.40    7.38
 -13  -3   3  119.46    6.03
 -13   3  -3  122.59    7.14
 -13  -3  -3  116.19    6.12
 -13   3   3  125.06    7.02
  13   3  -3  109.48    6.80
 -13   4  -3  250.02   12.57
  13   4   3  236.33   12.07
  13  -4  -3  226.05   12.57
 -13   4   3  242.13   12.46
  13   4  -3  259.68   12.21
  13   5   3    6.23    1.93
 -13   5  -3    3.60    2.61
  13  -5  -3    3.00    2.45
 -13   5   3    3.73    2.39
  13   5  -3    4.46    2.05
  13  -6  -3   22.12    3.28
 -13   6  -3   25.91    3.47
  13   6   3   18.10    2.35
  13   6  -3   19.17    2.44
  13  -7  -3   17.56    3.54
 -13   7  -3    9.77    3.12
  13   7   3   16.02    2.24
 -13   7   3   14.82    3.23
  13   7  -3   17.02    2.34
  13   8   3   44.90    3.70
  13  -8  -3   39.90    5.37
 -13   8  -3   36.62    5.40
 -13   8   3   47.16    5.64
  13   8  -3   41.52    3.73
  13   9   3   13.88    2.18
 -13   9  -3    9.26    3.45
  13  -9  -3   20.95    3.71
 -13   9   3   11.49    3.65
 -13  10  -3  382.13   18.85
 -13  10   3  348.12   18.74
  13  10  -3  355.33   17.32
 -13  11  -3   37.67    5.07
  13  11  -3   37.37    3.72
 -13  11   3   30.01    4.93
 -13  12  -3    3.43    4.55
 -13  12   3    6.26    4.48
  13  12  -3    3.08    2.15
 -13  13  -3   72.08    9.45
 -13  13   3   72.51    9.58
 -13  14  -3  245.44   15.73
 -13  14   3  245.91   15.93
 -13  15  -3   -2.95    6.42
 -13  15   3   -6.41    6.59
 -13  16  -3    8.77    7.58
 -13  16   3   11.92    8.05
 -14   0   3    0.18    1.82
  14   0  -3    3.80    2.39
 -14   0  -3   -0.83    1.99
  14   0   3   -1.29    2.12
  14   1   3  113.49    6.84
 -14   1  -3  116.03    6.74
 -14  -1   3  110.89    6.24
  14  -1  -3  106.63    7.07
  14  -1   3  111.62    6.87
 -14   1   3  110.55    6.58
  14   1  -3  132.00    7.03
 -14  -1  -3  111.76    6.40
  14  -2  -3  838.70   38.73
  14   2   3  809.44   38.45
 -14  -2   3  841.05   38.08
 -14   2  -3  820.25   38.57
  14  -2   3  820.21   38.61
 -14  -2  -3  786.81   38.13
  14   2  -3  798.28   38.52
 -14   2   3  817.79   38.49
  14  -3  -3   76.91    5.88
 -14   3  -3   79.45    5.73
 -14  -3   3   77.86    4.24
  14   3   3   79.43    5.33
 -14  -3  -3   73.06    4.34
  14   3  -3   68.42    5.35
 -14  -3  -3   80.27    4.05
 -14   3   3   81.58    5.54
  14   4   3   40.79    4.05
 -14   4  -3   31.90    4.64
  14  -4  -3   43.60    4.93
 -14   4   3   46.04    4.56
  14   4  -3   46.24    4.24
  14   5   3   28.54    3.79
  14  -5  -3   39.37    4.97
 -14   5  -3   36.78    3.95
 -14   5   3   37.22    4.69
  14   5  -3   39.66    4.05
 -14   6  -3  333.24   16.87
  14   6   3  333.78   16.12
  14  -6  -3  322.52   16.89
 -14   6   3  315.43   16.75
  14   6  -3  346.33   16.23
 -14   7  -3  144.17    9.77
  14  -7  -3  171.01    9.85
  14   7   3  165.77    8.63
 -14   7   3  150.99    9.68
  14   7  -3  171.72    8.77
 -14   8  -3   -0.44    3.48
  14  -8  -3    4.85    3.39
  14   8   3    7.69    2.25
  14   8  -3    2.86    2.33
 -14   8   3    7.07    3.46
  14   9   3  469.46   21.95
 -14   9  -3  444.18   23.15
  14  -9  -3  465.75   22.94
  14   9  -3  462.81   21.99
 -14   9   3  455.45   23.09
 -14  10  -3  109.00    8.85
  14  10  -3  103.01    6.44
 -14  10   3  104.43    8.70
 -14  11  -3    8.55    4.69
 -14  11   3    2.52    4.54
  14  11  -3    6.39    2.57
 -14  12  -3    5.70    5.19
 -14  12   3    9.58    5.23
 -14  13  -3   34.16    6.58
 -14  13   3   33.91    6.36
 -14  14  -3    8.48    6.40
 -14  14   3    7.53    6.44
 -14  15  -3   11.27    7.41
 -14  15   3    9.44    7.31
 -14  16   3   56.40   16.53
  15   0  -3   -1.10    2.73
 -15   0  -3    2.94    2.28
  15   0   3   -1.42    2.37
 -15   0   3   -0.76    2.00
  15   1   3  251.28   12.69
 -15   1  -3  249.38   12.59
  15  -1  -3  267.06   12.99
 -15  -1   3  229.44   12.13
 -15   1   3  235.76   12.46
  15  -1   3  242.89   12.75
  15   1  -3  264.63   12.89
 -15  -1  -3  230.22   12.24
  15  -2  -3   23.56    3.64
 -15  -2   3   28.13    2.96
 -15   2  -3   35.17    4.42
  15   2   3   29.72    4.19
 -15  -2  -3   29.97    3.22
  15   2  -3   38.40    4.38
 -15   2   3   29.71    3.36
  15  -2   3   33.77    4.50
  15   3   3  196.72   10.84
 -15   3  -3  196.54   11.14
 -15  -3   3  214.64   10.02
  15  -3  -3  215.45   11.61
 -15  -3  -3  216.17   10.14
 -15   3   3  179.40   10.94
 -15  -3  -3  214.06    9.90
  15   3  -3  214.08   11.03
  15  -4  -3   66.32    5.87
  15   4   3   61.36    5.03
 -15   4  -3   55.08    5.62
  15   4  -3   54.82    5.16
 -15   4   3   64.46    5.55
 -15   5  -3  295.67   15.86
  15  -5  -3  311.60   15.96
  15   5   3  315.55   15.31
  15   5  -3  301.28   15.38
 -15   5   3  313.80   15.80
  15   6   3   26.95    3.11
  15  -6  -3   21.87    3.90
 -15   6  -3   24.81    3.92
  15   6  -3   30.49    3.28
 -15   6   3   26.52    3.92
  15   7   3   91.29    6.27
 -15   7  -3  105.08    8.03
  15  -7  -3   97.98    7.76
  15   7  -3   87.55    6.38
 -15   7   3  115.63    7.92
 -15   8  -3  109.45    8.29
  15   8   3  114.75    6.57
  15  -8  -3  100.35    7.91
 -15   8   3   87.72    8.00
  15   8  -3   93.16    6.57
  15   9   3  177.29    9.29
 -15   9  -3  160.67   11.08
  15  -9  -3  183.92   10.87
  15   9  -3  156.79    9.33
 -15   9   3  170.77   10.99
 -15  10  -3  198.28   13.41
 -15  10   3  226.68   13.34
  15  10  -3  229.28   11.53
 -15  11  -3   22.54    5.45
  15  11  -3   37.97    4.75
 -15  11   3   29.77    5.50
 -15  12  -3   22.05    6.16
 -15  12   3   39.28    6.24
 -15  13  -3   53.84    7.42
 -15  13   3   41.57    7.12
 -15  14  -3    4.18    7.01
 -15  14   3   11.36    7.20
 -15  15  -3   75.91   14.49
  16   0   3    0.01    2.66
 -16   0  -3   -0.68    2.36
 -16   0   3   -1.21    2.10
  16   0  -3    1.18    2.93
  16   1   3  368.40   18.81
 -16   1  -3  383.49   18.76
 -16  -1   3  356.33   18.31
  16  -1  -3  431.18   20.28
  16  -1   3  357.55   19.74
 -16   1   3  371.48   18.64
 -16  -1  -3  394.08   18.46
  16   1  -3  387.05   19.04
 -16   2  -3    7.62    2.90
 -16  -2   3   11.47    1.96
  16   2   3   15.32    3.05
  16  -2  -3    5.02    3.29
  16   2  -3   15.30    3.23
 -16   2   3    5.60    2.73
 -16  -2  -3   12.88    2.23
  16   3   3    1.40    2.70
  16  -3  -3    1.59    3.30
 -16   3  -3    3.71    3.03
 -16  -3  -3    2.96    1.23
  16   3  -3    2.36    2.80
 -16   3   3    3.09    2.89
  16  -4  -3   17.88    3.84
 -16   4  -3   21.41    3.73
  16   4   3   22.42    3.24
 -16   4   3   22.17    3.56
  16   4  -3   18.67    3.33
  16  -5  -3   30.49    4.46
  16   5   3   41.74    4.77
 -16   5  -3   30.78    4.27
  16   5  -3   42.37    5.07
 -16   5   3   41.09    4.34
  16   6   3  246.72   13.32
  16  -6  -3  266.82   14.27
 -16   6  -3  290.80   15.43
 -16   6   3  264.74   14.63
  16   6  -3  238.34   13.46
  16   7   3    5.37    2.91
 -16   7  -3    7.01    3.90
  16  -7  -3   11.74    4.20
  16   7  -3    5.00    3.10
 -16   7   3    2.61    3.68
  16   8   3   85.51    6.28
  16  -8  -3   73.46    7.84
 -16   8  -3  100.89    8.28
  16   8  -3   80.09    6.47
 -16   8   3   69.99    7.79
 -16   9  -3   12.82    4.70
  16   9  -3   11.32    3.37
 -16   9   3   14.73    4.75
 -16  10  -3  102.08    9.90
  16  10  -3  104.18    7.40
 -16  10   3  114.09   10.06
 -16  11  -3   57.34    6.82
 -16  11   3   56.70    6.83
 -16  12  -3    9.76    6.01
 -16  12   3   15.70    6.23
 -16  13  -3   50.23    7.84
 -16  13   3   56.53    7.90
 -16  14  -3   28.58    8.91
 -16  14   3   23.52    9.80
 -17   0   3   -0.53    2.41
  17   0  -3   -1.18    3.38
 -17   0  -3   -2.00    2.56
  17   0   3   -1.59    2.96
  17  -1  -3   42.79    5.92
 -17  -1   3   38.19    3.97
 -17   1  -3   40.06    5.03
 -17  -1  -3   37.91    4.29
 -17   1   3   36.34    4.78
  17  -1   3   29.62    4.03
  17   2   3  258.42   13.82
  17  -2  -3  272.18   14.33
 -17   2  -3  245.04   13.83
 -17  -2   3  277.32   12.98
 -17   2   3  265.28   13.77
 -17  -2  -3  249.31   13.06
  17   2  -3  279.93   14.14
  17   3   3  140.45    8.47
 -17   3  -3  129.25    8.70
  17  -3  -3  129.92    9.21
 -17  -3  -3  143.74    6.81
 -17   3   3  122.69    8.54
  17   3  -3  142.55    8.70
 -17  -3  -3  130.79    7.48
  17   4   3  220.20   11.77
 -17   4  -3  217.75   12.31
  17  -4  -3  216.03   12.52
 -17   4   3  217.90   12.07
  17   4  -3  205.82   11.87
  17   5   3   43.66    5.38
  17  -5  -3   35.27    4.99
  17   5  -3   34.41    4.19
  17  -6  -3  259.74   13.46
  17   6   3  220.69   12.19
 -17   6  -3  221.28   13.14
  17   6  -3  217.40   12.31
 -17   6   3  213.85   12.89
 -17   7  -3  104.32    9.37
  17  -7  -3  121.13    9.58
  17   7   3  125.74    8.01
 -17   7   3  132.45    9.23
  17   7  -3  113.45    8.06
  17   8   3   29.05    3.95
 -17   8  -3   29.91    5.41
  17  -8  -3   42.36    6.77
 -17   8   3   29.32    5.16
  17   8  -3   35.65    4.25
 -17   9  -3  181.28   12.32
  17   9  -3  179.32   10.22
 -17   9   3  155.61   12.10
 -17  10  -3    1.05    5.53
 -17  10   3   -2.49    5.26
 -17  11  -3    0.25    6.09
 -17  11   3    3.94    5.75
 -17  12  -3   47.40    7.90
 -17  12   3   51.26    7.90
 -17  13  -3   16.31    8.32
 -17  13   3   11.26    7.97
 -18   0  -3   -0.07    2.90
 -18   0   3   -1.23    2.72
  18   0  -3   -1.24    3.78
  18   0   3    1.05    3.59
 -18  -1   3   44.81    4.40
 -18   1  -3   34.39    4.18
  18  -1  -3   46.87    5.13
  18   1   3   45.99    5.97
  18   1  -3   28.34    4.75
 -18   1   3   40.56    5.19
 -18  -1  -3   43.37    4.66
  18  -2  -3  160.00   11.04
 -18  -2   3  180.62    9.17
  18   2   3  175.22   10.42
 -18   2  -3  168.52   10.38
 -18  -2  -3  176.00    9.29
  18   2  -3  166.24   10.77
 -18   2   3  193.56   10.34
 -18  -3   3   18.32    2.84
  18   3   3   27.69    4.19
  18  -3  -3   23.90    4.64
 -18   3  -3   21.95    4.28
  18   3  -3   22.11    4.31
 -18  -3  -3   32.29    3.22
 -18   3   3   28.34    4.08
 -18  -3  -3   27.25    2.67
  18  -4  -3  153.18   10.61
  18  -5  -3   31.72    5.34
 -18   5  -3   25.76    4.87
  18   5   3   21.64    4.11
 -18   5   3   30.67    4.69
  18   5  -3   29.19    4.43
 -18   6  -3  203.61   12.85
  18   6   3  203.89   11.66
  18  -6  -3  207.92   17.44
  18   6  -3  199.97   11.93
 -18   6   3  217.02   12.58
 -18   7  -3   25.12    5.32
  18  -7  -3   11.26    4.95
 -18   7   3   14.72    4.99
  18   7  -3   20.90    4.27
  18  -8  -3    9.90    5.20
 -18   8  -3    8.51    5.24
 -18   8   3   10.24    5.27
  18   8  -3   12.41    4.18
 -18   9  -3    2.95    5.65
 -18   9   3    7.55    5.49
  18   9  -3   -1.31    4.12
 -18  10  -3  183.18   13.92
 -18  10   3  178.86   13.78
 -18  11  -3   24.82    7.40
 -18  11   3   23.01    6.98
 -18  12  -3    3.37    8.08
 -18  12   3    9.50    7.86
 -19   0  -3    0.33    3.25
  19   0  -3   -4.99    4.23
 -19   0   3   -2.30    2.93
 -19   1  -3   87.53    7.39
 -19  -1   3   97.71    6.35
  19  -1  -3   76.62    8.60
  19   1  -3   79.18    8.47
 -19  -1  -3  108.59    6.69
 -19   1   3   91.94    7.12
 -19   2  -3  376.61   18.67
 -19  -2   3  361.13   17.61
  19  -2  -3  378.42   19.38
 -19  -2  -3  357.54   17.71
 -19   2   3  348.59   18.52
  19   2  -3  361.88   19.05
  19   3   3  232.44   12.43
  19  -3  -3  219.94   13.38
 -19  -3   3  208.15   11.14
 -19   3  -3  209.22   13.06
 -19  -3  -3  207.45   10.42
  19   3  -3  206.41   12.67
 -19   3   3  208.12   12.78
 -19  -3  -3  217.56   10.84
  19   4   3   13.59    4.19
 -19   4  -3   15.66    4.61
  19   4  -3    9.62    4.55
 -19   4   3   14.55    4.44
 -19   5  -3   58.10    8.26
  19  -5  -3   73.65    8.99
 -19   5   3   61.80    8.05
  19   5  -3   58.67    7.67
  19  -6  -3    3.90    5.38
 -19   6  -3    0.08    5.09
  19   6  -3    5.04    4.38
 -19   6   3    5.55    4.80
  19  -7  -3  175.31   12.71
 -19   7  -3  163.80   12.64
  19   7  -3  177.64   12.44
 -19   7   3  186.33   12.43
 -19   8  -3   42.22    7.00
  19   8  -3   51.88    8.59
 -19   8   3   37.74    6.49
 -19   9  -3   75.51    8.37
 -19   9   3   73.49    7.97
 -19  10  -3   39.85    7.58
 -19  10   3   27.76    7.17
 -19  11  -3   28.90    9.99
 -19  11   3    6.79    8.82
 -20   0   3    1.43    3.31
  20   0  -3   -1.40    4.93
 -20   0  -3    1.16    3.62
  20  -1  -3   30.67    7.22
 -20  -1   3   14.61    3.29
 -20   1  -3   17.63    4.31
  20   1  -3   18.53    5.27
 -20  -1  -3   15.87    3.56
 -20   1   3   15.34    4.01
 -20  -2   3  146.54    8.52
 -20   2  -3  149.06   10.30
  20  -2  -3  147.88   11.74
 -20  -2  -3  160.96    8.80
  20   2  -3  148.38   11.21
 -20  -2  -3  168.01    8.62
 -20   2   3  160.35   10.15
 -20   3  -3   11.05    4.69
  20  -3  -3   21.17    5.73
 -20   3   3   16.94    4.60
  20   3  -3   20.81    5.30
  20  -4  -3   25.15    6.30
 -20   4  -3   16.84    5.09
 -20   4   3   16.93    4.98
  20   4  -3   16.93    5.31
  20  -5  -3   87.15   10.25
 -20   5  -3   71.93    9.02
 -20   5   3   63.89    8.90
  20   5  -3   66.09    8.81
  20  -6  -3   21.21    6.67
 -20   6  -3   11.86    5.76
  20   6  -3   18.80    5.31
 -20   6   3   11.22    5.48
 -20   7  -3   -0.15    5.87
  20  -7  -3   -0.32    6.27
 -20   7   3    4.82    5.76
  20   7  -3   -0.29    5.17
 -20   8  -3    5.91    6.48
 -20   8   3   -0.87    6.23
 -20   9  -3  101.36   13.03
 -20   9   3   94.83    9.61
 -20  10  -3    6.79   11.98
 -21   0  -3    7.14    4.11
 -21   0   3    6.81    3.80
  21   0  -3   -3.51    5.78
 -21  -1   3  359.01   17.73
  21  -1  -3  329.64   20.00
 -21   1  -3  346.21   18.56
 -21   1   3  371.36   18.39
 -21  -1  -3  350.42   17.87
  21   1  -3  375.10   19.92
 -21   2  -3  102.80    9.08
  21  -2  -3   95.14   11.01
 -21   2   3  105.49    8.89
  21  -3  -3   22.08    6.84
 -21   3  -3   21.74    5.34
  21   3  -3   31.35    6.32
 -21   3   3   25.36    5.34
 -21   4  -3  124.38   10.29
  21   4  -3   94.68   10.76
 -21   4   3  103.90   10.08
  21  -5  -3   34.16    7.28
 -21   5  -3   29.96    6.18
  21   5  -3   24.13    6.23
 -21   5   3   27.16    5.90
 -21   6  -3   -2.93    5.97
  21  -6  -3    6.74    6.69
  21   6  -3    0.28    5.82
 -21   6   3    0.14    5.96
 -21   7  -3    4.74    6.62
 -21   7   3   11.41    6.59
 -21   8  -3    4.74    7.31
 -21   8   3    9.72    7.17
  22   0  -3    5.49    6.91
 -22   1  -3   20.88    7.55
 -22   1   3    8.92    5.00
  22   1  -3    9.75    6.89
  22  -2  -3   77.70    9.08
 -22   2  -3   82.26    9.38
  22   2  -3   86.40   11.46
 -22   2   3   72.58    8.93
  22  -3  -3   86.19   12.07
 -22   3  -3   59.13    6.97
 -22   3   3   63.94    6.94
  22   3  -3   51.37    7.69
 -22   4  -3   72.60   10.14
  22  -4  -3   41.62    8.23
 -22   4   3   54.11    7.17
  22   4  -3   53.00    7.69
  22  -5  -3   40.43    8.21
 -22   5  -3   37.40    7.04
  22   5  -3   48.24    7.74
 -22   5   3   55.85    7.49
 -22   6  -3  235.12   16.62
 -22   6   3  253.75   16.67
  23   0  -3    3.56    8.08
  23  -1  -3   98.93   13.66
  23   1  -3   95.38   13.54
 -23   2  -3   10.05    7.18
  23  -2  -3   16.02    8.33
  23   2  -3   10.39    9.17
 -23   2   3   12.91    6.97
 -23   3  -3    0.28    6.33
  23  -3  -3   -4.99    7.87
 -23   3   3   -0.26    6.07
  23   3  -3   -4.78   12.63
   0   0  -4 9999.00  460.46
   0   1   4    0.62    0.33
   0  -1  -4   -0.12    0.35
   0   1  -4    0.10    0.26
   0  -2  -4    9.39    0.84
   0   2   4   10.22    0.84
   0   3   4   -0.25    0.46
   0  -3  -4    0.41    0.48
   0   4   4 2015.54   93.44
   0  -4  -4 2034.41   93.41
   0  -5  -4    0.29    0.54
   0   5   4    0.61    0.67
   0   6   4    5.54    0.90
   0   7   4    0.10    0.90
   0   8   4   17.28    1.86
   0   9   4    1.00    1.15
   0  10   4  254.87   12.37
   0  11   4    2.08    1.58
   0  12   4   88.52    5.38
   0  13   4    0.93    2.05
   0  14   4   25.39    3.01
   0  14  -4   21.67    2.85
   0  15  -4    0.33    2.60
   0  15   4   -0.67    2.76
   0  16   4  603.10   28.54
   0  16  -4  579.52   28.42
   0  17  -4   -1.08    3.53
   0  17   4    1.04    3.81
   0  18   4  408.02   20.88
   0  18  -4  402.39   20.76
  -1   0  -4  824.69   38.87
   1   0  -4  835.30   38.90
  -1   0   4  863.87   38.89
   1   0   4  842.85   38.86
  -1  -1   4   13.94    0.85
   1   1   4   13.77    0.94
   1   1  -4   15.16    0.91
  -1  -1  -4   12.85    0.90
  -1   1   4   13.68    0.94
   1   2   4   42.08    2.07
   1  -2  -4   38.99    2.17
  -1  -2  -4   41.56    2.07
  -1   2   4   39.58    2.16
   1   3   4   10.01    0.88
   1  -3  -4   10.74    1.08
  -1   3   4   12.04    1.07
  -1  -3  -4    9.29    0.84
   1   4   4  238.46   10.77
   1  -4  -4  229.46   10.84
  -1   4   4  220.73   10.85
  -1  -4  -4  229.37   10.70
   1   5   4 1523.25   69.75
   1  -5  -4 1541.78   69.79
  -1   5   4 1466.85   69.83
   1  -6  -4   20.38    1.61
   1   6   4   23.56    1.60
  -1   6   4   21.90    1.80
   1   7   4 1607.55   73.26
  -1   7   4 1563.34   73.36
   1   8   4   67.26    3.77
  -1   8   4   73.02    3.98
   1   9   4    1.77    1.11
  -1   9   4    1.92    1.47
   1  10   4    7.98    1.49
  -1  10   4    8.83    1.66
   1  11   4  557.77   25.54
  -1  11   4  527.57   25.66
   1  12   4    2.26    1.74
  -1  12   4    3.32    1.93
  -1  13  -4   -0.50    2.00
   1  13   4    0.91    1.94
  -1  13   4   -1.68    2.22
  -1  14  -4   29.62    4.15
   1  14   4   25.21    2.97
  -1  14   4   21.58    3.14
   1  15   4   -1.07    2.64
  -1  15  -4    4.12    2.74
  -1  15   4    1.34    2.95
   1  15  -4    0.58    2.51
   1  16   4    9.33    3.32
  -1  16  -4   11.17    3.40
   1  16  -4    9.50    3.09
  -1  16   4    4.50    3.47
   1  17   4   99.39    7.83
  -1  17  -4   98.63    7.96
   1  17  -4   90.98    7.49
  -1  17   4   99.81    8.34
   1  18   4    9.20    4.38
  -1  18  -4    3.76    4.64
  -1  18   4    4.55    4.73
   1  18  -4    9.40    4.25
   2   0  -4   81.55    4.07
  -2   0  -4   85.37    4.00
  -2   0   4   85.26    4.06
   2  -1  -4  141.96    6.61
  -2  -1   4  129.03    6.52
   2   1   4  138.35    6.51
  -2   1   4  146.23    6.60
  -2  -1  -4  141.39    6.53
   2   1  -4  133.85    6.53
   2   2   4 2550.73  108.30
   2  -2  -4 2160.34  108.39
  -2   2   4 2262.32  108.39
   2   2  -4 2424.30  108.28
   2   3   4   98.17    4.62
   2  -3  -4   95.60    4.81
  -2  -3  -4   96.94    4.58
   2   4   4  260.27   11.99
   2  -4  -4  241.92   12.15
  -2   4   4  269.11   12.20
   2   5   4  160.38    7.39
   2  -5  -4  149.36    7.56
  -2   5   4  158.26    7.62
   2   6   4  671.34   30.49
   2  -6  -4  632.88   30.61
  -2   6   4  669.30   30.70
   2   7   4  366.40   17.65
   2  -7  -4  383.70   17.77
  -2   7   4  385.08   17.91
   2   8   4  301.42   14.18
   2   9   4   30.61    2.21
  -2   9   4   29.24    2.72
   2  10   4  112.60    5.93
  -2  10   4  120.56    6.36
   2  11   4   40.27    3.18
  -2  11   4   53.13    3.81
   2  12   4  180.92    9.98
  -2  12  -4  213.86   10.36
  -2  12   4  212.72   10.48
   2  13   4   31.57    3.50
  -2  13  -4   35.50    4.09
  -2  13   4   45.03    4.39
  -2  14  -4  198.72   10.86
   2  14   4  200.09   10.50
  -2  14   4  214.49   11.10
  -2  15  -4   36.93    5.16
   2  15   4   36.29    4.52
  -2  15   4   38.22    4.25
   2  16   4  131.86    8.70
  -2  16  -4  144.71    9.28
   2  16  -4  154.19    8.56
  -2  16   4  154.41    9.58
   2  17   4   17.59    3.86
  -2  17  -4   14.38    4.32
   2  17  -4   21.11    3.72
  -2  17   4   18.11    4.58
  -2  18  -4   10.21    4.92
  -2  18   4    3.95    5.00
  -2  19   4   27.07    9.99
  -3   0   4   17.13    1.15
   3   0  -4   16.24    1.21
   3  -1  -4  448.73   21.50
  -3  -1   4  466.87   21.41
   3   1  -4  472.36   21.43
  -3  -1  -4  458.49   21.39
   3  -2  -4    9.43    1.17
   3   2   4    7.85    0.79
  -3  -2   4    8.67    0.65
   3   2  -4    8.16    0.82
  -3  -2  -4    8.00    0.76
  -3   2   4    6.28    0.87
   3   3   4 1501.06   66.99
   3  -3  -4 1432.08   67.18
   3   3  -4 1471.61   66.96
  -3   3   4 1394.11   67.17
  -3  -3  -4 1462.50   66.93
   3   4   4   36.42    1.94
   3  -4  -4   40.67    2.60
  -3   4   4   37.11    2.38
   3   5   4  271.46   13.14
   3  -5  -4  293.13   13.43
  -3   5   4  283.20   13.46
   3   6   4  276.27   13.02
   3  -6  -4  281.10   13.29
  -3   6   4  280.08   13.36
   3  -7  -4  657.97   30.12
   3   7   4  641.43   29.88
  -3   7   4  635.61   30.23
   3   8   4  128.95    6.62
   3  -8  -4  138.42    6.89
  -3   8   4  146.54    7.14
   3   9   4   98.45    4.91
  -3   9   4   95.89    5.49
  -3  10  -4   14.11    1.93
   3  10   4   15.30    1.85
  -3  10   4   12.46    2.08
  -3  11  -4   88.56    5.15
   3  11   4   82.50    4.50
  -3  11   4   71.17    5.17
  -3  12  -4   16.75    2.48
   3  12   4   17.08    1.98
  -3  12   4   19.51    2.69
   3  13   4  711.98   34.23
  -3  13  -4  759.61   34.69
  -3  13   4  724.22   34.71
   3  14   4   42.38    3.95
  -3  14  -4   34.31    4.89
  -3  14   4   49.13    5.28
   3  15   4  376.11   18.36
  -3  15  -4  366.29   18.95
  -3  15   4  392.96   19.16
   3  16   4   57.82    5.38
  -3  16  -4   51.39    6.55
  -3  16   4   49.23    5.25
   3  16  -4   53.96    5.09
  -3  17  -4   64.34    7.59
   3  17   4   50.58    6.18
   3  17  -4   60.91    5.88
  -3  17   4   56.21    6.03
  -3  18  -4    0.31    5.04
  -3  18   4    5.46    6.04
  -3  19  -4   57.97    7.30
  -3  19   4   61.11    7.53
  -4   0   4   68.23    3.31
   4   0  -4   61.53    3.33
   4  -1  -4    0.11    0.63
  -4  -1   4    0.02    0.45
  -4  -1  -4    1.10    0.39
   4   1  -4    0.50    0.49
  -4  -1  -4    1.01    0.54
  -4   1   4    1.55    0.66
  -4  -2   4    8.93    0.82
   4   2   4    6.54    0.72
   4  -2  -4    4.27    1.01
  -4  -2  -4    7.11    0.86
  -4  -2  -4    7.69    0.83
   4   2  -4    7.13    0.86
   4   3   4   43.40    2.18
  -4   3   4   42.98    2.56
   4   3  -4   39.35    2.17
   4  -4  -4 3016.98  134.73
   4   4   4 2930.88  134.43
  -4   4   4 2828.91  134.71
   4   4  -4 2892.89  134.40
   4  -5  -4   28.69    2.17
   4   5   4   26.51    1.48
  -4   5   4   24.63    2.20
   4  -6  -4   99.12    5.23
   4   6   4  103.12    4.76
  -4   6   4   95.14    5.29
   4  -7  -4  134.09    6.72
   4   7   4  128.81    6.25
  -4   7   4  132.19    6.83
   4   8   4 2568.29  119.50
  -4   8  -4 2614.51  119.90
   4  -8  -4 2627.98  119.81
  -4   8   4 2558.03  119.93
  -4   9  -4   94.27    5.27
   4   9   4   90.79    4.55
  -4   9   4   88.23    5.35
   4  10   4  559.54   26.50
  -4  10  -4  582.62   27.02
  -4  10   4  566.88   27.05
  -4  11  -4   72.38    4.61
   4  11   4   59.23    3.58
  -4  11   4   55.44    4.65
  -4  12  -4  618.34   29.30
   4  12   4  606.76   28.73
  -4  12   4  620.61   29.36
   4  13   4    0.57    1.65
  -4  13  -4    0.10    2.37
  -4  13   4    0.66    2.65
  -4  14  -4    3.16    2.91
   4  14   4    5.04    2.06
  -4  14   4    4.80    3.11
   4  15   4    0.12    2.27
  -4  15  -4    5.40    3.37
  -4  15   4    0.96    3.46
  -4  16  -4  172.78   11.56
   4  16   4  194.10   10.35
  -4  16   4  213.68   12.00
  -4  17  -4    3.40    4.57
   4  17   4    5.35    3.86
   4  17  -4    8.39    5.01
  -4  17   4    4.54    4.79
  -4  18  -4   27.58    5.89
  -4  18   4   42.44    6.41
  -4  19  -4    7.51    6.41
  -4  19   4   10.07    6.68
  -5   0   4   34.59    2.12
   5   0  -4   40.35    2.25
  -5   0  -4   34.42    2.18
  -5  -1   4  973.16   42.55
   5  -1  -4  854.84   42.80
  -5   1  -4  906.39   42.66
   5   1  -4  898.26   42.59
  -5   1   4  917.29   42.66
  -5  -1  -4  966.06   42.59
  -5   2  -4  370.02   16.78
  -5  -2   4  357.29   16.55
   5  -2  -4  357.82   16.82
  -5  -2  -4  349.54   16.59
   5   2  -4  349.67   16.61
  -5  -2  -4  351.52   16.54
   5  -3  -4 1159.85   52.28
   5   3   4 1152.43   51.98
  -5   3  -4 1104.23   52.23
   5   3  -4 1090.12   52.00
  -5  -3  -4 1100.08   51.93
  -5  -3  -4 1151.05   51.92
  -5   3   4 1124.28   52.25
   5   4   4  338.21   15.93
   5  -4  -4  351.27   16.30
   5   4  -4  338.75   15.93
   5   5   4   16.69    1.06
  -5   5  -4   13.88    1.85
   5  -5  -4   17.16    1.98
  -5   5   4   12.66    1.60
   5   5  -4   12.29    0.90
   5  -6  -4  232.16   11.72
   5   6   4  237.98   11.25
  -5   6  -4  250.37   11.77
  -5   6   4  246.57   11.81
  -5   7  -4  316.39   15.76
   5  -7  -4  343.28   15.75
  -5   7   4  325.11   15.82
   5  -8  -4  104.89    5.64
  -5   8  -4   99.18    5.75
  -5   8   4  105.53    5.83
  -5   9  -4   68.63    4.38
  -5   9   4   62.28    4.42
   5  10   4    0.62    0.92
  -5  10  -4    0.62    1.80
  -5  10   4    3.38    2.00
  -5  11  -4  249.47   12.80
   5  11   4  250.75   11.99
  -5  11   4  259.00   12.90
   5  12   4  109.81    5.60
  -5  12  -4  113.31    6.80
  -5  12   4   98.85    6.85
  -5  13  -4   79.27    6.08
   5  13   4   75.52    4.55
  -5  13   4   81.04    6.23
   5  14   4    8.65    2.01
  -5  14  -4    9.91    3.23
  -5  14   4    6.23    3.39
   5  15   4  166.23    8.75
  -5  15  -4  150.17   10.20
  -5  15   4  177.90   10.49
   5  16   4   60.90    5.41
  -5  16  -4   72.91    7.73
  -5  16   4   79.77    8.15
  -5  17  -4    4.41    5.01
  -5  17   4    7.92    5.08
  -5  18  -4   23.24    6.18
  -5  18   4   24.93    6.38
  -5  19  -4  265.25   17.28
  -5  19   4  263.14   17.52
  -6   0  -4   45.36    2.53
  -6   0   4   35.58    2.41
   6   0  -4   44.10    2.58
   6  -1  -4  629.33   29.82
  -6   1  -4  634.57   29.79
  -6  -1   4  623.69   29.64
   6   1  -4  613.11   29.83
  -6  -1  -4  652.61   29.70
  -6   1   4  677.65   29.79
   6  -2  -4  218.21   10.49
  -6   2  -4  207.10   10.42
  -6  -2   4  219.56   10.16
   6   2  -4  214.81   10.27
  -6  -2  -4  224.82   10.24
  -6  -2  -4  212.74   10.12
  -6   2   4  216.57   10.44
   6  -3  -4    1.07    1.02
  -6  -3   4    2.34    0.39
  -6   3  -4    3.21    1.06
   6   3  -4    1.96    0.68
  -6  -3  -4    2.93    0.49
  -6  -3  -4    2.37    0.55
  -6   3   4    1.32    1.07
   6  -4  -4   51.14    3.31
  -6   4  -4   43.27    3.15
   6   4   4   54.20    2.62
   6   4  -4   55.01    2.70
  -6   5  -4  550.53   24.68
   6  -5  -4  532.81   24.67
   6   5   4  516.61   24.22
   6   5  -4  490.90   24.22
  -6   5   4  524.07   24.67
   6  -6  -4  342.81   15.50
   6   6   4  320.57   14.94
  -6   6  -4  313.87   15.46
  -6   6   4  309.69   15.50
   6   6  -4  320.02   14.91
   6  -7  -4  167.76    9.16
  -6   7  -4  183.43    9.26
  -6   7   4  196.64    9.35
  -6   8  -4    9.66    1.83
   6  -8  -4    9.84    1.85
  -6   8   4    7.12    1.85
  -6   9  -4    0.92    1.78
   6  -9  -4    5.89    1.74
  -6   9   4    5.44    1.99
  -6  10  -4  108.55    6.39
  -6  10   4  104.08    6.45
  -6  11  -4   -1.90    2.17
   6  11   4    2.44    1.03
  -6  11   4    1.69    2.41
  -6  12  -4  347.86   17.92
  -6  12   4  373.95   18.05
  -6  13  -4    0.01    2.86
   6  13   4    3.90    1.52
  -6  13   4    1.64    3.01
   6  14   4    7.51    1.89
  -6  14  -4    8.73    3.45
  -6  14   4   -0.18    3.40
  -6  15  -4   14.80    4.14
   6  15   4   10.27    2.29
  -6  15   4   11.34    4.08
   6  16   4   94.40    6.67
  -6  17  -4   -0.35    5.14
  -6  17   4   -0.23    5.26
  -6  18  -4   25.40    6.36
  -6  18   4   31.72    6.83
  -6  19  -4   57.76    8.38
  -6  19   4   57.64    8.52
  -7   0  -4    9.72    1.19
  -7   0   4    9.99    1.11
   7   0  -4    5.61    1.14
  -7  -1   4 1439.76   69.29
   7  -1  -4 1546.45   69.52
  -7   1  -4 1473.67   69.45
   7   1  -4 1528.18   69.41
  -7  -1  -4 1511.23   69.36
  -7   1   4 1497.53   69.43
   7  -2  -4   16.30    2.02
   7   2   4   14.83    1.51
  -7  -2   4   12.57    1.23
  -7   2  -4   17.45    1.90
  -7  -2  -4   11.94    1.47
   7   2  -4   12.53    1.46
  -7  -2  -4   15.87    1.10
  -7   2   4   15.48    1.84
   7  -3  -4   69.20    4.10
  -7   3  -4   66.97    4.06
   7   3   4   73.44    3.71
  -7  -3   4   65.93    3.42
  -7  -3  -4   64.71    3.45
   7   3  -4   72.48    3.68
  -7   3   4   70.39    4.06
  -7  -3  -4   76.59    3.51
  -7   4  -4   16.38    2.16
   7  -4  -4    9.13    1.58
   7   4   4   13.02    1.43
  -7   4   4   10.93    1.66
   7   4  -4   16.15    1.35
   7   5   4 2694.37  122.99
   7  -5  -4 2588.58  123.36
   7   5   4 2889.88  122.94
  -7   5  -4 2592.90  123.35
   7   5  -4 2677.77  122.96
  -7   5   4 2553.58  123.36
  -7   6  -4   -1.33    1.34
   7   6   4    0.15    0.59
   7  -6  -4    0.90    1.42
   7   6  -4    0.24    0.64
  -7   6   4    0.00    1.42
   7   7   4  264.14   12.51
  -7   7  -4  258.80   13.21
   7  -7  -4  265.76   13.16
   7   7  -4  267.71   12.49
  -7   7   4  283.03   13.28
   7  -8  -4    4.65    1.80
  -7   8   4    4.81    1.84
  -7   9  -4  376.38   17.87
   7  -9  -4  356.79   17.66
  -7   9   4  363.14   17.88
  -7  10  -4   16.81    2.59
  -7  10   4   12.82    2.61
  -7  11  -4  308.28   15.47
  -7  11   4  304.33   15.52
  -7  12  -4    4.53    2.81
  -7  12   4    3.38    2.85
  -7  13  -4  162.54    9.97
  -7  13   4  172.35   10.19
   7  14   4    2.75    1.67
  -7  14  -4    4.71    3.63
  -7  14   4    3.86    3.78
   7  15   4  124.68    6.62
  -7  15  -4  103.57   10.09
  -7  15   4  131.86   12.08
  -7  16  -4   15.43    5.06
  -7  16   4   18.14    5.31
  -7  17  -4    2.82    5.47
  -7  17   4    1.18    5.72
  -7  18  -4    2.90    6.28
  -7  18   4   -2.76    6.59
  -7  19  -4  135.46   14.08
  -7  19   4  122.69   14.92
  -8   0  -4 1833.96   84.77
   8   0  -4 1806.10   84.82
  -8   0   4 1855.74   84.73
   8   1   4   56.90    3.41
  -8   1  -4   64.68    3.62
  -8  -1   4   55.25    3.23
   8  -1  -4   55.20    3.63
  -8  -1  -4   59.04    3.40
  -8   1   4   67.87    3.54
   8   1  -4   55.92    3.49
  -8   2  -4  142.78    6.83
   8   2   4  134.92    6.59
  -8  -2   4  129.69    6.38
   8  -2  -4  130.64    6.87
   8   2  -4  129.05    6.61
  -8   2   4  126.86    6.76
  -8  -2  -4  132.95    6.51
  -8  -2  -4  129.12    6.30
  -8  -3   4   33.37    1.84
   8   3   4   30.18    2.23
   8  -3  -4   30.19    2.74
  -8   3  -4   32.73    2.71
  -8  -3  -4   28.34    1.82
   8   3  -4   28.25    2.25
  -8   3   4   39.60    2.74
  -8  -3  -4   31.43    1.93
  -8   4  -4  661.42   29.99
   8  -4  -4  599.63   29.96
   8   4  -4  684.50   29.76
  -8   4   4  599.36   29.93
   8  -5  -4  178.89    9.01
   8   5   4  179.35    8.47
  -8   5  -4  174.51    8.99
   8   5  -4  179.47    8.43
  -8   5   4  164.65    8.95
   8   6   4    6.20    1.01
   8  -6  -4    8.45    1.90
  -8   6   4    7.85    1.90
   8   6  -4    9.82    1.01
   8  -7  -4   -0.51    1.67
   8   7   4    0.55    0.65
  -8   7  -4   -0.46    1.64
  -8   7   4   -0.77    1.76
   8   7  -4    0.58    0.77
   8   8   4  547.68   26.26
  -8   8  -4  588.08   27.07
   8  -8  -4  600.01   26.98
   8   8  -4  519.08   26.25
  -8   8   4  581.91   27.06
  -8   9  -4    5.38    2.16
   8  -9  -4    2.65    2.05
  -8   9   4    4.54    2.19
  -8  10  -4   29.98    4.28
  -8  10   4   37.27    4.35
  -8  11  -4    5.01    2.77
  -8  11   4    7.44    2.88
  -8  12  -4  282.01   14.65
  -8  12   4  274.94   14.64
  -8  13  -4    2.56    3.38
  -8  13   4    3.47    3.55
  -8  14  -4   -0.96    3.82
  -8  14   4   -0.85    4.03
  -8  15  -4   18.79    4.77
  -8  15   4   21.11    4.92
  -8  16  -4  175.82   12.54
  -8  16   4  185.61   12.81
  -8  17  -4    7.00    5.97
  -8  17   4    5.01    6.09
  -8  18  -4   49.46    7.89
  -8  18   4   54.29    8.40
  -9   0  -4    2.77    1.23
  -9   0   4    1.77    1.08
   9   0  -4    2.82    1.36
   9   0   4    4.12    1.22
   9   1   4  323.86   15.60
   9  -1  -4  328.39   15.77
  -9   1  -4  333.29   15.70
  -9  -1   4  317.88   15.46
  -9  -1  -4  329.04   15.57
   9   1  -4  338.18   15.68
  -9   1   4  320.15   15.62
   9   2   4    4.99    1.21
  -9   2  -4    3.05    1.41
  -9  -2   4    3.10    0.86
   9  -2  -4    1.35    1.36
  -9   2   4    1.26    1.22
  -9  -2  -4    1.91    1.01
   9   2  -4    4.01    1.26
   9  -3  -4  138.13    7.39
   9   3   4  142.61    6.99
  -9  -3   4  143.87    6.67
  -9   3  -4  138.84    7.31
   9   3  -4  137.21    7.00
  -9  -3  -4  133.52    6.73
  -9  -3  -4  140.74    6.64
  -9   3   4  138.70    7.27
   9  -4  -4  181.39    9.10
   9   4   4  168.42    8.61
  -9   4  -4  178.91    9.07
   9   4  -4  179.86    8.63
  -9   4   4  173.22    9.01
   9   5   4   27.34    2.16
   9  -5  -4   25.84    3.07
  -9   5  -4   23.16    2.99
   9   5  -4   23.76    2.08
  -9   5   4   23.31    2.91
  -9   6  -4   25.86    2.82
   9  -6  -4   22.63    3.24
   9   6   4   33.06    2.47
   9   6  -4   28.18    2.11
  -9   6   4   26.36    3.31
   9  -7  -4  879.62   43.06
   9   7   4  938.03   42.53
  -9   7  -4  893.80   43.12
  -9   7   4  951.15   43.17
   9   7  -4  922.53   42.48
   9  -8  -4  216.79   11.26
  -9   8  -4  221.82   11.42
   9   8  -4  213.83   10.35
  -9   8   4  223.84   11.41
   9  -9  -4    9.98    2.41
   9   9   4    7.70    0.99
  -9   9  -4    9.46    2.71
  -9   9   4    5.78    2.58
   9   9  -4   10.04    1.42
  -9  10  -4   13.41    2.96
  -9  11  -4  181.91   10.88
  -9  11   4  206.45   10.99
  -9  12  -4   91.05    7.39
  -9  12   4   99.70    7.53
  -9  13  -4   59.11    6.91
  -9  13   4   51.44    6.97
  -9  14  -4   10.51    4.37
  -9  14   4    4.94    4.42
  -9  15  -4   48.85    6.06
  -9  15   4   42.54    5.99
  -9  16  -4    6.34    5.49
  -9  16   4    6.58    5.76
  -9  17  -4  100.01   11.58
  -9  17   4  101.75   12.35
  -9  18  -4   -1.92    7.20
  -9  18   4    2.12    7.73
 -10   0   4   39.89    2.82
  10   0   4   36.21    2.96
  10   0  -4   39.89    3.22
 -10   0  -4   38.11    3.02
  10   1   4    4.51    1.40
  10  -1  -4    3.86    1.59
 -10   1  -4    6.77    1.61
 -10   1   4    6.67    1.50
  10   1  -4    2.46    1.42
  10  -2  -4    1.55    1.55
  10   2   4    3.21    1.31
 -10  -2   4    1.70    0.95
 -10   2  -4    0.99    1.46
 -10   2   4    2.23    1.46
 -10  -2  -4    2.33    1.15
  10   2  -4    0.95    1.34
  10  -3  -4  246.82   12.85
  10   3   4  261.87   12.53
 -10   3  -4  261.68   12.83
 -10  -3   4  263.81   12.19
 -10   3   4  259.61   12.77
 -10  -3  -4  242.44   12.25
 -10  -3  -4  269.83   12.17
  10   3  -4  266.96   12.58
  10  -4  -4  194.20    9.95
 -10   4  -4  195.67    9.90
  10   4   4  188.48    9.44
  10   4  -4  193.40    9.47
 -10   4   4  190.51    9.84
  10   5   4    1.29    1.23
 -10   5  -4    1.91    1.82
  10  -5  -4    1.42    1.85
  10   5  -4   -0.11    1.22
 -10   5   4    1.69    1.75
  10  -6  -4   -0.51    1.87
  10   6   4    1.43    1.21
 -10   6  -4   -0.10    1.97
 -10   6   4    2.74    1.93
  10   6  -4    2.21    1.23
  10   7   4   65.28    3.63
  10  -7  -4   55.95    4.69
 -10   7  -4   55.46    4.84
 -10   7   4   60.91    4.80
  10   7  -4   62.43    3.60
 -10   8  -4  776.11   37.16
  10  -8  -4  772.31   37.05
  10   8  -4  792.70   36.37
 -10   8   4  790.81   37.16
  10  -9  -4   39.06    4.38
 -10   9  -4   28.73    3.65
  10   9  -4   34.76    2.35
 -10   9   4   27.08    3.43
  10 -10  -4   45.73    4.80
 -10  10  -4   42.83    5.26
 -10  10   4   43.32    5.21
  10  10  -4   42.76    2.72
 -10  11  -4   80.39    7.02
 -10  11   4   86.96    7.02
 -10  12  -4  222.53   13.05
 -10  12   4  240.64   13.11
 -10  13  -4   22.24    4.67
 -10  13   4   16.24    4.54
 -10  14  -4   31.64    5.24
 -10  14   4   17.43    5.09
 -10  15  -4    3.09    5.03
 -10  15   4    3.92    5.37
 -10  16  -4    1.70    5.78
 -10  16   4    4.60    6.09
 -10  17  -4   22.98    7.30
 -10  17   4   32.49    7.70
 -10  18  -4   33.46    8.45
 -10  18   4   40.17    8.95
 -11   0   4   47.87    3.20
 -11   0  -4   34.59    3.34
  11   0   4   43.12    3.39
  11   0  -4   52.34    3.73
  11   1   4   24.05    2.64
 -11   1  -4   25.99    2.88
  11  -1  -4   20.92    2.48
 -11  -1   4   20.63    2.24
  11   1  -4   21.52    2.88
 -11   1   4   21.38    2.63
 -11  -1  -4   19.87    2.51
  11   2   4  112.70    5.99
 -11  -2   4  105.85    5.59
 -11   2  -4   98.35    6.19
  11  -2  -4  117.04    6.42
 -11   2   4  104.36    6.11
 -11  -2  -4  117.33    5.78
  11   2  -4  114.28    6.10
  11   3   4  693.93   32.70
  11  -3  -4  699.77   33.02
 -11  -3   4  697.48   32.38
 -11   3  -4  723.77   32.98
  11   3  -4  710.75   32.76
 -11   3   4  661.00   32.88
 -11  -3  -4  725.64   32.35
 -11  -3  -4  669.87   32.44
  11  -4  -4   28.26    2.92
  11   4   4   23.17    2.61
 -11   4  -4   23.59    2.76
  11   4  -4   23.11    2.72
 -11   4   4   22.72    2.61
  11  -5  -4   43.35    4.32
 -11   5  -4   55.64    4.33
  11   5   4   49.22    3.44
 -11   5   4   44.64    4.17
  11   5  -4   53.56    3.51
  11  -6  -4    3.86    2.24
 -11   6  -4    4.41    2.20
  11   6   4    6.30    1.50
 -11   6   4    5.69    2.20
  11   6  -4    6.72    1.59
  11  -7  -4  747.86   35.26
  11   7   4  747.91   34.64
 -11   7  -4  721.20   35.28
  11   7  -4  749.29   34.63
 -11   7   4  745.84   35.29
 -11   8  -4    3.90    2.71
  11  -8  -4    2.34    2.52
  11   8  -4    3.25    1.43
 -11   8   4    6.95    2.71
  11  -9  -4  245.80   12.50
 -11   9  -4  234.07   12.69
  11   9  -4  226.45   11.34
 -11   9   4  239.39   12.66
  11 -10  -4    2.44    2.78
 -11  10  -4   -1.71    3.05
 -11  10   4    3.00    3.08
 -11  11  -4 1117.01   53.00
 -11  11   4 1120.91   53.00
 -11  12  -4    5.81    3.97
 -11  12   4    4.52    4.00
 -11  13  -4  232.97   13.56
 -11  13   4  217.11   13.57
 -11  14  -4    1.68    4.90
 -11  14   4    1.98    5.04
 -11  15  -4  125.78   11.51
 -11  15   4  129.29   11.74
 -11  16  -4   -2.32    6.28
 -11  16   4    5.82    6.69
 -11  17  -4   49.13    8.56
 -11  17   4   63.75    8.97
 -12   0  -4  560.94   26.50
  12   0   4  546.80   26.54
  12   0  -4  553.48   26.65
 -12   0   4  578.26   26.41
 -12  -1   4    1.75    1.33
  12  -1  -4    1.24    1.88
  12   1   4    0.75    1.56
 -12   1  -4    1.14    1.75
  12   1  -4    0.83    1.79
 -12  -1  -4    0.39    1.50
 -12   1   4   -0.18    1.58
  12  -2  -4  286.56   14.31
 -12   2  -4  283.83   14.20
  12   2   4  315.53   14.07
  12   2  -4  272.61   14.09
 -12  -2  -4  274.39   14.64
 -12   2   4  285.66   14.12
 -12   3  -4   69.45    4.68
  12  -3  -4   69.69    4.79
  12   3   4   54.33    4.11
 -12  -3   4   59.78    3.38
  12   3  -4   61.89    4.28
 -12  -3  -4   56.84    3.54
 -12   3   4   65.27    4.50
 -12  -3  -4   59.29    3.42
  12   4   4  855.01   41.20
  12  -4  -4  936.57   41.66
 -12   4  -4  831.90   41.52
  12   4  -4  898.74   41.28
 -12   4   4  888.51   41.52
  12  -5  -4   -0.93    2.22
 -12   5  -4    0.90    2.23
  12   5   4    2.84    1.65
 -12   5   4    0.26    2.15
  12   5  -4    1.85    1.74
  12  -6  -4   69.73    5.37
  12   6   4   71.22    4.24
 -12   6  -4   60.79    5.27
  12   6  -4   59.75    4.25
 -12   6   4   63.22    5.14
  12  -7  -4   19.68    3.06
  12   7   4   23.93    2.81
 -12   7  -4   21.22    3.21
  12   7  -4   18.57    2.18
 -12   7   4   17.13    3.05
 -12   8  -4  127.46    7.92
  12  -8  -4  109.25    7.69
 -12   8   4  130.42    7.85
  12   8  -4  120.48    6.51
 -12   9  -4  106.55    7.73
  12  -9  -4  118.24    9.08
 -12   9   4  112.13    7.71
  12   9  -4  108.10    6.02
 -12  10  -4    0.48    3.29
  12 -10  -4    1.10    3.04
  12  10  -4    4.27    1.79
 -12  10   4    0.64    3.45
 -12  11  -4  124.87    9.18
  12  11  -4  127.64    6.61
 -12  11   4  120.19    9.11
 -12  12  -4   23.49    4.74
  12  12  -4   16.97    2.57
 -12  12   4   32.77    5.02
 -12  13  -4   11.38    4.95
 -12  13   4    3.47    4.80
 -12  14  -4   67.09    7.22
 -12  14   4   69.52    9.74
 -12  15  -4    4.77    5.97
 -12  15   4    1.91    6.21
 -12  16  -4   38.25    7.79
 -12  16   4   20.20    7.55
 -12  17  -4   11.22    7.97
 -12  17   4    5.86    8.39
  13   0   4  538.45   25.28
  13   0  -4  566.21   25.45
 -13   0   4  499.73   25.05
 -13   0  -4  516.23   25.17
  13  -1  -4   30.87    3.88
 -13   1  -4   23.76    3.50
 -13  -1   4   26.43    2.80
  13   1   4   32.01    3.40
  13   1  -4   29.01    3.65
 -13   1   4   31.80    3.34
 -13  -1  -4   31.46    3.15
  13  -2  -4   10.16    2.53
  13   2   4    4.68    1.92
 -13   2  -4    3.92    2.18
 -13  -2   4    4.09    1.38
  13   2  -4    5.54    2.15
 -13   2   4    8.12    2.16
 -13  -2  -4    2.95    1.56
  13  -3  -4  105.16    6.53
 -13  -3   4  103.64    5.16
 -13   3  -4   88.45    6.26
  13   3   4   91.30    5.84
 -13   3   4   95.64    6.14
 -13  -3  -4  110.68    5.32
 -13  -3  -4   97.66    5.05
  13   3  -4  104.42    6.08
  13  -4  -4  118.15    7.23
 -13   4  -4  109.45    7.08
  13   4   4  118.39    6.50
 -13   4   4  107.50    6.92
  13   4  -4  120.80    6.68
  13  -5  -4   29.72    3.52
 -13   5  -4   29.71    4.34
  13   5   4   42.30    3.52
  13   5  -4   37.42    3.65
 -13   5   4   31.71    4.28
 -13   6  -4    1.89    2.65
  13  -6  -4    2.09    2.73
  13   6   4    1.54    1.86
  13   6  -4    1.80    1.94
 -13   6   4    0.07    2.54
 -13   7  -4    7.19    3.09
  13  -7  -4    5.48    4.61
  13   7   4    5.43    1.98
  13   7  -4    9.08    2.13
 -13   7   4    9.39    3.09
 -13   8  -4   40.72    5.55
  13  -8  -4   44.66    4.54
  13   8  -4   43.11    3.83
 -13   8   4   38.80    4.47
  13  -9  -4    1.14    3.34
 -13   9  -4   -0.44    3.28
 -13   9   4   -2.21    3.23
  13   9  -4   -0.50    1.99
  13 -10  -4   19.20    3.91
 -13  10  -4   14.95    4.19
 -13  10   4   25.65    4.22
  13  10  -4   21.64    2.55
 -13  11  -4   67.37    7.61
  13  11  -4   50.74    4.31
 -13  11   4   62.11    7.60
 -13  12  -4   37.04    5.51
  13  12  -4   32.59    3.68
 -13  12   4   26.67    5.38
 -13  13  -4   50.26    6.56
 -13  13   4   67.11    9.31
 -13  14  -4   34.00    6.58
 -13  14   4   47.46    6.92
 -13  15  -4    4.45    6.60
 -13  15   4    2.56    6.72
 -13  16  -4   -4.29    7.41
 -13  16   4   -2.93    7.85
  14   0  -4 1127.35   52.61
 -14   0   4 1102.08   52.27
 -14   0  -4 1131.68   52.39
  14   0   4 1123.44   52.50
  14   1   4    1.63    2.07
 -14  -1   4   -0.66    1.63
  14  -1  -4    4.19    2.48
 -14   1  -4    3.86    2.21
 -14   1   4    0.28    1.94
 -14  -1  -4    2.70    1.94
  14   1  -4    3.07    2.40
 -14   2  -4   22.28    2.92
  14  -2  -4   21.11    3.07
  14   2   4   13.08    2.47
 -14  -2   4   20.64    2.53
 -14  -2  -4   14.19    2.12
  14   2  -4   20.33    2.85
 -14   2   4   22.22    2.74
 -14  -3   4    1.94    1.24
  14   3   4    2.19    2.04
  14  -3  -4    1.78    2.68
 -14   3  -4   -0.33    2.41
 -14   3   4    6.24    2.39
 -14  -3  -4    3.71    1.05
  14   3  -4    0.60    2.33
 -14  -3  -4    3.63    1.47
  14   4   4  876.27   42.93
  14  -4  -4  935.67   43.41
 -14   4  -4  929.09   43.34
  14   4  -4  940.88   43.07
 -14   4   4  900.31   43.23
  14  -5  -4   62.24    6.92
  14   5   4   62.81    4.50
 -14   5  -4   55.20    5.45
 -14   5   4   45.86    5.15
  14   5  -4   54.57    4.72
  14  -6  -4  209.80   11.31
  14   6   4  200.35   10.37
 -14   6  -4  191.05   11.22
  14   6  -4  200.23   10.49
 -14   6   4  205.95   11.15
  14  -7  -4   24.05    3.94
 -14   7  -4   36.35    4.33
  14   7   4   25.52    2.88
  14   7  -4   35.02    3.96
 -14   7   4   30.74    4.10
 -14   8  -4   51.74    5.48
  14  -8  -4   46.93    6.26
 -14   8   4   47.15    6.82
  14   8  -4   51.87    4.51
 -14   9  -4   11.22    4.09
  14  -9  -4   14.84    3.86
 -14   9   4   11.52    3.82
  14   9  -4    9.66    2.57
  14 -10  -4   -1.64    3.73
 -14  10  -4    1.63    4.10
  14  10  -4    1.84    2.38
 -14  10   4   -0.55    3.86
 -14  11  -4   20.90    4.97
  14  11  -4   22.44    3.02
 -14  11   4   24.50    4.98
 -14  12  -4   31.73    5.73
 -14  12   4   23.15    5.55
 -14  13  -4   -0.39    5.53
 -14  13   4    0.12    5.59
 -14  14  -4   65.71    8.23
 -14  14   4   69.77    8.34
 -14  15  -4   -0.82    7.05
 -14  15   4   -0.31    7.32
 -15   0   4  203.26   10.41
 -15   0  -4  191.76   10.54
  15   0  -4  212.88   11.08
 -15  -1   4  352.51   16.76
  15  -1  -4  375.94   17.56
 -15   1  -4  344.98   17.17
  15   1   4  360.72   17.22
 -15  -1  -4  337.57   16.88
 -15   1   4  324.54   17.00
  15   1  -4  337.84   17.35
 -15   2  -4   -0.62    2.45
  15  -2  -4    0.55    2.82
  15   2   4    1.10    2.22
 -15  -2   4    1.90    1.65
  15   2  -4   -0.47    2.60
 -15  -2  -4    1.09    1.83
 -15   2   4    2.40    2.40
 -15   3  -4  439.74   22.84
  15   3   4  455.82   22.60
 -15  -3   4  514.35   22.13
  15  -3  -4  507.38   24.07
  15   3  -4  467.81   22.75
 -15  -3  -4  457.49   21.92
 -15   3   4  442.13   22.76
  15   4   4   10.60    2.60
  15  -4  -4   14.22    3.40
 -15   4  -4   12.06    3.20
 -15   4   4   15.64    3.11
  15   4  -4   14.75    2.94
  15  -5  -4   68.29    6.62
  15   5   4   76.57    5.56
 -15   5  -4   71.25    6.49
  15   5  -4   79.86    5.81
 -15   5   4   87.38    6.35
  15   6   4   32.08    3.20
  15  -6  -4   28.63    4.16
 -15   6  -4   25.01    4.09
  15   6  -4   29.33    3.32
 -15   6   4   17.34    3.64
 -15   7  -4  126.45   10.31
  15  -7  -4  127.85    8.85
 -15   7   4  109.45    9.68
  15   7  -4  139.00    7.71
  15  -8  -4   -0.22    3.94
 -15   8  -4    1.66    3.97
  15   8  -4   -1.53    2.70
 -15   8   4   -1.57    3.54
 -15   9  -4  131.86    9.97
  15  -9  -4  147.66    9.64
 -15   9   4  133.68    9.73
  15   9  -4  132.91    8.03
 -15  10  -4    5.03    4.66
  15  10  -4    1.85    2.92
 -15  10   4    5.61    4.50
 -15  11  -4  149.69   11.68
 -15  11   4  157.63   11.56
  15  11  -4  155.61    8.88
 -15  12  -4   -1.59    5.60
 -15  12   4   -0.73    5.46
 -15  13  -4   38.46    7.10
 -15  13   4   33.14    6.85
 -15  14  -4   -2.16    6.89
 -15  14   4    5.38    7.09
 -16   0   4  101.71    6.23
 -16   0  -4   96.33    6.41
  16   0  -4   99.47    7.23
 -16  -1   4  133.81    7.77
 -16   1  -4  141.24    8.48
 -16  -1  -4  148.47    8.02
  16   1  -4  153.93    8.94
 -16   1   4  146.21    8.26
  16   2   4   -0.82    2.53
 -16  -2   4    1.66    1.79
 -16   2  -4   -1.64    2.82
  16  -2  -4    0.93    3.16
  16   2  -4    3.95    2.99
 -16   2   4    2.11    2.74
 -16  -2  -4    1.13    2.04
  16  -3  -4   68.07    6.23
  16   3   4   58.43    5.18
 -16   3  -4   52.37    5.67
 -16   3   4   48.12    5.38
  16   3  -4   55.96    5.60
 -16  -3  -4   52.87    3.37
 -16   4  -4   10.20    3.44
  16   4   4    8.89    2.84
  16  -4  -4   12.71    3.65
  16   4  -4   11.03    3.21
 -16   4   4   17.04    3.36
  16  -5  -4    4.11    3.58
  16   5   4    5.04    2.76
 -16   5  -4    5.24    3.57
  16   5  -4    2.86    2.97
 -16   5   4    1.01    3.12
  16  -6  -4   40.64    4.82
  16   6  -4   35.54    5.13
  16  -7  -4   53.80    7.23
 -16   7  -4   61.11    7.16
 -16   7   4   58.71    6.78
  16   7  -4   59.45    5.68
 -16   8  -4  624.25   30.37
  16  -8  -4  605.81   30.27
 -16   8   4  619.01   30.20
  16   8  -4  608.18   29.39
 -16   9  -4   19.55    5.20
  16  -9  -4   33.45    5.22
 -16   9   4   40.33    5.36
  16   9  -4   27.39    3.83
 -16  10  -4   78.44    9.39
  16  10  -4   92.53    6.91
 -16  10   4   91.05    9.49
 -16  11  -4    4.52    5.52
 -16  11   4    1.03    5.21
 -16  12  -4  200.71   13.88
 -16  12   4  153.07   13.53
 -16  13  -4   60.48    8.30
 -16  13   4   60.64    8.26
 -16  14  -4    2.70   11.96
 -16  14   4    9.24   12.04
 -17   0   4   -0.13    2.45
 -17   0  -4    1.88    2.72
  17   0  -4    1.61    3.56
 -17  -1   4    3.46    2.25
  17  -1  -4    4.18    3.67
 -17   1  -4    3.81    2.99
  17   1  -4    5.29    3.96
 -17   1   4    4.63    2.78
 -17  -1  -4    3.85    2.54
 -17   2  -4    0.69    3.17
  17  -2  -4   -0.88    3.57
 -17  -2   4    2.24    1.99
 -17  -2  -4    0.87    2.27
 -17   2   4    1.20    2.95
  17   2  -4   -2.21    3.33
  17  -3  -4   16.31    4.03
 -17   3  -4   16.06    3.82
 -17  -3   4   24.37    3.50
  17   3  -4   21.04    3.93
 -17   3   4   17.85    3.66
 -17  -3  -4   22.34    2.44
 -17  -3  -4   23.80    3.02
 -17   4  -4   27.00    4.31
  17  -4  -4   30.77    4.46
 -17   4   4   29.08    4.21
  17   4  -4   24.30    3.97
  17  -5  -4   26.31    4.52
  17   5  -4   22.78    3.96
  17  -6  -4   25.76    4.84
 -17   6  -4   21.05    4.53
  17   6  -4   22.59    3.98
 -17   6   4   20.71    4.17
 -17   7  -4   77.97    8.36
  17  -7  -4   82.28    8.59
  17   7  -4   88.88    7.09
 -17   7   4   67.57    7.93
 -17   8  -4   86.07    9.24
  17   8  -4   89.04    7.39
 -17   8   4   94.63    8.83
  17  -9  -4    7.69    5.11
 -17   9  -4   15.81    5.54
 -17   9   4   25.30    5.50
  17   9  -4   13.06    3.98
 -17  10  -4    3.57    5.59
 -17  10   4   -4.55    5.39
 -17  11  -4   31.21    6.83
 -17  11   4   27.19    6.56
 -17  12  -4   10.89    6.61
 -17  12   4   16.47    6.99
 -17  13  -4    2.05    9.36
 -17  13   4    1.99   11.18
 -18   0   4  531.04   25.47
 -18   0  -4  533.62   25.62
  18   0  -4  524.12   26.23
  18  -1  -4    0.53    3.95
 -18  -1   4    1.56    2.44
 -18   1  -4   -3.01    3.08
 -18  -1  -4    4.49    2.78
  18   1  -4    0.34    3.87
 -18   1   4    3.45    2.98
  18  -2  -4  305.70   17.61
 -18   2  -4  340.59   17.25
 -18  -2   4  336.74   16.20
 -18  -2  -4  338.55   16.37
 -18   2   4  353.67   17.08
  18   2  -4  325.54   17.43
 -18  -3   4    2.24    1.91
 -18   3  -4    1.03    3.65
  18  -3  -4    1.53    4.15
  18   3  -4    1.15    3.78
 -18  -3  -4   -1.38    1.98
 -18   3   4   -0.56    3.43
 -18  -3  -4   -0.85    1.57
  18  -4  -4  167.12   10.66
  18   4  -4  135.59   11.30
  18  -5  -4   27.69    5.31
 -18   5  -4   23.75    4.80
  18   5  -4   29.23    4.61
 -18   5   4   30.22    4.88
 -18   6  -4  293.06   16.91
 -18   6   4  317.98   16.77
  18   6  -4  309.98   16.23
  18  -7  -4    7.68    5.31
 -18   7  -4    7.66    4.97
 -18   7   4   10.49    4.91
  18   7  -4    8.85    4.03
  18  -8  -4  114.69   10.31
 -18   8  -4  104.61   10.45
  18   8  -4  118.43    8.67
 -18   8   4  111.51   10.31
  18  -9  -4   15.42    6.02
 -18   9  -4   10.89    5.89
  18   9  -4    9.39    4.53
 -18   9   4   13.32    5.86
 -18  10  -4    6.16    6.42
 -18  10   4   -2.92    6.05
 -18  11  -4    4.36    6.86
 -18  11   4   -1.58    6.66
 -18  12  -4  476.11   30.15
 -18  12   4  551.79   33.11
 -19   0   4   17.40    3.34
 -19   0  -4   13.07    3.58
  19   0  -4   18.41    4.76
 -19   1  -4  224.24   12.48
  19  -1  -4  223.11   13.53
 -19  -1   4  225.17   11.71
 -19   1   4  208.03   12.23
  19   1  -4  221.89   13.42
 -19  -1  -4  244.67   12.00
 -19  -2   4   22.59    2.81
 -19   2  -4   19.04    4.30
  19  -2  -4   17.84    5.00
 -19   2   4   20.40    3.95
 -19  -2  -4   19.13    3.02
 -19  -2  -4   22.00    3.07
  19   2  -4   18.51    4.78
  19  -3  -4   25.20    5.39
 -19  -3   4   35.38    3.75
 -19  -3  -4   40.38    3.60
 -19  -3  -4   27.85    3.14
  19   3  -4   30.52    5.14
  19  -4  -4   -2.54    6.42
 -19   4  -4   -0.35    4.37
 -19   4   4   -3.43    4.07
  19   4  -4    0.48    4.46
 -19   5  -4  334.94   18.01
  19  -5  -4  316.81   18.26
 -19   5   4  336.41   17.76
  19   5  -4  323.52   17.49
  19  -6  -4    3.95    5.74
 -19   6  -4    1.75    5.15
  19   6  -4    8.18    4.46
 -19   6   4    0.05    4.91
 -19   7  -4   67.94    9.57
  19  -7  -4   75.88    9.67
  19   7  -4   59.95    7.94
 -19   7   4   63.08    9.19
 -19   8  -4   17.96    6.28
  19  -8  -4   15.93    6.66
 -19   8   4   13.22    6.00
 -19   9  -4   53.61    7.60
 -19   9   4   48.96    7.24
 -19  10  -4    1.05    7.05
 -19  10   4   -1.79    6.85
  20   0  -4  385.97   20.29
 -20   0  -4  369.35   19.11
 -20   0   4  381.67   18.91
 -20  -1   4   68.49    5.94
 -20   1  -4   66.62    7.25
 -20  -1  -4   72.89    6.38
  20   1  -4   66.10    9.05
 -20   1   4   75.84    6.90
 -20   2  -4    0.16    4.21
 -20  -2   4    1.10    2.63
  20  -2  -4   -2.50    5.25
  20   2  -4    1.47    5.07
 -20   2   4    5.06    3.99
 -20  -2  -4    1.04    2.87
  20  -3  -4   34.66    6.20
 -20   3  -4   38.52    5.28
 -20   3   4   28.14    4.91
  20   3  -4   28.14    5.58
  20  -4  -4   70.35    7.59
 -20   4  -4   59.05    8.46
 -20   4   4   63.99    8.31
  20   4  -4   63.55    6.71
  20  -5  -4   63.45    7.67
 -20   5  -4   66.32    9.26
  20   5  -4   69.77    8.86
 -20   5   4   56.38    6.48
  20  -6  -4   -3.07    6.97
 -20   6  -4    0.71    5.50
  20   6  -4   -0.85    5.13
 -20   6   4    1.22    5.35
  20  -7  -4    8.44    6.43
 -20   7  -4   27.85    6.66
 -20   7   4    8.68    5.93
  20   7  -4   12.77    5.52
  20  -8  -4   74.85    8.43
 -20   8  -4   44.66    7.84
 -20   8   4   54.75    7.57
 -20   9  -4    0.52    7.24
 -20   9   4    8.52    6.83
 -21   0   4  103.72    7.68
 -21   0  -4   93.59    8.15
  21   0  -4   89.03   10.72
 -21   1  -4  287.50   16.34
 -21  -1   4  295.54   15.38
  21  -1  -4  303.18   17.83
  21   1  -4  313.61   17.79
 -21   1   4  300.57   16.07
 -21  -1  -4  311.28   15.60
  21  -2  -4   23.17    6.57
 -21   2  -4   19.16    5.15
 -21   2   4   22.84    4.91
  21   2  -4   15.48   10.13
 -21   3  -4  270.70   16.23
  21  -3  -4  280.96   17.55
 -21   3   4  269.26   16.01
  21   3  -4  323.58   17.48
 -21   4  -4    8.10    5.63
 -21   4   4    6.07    5.37
  21   4  -4    0.60    5.81
  21  -5  -4   15.12    7.17
 -21   5  -4   16.28    5.83
 -21   5   4   16.90    5.88
  21   5  -4   13.58    5.98
 -21   6  -4   -1.23    6.13
  21  -6  -4   -0.05    6.78
  21   6  -4   -3.09    5.94
 -21   6   4    1.90    5.99
 -21   7  -4   26.64    7.22
  21  -7  -4   13.83    7.50
 -21   7   4   17.18    6.76
 -21   8  -4    1.57    7.31
 -21   8   4    4.87    7.16
  22   0  -4  136.13   13.22
  22   1  -4   -3.38    6.67
 -22   2  -4   23.79    5.85
  22  -2  -4   18.48    7.45
 -22   2   4   26.87    5.56
  22   2  -4   25.88    7.10
  22  -3  -4    2.87    7.59
 -22   3  -4   12.14    5.93
  22   3  -4    5.75    6.79
 -22   3   4    4.02    5.45
  22  -4  -4  230.61   16.70
 -22   4  -4  217.28   14.90
  22   4  -4  203.95   15.70
 -22   4   4  250.93   14.76
  22  -5  -4    3.87    7.52
 -22   5  -4    5.69    6.68
 -22   5   4    1.21    6.44
  22   5  -4    1.33    6.96
 -22   6  -4    2.95    6.89
  22  -6  -4   -0.39    8.69
 -22   6   4    9.08    7.20
  23   0  -4   74.89    9.61
  23  -1  -4   35.97    8.79
  23   1  -4   10.53    8.09
  23  -2  -4   -0.37    8.54
 -23   2  -4    9.04    8.91
  23   2  -4   -0.48    7.90
 -23   2   4   -3.77    7.74
   0   0  -5    0.46    3.58
   0   0   5    3.67    4.32
   0  -1  -5    0.33    0.41
   0  -1   5    0.52    0.31
   0   1   5    0.12    0.43
   0   1  -5    0.47    0.33
   0  -2  -5 2175.04   99.70
   0   2   5 2148.20   99.69
   0   3   5    0.83    0.53
   0  -3  -5    0.55    0.57
   0  -4  -5  203.09    9.60
   0   4   5  203.05    9.62
   0   5   5    0.55    0.68
   0  -5  -5    0.97    0.63
   0   6   5   83.76    4.21
   0  -6  -5   78.78    4.04
   0   7   5   -0.28    0.88
   0   8   5  328.45   15.57
   0   9   5    1.38    1.19
   0  11   5   -1.03    1.54
   0  12   5   12.90    2.19
   0  13   5   -2.30    2.02
   0  14   5    1.47    2.44
   0  15  -5    0.47    2.53
   0  15   5   -1.94    2.72
   0  16   5  227.49   12.23
   0  16  -5  216.46   11.98
   0  17  -5    0.14    3.54
   0  17   5   -0.17    3.79
   0  18   5   53.20    5.87
   0  18  -5   57.66    7.52
  -1   0   5    1.05    0.41
  -1   0  -5   -0.45    0.34
   1   0   5    0.70    0.33
   1   0  -5   -0.08    0.46
   1  -1  -5  500.13   22.81
   1   1   5  494.22   22.78
  -1   1  -5  509.08   22.75
  -1  -1   5  464.61   22.74
   1   1  -5  501.71   22.78
  -1  -1  -5  479.85   22.78
  -1   1   5  487.80   22.79
   1   2   5  582.63   25.85
   1  -2  -5  547.58   25.90
  -1  -2  -5  557.31   25.85
  -1   2   5  572.72   25.90
   1   2  -5  528.43   25.80
   1  -3  -5  118.04    5.88
   1   3   5  120.17    5.79
  -1   3   5  121.93    5.89
  -1  -3  -5  124.65    5.79
   1  -4  -5  220.06   10.16
   1   4   5  207.87   10.07
  -1  -4  -5  210.47   10.04
  -1   4   5  217.28   10.17
   1  -5  -5   24.25    1.84
   1   5   5   27.38    1.75
  -1   5   5   28.17    1.93
  -1  -5  -5   27.46    1.57
   1  -6  -5  952.14   43.72
   1   6   5  931.71   43.70
  -1   6   5  946.29   43.80
   1  -7  -5  173.68    8.46
   1   7   5  173.30    8.49
  -1   7   5  182.01    8.63
   1   8   5   95.93    4.83
  -1   8   5   90.34    4.98
   1   9   5  406.30   19.77
  -1   9   5  434.72   20.07
   1  10   5  670.09   31.94
  -1  10   5  697.45   32.08
  -1  11   5   19.53    2.27
   1  12   5    5.39    1.86
  -1  12   5   10.03    2.12
   1  13   5   22.68    2.59
  -1  13   5   19.61    2.78
   1  14   5  288.89   13.77
  -1  14  -5  261.90   13.81
  -1  14   5  272.78   13.95
  -1  15  -5   17.82    3.18
   1  15   5   12.62    2.99
  -1  15   5   16.03    3.31
   1  16   5    5.26    3.24
  -1  16  -5   12.46    3.40
  -1  16   5   14.28    3.71
   1  16  -5    8.56    3.09
   1  17   5   48.32    6.53
  -1  17  -5   47.46    5.13
  -1  17   5   64.65    7.24
   1  17  -5   54.00    6.16
   1  18   5   57.21    7.59
  -1  18  -5   61.87    7.93
  -1  18   5   60.49    6.29
   1  18  -5   50.61    7.18
  -2   0  -5    0.43    0.36
   2   0  -5   -0.05    0.46
   2  -1  -5 1100.55   48.91
   2   1   5 1005.77   48.82
  -2  -1   5 1083.52   48.84
   2   1  -5 1032.27   48.85
  -2  -1  -5 1063.88   48.85
   2   2   5   76.70    3.72
  -2  -2  -5   79.83    3.72
   2   2  -5   76.76    3.70
  -2   2   5   70.67    3.82
   2   3   5 1320.21   59.46
   2  -3  -5 1278.62   59.59
   2   3  -5 1268.42   59.41
  -2   3   5 1268.90   59.58
  -2  -3  -5 1304.33   59.44
   2  -4  -5 1357.42   63.07
   2   4   5 1351.18   62.92
  -2  -4  -5 1386.37   62.87
  -2   4   5 1357.01   63.07
   2   5   5 1406.10   64.25
   2  -5  -5 1395.73   64.39
  -2   5   5 1371.95   64.41
   2  -6  -5  216.64   10.06
   2   6   5  205.89    9.67
  -2   6   5  190.29    9.87
   2   7   5  247.37   11.74
  -2   7   5  249.45   11.97
   2   8   5   18.96    1.75
  -2   8   5   20.24    2.23
   2   9   5  285.57   13.27
  -2   9   5  272.80   13.52
   2  10   5  178.03    8.67
  -2  10   5  174.70    8.99
   2  11   5  136.20    7.57
  -2  11   5  165.42    8.04
  -2  12   5   58.70    4.59
  -2  13  -5  292.30   14.73
   2  13   5  297.54   14.46
  -2  13   5  300.08   14.85
   2  14   5  403.66   19.74
  -2  14  -5  421.75   20.07
  -2  14   5  405.12   20.13
  -2  15  -5   99.52    6.53
   2  15   5   73.48    5.92
  -2  15   5   74.97    6.71
  -2  16  -5    5.78    3.45
   2  16   5    3.81    3.08
  -2  16   5    3.99    3.67
   2  16  -5    4.63    2.85
  -2  17  -5  349.52   18.47
   2  17   5  349.89   17.99
  -2  17   5  360.07   18.65
   2  17  -5  360.70   17.87
  -2  18  -5   38.77    5.55
  -2  18   5   28.31    5.67
  -2  19  -5   -0.47    5.78
  -2  19   5   -1.76    6.24
   3   0  -5    1.16    0.59
  -3   0   5    0.18    0.47
  -3   0  -5   -0.06    0.35
   3  -1  -5  323.47   15.67
  -3  -1   5  325.15   15.57
   3   1   5  347.19   15.56
   3   1  -5  353.69   15.61
  -3   1   5  321.72   15.64
  -3  -1  -5  333.88   15.56
   3  -2  -5  657.01   29.90
   3   2   5  634.10   29.75
  -3  -2   5  639.00   29.71
  -3  -2  -5  668.01   29.75
   3   2  -5  614.57   29.75
   3  -3  -5  240.66   10.80
   3   3   5  217.20   10.38
  -3  -3  -5  219.98   10.34
   3   3  -5  217.20   10.35
  -3   3   5  214.27   10.57
   3   4   5   88.21    4.20
   3  -4  -5   85.41    4.51
  -3   4   5   85.74    4.51
   3   5   5  367.29   17.09
   3  -5  -5  372.74   17.36
  -3   5   5  361.81   17.36
   3   6   5  913.01   42.41
   3  -6  -5  936.64   42.65
  -3   6   5  901.28   42.87
   3  -7  -5   82.62    4.35
   3   7   5   78.83    4.00
  -3   7   5   76.52    4.46
   3   8   5   11.68    1.47
   3  -8  -5   14.80    1.97
   3   9   5   43.95    2.68
  -3   9   5   42.17    3.37
   3  10   5   57.95    3.32
  -3  10   5   51.61    4.01
   3  11   5  201.05    9.72
  -3  11   5  196.15   10.25
  -3  12  -5   47.29    4.17
   3  12   5   43.01    3.36
  -3  12   5   44.57    4.25
  -3  13  -5   55.34    5.08
  -3  13   5   70.98    5.36
  -3  14  -5    5.06    2.72
   3  14   5    3.76    2.18
  -3  14   5    3.41    2.91
   3  15   5  179.35    9.81
  -3  15  -5  179.29   10.55
  -3  15   5  195.72   10.78
  -3  16  -5    3.62    3.59
   3  16   5    1.31    2.87
  -3  16   5    1.10    3.87
   3  17   5   26.12    3.98
  -3  17  -5   33.65    5.03
   3  17  -5   23.13    3.70
  -3  17   5   31.12    5.10
  -3  19  -5    9.98    6.07
  -3  19   5   11.83    6.37
   4   0  -5    0.54    0.64
  -4   0   5   -0.39    0.50
  -4  -1   5   10.33    0.96
   4  -1  -5    7.24    0.95
  -4   1   5    5.97    0.87
  -4  -1  -5    8.63    0.80
   4   2   5   55.32    2.59
  -4  -2   5   47.82    2.58
   4  -2  -5   49.07    2.90
   4   2  -5   48.97    2.64
  -4  -2  -5   52.22    2.63
   4  -3  -5  946.33   41.94
   4   3   5  882.82   41.69
  -4  -3  -5  888.18   41.65
   4   3  -5  848.03   41.69
  -4  -3  -5  946.22   41.65
  -4   3   5  899.27   41.90
   4   4   5  220.64   10.21
   4  -4  -5  219.68   10.54
   4   4  -5  217.58   10.18
  -4   4   5  213.38   10.52
   4   5   5    4.61    0.62
   4  -5  -5    3.69    1.13
  -4   5   5    4.76    1.64
   4  -6  -5  212.58   10.60
   4   6   5  222.81   10.23
  -4   6   5  217.83   10.66
   4  -7  -5  172.98    8.84
   4   7   5  180.85    8.46
  -4   7   5  181.78    8.96
   4   8   5   70.25    3.64
   4  -8  -5   68.42    4.16
  -4   8   5   72.63    4.39
   4  -9  -5   96.94    5.28
   4   9   5   96.18    4.84
  -4   9   5   94.90    5.58
  -4  10  -5  624.84   28.98
   4  10   5  599.66   28.52
  -4  10   5  614.11   29.03
  -4  11  -5    4.44    1.99
   4  11   5    1.34    1.27
  -4  11   5    0.26    2.05
   4  12   5   86.23    4.72
  -4  12  -5   77.57    5.62
  -4  12   5   81.87    5.77
  -4  13  -5   45.31    4.68
  -4  13   5   40.74    4.88
  -4  14  -5   90.56    6.87
  -4  14   5  105.39    7.21
   4  15   5   61.18    4.94
  -4  15  -5   67.57    6.42
  -4  15   5   60.39    6.76
   4  16   5    2.31    2.81
  -4  16  -5    3.35    3.79
  -4  16   5    1.72    4.04
  -4  17  -5    2.99    4.57
   4  17   5    1.39    4.06
  -4  17   5    1.08    4.67
  -4  18  -5   13.23    5.64
  -4  18   5   20.94    6.08
  -4  19  -5    0.79    6.38
  -4  19   5   16.64    6.91
  -5   0  -5    1.55    0.70
  -5   0   5    2.18    0.67
   5  -1  -5 1009.49   44.79
  -5  -1   5  935.15   44.61
   5   1  -5  952.72   44.68
  -5  -1  -5  973.92   44.57
  -5  -1  -5  949.97   44.66
  -5   1   5  965.19   44.73
  -5  -2   5 2256.46  102.30
   5  -2  -5 2202.25  102.53
  -5  -2  -5 2180.90  102.33
   5   2  -5 2227.89  102.36
  -5   2   5 2232.93  102.50
  -5  -2  -5 2208.58  102.30
  -5  -3   5   64.56    3.17
   5  -3  -5   63.36    3.73
   5   3   5   68.89    3.30
   5   3  -5   66.64    3.36
  -5  -3  -5   69.15    3.25
  -5  -3  -5   64.06    3.28
   5  -4  -5    0.45    1.04
  -5   4   5   -1.42    0.91
   5   4  -5    2.28    0.63
   5  -5  -5   32.34    2.47
   5   5   5   27.72    1.68
  -5   5   5   25.22    2.38
   5   5  -5   27.99    1.59
   5  -6  -5  815.01   38.52
   5   6   5  839.84   38.13
  -5   6   5  818.99   38.56
   5   7   5   71.76    3.70
   5  -7  -5   78.18    4.41
  -5   7  -5   70.27    4.40
  -5   7   5   79.45    4.52
   5  -8  -5   56.67    3.66
  -5   8  -5   51.09    3.68
   5   8   5   54.37    2.84
  -5   8   5   48.27    3.78
   5   9   5  435.56   20.98
   5  -9  -5  430.92   21.38
  -5   9  -5  475.53   21.58
  -5   9   5  461.82   21.61
   5  10   5  219.11   10.59
  -5  10  -5  224.61   11.31
  -5  10   5  224.57   11.38
   5  11   5    1.89    1.22
  -5  11  -5    2.75    2.10
  -5  11   5    1.77    2.23
   5  12   5   17.64    2.38
  -5  12  -5   21.88    2.90
  -5  12   5   15.12    2.97
   5  13   5    4.63    1.70
  -5  13  -5    2.80    2.63
  -5  13   5    5.38    2.96
  -5  14  -5  321.83   16.32
   5  14   5  318.24   15.28
  -5  14   5  310.35   16.39
  -5  15  -5  127.95    8.89
   5  15   5  133.06    7.70
  -5  15   5  131.21    9.28
  -5  16  -5   55.96    7.60
   5  16   5   74.53    5.52
  -5  16   5   72.00    8.12
  -5  17  -5   73.03    8.93
  -5  17   5   81.29    9.40
  -5  18  -5  128.97   11.77
  -5  18   5  152.44   12.33
  -5  19  -5   50.42    7.69
  -5  19   5   40.80    7.84
  -6   0  -5    0.19    0.83
   6   0  -5   -0.42    0.82
  -6   0   5   -1.72    0.66
  -6   1  -5   20.79    1.80
  -6  -1   5   18.84    1.48
   6  -1  -5   18.96    1.90
  -6  -1  -5   20.39    1.65
  -6   1   5   19.79    1.74
   6   1  -5   19.05    1.67
   6  -2  -5   75.58    4.48
  -6   2  -5   89.52    4.48
  -6  -2   5   84.93    4.10
  -6  -2  -5   86.24    4.06
  -6  -2  -5   78.99    4.19
   6   2  -5   78.72    4.22
  -6   2   5   86.20    4.46
  -6  -3   5  570.68   27.86
  -6   3  -5  611.36   28.24
   6  -3  -5  649.85   28.32
  -6  -3  -5  601.50   27.93
  -6  -3  -5  583.14   27.90
  -6   3   5  616.75   28.25
   6   3  -5  587.33   28.00
   6  -4  -5  598.22   28.39
   6   4   5  610.01   28.00
  -6   4  -5  601.22   28.34
   6   4  -5  619.26   28.05
  -6   4   5  591.60   28.36
   6  -5  -5  941.32   42.06
   6   5   5  872.12   41.63
  -6   5  -5  944.94   42.03
   6   5  -5  870.96   41.63
  -6   5   5  872.84   42.02
  -6   6  -5   53.59    3.34
   6   6   5   44.73    2.48
   6  -6  -5   41.10    3.31
  -6   6   5   49.62    3.39
   6   6  -5   44.61    2.43
   6   7   5  695.91   31.57
   6  -7  -5  680.58   32.06
  -6   7  -5  690.41   32.10
   6   7  -5  679.90   31.51
  -6   7   5  662.10   32.11
   6   8   5   43.33    2.42
   6  -8  -5   39.53    3.45
  -6   8  -5   44.78    3.60
  -6   8   5   49.66    3.68
  -6   9  -5 2003.59   90.35
   6  -9  -5 1897.59   90.20
   6   9   5 1978.77   89.75
  -6   9   5 1901.45   90.35
  -6  10  -5   11.03    2.23
   6  10   5    7.58    1.11
  -6  10   5    3.40    2.17
   6  11   5   19.52    1.98
  -6  11  -5   17.58    2.76
  -6  11   5   15.69    2.89
   6  12   5  151.09    7.33
  -6  12  -5  148.61    8.61
  -6  12   5  140.86    8.69
  -6  13  -5  114.35    7.73
   6  13   5  121.98    6.13
  -6  13   5  108.07    7.83
  -6  14  -5  213.16   12.12
   6  14   5  211.82   10.76
  -6  14   5  231.50   12.41
   6  15   5   93.14    6.02
  -6  15  -5  110.21    8.31
  -6  15   5  110.40    8.66
   6  16   5    6.15    2.69
  -6  16  -5    5.41    5.45
  -6  16   5    7.54    4.93
  -6  17  -5   63.28    9.30
  -6  17   5   82.58    9.86
  -6  18  -5    0.62    5.99
  -6  18   5    2.82    6.25
  -6  19  -5   86.48   12.67
  -6  19   5  100.69   10.05
   7   0  -5   -0.27    0.99
  -7   0   5    0.37    0.81
  -7   0  -5   -0.51    0.87
   7  -1  -5  370.63   17.65
  -7  -1   5  356.32   17.41
  -7   1  -5  381.19   17.78
   7   1  -5  356.96   17.53
  -7   1   5  385.23   17.75
  -7  -1  -5  380.41   17.51
  -7  -2   5  346.94   16.60
   7  -2  -5  365.44   16.97
  -7   2  -5  358.17   16.90
  -7  -2  -5  377.27   16.57
   7   2  -5  346.16   16.74
  -7   2   5  325.83   16.85
  -7  -2  -5  367.85   16.70
   7  -3  -5  595.32   26.49
  -7  -3   5  529.10   26.01
  -7   3  -5  571.54   26.42
  -7  -3  -5  548.56   26.03
  -7   3   5  570.22   26.41
  -7  -3  -5  556.26   26.07
  -7   4  -5  360.37   17.46
   7  -4  -5  366.48   17.51
  -7   4   5  372.32   17.49
   7   4  -5  363.42   17.12
  -7   5  -5   15.76    1.92
   7  -5  -5   12.91    1.80
   7   5   5   12.70    1.24
  -7   5   5   13.38    1.82
   7   5  -5   18.33    1.44
  -7   6  -5   10.14    1.78
   7  -6  -5   11.65    1.79
   7   6   5    8.12    1.18
  -7   6   5   12.83    1.81
   7   6  -5    9.95    1.28
  -7   7  -5  385.21   17.51
   7   7   5  365.81   16.85
   7  -7  -5  362.36   17.44
  -7   7   5  341.09   17.47
   7   7  -5  351.72   16.83
  -7   8  -5    2.58    1.68
   7  -8  -5    3.40    1.74
   7   8   5    1.94    0.77
  -7   8   5    4.54    1.89
   7   8  -5    1.93    0.62
   7  -9  -5   53.51    4.35
  -7   9  -5   49.32    4.38
   7   9   5   60.83    3.07
  -7   9   5   63.99    4.60
  -7  10  -5   27.73    3.83
   7 -10  -5   28.64    3.49
  -7  10   5   30.56    4.06
  -7  11  -5   13.37    2.89
  -7  11   5   16.99    3.05
  -7  12  -5   52.32    5.50
   7  12   5   60.26    3.47
  -7  12   5   62.14    5.77
   7  13   5    1.16    1.45
  -7  13  -5   -3.67    2.95
  -7  13   5   -3.34    3.22
   7  14   5  104.36    5.93
  -7  14  -5  112.77    8.36
  -7  14   5  118.50    8.59
   7  15   5  169.94    8.73
  -7  16  -5   16.35    5.12
  -7  16   5   12.52    5.18
  -7  17  -5   44.03    6.56
  -7  17   5   52.65    6.93
  -7  18  -5   42.77    7.32
  -7  18   5   48.22    7.76
  -8   0   5   -0.71    0.90
  -8   0  -5    1.25    1.15
   8   0  -5    1.49    1.15
  -8   1  -5  651.50   31.20
   8  -1  -5  654.73   31.27
  -8  -1   5  696.15   31.04
  -8  -1  -5  678.79   31.12
  -8   1   5  665.65   31.18
   8   1  -5  652.88   31.17
   8  -2  -5  227.72   10.73
  -8   2  -5  212.46   10.61
  -8  -2   5  215.63   10.27
  -8  -2  -5  228.88   10.21
  -8  -2  -5  219.61   10.39
  -8   2   5  206.96   10.58
   8   2  -5  204.07   10.45
  -8   3  -5  104.54    5.92
   8  -3  -5   99.04    5.96
  -8  -3   5  105.97    5.36
  -8  -3  -5  116.28    5.38
  -8   3   5  123.00    5.97
   8   3  -5  114.06    5.64
  -8  -3  -5  110.25    5.44
  -8   4  -5  125.13    6.70
   8  -4  -5  120.73    6.73
  -8   4   5  122.38    6.67
   8   4  -5  132.74    6.25
   8  -5  -5  255.90   13.37
  -8   5  -5  268.91   13.36
  -8   5   5  272.81   13.37
   8   5  -5  289.98   12.96
   8  -6  -5   12.19    2.04
  -8   6  -5   14.35    2.00
   8   6  -5   15.34    1.55
  -8   6   5   15.90    2.21
   8  -7  -5    9.84    2.05
  -8   7  -5    8.76    2.07
   8   7   5    8.46    0.95
   8   7  -5    8.03    1.05
  -8   7   5    6.64    2.06
   8   8   5    3.99    0.92
  -8   8  -5    6.94    2.18
   8  -8  -5    5.85    2.04
   8   8  -5    4.06    0.94
  -8   8   5    6.00    2.11
   8   9   5  117.81    5.59
   8  -9  -5  110.33    6.73
  -8   9  -5  114.83    6.88
  -8   9   5  106.90    6.85
   8   9  -5  115.38    5.54
   8  10   5   90.77    4.41
  -8  10  -5   90.81    6.12
   8 -10  -5   86.33    5.68
  -8  10   5   76.59    6.02
  -8  11  -5  218.38   12.00
  -8  11   5  229.63   12.04
  -8  12  -5   -0.68    2.86
  -8  12   5   -0.34    3.04
  -8  13  -5  180.77   11.14
  -8  13   5  195.77   11.29
   8  14   5   14.55    1.86
  -8  14  -5   17.14    5.65
  -8  14   5    5.52    6.97
  -8  15  -5  121.23    9.89
   8  15   5  122.19    6.72
  -8  15   5  142.00   10.23
  -8  16  -5    0.92    5.07
  -8  16   5    0.90    5.36
  -8  17  -5   52.57    7.22
  -8  17   5   53.38    7.47
  -8  18  -5   37.74    7.46
  -8  18   5   35.78    8.08
  -9   0   5   -0.94    1.00
  -9   0  -5   -0.73    1.12
   9   0  -5   -0.70    1.24
  -9  -1   5  603.26   27.39
  -9   1  -5  596.26   27.61
   9  -1  -5  582.83   27.66
  -9   1   5  579.19   27.54
   9   1  -5  579.81   27.56
  -9  -1  -5  577.37   27.47
  -9   2  -5  778.31   36.29
   9  -2  -5  820.84   36.39
  -9  -2   5  744.16   35.94
   9   2  -5  763.03   36.15
  -9  -2  -5  770.96   36.05
  -9   2   5  753.07   36.24
  -9  -2  -5  791.98   35.99
  -9  -3   5  123.70    5.82
   9  -3  -5  113.51    6.52
  -9   3  -5  137.51    6.56
  -9  -3  -5  120.14    5.80
  -9   3   5  111.11    6.40
  -9  -3  -5  115.09    5.91
   9   3  -5  118.23    6.16
   9  -4  -5  194.48    9.61
  -9   4  -5  191.22    9.53
   9   4  -5  177.56    9.09
  -9   4   5  184.00    9.47
  -9   5  -5   64.88    4.36
   9  -5  -5   66.70    4.51
  -9   5   5   64.19    4.35
   9   5  -5   63.44    3.65
   9  -6  -5 1633.92   75.52
  -9   6  -5 1706.16   75.55
   9   6  -5 1562.73   75.05
  -9   6   5 1588.60   75.50
  -9   7  -5    9.26    2.06
   9  -7  -5    1.52    1.96
   9   7  -5    7.15    1.16
  -9   7   5    7.29    2.24
  -9   8  -5   11.88    2.55
   9  -8  -5    5.48    2.18
   9   8  -5    5.88    1.12
  -9   8   5    2.16    2.24
   9  -9  -5  469.23   22.03
  -9   9  -5  490.18   22.20
   9   9   5  439.90   21.15
   9   9  -5  441.74   21.17
  -9   9   5  433.37   22.11
   9  10   5  771.55   36.18
   9 -10  -5  773.85   36.92
  -9  10  -5  812.52   37.20
  -9  10   5  814.84   37.21
   9  10  -5  734.00   36.16
  -9  11  -5    7.36    3.16
   9  11   5    8.57    1.31
  -9  11   5   10.05    3.19
  -9  12  -5  181.17   10.29
  -9  12   5  156.31   10.23
  -9  13  -5    5.33    3.86
  -9  13   5    2.97    4.17
  -9  14  -5   30.65    5.04
  -9  14   5   39.57    5.34
  -9  15  -5   94.35    9.43
  -9  15   5   76.49    9.47
  -9  16  -5   30.13    6.26
  -9  16   5   38.87    6.53
  -9  17  -5   65.11    7.80
  -9  17   5   44.55    7.60
  -9  18  -5   54.40    8.31
  -9  18   5   42.02    8.82
  10   0  -5   -0.33    1.42
 -10   0   5    0.43    1.15
 -10   0  -5    0.47    1.35
 -10  -1   5 2006.41   94.62
 -10   1  -5 2117.87   94.84
  10  -1  -5 2000.80   94.89
  10   1  -5 2057.76   94.82
 -10  -1  -5 2041.66   94.71
 -10   1   5 2054.54   94.77
  10  -2  -5   23.33    3.00
 -10  -2   5   26.69    2.09
 -10   2  -5   27.15    2.96
 -10  -2  -5   28.14    2.42
 -10  -2  -5   30.29    1.87
 -10   2   5   31.74    2.85
  10   2  -5   27.44    2.76
 -10   3  -5  139.11    7.14
  10  -3  -5  128.30    7.19
 -10  -3   5  135.10    6.38
 -10  -3  -5  132.09    6.48
 -10  -3  -5  136.85    6.33
 -10   3   5  121.19    6.99
  10   3  -5  121.23    6.76
  10  -4  -5    4.81    1.86
 -10   4  -5    3.20    1.85
 -10   4   5    5.04    1.70
  10   4  -5    4.10    1.40
 -10   5  -5  145.72    7.70
  10  -5  -5  130.36    7.68
  10   5  -5  144.54    7.06
 -10   5   5  134.31    7.59
  10  -6  -5   16.68    2.64
 -10   6  -5   16.92    2.52
 -10   6   5   23.40    2.76
  10   6  -5   22.36    2.22
  10  -7  -5   40.35    4.08
 -10   7  -5   35.09    4.06
  10   7  -5   35.66    2.66
 -10   7   5   36.51    4.01
 -10   8  -5   69.03    5.57
  10  -8  -5   82.73    5.55
  10   8  -5   75.76    4.15
 -10   8   5   72.91    5.55
  10  -9  -5   13.32    2.89
 -10   9  -5   11.75    2.81
 -10   9   5    9.51    2.90
  10   9  -5   14.78    2.19
 -10  10  -5   49.93    5.69
  10  10   5   63.88    3.38
  10 -10  -5   58.33    5.31
 -10  10   5   71.38    5.96
  10  10  -5   59.74    3.53
  10  11   5  184.78    8.68
 -10  11  -5  191.81   10.76
 -10  11   5  161.19   10.59
  10  11  -5  181.73    8.73
 -10  12  -5    4.24    3.66
  10  12   5    5.42    1.33
 -10  12   5    4.60    3.80
 -10  13  -5  100.14    8.62
 -10  13   5   96.79    8.72
 -10  14  -5    9.09    4.75
 -10  14   5    4.87    4.73
 -10  15  -5   34.38    6.00
 -10  15   5   33.20    6.25
 -10  16  -5   71.08   10.31
 -10  16   5   79.66   11.01
 -10  17  -5  303.14   19.00
 -10  17   5  309.76   20.09
 -11   0  -5    0.90    1.56
  11   0  -5    1.47    1.72
 -11   0   5   -1.15    1.28
 -11   1  -5   16.49    2.07
 -11  -1   5   12.69    1.61
 -11   1   5   18.70    2.06
  11   1  -5   17.65    2.14
 -11  -1  -5   17.62    1.97
 -11  -2   5  307.25   15.39
  11  -2  -5  337.58   16.01
 -11   2  -5  314.67   15.86
 -11   2   5  335.86   15.82
  11   2  -5  339.20   15.79
 -11  -2  -5  320.95   15.64
  11  -3  -5    6.01    2.08
 -11   3  -5    1.45    1.81
 -11  -3   5    2.84    0.97
 -11  -3  -5    1.56    1.15
 -11   3   5    1.32    1.66
  11   3  -5    1.44    1.56
 -11  -3  -5    2.73    0.86
 -11   4  -5  252.74   12.49
  11  -4  -5  237.00   12.50
 -11   4   5  243.08   12.38
  11   4  -5  252.03   12.08
  11  -5  -5  338.27   15.76
 -11   5  -5  291.48   15.60
 -11   5   5  323.54   15.61
  11   5  -5  309.20   15.15
  11  -6  -5  366.31   18.55
 -11   6  -5  368.87   18.54
 -11   6   5  377.07   18.52
  11   6  -5  397.04   17.98
 -11   7  -5   21.02    3.07
  11  -7  -5   24.16    3.13
 -11   7   5   21.33    3.04
  11   7  -5   20.22    2.55
  11  -8  -5  197.75    9.99
 -11   8  -5  157.95    9.89
 -11   8   5  179.13    9.93
  11   8  -5  174.73    8.77
 -11   9  -5  336.41   17.57
  11  -9  -5  352.23   17.48
  11   9  -5  351.25   16.46
 -11   9   5  348.30   17.57
 -11  10  -5   31.85    4.06
  11 -10  -5   32.06    3.73
  11  10  -5   23.77    2.60
 -11  10   5   24.20    3.81
 -11  11  -5   35.22    4.69
  11  11  -5   38.10    3.59
 -11  11   5   40.34    4.97
 -11  12  -5   71.18    7.64
 -11  12   5   69.22    7.54
 -11  13  -5   16.16    4.82
 -11  13   5   19.30    4.90
 -11  14  -5   20.68    5.53
 -11  14   5   35.24    5.86
 -11  15  -5  218.69   15.07
 -11  15   5  254.35   15.54
 -11  16  -5   46.33    7.54
 -11  16   5   51.12    7.89
 -11  17  -5    9.03    7.58
 -11  17   5    3.54    7.94
 -12   0  -5   -0.01    1.65
  12   0  -5    1.21    1.91
 -12   0   5    1.05    1.48
 -12   1  -5  235.22   11.60
 -12  -1   5  225.24   11.21
  12  -1  -5  228.67   11.73
  12   1  -5  223.93   11.62
 -12  -1  -5  234.68   11.39
 -12   1   5  233.61   11.46
 -12   2  -5  225.32   11.47
 -12  -2   5  226.19   10.89
  12  -2  -5  233.85   11.64
  12   2  -5  225.90   11.37
 -12  -2  -5  215.34   11.02
 -12   2   5  227.34   11.36
  12  -3  -5  352.09   17.66
 -12  -3   5  348.80   16.86
 -12   3  -5  360.56   17.59
  12   3  -5  387.60   17.41
 -12  -3  -5  342.02   16.95
 -12   3   5  357.61   17.49
 -12  -3  -5  366.25   17.03
  12  -4  -5   62.84    4.92
 -12   4  -5   49.97    4.66
 -12  -4  -5   57.82    3.09
  12   4  -5   64.36    4.22
 -12   4   5   55.94    4.51
  12  -5  -5   26.90    3.22
 -12   5  -5   27.94    4.01
  12   5  -5   32.30    3.22
 -12   5   5   25.42    3.09
 -12   6  -5   26.53    3.18
  12  -6  -5   33.40    4.32
  12   6  -5   22.77    2.95
 -12   6   5   20.41    2.94
 -12   7  -5  335.99   17.29
  12  -7  -5  338.03   17.28
 -12   7   5  343.29   17.26
  12   7  -5  357.41   16.52
  12  -8  -5    7.08    3.00
 -12   8  -5   10.34    3.05
 -12   8   5    7.72    2.91
  12   8  -5    6.07    1.90
 -12   9  -5  527.67   26.74
  12   9  -5  557.93   25.76
 -12   9   5  556.30   26.77
 -12  10  -5  151.75    9.68
  12 -10  -5  132.36    8.85
 -12  10   5  147.37    9.93
  12  10  -5  140.33    7.40
 -12  11  -5    9.23    4.04
 -12  11   5    5.18    3.97
  12  11  -5    8.65    1.95
 -12  12  -5   21.33    4.64
  12  12  -5   18.78    2.28
 -12  12   5   28.34    4.94
 -12  13  -5  161.64   11.69
 -12  13   5  169.14   11.88
 -12  14  -5    1.97    5.40
 -12  14   5    4.30    5.40
 -12  15  -5   18.36    6.39
 -12  15   5    8.84    6.53
 -12  16  -5   53.40    8.25
 -12  16   5   74.97    9.01
 -12  17  -5    0.35    7.92
 -12  17   5   -6.30    8.35
 -13   0  -5   -0.63    1.84
 -13   0   5   -0.29    1.62
  13   0  -5    0.49    2.07
  13  -1  -5  150.85    8.75
 -13  -1   5  158.79    8.06
 -13   1  -5  162.41    8.56
 -13   1   5  160.49    8.37
 -13  -1  -5  157.19    8.28
  13   1  -5  159.21    8.66
 -13  -2   5 1075.20   49.07
  13  -2  -5 1074.74   49.67
 -13   2  -5 1051.26   49.53
 -13   2   5 1017.01   49.42
  13   2  -5 1084.10   49.50
 -13  -2  -5 1036.01   49.17
  13  -3  -5    0.01    2.41
 -13   3  -5   -1.16    2.14
 -13  -3   5   -0.82    1.12
 -13  -3  -5    1.24    1.36
 -13   3   5   -0.43    2.07
  13   3  -5   -2.24    1.98
 -13  -3  -5    0.34    0.96
  13  -4  -5  198.03   11.14
 -13   4  -5  213.95   11.05
  13   4  -5  202.56   10.64
 -13   4   5  206.30   10.91
 -13  -4  -5  215.04    9.84
  13  -5  -5   19.28    3.28
 -13   5  -5   29.95    3.36
 -13   5   5   11.71    2.75
  13   5  -5   18.72    2.53
  13  -6  -5  187.09   10.57
 -13   6  -5  180.73   10.48
 -13   6   5  203.72   10.47
  13   6  -5  185.90    9.76
 -13   7  -5    0.48    2.96
 -13   7   5    0.58    2.83
  13   7  -5    1.21    2.06
  13  -8  -5    0.14    3.18
 -13   8  -5    2.88    3.11
  13   8  -5    3.65    2.07
 -13   8   5    1.85    3.08
 -13   9  -5  102.86    8.62
  13  -9  -5  102.45    7.81
  13   9  -5   98.75    6.06
 -13   9   5  113.81    8.42
 -13  10  -5  367.66   19.97
  13 -10  -5  398.55   19.71
  13  10  -5  401.10   18.60
 -13  10   5  382.66   19.96
 -13  11  -5    4.29    4.16
 -13  11   5    2.57    4.23
  13  11  -5    2.27    2.23
 -13  12  -5   22.57    5.27
 -13  12   5   20.66    5.12
  13  12  -5   24.73    2.79
 -13  13  -5    1.16    5.15
 -13  13   5    2.17    5.27
 -13  14  -5  422.62   23.14
 -13  14   5  429.40   23.40
 -13  15  -5   43.34    7.59
 -13  15   5   31.51    7.49
 -13  16  -5   17.11    8.01
 -13  16   5   33.17    8.45
 -14   0   5    0.73    1.77
 -14   0  -5    2.94    2.08
  14   0  -5    1.46    2.50
 -14  -1   5   16.10    2.19
 -14   1  -5   26.30    2.94
  14  -1  -5   19.43    3.08
 -14  -1  -5   21.31    2.56
 -14   1   5   24.36    3.37
  14   1  -5   27.66    3.17
  14  -2  -5  177.67    9.35
 -14   2  -5  168.12    9.08
 -14  -2   5  160.35    8.19
 -14  -2  -5  155.50    8.37
 -14   2   5  162.73    8.87
  14   2  -5  153.26    8.97
  14  -3  -5  151.89    8.48
 -14   3  -5  122.83    8.13
 -14  -3   5  145.43    6.97
  14   3  -5  131.68    7.94
 -14  -3  -5  127.83    7.12
 -14   3   5  152.43    8.06
 -14  -3  -5  141.72    6.85
  14  -4  -5  444.17   20.47
 -14   4  -5  396.42   20.25
  14   4  -5  423.69   19.99
 -14  -4  -5  405.78   19.17
 -14   4   5  411.48   20.14
 -14  -4  -5  388.63   19.16
 -14   5  -5  184.60   10.07
  14   5  -5  177.23    9.45
 -14   5   5  166.61    9.84
  14  -6  -5  199.63   10.49
 -14   6  -5  171.41   10.27
 -14   6   5  171.03   10.14
  14   6  -5  174.36    9.51
  14  -7  -5  380.09   19.85
 -14   7  -5  399.67   19.95
 -14   7   5  395.41   19.80
  14   7  -5  403.00   19.12
  14  -8  -5    4.54    3.62
  14   8  -5    9.00    2.57
  14  -9  -5  543.81   28.10
 -14   9  -5  589.17   28.33
 -14   9   5  555.45   28.15
  14   9  -5  603.05   27.24
  14 -10  -5  102.41    8.32
 -14  10  -5  103.33    8.81
  14  10  -5   92.43    6.38
 -14  10   5  119.17    8.67
 -14  11  -5   18.51    5.11
 -14  11   5   14.09    4.87
  14  11  -5   14.38    2.94
 -14  12  -5    2.33    5.30
 -14  12   5    0.36    4.85
 -14  13  -5   85.48   10.51
 -14  13   5   79.43   10.56
 -14  14  -5    0.15    6.31
 -14  14   5   -3.78    6.40
 -14  15  -5   -1.71    7.12
 -14  15   5    1.86    7.45
 -15   0  -5    2.27    2.41
  15   0  -5   -0.04    2.70
 -15   0   5    0.18    1.97
 -15  -1   5  211.39   10.48
 -15   1  -5  206.92   11.02
  15  -1  -5  217.32   11.42
 -15   1   5  207.29   10.83
 -15  -1  -5  203.29   10.68
  15   1  -5  203.81   11.26
 -15   2  -5    4.34    2.59
  15  -2  -5   10.97    3.10
 -15  -2   5   10.11    1.80
  15   2  -5    8.56    2.85
 -15  -2  -5    6.79    2.00
 -15   2   5   10.97    2.69
 -15   3  -5   20.95    3.33
  15   3  -5   27.30    3.26
 -15  -3  -5   20.84    2.19
 -15   3   5   13.32    2.97
 -15   4  -5   25.49    3.62
  15  -4  -5   17.40    3.55
 -15   4   5   16.36    3.30
  15   4  -5   22.45    3.26
  15  -5  -5   42.52    4.65
 -15   5  -5   42.74    4.52
  15   5  -5   37.28    4.76
 -15   5   5   40.31    5.18
  15  -6  -5  122.05    8.57
 -15   6  -5  119.58    8.56
 -15   6   5  133.18    8.35
  15   6  -5  126.41    7.65
  15  -7  -5   -1.21    3.68
  15   7  -5   -0.18    2.69
 -15   8  -5   59.51    7.42
  15  -8  -5   85.87    7.41
 -15   8   5   87.65    7.31
  15   8  -5   61.43    5.63
  15  -9  -5    6.43    4.31
 -15   9  -5    1.77    4.23
 -15   9   5    6.02    4.04
  15   9  -5    3.61    2.94
 -15  10  -5  232.80   14.26
  15 -10  -5  237.98   13.86
 -15  10   5  233.81   14.01
  15  10  -5  241.36   12.38
 -15  11  -5   10.79    5.26
  15  11  -5   10.12    3.20
 -15  11   5    7.64    5.00
 -15  12  -5   77.03   10.30
 -15  12   5   75.22   10.17
 -15  13  -5   44.01    7.44
 -15  13   5   43.15    7.27
 -15  14  -5   -3.40    7.04
 -15  14   5   -1.44    7.06
 -15  15   5   -0.30   10.43
 -16   0  -5   -2.44    2.54
  16   0  -5    3.34    3.14
 -16   0   5    2.07    2.17
 -16  -1   5  588.93   28.10
  16  -1  -5  602.95   29.91
 -16   1  -5  583.15   28.54
 -16  -1  -5  603.41   28.29
 -16   1   5  581.03   28.37
  16   1  -5  610.17   28.80
 -16  -2   5   57.71    4.20
 -16   2  -5   60.04    5.72
  16  -2  -5   63.15    6.26
  16   2  -5   66.32    5.95
 -16   2   5   55.19    5.36
 -16  -2  -5   63.00    4.52
 -16  -3   5   91.20    5.19
  16  -3  -5   96.08    7.27
 -16   3  -5   82.26    6.82
 -16  -3  -5   86.96    5.17
 -16   3   5   82.47    6.49
  16   3  -5   88.25    6.64
 -16  -3  -5   89.02    4.79
 -16   4  -5  112.99    8.01
  16  -4  -5  125.10    8.36
 -16   4   5   94.42    7.57
  16   4  -5  120.74    7.60
 -16   5  -5  362.98   18.43
  16  -5  -5  342.58   18.45
  16   5  -5  361.39   17.93
 -16   5   5  362.81   18.19
  16  -6  -5    1.15    3.62
 -16   6  -5   -0.67    4.91
  16   6  -5   -2.51    3.03
  16  -7  -5   -4.63    3.96
 -16   7  -5    4.00    3.99
  16   7  -5    3.06    3.16
 -16   7   5    1.75    3.75
  16  -8  -5   59.22    6.20
 -16   8  -5   46.48    5.71
  16   8  -5   42.63    5.64
 -16   8   5   50.22    5.65
  16  -9  -5   -0.21    4.69
 -16   9  -5    2.26    4.63
  16   9  -5   -0.20    3.30
 -16   9   5    3.75    4.44
 -16  10  -5  186.21   12.85
 -16  10   5  185.50   12.67
  16  10  -5  182.50   10.57
 -16  11  -5  197.40   13.96
 -16  11   5  208.02   13.96
 -16  12  -5    1.28    6.30
 -16  12   5    8.04    6.20
 -16  13  -5  118.20   13.66
 -16  13   5  137.51   13.25
  17   0  -5   -2.18    3.46
 -17   0  -5    1.33    2.74
 -17   0   5   -0.80    2.37
 -17   1  -5   44.94    5.36
  17  -1  -5   49.70    6.35
 -17  -1   5   46.49    4.34
 -17   1   5   39.71    5.00
 -17  -1  -5   56.27    4.74
  17   1  -5   49.91    6.18
 -17   2  -5  458.97   22.90
  17  -2  -5  462.82   23.27
 -17  -2   5  474.36   22.08
 -17  -2  -5  462.14   21.89
 -17   2   5  474.99   22.71
 -17  -2  -5  454.63   22.24
 -17   3  -5   -2.99    3.32
 -17  -3   5   -2.05    1.62
  17  -3  -5    0.36    3.72
 -17   3   5    0.66    3.11
 -17  -3  -5    0.93    1.48
 -17  -3  -5    0.28    1.91
  17   3  -5   -0.58    3.36
 -17   4  -5  100.40    7.86
  17  -4  -5   88.60    8.16
 -17   4   5  104.01    7.55
  17   4  -5   92.37    7.48
  17  -5  -5   -0.02    4.07
 -17   5  -5    0.81    4.63
 -17   5   5    1.61    4.44
  17   5  -5    4.73    3.50
  17  -6  -5  596.42   28.47
 -17   6  -5  556.97   28.27
 -17   6   5  551.26   28.06
  17   6  -5  580.48   27.73
 -17   7  -5   15.89    4.67
  17  -7  -5   25.22    5.08
 -17   7   5   10.61    4.42
  17   7  -5   10.30    3.79
 -17   8  -5   -2.34    4.73
  17   8  -5    3.82    3.72
 -17   8   5   -1.22    4.54
  17  -9  -5   34.11    5.78
 -17   9  -5   39.39    6.06
 -17   9   5   39.75    6.11
  17   9  -5   34.83    4.61
  17 -10  -5  155.45   11.83
 -17  10  -5  146.07   12.34
 -17  10   5  149.91   12.17
 -17  11  -5    4.86    6.01
 -17  11   5    6.70    6.15
 -17  12  -5   59.60    8.42
 -17  12   5   35.70    7.51
  18   0  -5    1.74    4.05
 -18   0   5    3.05    2.73
 -18   0  -5    1.66    3.09
  18  -1  -5  126.61    9.57
 -18  -1   5  140.23    7.72
 -18   1  -5  132.70    8.65
 -18  -1  -5  124.09    8.01
  18   1  -5  151.32    9.53
 -18   1   5  131.36    8.29
  18  -2  -5   -2.95    4.08
 -18  -2   5    0.47    2.17
 -18   2  -5    4.52    3.54
  18   2  -5    0.10    3.77
 -18  -2  -5    2.46    1.72
 -18   2   5   -1.37    3.13
 -18  -2  -5    1.70    2.52
 -18   3  -5   11.96    4.14
  18  -3  -5   12.61    4.56
 -18  -3   5   19.14    2.26
 -18  -3  -5   18.41    2.04
 -18   3   5   17.08    3.95
  18   3  -5   19.70    4.29
 -18  -3  -5   22.57    2.53
  18  -4  -5  155.37   10.75
 -18   4  -5  134.99   11.34
  18   4  -5  164.99   10.08
 -18   4   5  149.34   11.11
 -18   5  -5   26.40    4.89
  18  -5  -5   31.80    5.39
 -18   5   5   18.38    4.47
 -18   6  -5    1.79    4.58
  18  -6  -5    2.81    6.32
  18   6  -5    0.37    4.09
 -18   6   5    6.83    4.52
 -18   7  -5   15.56    5.29
  18  -7  -5   10.31    5.60
 -18   7   5    8.33    4.88
  18   7  -5    2.42    4.18
 -18   8  -5   31.62    6.10
  18  -8  -5   26.62    6.05
 -18   8   5   27.98    5.61
  18   8  -5   21.78    4.84
  18  -9  -5   11.32    5.94
 -18   9  -5    7.40    6.05
 -18   9   5    7.22    5.79
  18   9  -5   11.72    5.30
 -18  10  -5  183.16   14.50
 -18  10   5  208.42   14.39
 -18  11  -5   55.85    8.15
 -18  11   5   46.70    7.72
  19   0  -5   -1.72    4.49
 -19   0   5   -1.08    2.91
 -19   0  -5   -0.99    3.27
 -19  -1   5    1.63    2.69
 -19   1  -5    0.12    3.61
  19  -1  -5    1.03    4.60
  19   1  -5    0.46    4.49
 -19   1   5    1.90    3.28
 -19  -1  -5    3.28    3.14
 -19  -2   5  288.13   13.99
 -19   2  -5  281.32   15.25
  19  -2  -5  271.68   16.01
  19   2  -5  304.16   15.83
 -19   2   5  268.74   14.91
 -19  -2  -5  274.69   14.21
 -19  -2  -5  288.84   13.74
 -19  -3   5  238.17   11.23
  19  -3  -5  216.09   15.00
  19   3  -5  226.84   13.44
 -19  -3  -5  219.66   11.11
 -19  -3  -5  231.17   11.38
 -19   4  -5   42.76    5.59
  19  -4  -5   39.10    6.03
 -19   4   5   46.42    5.24
  19   4  -5   41.55    5.45
 -19   5  -5    6.64    4.95
  19  -5  -5    7.82    5.38
  19   5  -5   12.81    4.57
 -19   5   5    8.01    4.61
 -19   6  -5    6.84    5.31
  19  -6  -5    1.31    5.44
 -19   6   5    0.56    4.82
  19   6  -5    0.81    4.49
  19  -7  -5  143.54   11.78
 -19   7  -5  106.77   11.22
  19   7  -5  138.12    9.91
 -19   7   5  128.14   11.24
  19  -8  -5    9.40    7.50
 -19   8  -5   13.86    6.12
 -19   8   5    9.25    5.89
  19   8  -5    2.37    5.33
 -19   9  -5   31.59    7.21
  19  -9  -5   34.47    7.34
 -19   9   5   33.34    7.04
 -19  10  -5   18.70    7.49
 -19  10   5    9.10    6.97
  20   0  -5   -1.63    5.07
 -20   0  -5    1.17    3.69
 -20   0   5    1.64    3.38
  20  -1  -5   50.36   10.24
 -20  -1   5   88.94    6.18
 -20   1  -5   80.92    7.62
 -20   1   5   70.46    7.02
  20   1  -5   65.95    9.22
 -20  -1  -5   74.52    6.61
  20  -2  -5   57.92    6.91
 -20  -2   5   56.64    5.03
 -20   2  -5   51.60    6.25
 -20   2   5   53.29    7.42
  20   2  -5   47.03    6.40
 -20  -2  -5   56.08    5.38
 -20   3  -5  154.05   10.71
  20  -3  -5  143.62   11.83
 -20   3   5  153.22   10.39
  20   3  -5  147.58   11.35
 -20   4  -5   21.92    5.33
  20  -4  -5   23.76    6.37
  20   4  -5   31.83    5.74
 -20   4   5   20.63    5.14
  20  -5  -5  143.13   12.65
 -20   5  -5  151.66   11.90
 -20   5   5  181.92   11.67
  20   5  -5  148.95   11.46
 -20   6  -5   -0.26    5.74
  20   6  -5   -3.14    5.19
 -20   6   5   -5.19    5.24
  20  -7  -5   64.00    8.36
 -20   7  -5   59.13    7.74
  20   7  -5   56.87    6.76
 -20   7   5   67.07    7.42
  20  -8  -5    4.36    6.96
 -20   8  -5    3.99    6.72
 -20   8   5   -0.94    6.38
 -20   9  -5  207.23   16.24
 -20   9   5  214.56   16.18
 -20  10  -5   61.30   15.71
 -20  10   5  107.62   16.58
 -21   0   5   -0.42    3.65
 -21   0  -5   -1.86    4.09
  21   0  -5    0.48    5.89
  21  -1  -5   35.83    6.90
 -21  -1   5   45.08    4.98
 -21   1  -5   41.40    5.42
  21   1  -5   34.49    6.69
 -21  -1  -5   40.80    4.87
 -21   1   5   50.25    6.83
 -21   2  -5  240.26   14.65
  21  -2  -5  255.18   16.19
  21   2  -5  278.85   16.74
 -21   2   5  240.64   14.25
  21  -3  -5   47.70    7.79
 -21   3  -5   68.58    8.90
 -21   3   5   72.52    8.53
  21   3  -5   58.91    8.67
 -21   4  -5  118.39   10.86
  21  -4  -5  135.70   13.88
 -21   4   5  140.65   10.73
  21   4  -5  111.01   11.28
 -21   5  -5   -1.51    6.01
  21  -5  -5    5.63    7.35
  21   5  -5    2.61    5.95
 -21   5   5    1.02    5.58
 -21   6  -5   16.45    6.66
  21  -6  -5   14.24    7.62
  21   6  -5   15.25    6.32
 -21   6   5   25.02    6.54
  21  -7  -5    6.47    7.34
 -21   7  -5    8.64    7.07
 -21   7   5    8.88    6.55
  21  -8  -5    0.85    8.38
 -21   8  -5    5.32    7.90
 -21   8   5    0.29    7.11
  22   0  -5   -3.22    7.63
  22  -1  -5    0.99   12.05
  22   1  -5   -4.85    6.75
  22  -2  -5   -3.09    7.09
 -22   2  -5    2.73    5.48
 -22   2   5   -2.09    4.99
  22   2  -5   -4.29    6.74
  22  -3  -5   19.29    7.86
 -22   3  -5   21.39    6.17
 -22   3   5   17.26    5.78
  22   3  -5   19.72    7.11
  22  -4  -5  112.49   13.55
 -22   4  -5  104.71   11.33
 -22   4   5  110.64   11.12
  22   4  -5  109.84   12.48
 -22   5  -5    0.24    6.49
  22  -5  -5    4.22    8.22
 -22   5   5   -2.21    6.35
  22   5  -5   -0.36    6.99
 -22   6  -5  175.15   14.53
  22  -6  -5  173.33   23.51
 -22   6   5  183.54   14.63
  23   0  -5    0.52    8.16
  23  -1  -5    1.47    8.21
  23   1  -5   -2.69    7.89
  23  -2  -5  100.04   14.43
 -23   2  -5  112.76   16.24
  23   2  -5  101.56   13.91
   0   0   6   75.78    3.71
   0   0  -6   74.04    3.74
   0  -1  -6   -0.05    0.52
   0  -1   6    0.72    0.44
   0   1  -6    1.46    0.48
   0   2  -6   17.98    1.06
   0  -2  -6   16.51    1.24
   0   2   6   12.68    1.19
   0  -3  -6    1.46    0.65
   0   3   6   -0.13    0.53
   0   4   6  681.21   30.94
   0  -4  -6  650.82   30.92
   0   5   6    0.11    0.75
   0  -5  -6   -0.29    0.70
   0   6   6  130.02    6.34
   0  -6  -6  126.13    6.23
   0   7   6   -0.53    0.91
   0  -7  -6   -0.09    0.73
   0   8   6  497.86   23.37
   0   9   6    1.37    1.26
   0  10   6   68.91    4.21
   0  11   6    1.55    1.66
   0  12   6  260.77   12.90
   0  13   6   -1.27    2.08
   0  14   6   58.21    5.07
   0  15   6    0.21    2.83
   0  16   6  166.72   10.32
   0  16  -6  183.57   10.13
   0  17  -6   -1.71    3.45
   0  17   6   -1.62    3.82
   0  18   6   15.74    4.82
   0  18  -6   13.16    4.49
   1   0  -6    8.22    0.99
  -1   0  -6    6.77    0.91
   1   0   6    9.16    0.83
  -1   0   6    6.88    0.96
   1  -1  -6    5.37    0.75
  -1  -1   6    5.99    0.78
  -1   1  -6    6.16    0.73
   1   1  -6    6.72    0.95
  -1  -1  -6    5.08    0.69
   1  -2  -6    0.94    0.62
   1   2   6    0.07    0.49
  -1  -2  -6   -0.05    0.47
   1   2  -6    0.81    0.41
  -1   2   6   -0.61    0.52
   1   3   6  144.73    7.03
   1  -3  -6  150.73    7.13
  -1  -3  -6  147.94    7.04
  -1   3   6  146.81    7.11
   1  -4  -6  183.46    8.99
   1   4   6  193.61    8.93
  -1  -4  -6  190.03    8.90
  -1   4   6  184.33    9.01
   1  -5  -6  801.10   36.32
   1   5   6  751.51   36.25
  -1   5   6  792.92   36.34
  -1  -5  -6  780.96   36.19
   1   6   6  637.52   30.56
   1  -6  -6  653.66   30.59
  -1  -6  -6  655.29   30.43
  -1   6   6  682.54   30.67
   1   7   6  144.71    7.00
   1  -7  -6  145.72    6.97
  -1   7   6  136.23    7.10
   1   8   6 1046.67   48.33
   1  -8  -6 1041.60   48.25
  -1   8   6 1035.91   48.77
   1   9   6    2.46    1.23
  -1   9   6    0.85    1.37
   1  10   6  106.53    5.52
  -1  10   6   97.35    5.67
   1  11   6  163.28    8.14
  -1  11   6  154.88    8.30
   1  12   6  948.62   43.65
  -1  12   6  920.41   43.77
   1  13   6    3.31    2.11
  -1  13   6    3.74    2.30
   1  14   6    3.31    2.43
  -1  14   6   -2.11    2.55
   1  15   6    6.86    2.89
  -1  15  -6    9.79    2.90
  -1  15   6    5.87    3.09
  -1  16  -6  111.66    7.44
   1  16   6   94.61    7.34
   1  16  -6   96.36    7.00
  -1  16   6  104.92    7.78
   1  17   6    2.72    3.80
  -1  17  -6    7.40    3.84
  -1  17   6    4.44    4.13
   1  17  -6    3.92    3.53
  -1  18  -6   17.58    4.75
   1  18   6    8.71    4.48
  -1  18   6    3.39    4.93
   1  18  -6    6.74    4.40
  -2   0   6  778.12   36.57
   2   0   6  825.37   36.55
   2   0  -6  771.99   36.60
  -2   0  -6  783.76   36.54
   2   1   6 1011.42   49.91
   2  -1  -6 1081.87   50.00
  -2  -1   6 1114.22   49.94
  -2  -1  -6 1066.35   49.94
  -2   1   6 1166.84   49.98
   2   1  -6 1041.05   49.94
   2   2   6  221.90   10.23
  -2  -2   6  221.91   10.16
  -2  -2  -6  212.29   10.21
   2   2  -6  212.84   10.21
   2  -3  -6 1016.93   48.13
   2   3   6 1066.16   48.01
   2   3  -6 1042.13   47.96
  -2  -3  -6 1041.43   48.01
  -2   3   6 1026.06   48.12
   2   4   6   95.67    4.85
   2  -4  -6  110.47    5.30
  -2   4   6   94.76    5.05
  -2  -4  -6   99.39    4.82
   2  -5  -6 1237.13   57.02
   2   5   6 1215.99   56.73
  -2   5   6 1242.50   56.90
  -2  -5  -6 1214.29   56.64
   2   6   6  234.20   10.86
   2  -6  -6  231.54   11.01
  -2   6   6  221.71   11.05
   2   7   6  169.45    8.12
   2  -7  -6  167.07    8.24
   2   8   6   47.29    2.79
   2  -8  -6   44.00    2.89
  -2   8   6   44.54    3.16
   2   9   6  258.20   11.77
  -2   9   6  231.90   11.99
   2  10   6   24.52    2.37
  -2  10   6   22.52    2.89
   2  11   6  266.43   13.25
  -2  11   6  283.51   13.58
   2  12   6   73.12    4.43
  -2  12   6   62.92    4.95
   2  13   6   58.16    4.30
  -2  13   6   54.19    4.94
   2  14   6    7.47    2.39
  -2  14  -6    4.47    2.62
  -2  14   6    6.92    2.87
  -2  15  -6  277.09   15.13
   2  15   6  305.20   14.84
  -2  15   6  304.68   15.35
   2  16   6    0.72    3.07
  -2  16  -6   -0.28    3.33
  -2  16   6    0.46    3.64
   2  17   6   22.36    4.02
  -2  17  -6   23.46    4.50
  -2  17   6   22.90    4.78
   2  17  -6   23.68    3.83
  -2  18  -6    7.49    4.79
  -2  18   6    3.76    5.06
  -2  19  -6   71.42    9.69
  -2  19   6   63.97    7.49
  -3   0  -6  337.58   15.91
  -3   0   6  339.37   15.96
   3   0  -6  347.83   16.01
   3   1   6  712.49   32.28
  -3  -1   6  704.53   32.30
   3  -1  -6  705.28   32.39
  -3  -1  -6  699.01   32.30
   3   1  -6  716.13   32.34
  -3   1   6  644.71   32.34
  -3  -2   6   34.94    2.02
   3   2   6   42.30    2.12
  -3  -2  -6   37.46    2.11
   3   2  -6   39.53    2.15
   3  -3  -6   36.53    2.51
   3   3   6   40.97    2.23
  -3  -3  -6   41.44    2.17
   3   3  -6   43.42    2.20
  -3   3   6   41.32    2.49
   3   4   6  356.27   16.46
   3  -4  -6  358.95   16.69
   3   4  -6  345.30   16.40
  -3   4   6  349.14   16.68
  -3  -4  -6  355.43   16.40
   3  -5  -6  332.75   15.52
  -3   5   6  320.41   15.51
   3   6   6 1470.94   67.67
   3  -6  -6 1492.13   67.90
  -3   6   6 1432.17   67.94
   3   7   6  177.78    8.48
   3  -7  -6  179.58    8.74
  -3   7   6  173.89    8.83
   3   8   6  510.35   24.07
   3  -8  -6  510.89   24.25
  -3   8   6  527.54   24.40
   3  -9  -6   30.93    2.51
   3   9   6   25.95    2.17
  -3   9   6   23.23    2.88
   3  10   6   30.60    2.49
  -3  10   6   29.80    3.26
   3  11   6   25.51    2.63
  -3  11   6   26.80    3.49
   3  12   6    6.59    1.74
  -3  12   6    5.36    2.33
  -3  13  -6   16.48    2.79
   3  13   6   20.89    2.36
  -3  13   6   12.03    2.91
  -3  14  -6  323.98   16.51
   3  14   6  343.33   16.03
  -3  14   6  317.73   16.61
  -3  15  -6   50.55    5.74
   3  15   6   46.33    4.78
  -3  15   6   51.47    6.21
  -3  16  -6   23.02    4.11
   3  16   6   21.16    3.35
  -3  16   6   22.99    4.42
  -3  17  -6    2.20    4.19
   3  17   6    8.74    3.54
  -3  17   6    6.43    4.65
  -3  18  -6    3.93    7.83
  -3  18   6    4.21    7.05
  -3  19  -6   50.48    7.03
  -3  19   6   50.19    7.35
  -4   0   6  399.47   19.35
   4   0  -6  430.06   19.43
   4  -1  -6  573.16   27.81
  -4  -1   6  609.65   27.69
  -4  -1  -6  608.18   27.65
   4   1  -6  590.48   27.73
  -4   1   6  600.28   27.77
   4   2   6  358.35   16.06
   4  -2  -6  343.81   16.26
  -4  -2   6  332.61   16.05
   4   2  -6  343.03   16.11
  -4  -2  -6  337.71   16.08
  -4   2   6  351.17   16.24
   4  -3  -6   67.65    3.87
   4   3   6   70.87    3.56
   4   3  -6   68.05    3.58
  -4  -3  -6   73.82    3.52
  -4   3   6   73.81    3.86
   4  -4  -6  737.35   34.61
   4   4   6  756.88   34.34
  -4   4   6  705.59   34.74
  -4  -4  -6  735.99   34.25
   4   4  -6  755.32   34.33
  -4  -4  -6  756.91   34.26
   4   5   6  704.24   31.72
   4  -5  -6  703.94   32.03
  -4   5   6  669.05   32.01
   4   5  -6  661.17   31.66
   4  -6  -6  100.43    5.06
   4   6   6   89.25    4.55
  -4   6   6   88.55    5.04
   4   7   6    9.07    0.97
   4  -7  -6    9.50    1.53
  -4   7   6    6.56    1.49
   4   8   6  395.69   18.50
   4  -8  -6  395.69   18.82
  -4   8   6  395.61   18.93
   4   9   6    4.08    1.07
   4  -9  -6    4.20    1.53
  -4   9   6    2.56    1.71
   4  10   6  115.30    5.88
  -4  10   6  115.42    6.64
  -4  11  -6   10.29    2.16
   4  11   6    4.79    1.42
  -4  11   6    5.44    2.25
  -4  12  -6   11.22    2.49
   4  12   6   10.92    1.76
  -4  12   6    9.83    2.61
  -4  13  -6   39.23    4.74
   4  13   6   42.70    3.58
  -4  13   6   48.28    5.04
  -4  14  -6    7.72    2.90
   4  14   6    9.81    2.29
  -4  14   6   14.34    3.49
  -4  15  -6   -3.95    3.12
   4  15   6    1.50    2.35
  -4  15   6   -1.92    3.49
  -4  16  -6   25.89    4.51
   4  16   6   25.41    3.38
  -4  16   6   21.07    4.57
  -4  17  -6    0.53    4.68
   4  17   6   -3.09    5.02
  -4  17   6   -1.05    5.86
  -4  18  -6    0.56    5.24
  -4  18   6    4.21    5.75
  -4  19  -6   50.11    7.48
  -4  19   6   63.19    7.93
   5   0  -6 3335.93  157.10
  -5   0   6 3474.28  157.05
   5  -1  -6   14.29    1.59
  -5  -1   6   12.07    1.23
  -5  -1  -6   15.37    1.13
  -5   1   6   13.62    1.45
  -5  -2   6   97.27    4.62
  -5   2   6   91.58    4.84
  -5  -2  -6   98.58    4.63
  -5  -2  -6   95.53    4.66
   5   2  -6   85.29    4.66
  -5  -3   6   56.89    2.83
   5  -3  -6   48.83    3.36
   5   3   6   59.48    2.95
  -5  -3  -6   56.26    2.91
  -5  -3  -6   59.26    2.97
   5   3  -6   61.13    3.04
   5   4   6 1333.04   62.31
   5  -4  -6 1380.78   62.63
  -5   4   6 1403.30   62.61
   5   4  -6 1279.91   62.31
   5  -5  -6    2.86    1.25
   5   5   6    3.86    0.73
   5   5  -6    2.47    0.68
  -5   5   6    2.48    1.13
   5  -6  -6   50.20    3.29
   5   6   6   47.14    2.54
   5   6  -6   46.65    2.41
  -5   6   6   43.68    3.25
   5  -7  -6  262.83   12.97
   5   7   6  279.61   12.52
  -5   7   6  256.29   13.03
   5  -8  -6   42.04    3.26
   5   8   6   39.41    2.41
  -5   8   6   42.68    3.44
  -5   9  -6   17.29    2.24
   5   9   6   20.30    1.81
   5  -9  -6   21.58    2.27
  -5   9   6   22.50    3.10
   5  10   6   37.81    2.59
  -5  10  -6   46.02    3.77
   5 -10  -6   38.09    3.35
  -5  10   6   32.80    3.84
   5  11   6   88.60    4.63
  -5  11  -6   80.33    5.63
  -5  11   6   83.15    5.78
   5  12   6  125.16    6.65
  -5  12  -6  129.10    7.70
  -5  12   6  135.93    7.89
  -5  13  -6   55.53    5.37
   5  13   6   58.02    3.97
  -5  13   6   58.14    5.66
  -5  14  -6   51.26    5.60
  -5  14   6   43.42    6.00
   5  15   6   15.43    2.59
  -5  15  -6   13.15    3.80
  -5  15   6   22.59    4.21
   5  16   6  191.10   10.20
  -5  16  -6  181.66   11.73
  -5  16   6  199.12   12.17
  -5  17  -6   40.69    5.83
  -5  17   6   51.19    6.37
  -5  18  -6  126.19   11.43
  -5  18   6  131.14   12.06
  -5  19  -6   -3.38    6.47
  -5  19   6    3.53    7.10
  -6   0   6  971.45   44.24
  -6   0  -6  935.57   44.27
   6   0  -6  953.89   44.32
  -6   1  -6   60.98    3.61
   6  -1  -6   66.70    3.72
  -6  -1   6   68.55    3.42
  -6  -1  -6   71.43    3.56
   6   1  -6   63.68    3.57
  -6   1   6   65.18    3.60
  -6  -1  -6   60.72    3.60
   6  -2  -6   73.04    4.05
  -6  -2   6   73.68    3.63
  -6   2  -6   67.31    4.14
  -6   2   6   66.59    4.15
   6   2  -6   75.32    3.78
  -6  -2  -6   70.44    3.58
  -6  -2  -6   70.07    3.71
  -6  -3   6   44.71    2.50
   6  -3  -6   55.98    3.24
  -6   3   6   54.17    3.15
  -6  -3  -6   50.38    2.67
  -6  -3  -6   48.12    2.59
   6   3  -6   44.45    2.73
   6   4   6   66.01    3.43
   6  -4  -6   68.29    4.08
  -6   4   6   71.36    3.98
   6   4  -6   66.21    3.52
   6   5   6  141.36    6.84
   6  -5  -6  146.74    7.37
  -6   5  -6  134.08    7.27
   6   5  -6  139.36    6.84
  -6   5   6  150.56    7.36
   6   6   6   21.11    1.59
   6  -6  -6   23.81    2.59
  -6   6  -6   17.75    2.46
  -6   6   6   23.95    2.58
   6   6  -6   19.56    1.54
   6   7   6 1918.86   86.81
   6  -7  -6 1900.65   87.26
  -6   7  -6 1816.60   87.25
  -6   7   6 1856.03   87.30
   6   7  -6 1913.55   86.77
   6  -8  -6    7.03    1.79
  -6   8  -6   11.62    1.90
   6   8   6   10.13    1.04
  -6   8   6    6.50    1.88
   6  -9  -6  620.40   29.91
   6   9   6  615.46   29.41
  -6   9  -6  667.57   30.06
  -6   9   6  631.76   30.06
   6 -10  -6   13.63    2.21
   6  10   6   12.55    1.75
  -6  10  -6   14.81    2.49
  -6  10   6   14.04    2.54
  -6  11  -6  980.30   44.55
   6  11   6  922.73   43.84
  -6  11   6  934.88   44.57
   6  12   6   64.53    3.87
  -6  12  -6   64.32    5.47
  -6  12   6   61.67    5.68
   6  13   6   31.81    3.01
  -6  13  -6   28.05    3.77
  -6  13   6   32.93    4.01
  -6  14  -6   42.30    5.76
   6  14   6   23.26    3.30
  -6  14   6   26.83    4.31
  -6  15  -6   23.82    4.46
  -6  15   6   31.59    4.81
   6  16   6    9.61    2.90
  -6  16  -6    7.80    4.53
  -6  16   6   10.18    4.87
  -6  17  -6   93.02    9.91
  -6  17   6  104.10   10.63
  -6  18  -6    1.43    6.01
  -6  18   6    6.63    6.41
  -6  19  -6    2.68    7.09
  -6  19   6    5.16    7.54
  -7   0  -6  876.35   39.97
  -7   0   6  833.89   39.90
   7   0  -6  866.19   40.01
   7  -1  -6   71.28    4.12
  -7  -1   6   70.33    3.75
  -7   1  -6   67.02    4.00
  -7  -1  -6   76.56    3.91
   7   1  -6   72.76    3.97
  -7   1   6   70.91    3.96
   7  -2  -6  136.74    6.97
  -7   2  -6  134.30    6.88
  -7  -2   6  130.29    6.54
  -7   2   6  129.89    6.85
  -7  -2  -6  136.49    6.66
  -7  -2  -6  138.95    6.50
   7   2  -6  139.65    6.72
  -7   3  -6   41.08    3.06
   7  -3  -6   49.97    3.25
  -7  -3   6   44.31    2.46
   7   3  -6   45.21    2.73
  -7  -3  -6   45.08    2.61
  -7   3   6   44.61    3.11
  -7  -3  -6   49.67    2.54
  -7   4  -6   11.95    1.59
   7  -4  -6   18.55    2.32
  -7   4   6   15.43    2.13
   7  -5  -6   12.51    1.84
   7   5   6   13.78    1.30
  -7   5  -6   12.22    1.72
  -7   5   6   12.80    1.82
   7   5  -6   15.04    1.47
   7  -6  -6  261.28   12.07
  -7   6  -6  244.28   11.99
   7   6   6  237.41   11.42
  -7   6   6  230.92   11.98
   7   6  -6  238.65   11.44
   7   7   6  602.46   28.51
   7  -7  -6  609.79   29.04
  -7   7  -6  636.33   29.09
  -7   7   6  595.43   29.06
   7   7  -6  625.51   28.51
   7   8   6    3.38    0.90
   7  -8  -6    7.01    1.93
  -7   8  -6    2.51    1.81
  -7   8   6    0.55    1.78
   7   8  -6    3.31    0.79
  -7   9  -6   46.85    4.19
   7  -9  -6   45.89    4.15
   7   9   6   54.18    2.86
   7   9  -6   48.41    2.64
  -7   9   6   52.18    4.37
   7 -10  -6   96.33    5.87
   7  10   6   94.20    4.74
  -7  10  -6   97.31    6.10
  -7  10   6   82.25    6.10
   7  11   6   89.36    4.76
  -7  11  -6   98.63    6.37
  -7  11   6   88.33    6.44
   7  12   6  288.59   13.93
  -7  12  -6  294.12   15.13
  -7  12   6  299.84   15.26
  -7  13  -6   82.54    6.62
   7  13   6   71.44    4.37
  -7  13   6   71.15    6.81
  -7  14  -6    5.59    3.58
   7  14   6   16.14    2.09
  -7  14   6   17.96    4.21
   7  15   6   33.86    3.85
  -7  15  -6   54.39    6.12
  -7  15   6   38.96    5.80
  -7  16  -6   75.02    8.66
  -7  16   6   66.99    6.96
  -7  17  -6   72.75   10.07
  -7  17   6   92.71   11.03
  -7  18  -6   46.51    7.68
  -7  18   6   72.82    8.39
  -8   0   6  582.92   28.02
   8   0  -6  611.19   28.00
  -8   0  -6  593.15   27.95
   8  -1  -6   50.27    3.29
  -8  -1   6   42.34    2.78
  -8   1  -6   51.79    3.16
  -8   1   6   47.57    3.05
  -8  -1  -6   43.21    2.97
   8   1  -6   50.42    3.10
  -8  -2   6   32.55    2.12
  -8   2  -6   29.66    2.65
   8  -2  -6   32.94    2.83
   8   2  -6   35.19    2.52
  -8   2   6   34.96    2.64
  -8  -2  -6   31.81    2.35
  -8   3  -6 1383.58   61.15
   8  -3  -6 1333.22   61.20
  -8  -3   6 1287.22   60.73
  -8  -3  -6 1292.95   60.75
  -8   3   6 1285.66   61.11
   8   3  -6 1339.45   60.92
  -8  -3  -6 1282.25   60.80
   8  -4  -6  286.80   14.31
  -8   4  -6  293.47   14.24
   8   4  -6  306.95   13.92
  -8   4   6  284.63   14.23
   8  -5  -6  770.67   36.86
  -8   5  -6  799.08   36.84
  -8   5   6  790.60   36.84
   8   5  -6  776.35   36.43
   8  -6  -6   25.53    3.25
   8   6   6   34.47    2.04
  -8   6  -6   29.14    3.13
  -8   6   6   34.54    3.23
   8  -7  -6  280.20   14.10
  -8   7  -6  289.83   14.14
   8   7   6  278.30   13.40
   8   7  -6  292.86   13.46
  -8   7   6  284.84   14.14
  -8   8  -6  255.73   13.01
   8  -8  -6  268.59   13.00
   8   8   6  261.07   12.20
   8   8  -6  254.27   12.20
  -8   8   6  251.96   13.03
   8   9   6   51.67    3.03
   8  -9  -6   45.05    4.40
  -8   9  -6   54.94    4.54
   8   9  -6   55.88    3.02
  -8   9   6   46.18    4.55
   8 -10  -6   34.67    4.33
  -8  10  -6   55.56    4.78
   8  10   6   43.98    2.74
   8  10  -6   48.04    2.59
  -8  10   6   35.06    4.64
   8 -11  -6  110.15    6.43
  -8  11  -6   93.43    6.80
   8  11   6   93.47    5.04
  -8  11   6   94.42    6.90
   8  11  -6   99.49    4.86
  -8  12  -6   19.97    3.64
   8  12   6   25.10    2.37
  -8  12   6   23.89    3.83
  -8  13  -6  553.11   26.78
   8  13   6  544.97   25.46
  -8  13   6  537.40   26.83
   8  14   6   26.36    3.04
  -8  14   6   17.76    7.52
  -8  15  -6   93.02    8.70
   8  15   6   84.36    5.22
  -8  15   6   81.52    8.99
  -8  16  -6  176.43   12.56
  -8  16   6  183.82   13.16
  -8  17  -6  133.84   12.38
  -8  17   6  143.03   13.13
  -8  18  -6   42.52    7.88
  -8  18   6   59.12    8.48
  -9   0  -6  873.03   40.89
  -9   0   6  858.82   40.80
   9   0  -6  897.69   40.98
  -9   1  -6  256.30   13.00
  -9  -1   6  279.13   13.30
   9  -1  -6  267.53   13.11
   9   1  -6  275.72   13.01
  -9   1   6  262.07   12.93
  -9   2  -6  260.31   12.86
   9  -2  -6  255.68   12.95
  -9  -2   6  263.99   12.48
  -9   2   6  242.76   12.78
   9   2  -6  269.84   12.73
  -9  -2  -6  272.20   12.62
  -9  -2  -6  277.21   12.41
  -9  -3   6   76.58    3.64
   9  -3  -6   64.76    4.47
  -9   3  -6   62.09    4.34
   9   3  -6   77.55    4.08
  -9  -3  -6   66.65    3.61
  -9  -3  -6   70.46    3.79
  -9   3   6   62.11    4.30
   9  -4  -6  625.56   28.19
  -9   4  -6  599.40   28.10
   9   4  -6  586.62   27.77
  -9  -4  -6  573.15   27.49
  -9   4   6  576.81   28.06
  -9  -4  -6  601.01   27.48
  -9   5  -6  140.38    7.31
   9  -5  -6  133.82    7.36
   9   5  -6  140.49    6.73
  -9   5   6  118.58    7.19
   9  -6  -6    2.93    1.96
  -9   6  -6    1.61    1.83
  -9   6   6    0.84    1.75
   9   6  -6    2.96    1.09
  -9   7  -6   -2.03    1.90
   9  -7  -6    0.38    1.95
   9   7  -6    0.66    1.07
  -9   7   6   -0.33    1.95
   9  -8  -6  765.50   37.03
  -9   8  -6  786.29   37.11
   9   8   6  828.06   36.36
  -9   8   6  754.06   37.08
  -9   9  -6    6.73    2.52
   9   9   6    8.54    1.18
   9  -9  -6    8.84    2.60
   9   9  -6   10.96    1.39
  -9   9   6   10.81    2.75
  -9  10  -6   98.47    6.81
   9 -10  -6   95.48    6.48
   9  10   6  100.28    5.03
   9  10  -6   94.41    5.03
  -9  10   6  101.63    6.79
   9  11   6   15.49    2.21
   9 -11  -6   14.38    3.02
  -9  11  -6   16.32    3.33
   9  11  -6   16.01    2.12
  -9  11   6   20.20    3.54
   9  12   6   65.99    3.65
  -9  12  -6   58.53    6.41
   9  12  -6   57.95    3.53
  -9  12   6   54.71    6.46
   9  13   6   22.86    2.54
   9  14   6   44.44    3.41
  -9  14  -6   39.79    5.25
  -9  14   6   42.81    5.63
  -9  15  -6   -1.90    4.66
  -9  15   6   -0.34    5.00
  -9  16  -6   33.26    6.36
  -9  16   6   44.60    6.88
  -9  17  -6   -1.01    6.21
  -9  17   6   -0.54    6.55
  -9  18  -6    9.13    7.47
  -9  18   6    2.45    7.96
 -10   0  -6  181.39    9.26
 -10   0   6  180.47    9.12
  10   0  -6  192.19    9.41
  10  -1  -6 1834.64   87.32
 -10  -1   6 1855.39   87.02
 -10   1  -6 1910.41   87.25
 -10  -1  -6 1937.75   87.15
  10   1  -6 1923.58   87.25
 -10   1   6 1828.10   87.16
 -10   2  -6   25.07    2.85
  10  -2  -6   23.09    3.02
 -10  -2   6   25.73    2.02
  10   2  -6   22.50    2.67
 -10   2   6   28.54    2.76
 -10  -2  -6   25.19    1.79
 -10  -2  -6   22.79    2.40
 -10   3  -6 1470.33   69.16
  10  -3  -6 1548.06   69.26
 -10  -3   6 1501.92   68.69
 -10  -3  -6 1495.48   68.68
 -10  -3  -6 1467.75   68.77
 -10   3   6 1437.28   69.11
  10   3  -6 1484.86   68.96
  10  -4  -6  261.46   12.86
 -10   4  -6  254.75   12.76
 -10  -4  -6  252.13   12.00
  10   4  -6  260.57   12.42
 -10  -4  -6  246.56   11.97
 -10   4   6  261.75   12.74
  10  -5  -6   18.65    2.49
 -10   5  -6   22.81    3.22
 -10   5   6   18.90    2.45
  10   5  -6   21.27    2.36
  10  -6  -6   -0.81    2.10
 -10   6  -6   -0.81    1.89
  10   6  -6    0.76    1.31
 -10   6   6   -1.27    1.90
  10  -7  -6   33.66    4.03
 -10   7  -6   32.04    4.01
  10   7  -6   33.62    2.63
  10  -8  -6  111.37    6.91
 -10   8  -6  113.32    6.98
 -10   8   6  105.45    6.93
  10   8  -6  110.40    5.70
 -10   9  -6   58.37    5.16
  10  -9  -6   47.89    4.96
 -10   9   6   41.89    5.02
  10   9  -6   49.73    3.20
  10  10   6   13.29    1.42
  10 -10  -6    9.91    3.12
 -10  10  -6   10.47    3.20
 -10  10   6    6.69    3.10
  10  10  -6   15.58    2.14
  10  11   6   89.95    4.58
 -10  11  -6   81.92    7.07
  10 -11  -6   88.37    6.46
  10  11  -6   75.14    5.17
 -10  11   6   95.28    7.19
  10  12   6    6.42    1.47
 -10  12  -6    0.30    5.70
 -10  12   6    4.62    6.19
 -10  13  -6  117.56    8.88
  10  13   6   96.84    5.55
 -10  13   6  104.64    8.90
  10  14   6    7.93    1.97
 -10  14  -6   21.15    5.02
 -10  14   6   12.16    5.03
 -10  15  -6  353.18   20.73
 -10  15   6  407.37   21.05
 -10  16  -6   15.24    6.24
 -10  16   6   12.80    6.44
 -10  17  -6   24.17    7.36
 -10  17   6   10.58    7.42
 -11   0   6  842.73   39.99
 -11   0  -6  885.87   40.12
  11   0  -6  841.97   40.22
 -11  -1   6  268.88   13.62
 -11   1  -6  297.38   13.99
  11  -1  -6  299.24   14.14
  11   1  -6  289.72   13.98
 -11   1   6  276.36   13.83
 -11  -1  -6  277.66   13.79
 -11   2  -6    7.87    1.97
  11  -2  -6    8.87    2.20
 -11  -2  -6   10.41    1.12
 -11   2   6    8.67    1.88
 -11  -2  -6    9.90    2.11
  11   2  -6   11.97    1.97
 -11  -3   6  229.13   10.19
 -11   3  -6  208.28   10.87
  11  -3  -6  205.74   10.96
  11   3  -6  214.87   10.65
 -11  -3  -6  201.86   10.28
 -11   3   6  215.88   10.81
  11  -4  -6    6.09    2.15
 -11   4  -6    6.91    2.17
 -11   4   6   10.79    2.11
  11   4  -6    6.77    1.76
 -11  -4  -6    6.93    0.97
 -11  -4  -6    8.82    1.06
  11  -5  -6  162.12    8.68
 -11   5  -6  146.49    8.57
 -11   5   6  155.27    8.50
  11   5  -6  159.70    8.01
  11  -6  -6   -0.20    2.21
 -11   6  -6   -0.96    2.10
  11   6  -6    1.66    1.59
 -11   6   6    2.04    2.19
 -11   7  -6    7.73    2.54
  11  -7  -6   10.87    2.68
 -11   7   6   13.03    2.76
  11   7  -6   12.22    1.78
 -11   8  -6  319.11   16.45
  11  -8  -6  323.70   16.40
  11   8  -6  333.31   15.54
 -11   8   6  325.06   16.45
 -11   9  -6   38.61    5.08
  11  -9  -6   26.56    3.65
  11   9  -6   36.05    2.95
 -11   9   6   40.29    4.98
  11 -10  -6  182.86   10.59
 -11  10  -6  173.34   10.88
 -11  10   6  198.26   10.97
  11  10  -6  193.11    9.25
 -11  11  -6   32.57    6.70
  11  11  -6   49.79    3.34
 -11  11   6   41.30    6.86
 -11  12  -6   -0.10    3.79
 -11  12   6   -0.09    3.88
  11  12  -6    3.18    1.62
 -11  13  -6    3.16    4.53
  11  13   6   10.79    1.70
 -11  13   6   10.49    4.72
  11  13  -6   13.91    1.95
 -11  14  -6    3.06    4.93
 -11  14   6   -1.16    5.11
 -11  15  -6   50.68    6.91
 -11  15   6   48.16    6.96
 -11  16  -6   31.92    6.91
 -11  17  -6    1.53    7.26
 -11  17   6    2.14    7.79
  12   0  -6  166.89    8.67
 -12   0  -6  162.53    8.43
 -12   0   6  152.45    8.19
  12  -1  -6  318.77   15.29
 -12  -1   6  296.49   14.71
 -12   1  -6  319.34   15.12
 -12  -1  -6  296.99   14.90
 -12   1   6  297.05   14.92
  12   1  -6  316.49   15.16
  12  -2  -6   60.11    4.65
 -12  -2   6   59.17    3.44
 -12   2  -6   55.14    4.38
 -12   2   6   51.50    4.15
 -12  -2  -6   50.07    3.76
  12   2  -6   52.98    4.23
 -12  -2  -6   59.81    3.19
 -12   3  -6    6.07    2.16
 -12  -3   6    0.19    1.09
  12  -3  -6    3.64    2.28
 -12  -3  -6    2.09    1.00
 -12  -3  -6    6.19    1.45
  12   3  -6    4.75    1.85
 -12   3   6    2.67    1.99
  12  -4  -6   78.70    5.61
 -12  -4   6   68.54    3.82
 -12   4  -6   74.85    5.46
  12   4  -6   82.02    4.93
 -12  -4  -6   78.46    3.99
 -12   4   6   80.56    5.27
 -12  -4  -6   76.90    3.93
 -12   5  -6 1106.44   52.57
  12  -5  -6 1161.60   52.66
  12   5  -6 1138.31   52.19
 -12   5   6 1073.42   52.49
  12  -6  -6   21.23    3.29
 -12   6  -6   19.89    3.01
 -12   6   6   17.99    3.03
  12   6  -6   29.68    3.11
  12  -7  -6  206.89   11.16
 -12   7  -6  200.02   11.14
 -12   7   6  205.20   11.06
  12   7  -6  204.86   10.23
 -12   8  -6   73.45    6.25
  12  -8  -6   81.66    6.29
 -12   8   6   69.24    6.05
  12   8  -6   75.46    4.69
  12  -9  -6   13.00    3.70
 -12   9  -6    6.32    3.30
 -12   9   6    8.85    3.37
  12   9  -6   14.48    2.10
  12 -10  -6    2.50    3.48
  12  10  -6    4.93    1.93
  12 -11  -6  102.81    8.03
 -12  11  -6  107.25    8.83
 -12  11   6  124.26    8.78
  12  11  -6  111.57    6.16
 -12  12  -6  169.55   11.20
 -12  12   6  152.88   11.02
  12  12  -6  164.48    8.35
 -12  13  -6  119.68   10.10
 -12  13   6  108.85   10.13
 -12  14  -6    3.61    5.33
 -12  14   6    4.27    5.49
 -12  15  -6    4.60    6.15
 -12  15   6    6.34    6.41
 -12  16  -6   30.23    7.59
 -12  16   6   30.10    7.94
 -13   0   6  798.06   38.38
 -13   0  -6  806.20   38.53
  13   0  -6  855.96   38.77
 -13  -1   6   42.05    3.39
  13  -1  -6   50.68    4.52
 -13   1  -6   43.26    4.15
 -13  -1  -6   53.20    3.88
  13   1  -6   47.82    4.39
 -13   1   6   43.37    3.81
 -13   2  -6  259.10   13.35
  13  -2  -6  263.50   13.54
 -13  -2   6  269.93   12.73
 -13  -2  -6  251.62   12.90
  13   2  -6  260.15   13.31
 -13   2   6  273.28   13.26
 -13  -2  -6  272.19   12.58
  13  -3  -6   -1.65    2.38
 -13  -3   6    1.80    1.20
 -13   3  -6   -0.72    2.19
  13   3  -6   -1.51    2.00
 -13  -3  -6   -0.45    1.40
 -13   3   6    0.48    2.10
 -13  -3  -6    0.14    1.03
 -13  -4   6  287.80   14.37
  13  -4  -6  325.12   15.66
 -13   4  -6  316.88   15.53
  13   4  -6  320.55   15.18
 -13   4   6  310.75   15.41
 -13  -4  -6  307.69   14.47
 -13  -4  -6  289.95   14.43
 -13   5  -6    0.01    2.44
  13  -5  -6    0.22    2.68
  13   5  -6    4.66    2.10
 -13   5   6    0.21    2.38
  13  -6  -6  529.76   26.63
 -13   6  -6  537.31   26.59
 -13   6   6  591.15   26.60
  13   6  -6  537.54   26.04
 -13   7  -6   19.64    3.31
  13  -7  -6    8.85    3.47
 -13   7   6    2.25    2.93
  13   7  -6    8.28    2.28
 -13   8  -6  139.79    8.50
  13  -8  -6  125.11    8.33
  13   8  -6  118.39    6.99
 -13   8   6  120.57    8.19
  13  -9  -6   39.04    4.59
  13   9  -6   25.24    2.89
 -13  10  -6    8.20    4.05
  13 -10  -6    6.98    3.86
  13  10  -6    4.95    2.35
 -13  10   6    3.46    3.79
  13 -11  -6   -2.23    3.76
 -13  11  -6   -0.62    4.22
  13  11  -6    0.23    2.29
 -13  11   6   -3.56    4.10
 -13  12  -6  469.88   24.31
  13  12  -6  448.32   22.36
 -13  12   6  498.36   24.30
 -13  13  -6   11.57    5.48
 -13  13   6    4.83    5.29
 -13  14  -6   38.72    6.73
 -13  14   6   31.46    6.78
 -13  15  -6   14.69    6.88
 -13  15   6   11.87    6.99
 -13  16  -6  413.14   25.59
 -13  16   6  490.94   25.96
 -14   0  -6  343.23   16.85
 -14   0   6  346.23   16.66
  14   0  -6  341.24   17.13
 -14  -1   6   17.38    2.12
 -14   1  -6   19.26    2.74
  14  -1  -6   11.60    2.86
  14   1  -6   24.18    3.11
 -14  -1  -6   13.47    2.36
 -14   1   6   16.40    2.47
  14  -2  -6  252.86   13.17
 -14   2  -6  211.77   12.83
 -14  -2   6  262.23   12.21
 -14  -2  -6  252.14   12.42
  14   2  -6  265.84   13.00
 -14  -2  -6  261.59   12.04
 -14   2   6  251.61   12.74
 -14   3  -6    7.66    2.72
  14  -3  -6   12.63    3.08
 -14  -3   6   14.89    2.35
 -14   3   6    7.59    2.64
 -14  -3  -6   12.07    1.43
  14   3  -6   12.56    2.72
  14  -4  -6   31.19    3.87
 -14   4  -6   29.12    3.65
  14   4  -6   30.44    4.10
 -14  -4  -6   28.53    2.24
 -14   4   6   25.30    3.27
 -14  -4  -6   27.43    2.28
 -14   5  -6  146.48    8.68
  14  -5  -6  126.60    8.86
  14   5  -6  148.05    8.03
 -14   5   6  141.59    8.42
  14  -6  -6   15.26    3.46
 -14   6  -6   14.37    3.33
 -14   6   6   12.25    3.06
  14   6  -6   15.97    2.75
 -14   7  -6  364.21   18.01
  14  -7  -6  358.68   17.97
 -14   7   6  321.52   17.72
  14   7  -6  353.39   17.12
 -14   8  -6  165.15   14.47
  14  -8  -6  218.39   11.49
  14   8  -6  182.57   10.09
 -14   9  -6   27.93    4.48
  14  -9  -6   29.37    4.67
  14   9  -6   24.62    3.16
 -14   9   6   28.07    4.29
 -14  10  -6    0.40    4.22
  14 -10  -6   -1.29    4.08
  14  10  -6    1.18    2.56
 -14  10   6    1.53    4.03
  14 -11  -6  334.67   17.88
 -14  11  -6  351.82   18.47
 -14  11   6  307.86   18.18
  14  11  -6  346.64   16.49
 -14  12  -6  236.66   14.82
 -14  12   6  239.45   14.81
 -14  13  -6    5.92    5.87
 -14  13   6    8.12    5.85
 -14  14  -6    1.71    6.64
 -14  14   6    7.60    6.66
 -14  15  -6    7.36    7.26
 -14  15   6    6.48    7.38
  15   0  -6  864.61   39.74
 -15   0  -6  789.88   39.38
 -15   0   6  854.19   39.26
 -15   1  -6   12.95    2.75
 -15  -1   6   12.16    2.10
  15  -1  -6   10.43    3.20
  15   1  -6   15.82    3.06
 -15  -1  -6   13.42    2.52
 -15   1   6   15.26    2.60
 -15  -2   6  121.38    6.68
  15  -2  -6  138.59    8.26
 -15   2  -6  127.48    7.77
  15   2  -6  114.33    7.87
 -15  -2  -6  125.31    7.00
 -15  -2  -6  120.61    6.43
 -15   2   6  140.66    7.54
  15  -3  -6  153.99    9.19
 -15  -3   6  150.37    7.84
 -15   3  -6  144.81    8.81
  15   3  -6  131.31    8.58
 -15  -3  -6  148.92    7.63
 -15   3   6  147.27    8.60
 -15  -3  -6  153.24    7.34
  15  -4  -6    1.38    3.24
 -15   4  -6    1.31    2.96
 -15  -4  -6    1.85    1.23
  15   4  -6    2.56    2.73
 -15   4   6   -0.76    2.68
 -15  -4  -6    3.38    1.23
  15  -5  -6   19.37    3.85
 -15   5  -6   13.82    3.49
 -15   5   6   11.92    3.28
 -15   6  -6    9.17    3.65
  15  -6  -6    6.28    3.65
  15   6  -6    6.20    2.88
 -15   6   6   10.79    3.51
  15  -7  -6   58.93    6.81
 -15   7  -6   58.61    7.70
  15   7  -6   56.76    5.32
 -15   7   6   60.15    7.38
  15  -8  -6  873.49   41.65
 -15   8  -6  843.23   41.66
  15   8  -6  881.73   40.88
 -15   8   6  870.85   41.57
  15  -9  -6   32.42    5.21
 -15   9  -6   36.84    5.41
 -15   9   6   42.54    5.29
  15   9  -6   30.73    3.72
 -15  10  -6  373.11   20.51
  15 -10  -6  390.67   20.23
  15  10  -6  386.81   18.91
 -15  10   6  386.39   20.32
  15 -11  -6   45.32    5.90
 -15  11  -6   55.54    6.72
  15  11  -6   46.15    5.89
 -15  11   6   60.18    8.64
 -15  12  -6   51.71    7.11
 -15  12   6   37.51    6.63
 -15  13  -6   34.96    7.20
 -15  13   6   19.10    6.83
 -15  14  -6    4.02    7.18
 -15  14   6   -0.70    7.04
 -15  15  -6   35.80    9.42
 -15  15   6   41.63    9.50
 -16   0  -6   88.84    6.30
 -16   0   6   87.51    5.82
  16   0  -6   96.42    7.85
  16  -1  -6  419.33   21.15
 -16   1  -6  433.23   20.82
 -16  -1   6  412.86   20.26
  16   1  -6  435.07   21.06
 -16   1   6  413.62   20.58
 -16  -1  -6  425.73   20.51
 -16   2  -6   89.08    6.51
 -16  -2   6   75.01    4.95
  16  -2  -6   86.88    7.02
 -16  -2  -6   79.51    5.30
 -16  -2  -6   85.21    4.57
 -16   2   6   75.06    6.01
  16   2  -6   71.35    6.51
  16  -3  -6  240.58   13.89
 -16  -3   6  262.40   12.39
 -16   3  -6  268.55   13.74
  16   3  -6  256.12   13.56
 -16  -3  -6  260.30   12.55
 -16  -3  -6  254.07   12.30
 -16   3   6  251.76   13.41
 -16   4  -6  185.85   10.96
  16  -4  -6  177.23   11.19
 -16   4   6  188.31   10.72
 -16  -4  -6  188.07    9.05
  16   4  -6  198.23   10.71
  16  -5  -6    8.97    3.91
 -16   5  -6   10.38    3.83
 -16   5   6    1.50    3.37
  16   5  -6    4.60    3.18
 -16   6  -6   17.44    4.34
  16  -6  -6   24.70    4.38
 -16   6   6   15.15    3.93
  16   6  -6   19.15    3.61
  16  -7  -6   87.35    8.10
 -16   7  -6   82.50    8.07
  16   7  -6   95.15    6.79
 -16   7   6   70.83    7.53
  16  -8  -6   21.99    5.04
 -16   8  -6   17.49    5.00
 -16   8   6   21.17    4.77
  16   8  -6   29.54    3.82
  16  -9  -6   27.89    5.58
 -16   9  -6   31.57    5.59
 -16   9   6   33.40    5.28
  16   9  -6   32.46    4.09
  16 -10  -6    4.04    5.35
 -16  10  -6    4.30    5.25
 -16  10   6    3.07    5.11
  16  10  -6    2.23    3.54
 -16  11  -6   13.35    5.91
 -16  11   6   11.51    5.85
 -16  12  -6   12.73    6.57
 -16  12   6    4.60    6.10
 -16  13  -6  109.29   12.87
 -16  13   6  102.80   12.85
 -16  14  -6   -3.18    9.50
 -16  14   6    1.54    8.93
 -17   0   6  279.91   13.89
 -17   0  -6  282.45   14.19
  17   0  -6  262.10   14.77
 -17  -1   6   22.28    2.71
 -17   1  -6   20.57    3.56
  17  -1  -6   15.89    4.05
 -17   1   6   10.96    2.92
 -17  -1  -6   16.09    2.99
  17   1  -6   16.22    3.87
 -17  -2   6  220.54   10.94
 -17   2  -6  239.62   12.22
  17  -2  -6  212.21   12.57
 -17  -2  -6  214.16   10.67
 -17   2   6  216.06   11.78
 -17  -2  -6  205.65   11.15
  17   2  -6  217.51   13.69
 -17  -3   6   36.64    3.29
 -17   3  -6   34.21    4.46
  17  -3  -6   24.72    4.71
 -17  -3  -6   42.81    3.68
 -17   3   6   32.47    4.11
  17   3  -6   31.47    4.41
 -17  -3  -6   37.68    3.08
 -17   4  -6  612.64   29.71
  17  -4  -6  595.49   29.89
  17   4  -6  601.57   29.47
 -17   4   6  623.66   29.57
  17  -5  -6   22.81    4.77
 -17   5  -6   24.26    4.59
 -17   5   6   22.02    4.16
  17   5  -6   27.99    4.14
  17  -6  -6  148.72   10.57
 -17   6  -6  142.49   10.43
 -17   6   6  149.40   10.24
  17   6  -6  154.47    9.49
 -17   7  -6   -1.24    4.43
  17  -7  -6   -2.19    4.51
 -17   7   6    1.46    4.26
  17   7  -6    0.29    3.65
  17  -8  -6  202.07   13.50
 -17   8  -6  218.96   13.46
 -17   8   6  200.88   13.07
  17   8  -6  214.40   11.96
  17  -9  -6   65.02    7.09
 -17   9  -6   53.91    6.82
 -17   9   6   54.16    6.78
  17   9  -6   65.15    6.92
  17 -10  -6   47.74    6.75
 -17  10  -6   42.55    6.69
 -17  10   6   38.36    6.45
 -17  11  -6   15.71    6.65
 -17  11   6   20.08    6.32
 -17  12  -6   -1.39    6.96
 -17  12   6   -0.03    6.96
 -17  13  -6    7.76   11.26
 -17  13   6    6.49   10.58
 -18   0   6  109.49    6.91
 -18   0  -6  100.46    7.34
  18   0  -6  101.74    8.61
  18  -1  -6    5.58    4.35
 -18   1  -6    9.18    3.45
 -18  -1   6    4.88    2.57
  18   1  -6    9.65    4.19
 -18  -1  -6   12.26    3.13
 -18   1   6    7.20    3.05
 -18  -2   6    8.91    2.40
  18  -2  -6   15.72    4.71
 -18   2  -6    8.75    3.91
 -18  -2  -6    8.70    2.76
 -18   2   6   15.03    3.56
 -18  -2  -6    8.07    1.91
  18   2  -6    5.86    4.10
 -18   3  -6  313.48   17.29
 -18  -3   6  333.23   15.78
  18  -3  -6  344.17   17.79
  18   3  -6  313.12   17.34
 -18  -3  -6  336.61   15.69
 -18  -3  -6  329.88   15.90
 -18   3   6  330.14   17.03
 -18   4  -6  287.87   15.27
  18  -4  -6  260.70   15.51
 -18   4   6  262.67   14.86
  18   4  -6  283.83   15.04
 -18   5  -6   85.85    8.64
  18  -5  -6   89.03    9.94
 -18   5   6   85.70    8.15
  18   5  -6  106.75    9.94
 -18   6  -6   -0.10    4.67
  18  -6  -6   -1.32    4.81
 -18   6   6   -1.02    4.25
  18   6  -6   -0.17    4.75
  18  -7  -6    5.65    5.53
 -18   7  -6    0.34    4.96
  18   7  -6   -0.07    4.13
 -18   7   6   -2.33    4.73
 -18   8  -6   10.27    5.55
  18  -8  -6    3.33    5.98
  18   8  -6   13.91    4.61
 -18   8   6    6.43    5.24
  18  -9  -6   -0.88    6.05
 -18   9  -6    4.13    5.92
  18   9  -6   -0.90    7.26
 -18   9   6    3.34    5.60
 -18  10  -6    7.00    6.39
 -18  10   6   -1.34    5.93
 -18  11  -6   11.30    7.26
 -18  11   6    4.01    6.74
 -18  12  -6   28.76   14.15
 -18  12   6   36.29   11.08
 -19   0   6  483.43   24.02
 -19   0  -6  482.11   24.24
  19   0  -6  524.19   25.21
  19  -1  -6    7.56    4.90
 -19  -1   6    9.45    2.95
 -19   1  -6   11.09    3.89
 -19  -1  -6   10.90    3.41
 -19   1   6   10.95    3.53
  19   1  -6   14.35    4.88
  19  -2  -6    4.20    4.96
 -19   2  -6    2.67    4.05
 -19  -2   6    0.82    2.42
 -19   2   6    5.01    3.72
 -19  -2  -6    2.67    2.89
 -19  -2  -6    1.37    2.01
  19   2  -6    1.60    4.52
 -19  -3   6   17.05    2.35
 -19   3  -6   16.53    4.82
 -19  -3  -6   14.57    2.60
 -19   3   6   13.09    4.95
  19   3  -6   11.52    4.77
 -19  -3  -6   15.03    2.30
  19  -4  -6   87.54    9.38
 -19   4  -6   81.45    8.63
  19   4  -6   74.73    8.39
 -19   4   6   85.33    8.02
 -19   5  -6   10.95    5.19
  19  -5  -6   12.93    5.40
  19   5  -6   17.08    4.90
 -19   5   6   13.12    4.85
 -19   6  -6    7.67    5.35
  19  -6  -6   -2.13    5.59
 -19   6   6    8.20    4.98
  19   6  -6    4.51    4.78
  19  -7  -6  107.44   11.39
 -19   7  -6  113.07   11.10
  19   7  -6  116.88    9.74
 -19   7   6  111.80   10.57
 -19   8  -6   -1.10    6.11
 -19   8   6    0.81    5.68
  19   8  -6    1.85    5.12
 -19   9  -6   19.61    6.99
  19  -9  -6   14.66    6.88
 -19   9   6   12.95    6.49
 -19  10  -6   55.69    8.61
  19 -10  -6   46.65    8.33
 -19  10   6   55.12    8.30
 -19  11  -6   27.22   11.73
 -19  11   6   49.12   11.45
  20   0  -6   29.59    7.29
 -20   0  -6   19.58    4.21
 -20   0   6   22.60    3.77
 -20   1  -6    3.13    4.20
  20  -1  -6    4.04    5.49
 -20  -1   6    6.39    3.11
  20   1  -6    3.76    5.41
 -20  -1  -6    6.63    3.70
 -20  -1  -6    5.93    2.42
 -20   1   6    1.40    3.64
 -20  -2   6   52.96    5.02
  20  -2  -6   53.19    6.80
  20   2  -6   56.00    6.67
 -20  -2  -6   57.59    5.59
 -20   3  -6    5.24    4.78
  20  -3  -6    5.82    5.67
  20   3  -6    6.62    5.32
 -20   3   6   18.24    4.80
 -20   4  -6   10.31    5.28
  20  -4  -6    6.29    5.99
  20   4  -6    5.00    5.32
 -20   4   6    3.52    4.66
  20  -5  -6  171.38   13.35
 -20   5  -6  171.13   12.70
 -20   5   6  172.57   12.11
  20   5  -6  176.19   12.25
 -20   6  -6    5.43    6.00
 -20   6   6    1.33    5.57
  20   6  -6    3.15    5.39
 -20   7  -6  340.86   20.34
  20  -7  -6  336.94   20.55
  20   7  -6  343.78   19.15
 -20   7   6  377.92   20.04
 -20   8  -6   24.59    7.26
  20  -8  -6   24.53    7.79
 -20   8   6   33.74    6.93
  20  -9  -6   70.16    9.42
 -20   9  -6   86.62    9.64
 -20   9   6   89.43   12.34
  21   0  -6   52.97    7.38
 -21   0   6   50.19    6.50
 -21   0  -6   58.47    7.36
  21  -1  -6    8.53    6.32
 -21   1  -6    3.26    4.64
 -21   1   6    5.38    4.17
  21   1  -6    8.44    6.27
 -21  -1  -6    7.33    4.67
 -21   2  -6   19.25    5.30
  21  -2  -6   10.89    6.53
 -21   2   6   12.59    4.64
  21   2  -6    8.85    6.24
 -21   3  -6   61.27    6.84
  21  -3  -6   68.90   10.14
 -21   3   6   60.20    8.59
  21  -4  -6   83.40    9.24
 -21   4  -6   86.33   10.25
  21   4  -6   94.64   11.76
 -21   4   6  102.27    9.85
 -21   5  -6   -2.11    6.02
  21  -5  -6    5.94    7.20
 -21   5   6    0.60    5.56
  21   5  -6    4.67    6.33
  21  -6  -6   38.52    8.44
 -21   6  -6   38.63    7.39
 -21   6   6   37.27    6.95
  21   6  -6   43.47    7.07
  21  -7  -6   29.00    8.54
 -21   7  -6   33.83    7.86
 -21   7   6   30.96    7.32
 -21   8  -6   95.11   10.11
  21  -8  -6   69.61   15.34
 -21   8   6   92.86   12.81
  22  -1  -6   28.88    8.11
 -22   1  -6   55.24    7.41
  22   1  -6   27.29    7.63
 -22   1   6   41.96    7.17
  22  -2  -6    5.93    7.34
 -22   2  -6   12.03    5.75
  22   2  -6    7.08    6.99
 -22   2   6   10.78    5.12
  22  -3  -6   29.23    8.24
 -22   3  -6   38.35    6.60
 -22   3   6   42.29    6.25
  22   3  -6   24.02    7.43
 -22   4  -6   17.58    6.58
  22  -4  -6   16.35    8.12
 -22   4   6   17.20    6.46
  22   4  -6   24.21    7.39
  22  -5  -6  137.22   15.29
 -22   5  -6  158.65   13.73
 -22   5   6  170.20   13.26
  22   5  -6  176.38   14.12
  23   0  -6   35.34    8.86
  23  -1  -6   58.55    9.64
  23   1  -6   58.53    9.48
   0   0   7    1.59    0.53
   0  -1   7   -0.07    0.48
   0   1  -7    0.52    0.57
   0  -1  -7   -0.55    0.60
   0  -2  -7 3045.22  159.28
   0   2   7 3680.60  159.30
   0   2  -7 3638.78  159.24
   0  -3  -7    0.72    0.64
   0   3   7    0.02    0.61
   0  -4  -7  317.89   15.17
   0   4   7  327.61   15.18
   0   5   7    0.20    0.79
   0  -5  -7    0.58    0.78
   0   6   7  732.94   34.13
   0  -6  -7  733.40   34.06
   0  -7  -7    0.49    0.85
   0   7   7    0.39    1.01
   0  -8  -7    3.87    0.93
   0   8   7    1.80    1.17
   0   9   7   -0.18    1.27
   0  10   7  255.17   12.44
   0  11   7    0.71    1.65
   0  12   7   30.71    3.51
   0  13   7    1.65    2.17
   0  14   7  820.15   38.67
   0  15   7   -0.96    2.82
   0  16   7  164.15    9.89
   0  17  -7   -0.63    3.60
   0  17   7   -1.84    3.86
   0  18   7   98.07    8.85
   0  18  -7   82.13    8.28
   1   0   7    0.75    0.47
  -1   0   7    0.31    0.64
   1   0  -7    0.12    0.60
   1   1   7  212.87    9.65
  -1   1  -7  199.60    9.57
  -1  -1   7  194.50    9.58
  -1  -1  -7  196.32    9.64
  -1   1   7  208.51    9.64
   1   1  -7  209.19    9.65
   1  -2  -7  220.12   10.92
   1   2   7  234.45   10.87
  -1  -2  -7  231.30   10.88
  -1   2   7  234.88   10.91
   1   2  -7  231.93   10.83
   1   3   7  578.30   27.15
   1  -3  -7  571.73   27.22
  -1  -3  -7  604.11   27.17
   1   3  -7  581.34   27.09
  -1   3   7  587.32   27.21
   1   4   7  463.56   22.00
   1  -4  -7  482.97   22.09
  -1  -4  -7  472.09   22.00
  -1   4   7  469.92   22.08
   1   5   7  317.77   14.45
   1  -5  -7  301.21   14.52
  -1   5   7  309.04   14.53
  -1  -5  -7  298.89   14.39
   1   6   7   76.24    3.87
   1  -6  -7   73.06    4.12
  -1   6   7   73.38    3.99
  -1  -6  -7   69.15    3.72
   1   7   7  987.70   44.18
   1  -7  -7  924.15   44.26
  -1   7   7  964.94   44.29
  -1  -7  -7  929.01   43.99
   1  -8  -7  756.16   34.75
   1   8   7  757.85   34.81
  -1   8   7  726.66   34.89
   1  -9  -7  887.29   41.30
   1   9   7  922.66   41.46
  -1   9   7  860.66   41.53
   1  10   7   84.07    4.96
  -1  10   7   89.86    5.10
   1  11   7    5.70    1.67
  -1  11   7    6.54    1.88
   1  12   7   24.05    3.18
  -1  12   7   24.07    3.46
   1  13   7  244.86   12.49
  -1  13   7  255.36   12.70
   1  14   7  252.56   12.61
  -1  14   7  242.77   12.83
   1  15   7    6.56    2.86
  -1  15   7    5.51    3.13
  -1  16  -7  116.93    7.44
   1  16   7   99.66    7.28
  -1  16   7   76.85    7.64
  -1  17  -7    8.82    3.91
   1  17   7    0.81    3.80
  -1  17   7    7.12    4.21
   1  17  -7   12.91    3.71
   1  18   7    3.14    4.46
  -1  18  -7   -0.28    4.40
   1  18  -7   -1.31    4.33
  -1  18   7   -0.48    4.78
  -2   0   7    0.14    0.60
   2   0   7    0.71    0.47
   2   0  -7    0.35    0.58
  -2   0  -7    1.51    0.51
  -2   1  -7  465.60   20.22
   2  -1  -7  445.83   20.32
  -2  -1   7  422.78   20.24
   2   1   7  403.40   20.22
   2   1  -7  432.06   20.27
  -2  -1  -7  444.43   20.27
  -2   1   7  428.09   20.27
   2  -2  -7   49.22    3.00
   2   2   7   51.91    2.76
  -2  -2   7   52.73    2.63
  -2  -2  -7   50.38    2.71
  -2   2   7   53.71    2.80
   2   2  -7   49.51    2.74
   2  -3  -7  154.94    8.20
   2   3   7  170.52    7.94
   2   3  -7  171.66    7.89
  -2  -3  -7  171.50    7.94
  -2   3   7  163.71    8.06
   2  -4  -7 2041.56   91.32
   2   4   7 1949.04   91.16
  -2   4   7 1970.22   91.30
  -2  -4  -7 1940.47   91.15
   2  -5  -7    2.38    0.99
   2   5   7    0.55    0.68
  -2  -5  -7    0.18    0.64
  -2   5   7    1.23    0.97
   2   6   7  916.26   42.50
   2  -6  -7  910.01   42.63
  -2  -6  -7  923.87   42.36
   2   7   7   37.55    2.55
   2  -7  -7   43.45    2.79
  -2   7   7   43.94    2.91
   2   8   7  335.08   15.38
   2  -8  -7  327.11   15.45
  -2   8   7  312.90   15.58
   2  -9  -7  130.89    6.79
   2   9   7  141.42    6.80
  -2   9   7  129.96    7.05
  -2  10   7    7.95    1.83
   2  11   7    1.00    1.69
  -2  11   7    6.67    1.98
   2  12   7   69.89    4.59
  -2  12   7   74.58    5.15
   2  13   7   19.00    2.49
  -2  13   7   17.99    2.96
   2  14   7  107.19    6.36
  -2  14   7   96.03    6.98
  -2  15  -7    7.85    3.07
   2  15   7    3.67    2.71
  -2  15   7    5.61    3.26
   2  16   7   23.41    3.57
  -2  16  -7   22.49    3.97
  -2  16   7   16.93    4.09
  -2  17  -7   43.72    4.97
   2  17   7   42.61    6.20
  -2  17   7   37.42    5.20
  -2  18  -7   21.27    5.23
  -2  18   7   30.63    5.54
  -2  19  -7    0.59    5.73
  -2  19   7    1.22    5.96
   3   0  -7    0.05    0.64
  -3   0   7   -0.68    0.55
  -3   0  -7    1.45    0.50
   3  -1  -7 1316.26   64.64
  -3  -1   7 1384.18   64.44
   3   1   7 1393.49   64.41
  -3  -1  -7 1454.12   64.45
   3   1  -7 1408.14   64.47
  -3   1   7 1411.35   64.49
  -3  -2   7 1270.65   60.25
   3  -2  -7 1348.72   60.43
   3   2   7 1284.48   60.29
  -3   2   7 1369.26   60.40
   3   2  -7 1287.73   60.31
  -3  -2  -7 1268.69   60.29
   3   3   7  688.60   31.89
   3  -3  -7  700.49   32.06
   3   3  -7  674.28   31.87
  -3   3   7  688.84   32.03
  -3  -3  -7  684.87   31.87
   3  -4  -7    0.12    0.90
   3   4   7    0.59    0.61
  -3  -4  -7    0.47    0.59
  -3   4   7    1.20    0.93
   3   4  -7    0.71    0.48
   3   5   7  944.25   43.93
   3  -5  -7  933.87   44.14
  -3  -5  -7  915.86   43.83
  -3   5   7 1002.73   44.38
   3  -6  -7  151.35    8.22
   3   6   7  164.95    7.97
  -3   6   7  183.14    8.34
   3  -7  -7    9.25    1.46
   3   7   7    4.70    0.98
  -3   7   7    5.74    1.41
   3   8   7  399.79   18.36
   3  -8  -7  393.86   18.55
  -3   8   7  378.58   18.65
   3   9   7   75.09    4.21
   3  -9  -7   75.94    4.48
  -3   9   7   81.51    4.78
   3  10   7   -1.49    1.23
   3 -10  -7   -0.52    1.37
  -3  10   7   -1.61    1.71
   3  11   7  484.17   22.74
  -3  11   7  481.00   23.13
   3  12   7   53.43    3.85
  -3  12   7   56.30    4.76
   3  13   7  213.13   10.55
  -3  13   7  204.41   11.15
  -3  14  -7  154.39    8.79
   3  14   7  148.25    8.12
  -3  14   7  141.48    8.96
   3  15   7  140.71    8.17
  -3  15  -7  141.61    8.96
  -3  15   7  143.87    9.23
  -3  16  -7   51.40    6.48
   3  16   7   52.05    5.45
  -3  16   7   52.30    7.06
  -3  17  -7  251.67   14.01
   3  17   7  252.94   13.14
  -3  17   7  228.46   14.24
  -3  18  -7   10.63    5.17
  -3  18   7    3.89    5.47
  -3  19  -7    1.45    5.96
  -3  19   7   -0.67    6.11
  -4   0   7   -0.19    0.60
   4   0  -7   -0.86    0.64
  -4   0  -7   -0.23    0.58
   4  -1  -7  148.34    7.23
  -4  -1   7  148.48    7.09
  -4  -1  -7  148.53    7.05
  -4   1   7  143.87    7.15
   4   2   7  876.99   41.98
  -4  -2   7  927.96   41.98
   4  -2  -7  888.72   42.17
   4   2  -7  915.36   42.04
  -4  -2  -7  877.62   42.00
  -4   2   7  956.04   42.15
   4  -3  -7  986.25   44.41
   4   3   7  937.19   44.18
  -4  -3  -7  976.39   44.16
  -4   3   7  944.57   44.36
   4   3  -7  928.17   44.19
   4  -4  -7   69.37    3.63
   4   4   7   58.81    3.18
  -4   4   7   63.40    3.55
   4   4  -7   60.96    3.16
  -4  -4  -7   54.62    3.06
   4   5   7   49.69    2.68
   4  -5  -7   45.91    3.15
   4   5  -7   52.62    2.56
  -4   5   7   45.92    3.11
   4   6   7 1238.46   55.87
   4  -6  -7 1214.43   56.17
  -4   6   7 1172.28   56.17
   4   7   7  313.99   14.55
   4  -7  -7  314.52   14.91
  -4   7   7  300.25   14.93
   4   8   7   -0.46    0.90
   4  -8  -7    0.12    1.36
  -4   8   7    1.54    1.55
   4   9   7    2.11    1.09
   4  -9  -7    2.88    1.53
  -4   9   7    1.17    1.70
   4  10   7 2082.45   97.06
   4 -10  -7 2153.09   97.27
  -4  10   7 2066.28   97.46
   4  11   7  117.76    6.15
  -4  11   7  116.55    6.95
   4  12   7  414.26   18.91
  -4  12   7  381.16   19.47
  -4  13  -7    2.21    2.51
   4  13   7    0.69    1.82
  -4  13   7   -1.58    2.74
  -4  14  -7  114.20    7.82
   4  14   7  121.88    6.83
  -4  14   7  121.80    8.10
   4  15   7  127.69    7.79
  -4  15  -7  137.61    8.87
  -4  15   7  149.11    9.38
  -4  16  -7   17.53    4.16
   4  16   7   18.05    3.23
  -4  16   7   23.25    4.56
  -4  18  -7   36.81    6.11
  -4  18   7   41.58    6.44
  -4  19  -7    1.25    6.29
  -4  19   7    3.61    6.70
   5   0  -7   -0.34    0.81
  -5   0   7   -0.66    0.66
  -5  -1   7 1844.81   83.36
   5  -1  -7 1767.82   83.50
   5   1  -7 1833.51   83.44
  -5   1   7 1773.80   83.44
  -5  -2   7  514.50   23.50
   5  -2  -7  474.50   23.70
  -5   2   7  513.64   23.84
   5   2  -7  505.01   23.59
  -5  -2  -7  516.54   23.51
   5   3   7    2.17    0.62
   5  -3  -7    3.40    1.13
  -5  -3   7    1.81    0.55
  -5   3   7    1.83    1.00
   5   3  -7    1.84    0.82
  -5  -3  -7    3.58    0.70
   5  -4  -7    6.63    1.27
   5   4   7    6.53    0.86
  -5   4   7    4.10    1.17
  -5  -4  -7    6.25    0.71
  -5  -4  -7    3.97    0.70
   5   4  -7    5.36    0.87
   5  -5  -7  148.18    7.91
   5   5   7  166.45    7.51
   5   5  -7  156.42    7.48
  -5   5   7  151.66    7.88
   5  -6  -7  199.64    9.80
   5   6   7  192.82    9.32
  -5   6   7  201.01    9.81
   5   6  -7  192.63    9.26
   5  -7  -7    4.15    1.51
   5   7   7    2.26    0.84
  -5   7   7    4.80    1.58
   5   7  -7    1.90    0.63
   5  -8  -7  265.27   13.37
   5   8   7  276.74   12.92
  -5   8   7  279.24   13.49
   5   9   7  138.09    7.08
   5  -9  -7  143.67    7.63
  -5   9   7  154.55    7.88
   5  10   7    4.16    1.28
   5 -10  -7    8.66    1.95
  -5  10   7    3.21    2.12
  -5  11  -7  333.54   15.61
   5  11   7  312.96   14.90
  -5  11   7  294.42   15.61
  -5  12  -7    0.98    2.37
   5  12   7    2.26    1.56
  -5  12   7    2.77    2.59
   5  13   7  218.47   10.69
  -5  13  -7  213.71   11.59
  -5  13   7  212.35   11.74
  -5  14  -7   24.51    3.67
   5  14   7   25.02    3.46
  -5  14   7   23.75    3.97
   5  15   7    1.79    2.38
  -5  15  -7   -1.34    3.42
  -5  15   7    3.46    3.91
   5  16   7   73.36    5.80
  -5  16  -7   64.82    7.99
  -5  16   7   71.82    9.21
  -5  17  -7   58.52    8.51
  -5  17   7   66.61    6.81
  -5  18  -7    1.40    5.65
  -5  18   7   -3.22    5.92
  -5  19  -7   16.26    7.04
  -5  19   7   30.42    7.52
   6   0  -7    0.19    0.93
  -6   0   7   -0.51    0.79
  -6  -1   7   40.17    2.41
   6  -1  -7   42.45    2.78
   6   1  -7   41.04    2.61
  -6  -1  -7   39.23    2.29
  -6  -1  -7   44.91    2.57
   6  -2  -7  822.51   36.76
  -6  -2   7  761.36   36.46
  -6  -2  -7  781.40   36.52
  -6  -2  -7  803.63   36.46
  -6   2   7  781.41   36.66
   6   2  -7  768.72   36.56
   6  -3  -7  369.39   17.78
  -6  -3   7  356.19   17.37
   6   3  -7  383.96   17.53
  -6  -3  -7  375.86   17.43
  -6  -3  -7  380.69   17.47
   6  -4  -7  503.35   23.45
   6   4   7  467.26   23.04
  -6  -4  -7  491.58   22.99
  -6   4   7  503.45   23.40
  -6  -4  -7  511.21   22.98
   6  -5  -7  165.66    8.52
   6   5   7  168.11    8.02
   6   5  -7  167.69    8.05
   6  -6  -7   13.25    1.93
   6   6   7   11.04    1.47
  -6   6   7   13.69    1.89
   6   6  -7   11.63    1.20
   6  -7  -7   36.12    3.37
   6   7   7   40.80    2.44
  -6   7   7   33.95    3.34
   6   7  -7   45.73    2.34
   6  -8  -7    7.26    1.90
   6   8   7    9.75    1.10
   6   8  -7    7.74    0.89
  -6   8   7    8.16    2.02
   6   9   7  417.14   19.47
   6  -9  -7  389.00   19.97
  -6   9  -7  419.63   20.10
  -6   9   7  440.01   20.18
   6 -10  -7   95.61    6.22
  -6  10  -7  119.62    6.52
   6  10   7  113.96    5.44
  -6  10   7   94.00    6.46
  -6  11  -7  135.18    7.65
   6 -11  -7  130.44    7.23
   6  11   7  127.46    6.49
  -6  11   7  119.50    7.69
  -6  12  -7   38.25    3.86
   6  12   7   29.61    2.88
  -6  12   7   36.70    3.94
  -6  13  -7  143.93    8.63
   6  13   7  142.26    7.25
  -6  13   7  129.53    8.82
  -6  14  -7  173.10   10.68
  -6  14   7  193.28   11.10
  -6  15  -7   30.63    4.49
   6  15   7   27.24    2.97
  -6  15   7   31.02    4.90
  -6  16  -7   45.98    5.85
   6  16   7   56.52    5.28
  -6  16   7   53.85    6.11
  -6  17  -7  100.85   10.21
  -6  17   7  113.83   10.93
  -6  18  -7   49.49    7.00
  -6  18   7   33.91    7.13
  -6  19  -7   43.21    7.98
  -6  19   7   41.44    8.33
   7   0  -7   -1.86    1.01
  -7   0   7   -0.12    0.98
  -7  -1   7 1129.49   52.17
   7  -1  -7 1098.16   52.37
  -7   1  -7 1123.02   52.32
  -7  -1  -7 1099.84   52.23
  -7   1   7 1136.42   52.29
   7   1  -7 1144.38   52.30
  -7  -1  -7 1152.78   52.10
  -7  -2   7   39.08    2.24
   7  -2  -7   34.78    2.78
  -7   2  -7   38.09    2.67
   7   2  -7   34.71    2.45
  -7  -2  -7   35.49    2.39
  -7   2   7   29.97    2.56
  -7   3  -7  752.42   35.22
  -7  -3   7  759.90   34.86
   7  -3  -7  748.00   35.28
  -7  -3  -7  737.65   34.94
  -7   3   7  745.91   35.21
   7   3  -7  770.66   35.03
  -7  -3  -7  752.77   34.90
   7  -4  -7  194.28    9.47
  -7   4  -7  172.05    9.30
  -7  -4  -7  193.95    8.81
   7   4  -7  182.46    9.01
  -7  -4  -7  187.92    8.84
  -7   4   7  190.27    9.39
   7  -5  -7  244.01   12.05
   7   5   7  253.10   11.49
  -7   5  -7  237.41   11.96
   7   5  -7  237.58   11.55
   7   6   7   19.63    1.60
   7  -6  -7   19.48    2.79
  -7   6  -7   12.97    1.91
  -7   6   7   18.95    2.73
  -7   7  -7  796.21   39.01
   7  -7  -7  834.98   39.04
   7   7   7  836.42   38.54
  -7   7   7  853.10   39.07
   7   7  -7  833.76   38.59
   7  -8  -7   16.16    2.30
  -7   8  -7   13.85    2.23
   7   8   7   17.21    1.69
   7   8  -7   10.34    1.56
  -7   8   7   12.97    2.23
   7  -9  -7  495.15   24.46
   7   9   7  521.44   23.88
  -7   9  -7  489.96   24.55
  -7   9   7  529.44   24.62
   7   9  -7  523.66   23.82
   7  10   7   40.38    2.70
   7 -10  -7   47.24    4.11
  -7  10  -7   50.08    4.34
  -7  10   7   31.63    4.31
   7  10  -7   38.26    2.62
   7  11   7  100.90    5.28
   7 -11  -7  107.78    6.38
  -7  11  -7  102.07    6.70
  -7  11   7   94.48    6.80
  -7  12  -7   66.84    6.09
   7  12   7   78.65    4.43
  -7  12   7   87.17    6.56
  -7  13  -7  243.85   13.01
  -7  13   7  234.49   13.19
   7  14   7   80.94    5.01
  -7  14  -7   79.70    7.36
  -7  14   7   89.58    7.86
  -7  15  -7   -6.05    3.90
  -7  15   7    4.25    4.36
  -7  16  -7    4.16    4.79
  -7  16   7    6.07    5.06
  -7  17  -7   50.53    6.66
  -7  17   7   42.25    6.84
  -7  18  -7   -1.64    6.34
  -7  18   7   -1.94    6.80
   8   0  -7   -0.99    1.18
  -8   0   7   -1.52    0.92
  -8   0  -7    0.91    1.08
   8  -1  -7    1.21    1.36
  -8   1  -7    0.92    1.18
  -8  -1   7    0.83    0.93
  -8  -1  -7    1.96    0.74
   8   1  -7    3.17    1.23
  -8  -1  -7    1.64    1.07
  -8   1   7    2.19    1.12
   8  -2  -7 1624.80   71.84
  -8   2  -7 1555.81   71.75
  -8  -2   7 1470.14   71.46
  -8  -2  -7 1565.08   71.43
  -8  -2  -7 1538.06   71.56
  -8   2   7 1561.50   71.72
   8   2  -7 1508.65   71.63
  -8   3  -7  807.94   37.59
  -8  -3   7  772.56   37.19
   8  -3  -7  807.77   37.66
  -8  -3  -7  807.63   37.22
  -8  -3  -7  817.46   37.28
   8   3  -7  823.83   37.39
  -8   3   7  780.72   37.56
  -8   4  -7  110.86    6.20
   8  -4  -7  122.91    6.41
   8   4  -7  111.36    5.80
  -8  -4  -7  109.84    5.50
  -8  -4  -7  110.84    5.56
  -8   4   7  121.55    6.28
   8  -5  -7   32.47    3.30
  -8   5  -7   35.99    3.20
  -8   5   7   38.16    3.21
   8   5  -7   37.30    2.50
  -8   6  -7  335.37   16.35
   8   6   7  359.02   15.76
   8  -6  -7  313.68   16.34
   8   6  -7  339.36   15.83
  -8   6   7  328.33   16.33
  -8   7  -7   67.42    4.56
   8  -7  -7   61.43    4.55
   8   7   7   61.04    3.38
   8   7  -7   59.88    3.48
  -8   7   7   64.22    4.52
  -8   8  -7  100.67    6.23
   8  -8  -7  101.87    6.26
   8   8   7  106.27    5.22
   8   8  -7  105.16    5.70
  -8   8   7   98.44    6.27
   8   9   7  174.60    8.47
   8  -9  -7  158.70    9.32
  -8   9  -7  179.29    9.51
  -8   9   7  185.48    9.55
   8  10   7  218.03   10.41
  -8  10  -7  228.07   11.54
   8 -10  -7  207.16   11.34
  -8  10   7  216.51   11.54
   8  11   7  227.76   10.56
   8 -11  -7  223.24   11.53
  -8  11  -7  215.21   11.77
  -8  11   7  220.84   11.92
   8  11  -7  210.61   10.52
   8  12   7    0.95    1.39
  -8  12  -7   -2.68    2.92
  -8  12   7    4.54    3.29
   8  12  -7    0.19    1.08
   8  13   7  146.80    7.27
  -8  13  -7  136.46    9.28
   8  13  -7  140.12    6.97
  -8  13   7  145.38    9.63
   8  14   7  457.65   22.22
  -8  14  -7  485.60   24.03
  -8  14   7  475.23   23.97
   8  15   7   62.59    4.69
  -8  15  -7   81.49    8.35
  -8  15   7   66.33    8.80
  -8  16  -7   27.77    5.83
  -8  16   7   30.74    6.17
  -8  17  -7   12.43    6.03
  -8  17   7   14.32    6.56
  -8  18  -7  117.64   13.25
  -8  18   7  124.39   13.62
  -9   0   7    0.46    1.11
   9   0  -7    0.70    1.41
  -9   0  -7    1.50    1.24
  -9  -1   7   13.29    1.74
   9  -1  -7   16.27    1.97
  -9   1  -7   10.10    1.70
   9   1  -7   10.51    1.68
  -9   1   7   14.56    2.10
  -9  -1  -7   15.27    1.66
  -9  -2   7   25.20    2.06
   9  -2  -7   28.15    2.97
  -9   2  -7   24.22    2.75
  -9   2   7   30.57    2.66
   9   2  -7   27.79    2.58
  -9  -2  -7   30.77    1.87
  -9  -2  -7   22.86    2.36
   9  -3  -7   57.30    4.03
  -9  -3   7   51.69    3.11
  -9   3  -7   55.05    3.86
   9   3  -7   62.53    3.58
  -9  -3  -7   58.82    3.16
  -9  -3  -7   58.19    3.32
  -9   3   7   48.23    3.78
   9  -4  -7  532.60   25.07
  -9  -4   7  505.93   24.32
  -9   4  -7  531.33   24.99
   9   4  -7  520.73   24.67
  -9  -4  -7  529.93   24.44
  -9   4   7  522.10   24.96
  -9  -4  -7  536.13   24.40
   9  -5  -7    1.38    1.85
  -9   5  -7    1.95    1.60
  -9   5   7    3.17    1.67
   9   5  -7    2.89    1.22
   9  -6  -7  438.13   21.79
  -9   6  -7  456.06   21.77
   9   6  -7  469.45   21.26
  -9   6   7  444.97   21.75
  -9   7  -7   60.84    4.63
   9  -7  -7   57.58    4.73
   9   7  -7   63.88    3.60
  -9   7   7   60.50    4.65
  -9   8  -7    1.52    2.03
   9   8   7    2.63    1.02
   9  -8  -7    4.29    2.27
   9   8  -7    3.07    1.26
  -9   8   7    1.17    2.17
   9   9   7  174.95    8.29
   9  -9  -7  163.64    9.38
  -9   9  -7  165.97    9.48
   9   9  -7  173.16    8.36
  -9   9   7  174.90    9.53
  -9  10  -7   -1.68    2.56
   9 -10  -7    0.32    2.55
   9  10   7    2.53    1.26
  -9  10   7    3.66    2.62
   9  10  -7    1.10    1.26
  -9  11  -7    4.88    2.95
   9  11   7    4.01    1.47
   9 -11  -7    2.38    2.72
  -9  11   7    1.08    3.03
   9  11  -7    1.30    1.40
  -9  12  -7   49.76    6.43
   9  12   7   63.83    3.84
  -9  12   7   64.95    6.72
   9  12  -7   62.37    3.77
  -9  13  -7    6.64    4.47
   9  13   7    0.91    1.61
  -9  13   7    3.05    4.38
   9  13  -7    0.10    1.45
  -9  14  -7   36.56    5.00
   9  14   7   29.17    3.21
  -9  14   7   32.04    5.15
   9  14  -7   26.52    2.75
  -9  15  -7    3.74    4.79
  -9  15   7    3.99    5.05
  -9  16  -7    8.81    5.69
  -9  16   7    9.66    6.00
  -9  17  -7    4.19    6.48
  -9  17   7   -2.80    6.62
  -9  18  -7   13.08    7.77
  -9  18   7    4.18    7.82
 -10   0  -7   -0.45    1.38
 -10   0   7    0.76    1.19
  10   0  -7   -0.46    1.54
  10  -1  -7   86.16    5.19
 -10   1  -7   82.67    4.98
 -10  -1   7   79.90    4.56
 -10   1   7   83.29    4.83
 -10  -1  -7   91.44    4.87
  10   1  -7   83.04    5.00
 -10  -2   7  246.76   11.50
 -10   2  -7  229.13   11.83
  10  -2  -7  231.73   11.97
  10   2  -7  232.58   11.73
 -10  -2  -7  244.32   12.33
 -10   2   7  241.33   11.78
 -10  -2  -7  243.50   11.33
 -10   3  -7  309.35   14.90
  10  -3  -7  330.49   15.05
 -10  -3   7  296.98   14.31
 -10   3   7  309.73   14.84
 -10  -3  -7  284.65   14.42
  10   3  -7  292.87   14.63
 -10   4  -7  118.16    6.30
  10  -4  -7  114.05    6.42
 -10  -4   7   95.80    5.16
  10   4  -7  111.45    5.82
 -10  -4  -7  110.67    5.35
 -10  -4  -7  100.88    5.27
 -10   4   7  108.70    6.20
 -10   5  -7   18.28    2.53
  10  -5  -7   20.41    2.63
 -10   5   7   11.50    2.17
  10   5  -7   17.79    2.36
 -10   6  -7 1046.14   48.72
  10  -6  -7 1034.79   48.75
  10   6  -7 1017.78   48.22
 -10   6   7 1051.99   48.70
  10  -7  -7    7.38    2.49
 -10   7  -7   10.72    2.47
  10   7  -7    7.70    1.54
 -10   7   7    6.46    2.39
  10  -8  -7   73.95    5.50
 -10   8  -7   62.84    5.49
 -10   8   7   68.70    5.47
  10   8  -7   73.29    4.10
  10  -9  -7  221.55   11.91
 -10   9  -7  230.77   12.05
 -10   9   7  223.37   12.00
  10   9  -7  222.62   10.86
  10  10   7  120.07    5.95
  10 -10  -7  112.06    7.59
 -10  10  -7  122.32    7.90
 -10  10   7  117.45    7.83
  10  10  -7  113.80    6.08
  10  11   7    2.84    1.39
 -10  11  -7    7.82    3.42
  10 -11  -7    5.73    3.19
  10  11  -7    5.47    1.59
 -10  11   7    4.37    3.34
  10  12   7   49.20    3.29
 -10  12  -7   46.37    6.35
 -10  12   7   49.08    5.73
  10  12  -7   39.26    3.30
  10  13   7    4.78    1.77
 -10  13  -7   -4.01    4.03
 -10  13   7    4.01    4.26
  10  13  -7   -0.10    1.66
  10  14   7   66.82    4.61
 -10  14  -7   60.79    6.60
 -10  14   7   82.03    9.04
 -10  15  -7   40.41    6.18
 -10  15   7   38.04    6.43
 -10  16  -7   12.35    6.22
 -10  16   7   28.82    6.77
 -10  17  -7  106.05   13.12
 -10  17   7  118.49   13.36
  11   0  -7   -0.73    1.70
 -11   0   7   -1.27    1.27
 -11   0  -7   -0.04    1.55
  11  -1  -7  279.96   14.56
 -11  -1   7  275.78   14.11
 -11   1  -7  312.17   14.49
  11   1  -7  293.09   14.47
 -11   1   7  308.14   14.36
 -11  -1  -7  302.37   14.32
 -11   2  -7  107.63    6.58
  11  -2  -7  119.01    6.81
 -11  -2   7  113.80    5.97
 -11   2   7  123.01    6.52
 -11  -2  -7  122.79    6.27
  11   2  -7  113.99    6.51
 -11  -2  -7  120.51    5.85
  11  -3  -7  368.51   18.67
 -11  -3   7  382.87   17.97
 -11   3  -7  387.16   18.58
  11   3  -7  398.16   18.40
 -11  -3  -7  386.34   18.10
 -11  -3  -7  376.08   17.95
 -11   3   7  379.32   18.50
 -11   4  -7   38.99    3.68
  11  -4  -7   30.79    3.82
 -11  -4   7   24.53    1.80
  11   4  -7   26.31    3.01
 -11   4   7   31.80    3.49
 -11  -4  -7   29.16    2.13
 -11  -4  -7   25.80    1.99
  11  -5  -7  876.00   40.49
 -11   5  -7  819.70   40.38
  11   5  -7  860.68   40.02
 -11   5   7  870.05   40.38
  11  -6  -7    3.10    2.45
 -11   6  -7    0.25    2.23
  11   6  -7    0.99    1.58
 -11   6   7   -1.21    2.00
 -11   7  -7  137.45    8.10
  11   7  -7  136.56    7.15
 -11   7   7  136.68    8.05
 -11   8  -7   18.36    3.03
  11  -8  -7   15.94    3.07
  11   8  -7   22.37    2.65
 -11   8   7   12.04    3.04
 -11   9  -7  361.01   19.12
  11  -9  -7  375.93   19.05
 -11   9   7  381.88   19.11
  11   9  -7  405.67   18.15
  11 -10  -7  280.45   15.32
 -11  10  -7  262.51   14.71
 -11  10   7  258.83   14.61
  11  10  -7  301.08   13.38
  11 -11  -7   85.82    7.00
 -11  11  -7   89.92    9.21
 -11  11   7   95.75   11.10
  11  11  -7   81.41    4.95
 -11  12  -7   66.21    7.63
  11  12   7   72.00    4.29
 -11  12   7   80.88    7.81
  11  12  -7   73.11    4.54
  11  13   7  176.97    8.73
 -11  13  -7  188.74   11.82
  11  13  -7  165.01    8.86
 -11  13   7  177.98   11.84
 -11  14  -7    8.46    5.04
 -11  14   7    8.04    5.16
 -11  15  -7  158.58   12.83
 -11  15   7  170.77   13.09
 -11  16  -7   70.01    8.37
 -11  16   7   73.47    8.40
 -11  17  -7  123.63   14.00
 -11  17   7  125.47   14.63
  12   0  -7   -1.09    1.93
 -12   0  -7   -0.78    1.72
 -12   0   7   -0.89    1.46
 -12   1  -7   73.03    5.02
 -12  -1   7   86.25    4.49
  12  -1  -7   72.58    5.31
  12   1  -7   70.05    5.08
 -12   1   7   74.88    4.77
 -12  -1  -7   77.67    4.81
  12  -2  -7  892.85   42.20
 -12  -2   7  883.66   41.62
 -12   2  -7  883.93   42.07
  12   2  -7  887.44   42.00
 -12  -2  -7  922.62   41.55
 -12  -2  -7  908.98   41.79
 -12   2   7  884.69   41.96
 -12   3  -7  573.05   27.47
  12  -3  -7  574.42   27.58
 -12  -3   7  561.65   26.83
 -12   3   7  596.58   27.41
  12   3  -7  587.14   27.31
 -12  -3  -7  575.24   26.81
 -12  -3  -7  559.22   26.96
 -12  -4   7   56.71    3.12
 -12   4  -7   56.93    4.81
  12  -4  -7   62.28    5.07
 -12  -4  -7   55.47    3.34
  12   4  -7   62.82    4.30
 -12  -4  -7   57.23    3.25
 -12   4   7   63.88    4.70
 -12   5  -7   17.62    2.95
  12  -5  -7   16.40    3.04
  12   5  -7   18.71    2.31
 -12   5   7   15.00    2.67
 -12   6  -7  100.84    6.85
  12  -6  -7  100.30    6.97
  12   6  -7  108.10    6.02
 -12   7  -7  108.16    7.27
  12  -7  -7  100.24    7.23
 -12   7   7  113.23    7.14
  12   7  -7  110.53    6.14
 -12   8  -7   24.54    3.65
  12  -8  -7   26.76    4.64
 -12   8   7   21.97    3.33
  12   8  -7   14.78    2.31
  12  -9  -7   16.52    3.54
 -12   9  -7   16.88    3.67
 -12   9   7   20.88    3.65
  12 -10  -7  226.85   12.48
 -12  10  -7  201.28   13.58
  12  10  -7  222.21   11.07
 -12  10   7  240.82   13.59
  12 -11  -7  141.49    9.52
 -12  11  -7  137.54   10.06
  12  11  -7  149.04    7.77
 -12  11   7  159.33   10.06
 -12  12  -7   34.54    5.03
 -12  12   7   18.83    4.86
  12  12  -7   21.68    2.56
 -12  13  -7   26.27    5.56
 -12  13   7   17.78    5.26
 -12  14  -7  107.45   10.86
 -12  14   7   98.87   10.74
 -12  15  -7   39.64    6.93
 -12  15   7   27.50    6.91
 -12  16  -7   30.36    7.78
 -12  16   7   37.06    8.11
 -13   0   7    0.89    1.63
 -13   0  -7    0.96    2.04
  13   0  -7    4.00    2.32
  13  -1  -7   70.82    5.46
 -13   1  -7   69.96    5.06
 -13  -1   7   69.75    4.37
  13   1  -7   67.21    5.22
 -13   1   7   68.39    4.70
 -13  -1  -7   75.95    4.82
 -13   2  -7   32.85    3.98
  13  -2  -7   31.20    3.52
 -13  -2   7   30.94    2.75
 -13  -2  -7   34.49    2.46
  13   2  -7   33.82    3.97
 -13  -2  -7   32.18    3.32
 -13   2   7   30.70    3.62
  13  -3  -7   12.07    2.86
 -13   3  -7   16.56    2.80
 -13  -3   7   16.78    1.92
 -13  -3  -7   16.29    1.92
  13   3  -7   18.10    2.61
 -13  -4   7  153.80    7.51
 -13   4  -7  164.63    8.94
  13  -4  -7  163.47    9.12
 -13   4   7  145.96    8.70
 -13  -4  -7  161.57    7.67
 -13  -4  -7  152.82    7.59
  13   4  -7  152.58    8.49
  13  -5  -7   62.37    5.61
 -13   5  -7   64.52    5.48
 -13   5   7   57.12    5.23
  13   5  -7   61.24    4.68
 -13   6  -7   15.01    3.35
 -13   6   7   18.34    3.04
  13   6  -7   16.94    2.53
 -13   7  -7   28.38    3.81
  13  -7  -7   35.02    4.17
 -13   7   7   26.35    3.71
  13   7  -7   29.08    3.68
 -13   8  -7   44.55    6.02
  13  -8  -7   51.97    6.08
  13   8  -7   61.94    4.52
 -13   8   7   54.32    5.78
 -13   9  -7   91.31    7.87
  13  -9  -7   89.98    7.49
 -13   9   7   88.01    7.55
  13   9  -7   90.31    5.76
  13 -10  -7  175.05   11.06
 -13  10  -7  184.74   11.40
  13  10  -7  176.25    9.42
 -13  10   7  185.97   11.16
  13 -11  -7   30.59    4.76
 -13  11  -7   19.15    4.92
 -13  11   7   29.15    4.89
  13  11  -7   30.81    3.98
 -13  12  -7    8.48    4.97
  13  12  -7    4.96    2.57
 -13  12   7    4.01    4.80
 -13  13  -7   22.35    5.77
 -13  13   7   22.40    5.95
 -13  14  -7  131.29   11.96
 -13  14   7  117.86   12.33
 -13  15  -7   33.37    7.40
 -13  15   7   38.70    7.62
 -13  16  -7   25.70    8.29
 -13  16   7    3.60    8.18
 -14   0   7   -1.06    1.81
 -14   0  -7   -2.57    2.15
  14   0  -7   -3.15    2.56
 -14  -1   7   56.60    4.11
  14  -1  -7   62.22    5.39
 -14   1  -7   65.88    5.05
 -14  -1  -7   54.39    4.60
 -14   1   7   67.52    4.66
  14   1  -7   57.20    5.27
  14  -2  -7  584.91   28.24
 -14   2  -7  600.41   28.08
 -14  -2   7  584.29   27.47
 -14  -2  -7  575.99   27.36
 -14  -2  -7  599.61   27.68
 -14   2   7  551.68   27.86
  14   2  -7  601.71   28.09
  14  -3  -7    0.14    2.72
 -14   3  -7    0.33    2.56
 -14  -3  -7    1.02    1.23
 -14   3   7    3.88    2.50
  14   3  -7   -0.33    2.37
 -14  -3  -7    1.45    1.66
 -14   4  -7    3.92    2.80
 -14  -4   7    8.01    1.23
 -14  -4  -7    9.72    1.49
 -14  -4  -7    8.29    1.37
  14   4  -7    6.65    2.57
 -14   4   7    7.09    2.66
  14  -5  -7    8.45    3.31
 -14   5  -7    1.55    2.90
  14   5  -7    8.54    2.62
 -14   5   7    6.19    2.87
 -14   6  -7  503.31   24.01
  14  -6  -7  478.54   24.03
  14   6  -7  472.40   23.38
 -14   6   7  493.34   23.89
  14  -7  -7   82.67    6.91
 -14   7  -7   81.94    6.86
 -14   7   7   69.03    6.44
  14   7  -7   67.55    5.47
 -14   8  -7   -2.49    3.45
  14  -8  -7    2.61    3.62
 -14   8   7    3.19    3.43
  14   8  -7    1.06    2.54
 -14   9  -7  214.92   12.26
  14  -9  -7  202.42   12.15
 -14   9   7  212.28   12.04
  14   9  -7  185.55   10.60
 -14  10  -7  139.68   10.40
  14 -10  -7  160.69   10.35
 -14  10   7  148.45   10.29
  14  10  -7  139.66    8.31
  14 -11  -7    3.82    4.41
 -14  11  -7   -0.07    4.79
 -14  11   7    1.50    4.57
  14  11  -7    4.79    2.84
 -14  12  -7    9.23    5.32
 -14  12   7    9.68    5.43
 -14  13  -7   54.64    7.30
 -14  13   7   66.64    7.58
 -14  14  -7   60.58    8.33
 -14  14   7   91.18    9.00
 -14  15  -7   23.61    7.92
 -14  15   7   28.80    8.06
 -15   0  -7    0.10    2.45
 -15   0   7    2.74    2.03
  15   0  -7    0.42    2.88
 -15   1  -7  798.38   36.52
 -15  -1   7  730.71   36.05
  15  -1  -7  759.68   36.72
 -15   1   7  782.71   36.32
 -15  -1  -7  765.30   36.27
  15   1  -7  780.39   36.68
 -15  -2   7  151.06    7.60
 -15   2  -7  133.19    8.63
  15   2  -7  134.92    8.67
 -15   2   7  146.28    8.31
 -15  -2  -7  143.45    7.92
 -15  -2  -7  159.37    7.39
  15  -3  -7  127.41    8.31
 -15   3  -7  119.62    7.98
 -15  -3   7  132.23    6.50
 -15   3   7  123.74    7.65
  15   3  -7  123.24    7.81
 -15  -3  -7  117.57    6.71
 -15  -3  -7  124.97    6.36
 -15   4  -7   44.98    5.45
 -15  -4   7   41.90    2.76
  15  -4  -7   49.04    5.86
 -15   4   7   43.85    5.15
 -15  -4  -7   42.24    2.94
  15   4  -7   43.93    5.03
 -15  -4  -7   42.59    3.05
  15  -5  -7  252.23   13.48
 -15   5  -7  242.52   13.29
 -15   5   7  234.32   13.08
  15   5  -7  249.96   12.80
  15  -6  -7   20.35    4.17
 -15   6  -7   24.18    4.08
 -15   6   7   18.70    3.74
  15   6  -7   24.27    3.39
 -15   7  -7   56.55    6.78
  15  -7  -7   52.28    6.81
  15   7  -7   47.71    5.24
 -15   7   7   54.48    6.29
 -15   8  -7  233.56   13.13
  15  -8  -7  216.78   12.97
  15   8  -7  222.29   11.78
 -15   8   7  217.12   12.80
  15  -9  -7  128.31    9.49
 -15   9  -7  120.89    9.65
  15   9  -7  117.80    7.71
 -15   9   7  116.35    9.39
 -15  10  -7  148.39   11.02
  15 -10  -7  142.42   10.64
  15  10  -7  146.15    8.68
 -15  10   7  129.70   10.54
  15 -11  -7  140.20   11.78
 -15  11  -7  134.55   11.05
 -15  11   7  131.73   10.86
  15  11  -7  122.82    8.84
 -15  12  -7    1.60    5.70
 -15  12   7   -1.75    5.71
 -15  13  -7  220.29   15.49
 -15  13   7  208.65   15.57
 -15  14  -7    4.49    7.44
 -15  14   7    7.29    7.49
 -16   0  -7   -1.21    2.61
 -16   0   7   -0.49    2.21
  16  -1  -7  192.20   10.55
 -16  -1   7  170.80    9.10
 -16   1  -7  173.77    9.88
  16   1  -7  166.45   10.20
 -16   1   7  169.95    9.52
 -16  -1  -7  173.10    9.49
  16  -2  -7   49.19    6.09
 -16  -2   7   42.78    3.68
 -16   2  -7   41.09    5.47
 -16  -2  -7   41.39    3.18
  16   2  -7   38.16    5.57
 -16  -2  -7   38.57    4.14
 -16   2   7   37.16    4.84
 -16   3  -7   15.49    3.67
 -16  -3   7   19.17    2.77
  16  -3  -7   20.68    4.11
 -16   3   7   26.25    3.44
 -16  -3  -7   14.92    2.31
 -16  -3  -7   16.90    2.45
  16   3  -7   23.51    3.71
  16  -4  -7    1.33    3.66
 -16   4  -7    4.79    3.52
 -16   4   7    4.15    3.24
 -16  -4  -7    0.03    1.46
 -16  -4  -7   -0.33    1.37
  16   4  -7    4.42    3.23
 -16   5  -7   -1.37    3.54
  16  -5  -7   -0.64    3.88
  16   5  -7    0.39    3.17
 -16   5   7   -3.53    3.15
 -16   6  -7  213.40   11.38
  16  -6  -7  166.86   11.21
  16   6  -7  170.03   10.30
 -16   6   7  173.47   10.92
 -16   7  -7   22.36    4.63
  16  -7  -7   19.87    4.70
 -16   7   7   23.65    4.49
  16   7  -7   21.13    3.76
 -16   8  -7   11.23    4.61
  16  -8  -7   19.66    4.94
  16   8  -7   12.03    3.58
 -16   8   7   17.55    4.48
  16  -9  -7   24.18    6.35
 -16   9  -7   17.74    5.28
  16   9  -7   18.69    3.81
 -16   9   7   14.08    4.81
 -16  10  -7  151.96   11.25
  16 -10  -7  132.22   10.75
  16  10  -7  120.04    8.46
 -16  10   7  109.13   10.89
 -16  11  -7   -0.50    5.92
  16 -11  -7    1.95    5.40
 -16  11   7   -1.78    5.76
 -16  12  -7   30.28    7.24
 -16  12   7   16.23    6.48
 -16  13  -7    3.79    7.36
 -16  13   7   11.73    7.56
 -16  14  -7   24.50    8.43
 -16  14   7   15.95    8.41
  17   0  -7   -1.34    3.71
 -17   0  -7    2.50    2.96
 -17   0   7    0.49    2.46
 -17   1  -7   -2.27    3.14
  17  -1  -7    0.88    3.65
 -17  -1   7   -0.72    2.19
  17   1  -7    0.34    3.66
 -17  -1  -7   -2.32    2.73
 -17   1   7    0.71    2.75
 -17   2  -7   71.13    6.77
 -17  -2   7   79.42    5.04
  17  -2  -7   73.46    7.47
  17   2  -7   69.28    6.92
 -17   2   7   65.97    6.27
 -17  -2  -7   77.84    4.57
 -17  -2  -7   76.83    5.41
 -17   3  -7   74.77    6.91
  17  -3  -7   64.87    7.47
 -17  -3   7   62.89    4.51
 -17   3   7   74.67    6.41
 -17  -3  -7   71.83    4.37
 -17  -3  -7   73.83    4.87
 -17   4  -7  313.34   16.63
  17  -4  -7  311.03   16.89
 -17   4   7  304.40   16.27
  17   4  -7  321.99   16.38
  17  -5  -7   11.10    4.61
 -17   5  -7    3.61    4.19
  17   5  -7    5.41    3.67
 -17   5   7    6.00    3.82
  17  -6  -7   72.92    8.18
 -17   6  -7   65.41    7.95
 -17   6   7   68.36    7.62
  17   6  -7   69.36    6.92
  17  -7  -7   95.46   11.36
 -17   7  -7  110.22    9.49
 -17   7   7  119.62    9.19
  17   7  -7   97.92    8.18
 -17   8  -7   20.36    5.41
  17  -8  -7   20.26    5.56
 -17   8   7   12.94    5.13
  17   8  -7   17.37    4.26
  17  -9  -7   95.60   10.34
 -17   9  -7  105.08   10.46
  17   9  -7  109.76    8.27
 -17   9   7   95.72   10.34
  17 -10  -7   39.57    6.81
 -17  10  -7   46.42    7.08
 -17  10   7   39.61    6.48
  17 -11  -7    2.41    6.18
 -17  11  -7    0.07    6.45
 -17  11   7    4.27    6.14
 -17  12  -7    9.24    7.24
 -17  12   7   12.19    7.43
 -17  13  -7   47.57    9.58
 -17  13   7   35.03    8.50
  18   0  -7    2.08    4.09
 -18   0   7    0.15    2.73
 -18   0  -7    1.84    3.33
 -18  -1   7    2.61    2.56
 -18   1  -7    3.41    3.58
  18  -1  -7    3.23    4.39
  18   1  -7    1.37    4.15
 -18   1   7    8.26    3.11
 -18  -1  -7    5.09    3.06
  18  -2  -7  302.30   16.79
 -18  -2   7  302.95   15.02
 -18   2  -7  291.73   16.16
 -18   2   7  330.93   15.90
 -18  -2  -7  314.67   15.31
 -18  -2  -7  312.75   14.83
  18   2  -7  288.79   16.54
 -18   3  -7   15.73    4.36
  18  -3  -7   25.27    4.99
 -18  -3   7   25.43    3.28
 -18  -3  -7   21.83    2.34
 -18   3   7   24.91    4.05
 -18  -3  -7   18.09    2.69
  18   3  -7   18.26    4.48
  18  -4  -7   71.01    8.53
 -18   4  -7   74.13    8.04
 -18   4   7   81.07    7.46
  18   4  -7   71.00    7.63
 -18   5  -7    9.45    4.60
  18   5  -7   14.77    4.39
 -18   5   7   17.58    4.44
  18  -6  -7  357.47   19.42
 -18   6  -7  346.86   19.15
 -18   6   7  361.75   18.95
  18  -7  -7   32.61    6.10
 -18   7  -7   32.32    6.04
 -18   7   7   34.29    5.67
  18   7  -7   22.83    5.39
  18  -8  -7   37.27    6.55
 -18   8  -7   27.88    6.23
  18   8  -7   39.48    5.36
 -18   8   7   33.22    5.84
 -18   9  -7   -2.56    6.04
  18  -9  -7    3.67    6.34
 -18   9   7    1.06    5.70
 -18  10  -7  154.00   13.75
  18 -10  -7  183.47   19.21
 -18  10   7  143.06   13.56
 -18  11  -7   21.01    7.67
 -18  11   7   23.34    7.58
 -18  12  -7    0.81    8.21
 -18  12   7    6.70    8.11
 -19   0  -7    1.36    3.61
 -19   0   7    0.72    3.03
  19   0  -7   -3.00    4.77
 -19   1  -7    6.73    4.00
  19  -1  -7    7.19    5.04
 -19  -1   7    9.37    2.80
 -19  -1  -7    2.88    2.17
 -19   1   7    7.44    3.40
  19   1  -7    5.49    4.86
 -19  -1  -7    8.46    3.46
 -19  -2   7  138.29    7.73
 -19   2  -7  142.55    9.74
  19  -2  -7  125.60   10.66
 -19  -2  -7  130.67    7.33
 -19  -2  -7  135.94    8.18
 -19   2   7  126.70    9.04
  19   2  -7  152.06   10.41
 -19   3  -7  366.48   18.97
  19  -3  -7  358.52   21.45
 -19  -3   7  357.18   17.22
  19   3  -7  357.65   19.10
 -19   3   7  364.60   18.67
 -19  -3  -7  347.95   17.36
 -19  -3  -7  363.52   17.57
 -19   4  -7    4.30    4.86
  19  -4  -7   -3.61    5.18
 -19   4   7    2.15    4.20
  19   4  -7    3.34    4.77
  19  -5  -7  176.43   12.61
 -19   5  -7  173.49   12.15
  19   5  -7  170.69   11.74
 -19   5   7  174.44   11.61
  19  -6  -7   13.45    5.84
 -19   6  -7    9.44    5.53
  19   6  -7    9.64    5.05
 -19   6   7    9.56    5.20
  19  -7  -7  240.97   15.29
 -19   7  -7  231.49   15.16
  19   7  -7  229.62   13.93
 -19   7   7  224.22   14.65
 -19   8  -7   28.25    6.81
  19  -8  -7   27.65   11.56
 -19   8   7   22.62    6.27
  19   8  -7   29.74    5.81
  19  -9  -7  229.03   16.41
 -19   9  -7  242.77   16.56
 -19   9   7  252.74   16.24
 -19  10  -7   77.91    9.40
  19 -10  -7   66.81    8.81
 -19  10   7  102.50   12.55
 -19  11  -7    5.12    8.59
 -19  11   7   -0.82    7.78
 -20   0  -7   -0.56    3.86
 -20   0   7    0.54    3.35
 -20   1  -7   34.27    5.12
 -20  -1   7   35.76    5.18
  20  -1  -7   40.57    6.54
  20   1  -7   26.51    6.19
 -20   1   7   41.37    4.73
 -20  -1  -7   42.47    5.94
 -20  -1  -7   38.47    4.25
 -20  -2   7  110.32    7.22
 -20   2  -7  116.14   11.00
  20  -2  -7  120.06   10.99
  20   2  -7  128.67   10.79
 -20   2   7  120.17   11.12
 -20  -2  -7  121.53    7.69
  20  -3  -7   22.59    6.15
 -20   3  -7   21.40    5.41
 -20   3   7   29.27    5.01
  20   3  -7   32.38    6.00
  20  -4  -7    7.99    6.20
 -20   4  -7   15.33    5.41
 -20   4   7   13.07    4.91
  20   4  -7   20.08    5.75
 -20   5  -7   57.40    6.97
  20  -5  -7   34.91    7.70
  20   5  -7   38.57    6.28
 -20   5   7   42.67    6.19
  20  -6  -7    0.95    6.79
 -20   6  -7    7.38    6.16
 -20   6   7   -1.07    5.48
  20   6  -7    3.73    5.57
 -20   7  -7    0.83    6.48
  20  -7  -7   -0.64    6.90
  20   7  -7   -1.61    5.64
 -20   7   7   10.89    6.12
 -20   8  -7    2.57    7.05
  20  -8  -7    2.60    7.69
 -20   8   7    2.90    6.56
  20  -9  -7   72.72    9.65
 -20   9  -7   84.43    9.70
 -20   9   7  103.96   12.88
 -21   0  -7    4.17    4.44
  21   0  -7   -1.08    6.18
 -21   0   7    1.49    3.77
 -21   1  -7  135.12   10.37
  21  -1  -7  141.20   12.53
  21   1  -7  141.69   12.47
 -21   1   7  153.70    9.85
  21  -2  -7   -3.12    6.52
 -21   2  -7    2.11    5.21
 -21   2   7    2.94    4.51
  21   2  -7    2.70    6.25
 -21   3  -7   62.92    7.07
  21   3  -7   56.47    7.82
 -21   3   7   62.85    8.68
 -21   4  -7   48.39    6.85
  21  -4  -7   43.50    7.88
 -21   4   7   40.76    6.27
  21  -5  -7  102.37   12.80
 -21   5  -7  117.51   11.78
 -21   5   7   95.40   10.64
  21   5  -7   91.83   11.13
 -21   6  -7    5.91    6.91
  21  -6  -7    9.51    7.82
  21   6  -7    3.74    6.47
 -21   6   7   -0.70    6.13
  21  -7  -7   10.92    8.57
 -21   7  -7   16.78    7.61
 -21   7   7   15.64    6.82
  22   0  -7   -1.78   12.24
 -22   1  -7   10.54    5.45
  22  -1  -7   14.93    7.53
 -22   1   7   11.63    4.87
  22   1  -7    6.23    8.08
 -22   2  -7   74.97    7.52
  22  -2  -7   61.73    8.90
  22   2  -7   66.40    8.66
 -22   2   7   76.11    8.80
  22  -3  -7   58.13    8.81
 -22   3  -7   52.13    7.24
 -22   3   7   75.90    9.26
  22   3  -7   44.18    8.26
 -22   4  -7   96.05   11.41
  22  -4  -7   77.13    9.90
  22   4  -7   76.74    9.10
 -22   4   7   95.12   10.72
  22  -5  -7   20.18   10.04
 -22   5  -7   30.95    7.53
 -22   5   7   23.92    6.86
  22   5  -7   28.59    7.73
   0   0   8 6480.71  302.86
   0   0  -8 6339.02  303.15
   0  -1  -8   -0.18    0.62
   0   1  -8    0.80    0.68
   0  -1   8    0.78    0.54
   0  -2  -8   18.68    1.49
   0  -3  -8    0.31    0.72
   0   3   8    0.25    0.65
   0  -4  -8 1851.45   88.21
   0   4   8 1967.07   88.21
   0  -5  -8   -0.47    0.80
   0   5   8   -0.38    0.83
   0   6   8    4.79    1.09
   0  -6  -8    6.25    1.08
   0  -7  -8    0.04    0.92
   0   7   8   -0.83    1.06
   0  -8  -8   21.67    1.88
   0   8   8   21.29    2.25
   0  -9  -8   -0.22    0.90
   0   9   8   -0.25    1.30
   0  10   8  340.54   16.35
   0  11   8   -0.57    1.69
   0  12   8   82.69    5.29
   0  13   8    1.46    2.22
   0  14   8   26.67    3.27
   0  15   8    0.38    2.88
   0  16   8  379.32   19.08
   0  17   8   -0.06    3.97
   0  17  -8    0.13    3.59
   0  18   8  403.28   20.65
   0  18  -8  391.36   20.43
   1   0   8 2197.39  109.21
   1   0  -8 2502.55  109.40
  -1   0   8 2428.25  109.26
  -1   0  -8 2342.27  109.36
   1   1   8    9.76    1.15
  -1  -1  -8    6.25    0.84
   1   1  -8    5.57    0.92
  -1   2  -8  143.90    6.63
   1   2   8  132.02    6.69
  -1  -2  -8  137.55    6.72
   1   2  -8  140.92    6.75
   1   3   8    1.71    0.67
   1  -3  -8    3.07    0.88
  -1  -3  -8    1.20    0.70
  -1   3   8    2.90    0.75
   1   4   8  307.42   14.39
   1  -4  -8  307.60   14.48
  -1   4   8  308.34   14.46
  -1  -4  -8  299.80   14.39
   1   5   8  570.90   26.72
   1  -5  -8  581.95   26.79
  -1   5   8  569.22   26.79
  -1  -5  -8  570.60   26.69
   1  -6  -8  234.43   11.21
   1   6   8  234.39   11.15
  -1   6   8  229.74   11.27
  -1  -6  -8  233.94   11.06
   1   7   8  672.79   31.17
   1  -7  -8  652.96   31.16
  -1  -7  -8  688.70   31.03
  -1   7   8  657.84   31.24
   1  -8  -8  135.89    6.67
   1   8   8  133.17    6.70
  -1   8   8  136.77    6.84
  -1  -8  -8  124.00    6.35
   1   9   8   39.65    3.20
  -1   9   8   39.32    3.13
   1  10   8   40.84    3.16
  -1  10   8   39.44    3.38
   1  11   8  338.83   16.24
  -1  11   8  335.67   16.36
   1  12   8   95.55    5.65
  -1  12   8   92.68    5.84
  -1  13   8   30.65    3.25
   1  14   8  134.19    7.71
  -1  14   8  127.48    7.95
   1  15   8    5.08    2.91
  -1  15   8    4.22    3.09
   1  16   8    0.99    3.27
  -1  16  -8   -1.90    3.21
  -1  16   8    4.26    3.58
  -1  17  -8   47.75    6.76
   1  17   8   53.83    6.62
  -1  17   8   44.11    5.27
  -1  18  -8    6.91    4.54
   1  18   8    4.57    4.81
  -1  18   8    7.61    4.94
   1  18  -8    5.07    4.78
   2   0  -8   24.93    1.99
  -2   0   8   26.13    1.73
  -2   1  -8   58.56    3.24
   2   1   8   57.22    3.29
  -2  -1   8   70.99    3.34
   2  -1  -8   73.69    3.47
  -2   1   8   61.59    3.36
  -2  -1  -8   64.62    3.39
   2   2   8 2407.70  112.03
  -2  -2   8 2290.44  111.96
   2  -2  -8 2377.51  112.11
  -2   2   8 2400.57  112.08
   2   2  -8 2735.39  112.37
  -2  -2  -8 2357.52  112.03
   2  -3  -8 2031.52   99.43
   2   3   8 2115.19   99.33
  -2  -3  -8 2138.93   99.34
  -2   3   8 2071.35   99.41
   2   3  -8 2403.81   99.43
   2  -4  -8  168.18    7.84
   2   4   8  149.97    7.61
  -2   4   8  161.29    7.79
  -2  -4  -8  156.30    7.62
   2   5   8   84.90    4.30
   2  -5  -8   79.51    4.51
  -2  -5  -8   88.15    4.27
   2  -6  -8  769.22   35.83
   2   6   8  760.17   35.69
  -2  -6  -8  776.35   35.60
  -2   6   8  766.91   35.85
   2   7   8  259.32   12.38
   2  -7  -8  263.41   12.52
  -2   7   8  258.65   12.58
  -2  -7  -8  257.99   12.14
   2  -8  -8  316.75   15.04
   2   8   8  332.48   14.97
  -2   8   8  295.36   15.13
   2  -9  -8  198.95    9.92
   2   9   8  213.51    9.92
  -2   9   8  195.47   10.13
   2 -10  -8  233.80   11.48
   2  10   8  237.86   11.88
  -2  10   8  241.21   11.83
   2  11   8  326.40   16.23
  -2  11   8  351.69   16.52
   2  12   8  405.43   19.63
  -2  12   8  416.66   19.90
   2  13   8  150.19    7.70
  -2  13   8  128.81    8.06
   2  14   8   83.52    5.82
  -2  14   8   90.46    6.51
   2  15   8  179.13    9.64
  -2  15   8  167.95   10.21
   2  16   8   61.49    5.98
  -2  16  -8   59.81    6.58
  -2  16   8   62.62    7.03
   2  17   8   15.95    4.04
  -2  17  -8   14.12    4.22
  -2  17   8   12.36    4.56
  -2  18  -8   -4.50    5.29
  -2  19  -8   45.13    7.15
  -2  19   8   32.88    6.93
  -3   0   8  229.02   10.99
  -3   0  -8  234.50   10.94
   3   0  -8  232.24   11.04
  -3  -1   8  295.15   12.79
  -3   1  -8  265.34   12.71
   3   1   8  255.73   12.71
  -3  -1  -8  266.37   12.90
  -3   1   8  276.01   12.80
   3   1  -8  266.33   12.80
   3  -2  -8   80.75    4.13
   3   2   8   78.53    3.93
  -3  -2   8   76.16    3.86
  -3  -2  -8   77.35    3.95
  -3   2   8   74.29    4.03
   3  -3  -8 1236.91   58.27
   3   3   8 1257.59   58.12
  -3   3   8 1268.03   58.24
  -3  -3  -8 1264.13   58.11
   3  -4  -8  611.87   29.06
   3   4   8  613.23   28.86
  -3  -4  -8  615.53   28.84
  -3   4   8  644.13   29.37
   3   5   8  160.40    7.64
   3  -5  -8  150.98    7.91
  -3   5   8  165.91    7.93
  -3  -5  -8  158.08    7.57
   3  -6  -8  190.05    8.71
   3   6   8  172.65    8.38
  -3   6   8  160.34    8.64
   3  -7  -8  364.85   17.91
   3   7   8  383.82   17.69
  -3   7   8  380.75   17.97
   3  -8  -8  217.71   10.81
   3   8   8  214.55   10.57
  -3   8   8  229.04   10.94
   3   9   8   72.12    4.01
   3  -9  -8   77.15    4.31
  -3   9   8   61.57    4.45
   3  10   8    3.41    1.38
   3 -10  -8    2.30    1.59
  -3  10   8   -0.46    1.76
   3  11   8   82.01    4.93
  -3  11   8   75.21    5.27
   3  12   8   95.91    5.65
  -3  12   8  103.41    6.35
   3  13   8  543.06   25.41
  -3  13   8  530.28   25.85
   3  14   8   36.15    4.08
  -3  14   8   32.68    3.89
  -3  15  -8  241.54   12.69
   3  15   8  222.39   12.01
  -3  15   8  235.87   12.86
  -3  16  -8   83.36    7.66
   3  16   8   94.11    6.76
  -3  16   8   91.17    8.02
   3  17   8   38.24    4.41
  -3  17  -8   34.17    5.07
  -3  17   8   30.98    5.33
  -3  18  -8   -1.72    4.88
  -3  18   8   -0.60    5.39
  -3  19  -8   63.75    7.59
  -3  19   8   65.27    7.76
  -4   0   8   43.32    2.53
   4   0  -8   44.70    2.65
  -4   0  -8   44.57    2.41
  -4  -1   8  104.04    5.07
   4  -1  -8  100.04    5.21
  -4  -1  -8  100.55    5.15
   4   1  -8  103.30    5.14
  -4   1   8  101.17    5.13
  -4  -2   8    1.13    0.71
   4  -2  -8    5.45    1.14
   4   2   8    2.56    0.69
  -4  -2  -8    2.63    0.80
  -4   2   8    0.58    0.77
   4   2  -8    3.06    0.84
  -4  -3   8   52.53    2.70
   4   3   8   55.65    2.88
   4  -3  -8   46.13    3.18
  -4   3   8   55.39    3.15
   4   3  -8   48.78    3.04
  -4  -3  -8   54.33    2.84
   4  -4  -8  528.73   25.25
   4   4   8  515.03   25.01
  -4  -4  -8  547.52   24.97
  -4   4   8  557.58   25.24
   4  -5  -8   -0.40    1.11
   4   5   8    0.41    0.74
  -4  -5  -8    0.23    0.63
  -4   5   8    0.76    1.20
   4   6   8   69.26    3.71
   4  -6  -8   75.81    4.27
  -4   6   8   69.28    4.23
   4  -7  -8  189.91    9.36
   4   7   8  191.28    8.95
  -4   7   8  177.11    9.34
   4  -8  -8 1565.89   73.92
   4   8   8 1651.99   73.66
  -4   8   8 1560.56   73.98
   4   9   8   67.49    3.70
   4  -9  -8   65.52    4.20
  -4   9   8   58.95    4.36
   4 -10  -8  270.67   12.90
   4  10   8  258.95   12.60
  -4  10   8  258.58   13.11
   4  11   8   81.49    4.70
   4 -11  -8   84.51    5.03
  -4  11   8   79.96    5.56
   4  12   8  516.55   23.60
  -4  12   8  481.58   24.09
  -4  13  -8    3.22    2.63
   4  13   8    3.88    1.96
  -4  13   8    0.74    2.82
  -4  14  -8   29.21    3.69
   4  14   8   23.23    2.84
  -4  14   8   28.05    3.92
   4  15   8    1.49    2.58
  -4  15  -8    6.49    3.41
  -4  15   8    3.82    3.75
   4  16   8    6.23    3.06
  -4  16  -8    3.52    3.93
  -4  16   8    5.42    4.23
  -4  17  -8   41.33    5.70
  -4  17   8   36.60    5.72
  -4  18  -8   86.69    9.85
  -4  18   8   92.45   10.41
  -4  19  -8   13.40    6.57
  -4  19   8   10.58    6.95
  -5   0  -8   10.32    1.09
  -5   0   8   10.94    1.33
   5   0  -8    7.51    1.13
  -5  -1   8 1180.96   54.90
   5  -1  -8 1140.49   55.04
   5   1  -8 1196.48   54.99
  -5   1   8 1235.09   55.01
  -5  -1  -8 1178.36   54.86
   5  -2  -8    5.53    1.27
  -5  -2   8    5.18    0.87
  -5   2   8    4.19    1.01
   5   2  -8    4.02    0.91
   5   3   8  901.81   43.56
  -5  -3   8  903.44   43.50
   5  -3  -8  970.79   43.85
   5   3  -8  965.44   43.63
  -5   3   8  973.37   43.80
  -5  -3  -8  929.67   43.56
   5  -4  -8  773.10   34.99
   5   4   8  722.42   34.67
  -5  -4  -8  761.02   34.62
   5   4  -8  753.51   34.71
  -5   4   8  725.77   34.92
   5  -5  -8   28.45    2.55
   5   5   8   23.79    1.86
  -5  -5  -8   23.63    1.48
  -5  -5  -8   23.63    1.49
   5   5  -8   20.37    2.16
  -5   5   8   27.12    2.44
   5   6   8  181.50    8.79
   5  -6  -8  191.52    9.28
  -5   6   8  177.56    9.21
   5   7   8  377.49   16.78
   5  -7  -8  362.90   17.22
   5   7  -8  331.21   16.94
  -5   7   8  358.10   17.21
   5  -8  -8  520.75   24.46
   5   8   8  525.49   24.04
  -5   8   8  498.73   24.49
   5  -9  -8   53.70    4.08
   5   9   8   61.87    3.38
  -5   9   8   55.29    4.28
   5 -10  -8   67.07    4.46
   5  10   8   57.34    3.66
  -5  10   8   64.59    4.74
   5 -11  -8  108.86    6.48
   5  11   8  119.92    6.02
  -5  11   8  111.61    6.95
   5  12   8  215.70   10.80
  -5  12  -8  215.38   11.34
  -5  12   8  213.31   11.49
   5  13   8   16.04    2.21
  -5  13  -8   11.93    3.11
  -5  13   8   17.05    3.45
   5  14   8    3.66    2.15
  -5  14  -8    5.26    3.28
  -5  14   8    0.72    3.35
   5  15   8  187.58    9.78
  -5  15  -8  178.14   11.04
  -5  15   8  188.23   11.35
   5  16   8  219.34   11.54
  -5  17  -8   25.45    5.18
  -5  17   8   17.58    5.35
  -5  18  -8   10.80    5.93
  -5  18   8   14.93    6.18
  -5  19  -8  126.60   13.25
  -5  19   8  142.03   13.96
  -6   0  -8  477.84   21.60
   6   0  -8  452.91   21.79
  -6   0   8  457.95   21.70
  -6  -1   8  827.97   38.95
   6  -1  -8  829.23   39.14
   6   1  -8  827.50   39.06
  -6  -1  -8  839.83   38.90
  -6   1   8  871.54   39.06
  -6  -2   8  177.05    8.53
   6  -2  -8  171.20    8.83
  -6  -2  -8  177.66    8.66
  -6   2   8  182.48    8.75
   6   2  -8  179.69    8.65
   6  -3  -8  219.61   10.52
  -6  -3   8  214.77   10.06
  -6  -3  -8  217.44   10.16
  -6  -3  -8  207.60   10.11
   6   3  -8  204.84   10.22
  -6   3   8  214.11   10.41
   6  -4  -8   38.59    2.95
   6   4   8   33.96    2.17
   6   4  -8   32.55    2.29
  -6  -4  -8   35.27    2.08
  -6  -4  -8   38.35    2.18
  -6   4   8   36.46    2.81
   6  -5  -8  735.16   34.74
   6   5   8  729.55   34.35
   6   5  -8  734.51   34.38
  -6   5   8  760.35   34.72
   6   6   8   53.36    3.08
   6  -6  -8   61.13    3.86
  -6   6   8   47.99    3.69
   6   6  -8   54.22    3.10
   6  -7  -8  157.72    7.93
   6   7   8  149.69    7.26
  -6   7   8  143.69    7.86
   6   7  -8  145.84    7.23
   6  -8  -8    0.45    1.76
   6   8   8    2.59    1.00
  -6   8   8    1.98    1.81
   6   8  -8    1.44    0.82
   6   9   8  177.54    8.59
   6  -9  -8  173.11    9.26
  -6   9   8  181.80    9.41
   6   9  -8  176.98    8.46
   6 -10  -8   12.04    2.34
  -6  10  -8    7.44    2.20
   6  10   8   11.08    1.47
  -6  10   8    9.36    2.50
   6 -11  -8   58.63    4.77
  -6  11  -8   60.89    5.15
   6  11   8   64.03    3.79
  -6  11   8   64.69    5.28
   6  12   8  239.81   11.51
  -6  12  -8  234.61   12.49
  -6  12   8  236.47   12.64
  -6  13  -8    8.00    3.11
  -6  13   8    9.52    3.36
   6  14   8   -1.86    2.01
  -6  14  -8    3.21    3.28
  -6  14   8   -2.80    3.54
   6  15   8   59.49    4.94
  -6  15  -8   70.36    7.89
  -6  15   8   65.58    8.69
   6  16   8   73.87    6.41
  -6  16  -8   81.75    8.32
  -6  16   8   62.34    8.76
  -6  17  -8   -2.36    5.05
  -6  17   8    2.87    5.52
  -6  18  -8   16.12    6.37
  -6  18   8    9.20    6.68
  -7   0  -8  976.10   44.58
   7   0  -8  956.91   44.63
  -7   0   8  941.47   44.50
  -7  -1   8  773.97   36.09
   7  -1  -8  753.29   36.30
  -7   1   8  790.87   36.21
  -7  -1  -8  801.84   36.03
  -7  -1  -8  778.35   36.18
   7   1  -8  759.82   36.22
  -7  -2   8  448.84   20.76
   7  -2  -8  459.31   21.10
  -7  -2  -8  446.49   20.84
  -7  -2  -8  444.58   20.74
   7   2  -8  444.40   20.90
  -7   2   8  419.42   20.96
  -7  -3   8   46.63    2.42
  -7   3   8   35.01    2.93
  -7  -3  -8   43.09    2.49
  -7  -3  -8   39.11    2.58
   7   3  -8   38.96    2.66
   7  -4  -8   -0.47    1.38
   7   4  -8    0.03    0.96
  -7   4   8    0.34    1.35
  -7  -4  -8    1.08    0.83
  -7  -4  -8    1.13    0.74
   7   5   8 1359.25   63.70
   7  -5  -8 1416.27   64.17
  -7   5   8 1352.16   64.09
   7   5  -8 1383.82   63.77
   7  -6  -8    0.77    1.66
   7   6   8    2.55    0.93
  -7   6   8    0.56    1.45
   7   6  -8    2.05    1.02
   7  -7  -8   76.17    4.94
  -7   7  -8   75.90    4.84
   7   7   8   70.44    4.01
  -7   7   8   75.70    4.90
   7   7  -8   77.93    4.07
   7   8   8   18.21    1.86
  -7   8  -8   19.55    2.45
   7  -8  -8   13.85    2.39
  -7   8   8   11.82    2.21
   7   8  -8   12.55    1.79
   7  -9  -8  169.18    9.89
  -7   9  -8  195.18   10.06
   7   9   8  203.71    9.19
   7   9  -8  197.10    9.10
  -7   9   8  180.04   10.01
   7 -10  -8   85.73    5.73
  -7  10  -8   77.77    5.84
   7  10   8   85.80    4.62
   7  10  -8   88.49    4.41
  -7  10   8   89.86    5.97
  -7  11  -8  218.26   11.91
   7  11   8  234.49   10.85
   7 -11  -8  216.66   11.63
  -7  11   8  234.87   12.00
   7  11  -8  219.28   10.67
  -7  12  -8   91.03    7.17
   7  12   8  114.75    5.70
  -7  12   8  106.64    7.47
   7  13   8  186.87    9.09
  -7  13  -8  175.10   10.56
  -7  13   8  178.60   10.75
  -7  14  -8   26.24    4.19
   7  14   8   29.15    3.73
  -7  14   8   25.55    4.52
   7  15   8   96.58    5.79
  -7  15  -8   79.57    8.27
  -7  15   8   82.01    8.76
  -7  16  -8    3.23    4.72
  -7  16   8   -0.23    4.91
  -7  17  -8   13.49    5.76
  -7  17   8   18.58    6.12
  -7  18  -8   -2.47    6.38
  -7  18   8    2.95    6.89
   8   0  -8 1233.33   56.94
  -8   0  -8 1234.04   56.87
  -8   0   8 1205.92   56.78
   8  -1  -8  341.39   17.02
  -8  -1   8  329.94   16.88
  -8   1  -8  363.82   16.97
   8   1  -8  369.59   16.96
  -8   1   8  372.57   16.90
  -8  -1  -8  362.44   16.66
  -8  -1  -8  344.87   16.87
   8  -2  -8  186.64    9.33
  -8  -2   8  179.57    8.86
  -8   2  -8  184.29    9.23
   8   2  -8  182.28    9.10
  -8  -2  -8  183.68    8.82
  -8  -2  -8  183.30    9.00
  -8   2   8  189.13    9.18
   8  -3  -8   12.43    1.93
  -8  -3   8   17.07    1.65
  -8   3  -8   14.41    1.90
   8   3  -8   16.13    1.68
  -8  -3  -8   15.74    1.86
  -8  -3  -8   17.43    1.87
  -8   4  -8  399.82   18.84
   8  -4  -8  406.60   18.94
  -8  -4   8  373.49   18.22
  -8   4   8  375.95   18.80
  -8  -4  -8  398.55   18.37
   8   4  -8  395.30   18.54
  -8  -4  -8  398.17   18.32
  -8   5  -8  649.57   29.87
   8  -5  -8  634.96   29.92
   8   5  -8  631.42   29.49
  -8   5   8  610.28   29.83
   8  -6  -8   81.72    5.42
   8   6   8   91.25    4.43
  -8   6  -8   88.01    5.29
  -8   6   8   90.64    5.29
   8   6  -8   75.17    4.53
   8   7   8    2.00    1.00
   8  -7  -8    3.17    1.97
  -8   7  -8    3.78    1.88
   8   7  -8    2.84    1.15
  -8   7   8    3.47    1.96
  -8   8  -8  123.24    7.37
   8  -8  -8  137.58    7.41
   8   8   8  121.25    6.38
   8   8  -8  130.53    6.44
  -8   8   8  127.98    7.37
   8   9   8    2.97    1.28
   8  -9  -8    1.86    2.18
  -8   9  -8    1.07    2.25
  -8   9   8   -1.07    2.15
   8   9  -8    1.02    1.26
   8  10   8   28.05    2.45
   8 -10  -8   22.02    3.14
  -8  10  -8   31.06    4.29
   8  10  -8   26.45    2.41
  -8  10   8   25.11    3.37
   8 -11  -8    1.94    2.68
  -8  11  -8    3.55    2.80
   8  11   8    2.24    1.38
   8  11  -8    0.68    1.22
  -8  11   8    1.48    2.85
  -8  12  -8  219.51   11.62
   8  12   8  205.13   10.12
   8 -12  -8  207.70   11.13
   8  12  -8  200.10    9.95
  -8  12   8  206.38   11.65
   8  13   8    2.29    1.74
  -8  13  -8    2.93    3.48
   8  13  -8    2.30    1.34
  -8  13   8    1.01    3.53
  -8  14  -8    9.38    4.04
  -8  14   8    3.99    4.20
   8  14  -8    5.36    1.56
  -8  15  -8   21.60    4.94
   8  15   8   20.05    2.81
  -8  15   8   18.93    5.12
  -8  16  -8  119.75   10.65
  -8  16   8  105.87   10.76
  -8  17  -8    2.04    5.95
  -8  17   8    0.45    6.26
  -8  18  -8   38.38    7.80
  -8  18   8   41.21    8.35
  -9   0   8  611.92   29.35
  -9   0  -8  670.27   29.51
   9   0  -8  599.95   29.53
  -9   1  -8  204.72   10.69
  -9  -1   8  212.36   10.44
   9  -1  -8  209.83   10.82
  -9  -1  -8  230.42   10.34
   9   1  -8  215.69   10.72
  -9   1   8  216.26   10.61
  -9  -1  -8  224.57   10.62
  -9   2  -8    7.02    1.65
   9  -2  -8   10.22    1.94
  -9  -2   8    9.83    1.28
  -9  -2  -8   12.10    1.42
  -9  -2  -8   11.28    1.63
   9   2  -8   12.67    1.73
  -9   2   8   13.96    1.81
  -9  -3   8   26.24    2.01
   9  -3  -8   20.67    3.01
  -9   3  -8   18.43    2.77
  -9   3   8   25.07    2.81
  -9  -3  -8   22.71    2.24
  -9  -3  -8   27.07    2.20
   9   3  -8   29.86    2.54
   9  -4  -8  391.48   18.06
  -9   4  -8  373.26   17.93
  -9  -4   8  354.88   17.25
  -9   4   8  366.74   17.91
  -9  -4  -8  391.48   17.41
  -9  -4  -8  362.17   17.33
   9   4  -8  357.12   17.61
  -9   5  -8    1.75    1.70
   9  -5  -8    1.89    1.96
   9   5  -8    1.78    1.25
  -9   5   8    1.35    1.78
   9  -6  -8   -1.00    2.07
  -9   6  -8    3.42    1.94
   9   6  -8    1.12    1.22
  -9   6   8    0.66    1.74
   9   7   8  433.37   19.62
   9  -7  -8  420.13   20.35
  -9   7  -8  416.30   20.31
   9   7  -8  415.05   19.71
  -9   7   8  404.64   20.28
   9  -8  -8  364.80   18.25
   9   8   8  380.50   17.45
  -9   8  -8  361.21   18.25
  -9   8   8  372.47   18.27
   9   8  -8  374.39   17.54
  -9   9  -8   -2.25    2.26
   9  -9  -8    0.27    2.48
   9   9   8    1.10    1.16
   9   9  -8   -1.81    1.29
  -9   9   8   -2.37    2.34
  -9  10  -8   24.02    3.38
   9 -10  -8   30.02    3.56
   9  10   8   32.20    2.63
  -9  10   8   25.65    3.63
   9  10  -8   29.55    2.67
  -9  11  -8  169.30   10.45
   9  11   8  191.47    9.04
   9 -11  -8  200.06   10.37
  -9  11   8  167.05   10.46
   9  11  -8  181.80    9.02
   9 -12  -8  439.35   22.07
  -9  12  -8  463.42   22.51
   9  12   8  455.43   21.21
  -9  12   8  479.40   22.55
   9  12  -8  417.10   21.16
  -9  13  -8   59.48    7.02
   9  13   8   52.03    3.87
   9  13  -8   51.10    3.71
  -9  13   8   53.50    7.11
  -9  14  -8   92.47    8.95
   9  14   8   99.98    6.42
  -9  14   8  107.53    9.21
   9  14  -8  109.99    5.75
  -9  15  -8   10.12    5.00
  -9  15   8   13.00    5.23
  -9  16  -8    7.04    5.68
  -9  16   8   14.60    5.98
  -9  17  -8   24.96    7.05
  -9  17   8   33.60    7.41
  -9  18  -8    7.87    7.65
  -9  18   8    5.24    7.99
 -10   0  -8   12.66    1.78
 -10   0   8    8.86    1.52
  10   0  -8   15.59    2.13
 -10   1  -8   76.32    4.53
 -10  -1   8   63.60    4.00
  10  -1  -8   64.49    4.62
 -10  -1  -8   68.83    4.32
 -10   1   8   66.09    4.27
  10   1  -8   80.41    4.56
 -10  -1  -8   76.01    3.82
 -10  -2   8    2.60    1.10
  10  -2  -8    1.40    1.75
 -10   2   8    1.59    1.51
 -10  -2  -8    4.02    1.42
 -10  -2  -8    3.55    0.97
  10   2  -8    2.52    1.54
 -10  -3   8  414.35   18.90
 -10   3  -8  397.30   19.40
  10  -3  -8  413.22   19.54
 -10   3   8  392.39   19.33
 -10  -3  -8  417.53   18.91
  10   3  -8  377.94   19.18
 -10  -3  -8  403.87   19.01
 -10   4  -8  215.36   11.63
  10  -4  -8  229.85   11.78
 -10  -4   8  211.48   10.81
  10   4  -8  253.52   11.36
 -10   4   8  241.39   11.65
 -10  -4  -8  234.47   10.98
 -10  -4  -8  226.32   10.90
  10  -5  -8   30.46    3.75
 -10   5  -8   27.97    3.44
  10   5  -8   28.80    2.77
 -10   5   8   25.47    3.48
  10  -6  -8    3.30    2.32
 -10   6  -8   -1.83    1.98
 -10   6   8    1.30    1.99
  10   6  -8    3.50    1.43
  10  -7  -8   94.72    6.40
 -10   7  -8   91.14    6.24
  10   7  -8   94.74    5.31
 -10   7   8  109.25    6.30
  10  -8  -8  465.64   23.05
 -10   8  -8  471.82   23.09
 -10   8   8  479.53   23.05
  10   8  -8  478.03   22.32
  10   9   8  222.35   10.45
  10  -9  -8  208.33   11.49
 -10   9  -8  234.45   11.71
 -10   9   8  189.82   11.44
  10   9  -8  213.40   10.45
 -10  10  -8   68.24    6.36
  10 -10  -8   89.49    6.44
  10  10   8   75.22    4.35
  10  10  -8   80.64    4.59
 -10  10   8   77.14    6.37
 -10  11  -8  192.07   10.44
  10  11   8  167.00    8.45
  10 -11  -8  166.89   10.05
  10  11  -8  160.70    8.54
 -10  11   8  173.52   10.28
  10  12   8   64.27    4.12
  10 -12  -8   67.83    6.33
 -10  12  -8   72.04    7.04
  10  12  -8   59.20    4.19
 -10  12   8   73.86    7.06
 -10  13  -8  120.35    9.28
  10  13   8  117.64    6.39
 -10  13   8  117.38    9.24
  10  13  -8  113.43    6.37
 -10  14  -8    0.63    4.68
  10  14   8   -0.06    2.86
 -10  14   8    5.88    4.92
 -10  15  -8   93.63   10.24
 -10  15   8  100.85   10.54
 -10  16  -8    1.63    6.08
 -10  16   8    5.32    6.31
 -10  17  -8   14.06    7.31
 -10  17   8   14.11    7.51
 -11   0   8   18.07    2.00
 -11   0  -8   22.29    2.89
  11   0  -8   17.38    2.33
  11  -1  -8    1.02    1.94
 -11   1  -8    2.09    1.74
 -11  -1   8    1.52    1.28
 -11   1   8    2.15    1.54
 -11  -1  -8    3.94    1.63
  11   1  -8    0.74    1.76
 -11  -1  -8    1.97    1.03
 -11   2  -8  201.29   10.51
 -11  -2   8  196.65    9.96
  11  -2  -8  210.52   10.70
 -11  -2  -8  208.54    9.87
 -11   2   8  204.41   10.38
 -11  -2  -8  203.24   10.19
  11   2  -8  213.80   10.45
 -11   3  -8  230.05   11.88
 -11  -3   8  227.43   11.22
  11  -3  -8  233.03   12.06
  11   3  -8  239.63   11.69
 -11  -3  -8  241.41   11.42
 -11  -3  -8  232.38   11.21
 -11   3   8  237.60   11.81
 -11  -4   8   50.43    2.89
  11  -4  -8   59.08    4.66
 -11   4  -8   50.60    4.38
 -11  -4  -8   51.99    3.06
 -11   4   8   51.49    4.27
 -11  -4  -8   55.10    3.23
  11   4  -8   56.11    3.98
 -11   5  -8  134.08    7.28
  11  -5  -8  111.99    7.31
 -11   5   8  123.85    7.16
  11   5  -8  118.30    6.60
  11  -6  -8   -0.69    2.36
 -11   6  -8    2.67    2.23
  11   6  -8    1.55    1.63
 -11   6   8   -0.48    2.18
  11  -7  -8  654.23   31.00
 -11   7  -8  617.05   30.91
  11   7  -8  648.86   30.34
 -11   7   8  665.24   30.93
  11  -8  -8   11.41    3.00
 -11   8  -8    9.30    2.84
  11   8  -8    9.71    1.88
 -11   8   8    6.56    2.78
 -11   9  -8   16.46    3.28
  11  -9  -8   21.91    3.47
 -11   9   8   11.54    3.28
  11   9  -8   21.20    2.82
 -11  10  -8   -2.63    3.14
 -11  10   8    3.23    3.13
  11  10  -8    1.46    1.77
 -11  11  -8  517.98   25.71
  11 -11  -8  501.78   25.43
  11  11  -8  533.06   24.41
 -11  11   8  517.52   25.65
  11 -12  -8   27.98    4.35
 -11  12  -8   33.27    4.94
  11  12  -8   29.22    3.44
 -11  12   8   31.34    4.85
 -11  13  -8  250.75   13.89
 -11  13   8  224.68   13.83
  11  13  -8  213.85   11.25
 -11  14  -8   22.94    5.58
 -11  14   8   21.71    5.66
 -11  15  -8   95.27   10.96
 -11  15   8  100.43   11.24
 -11  16  -8    4.77    6.76
 -11  16   8    3.02    6.86
 -11  17  -8   22.93    8.16
 -11  17   8   26.56    8.41
 -12   0   8  473.19   21.50
 -12   0  -8  458.82   21.66
  12   0  -8  423.29   21.79
  12  -1  -8    2.76    2.13
 -12   1  -8    1.99    2.00
 -12  -1   8    0.80    1.39
  12   1  -8    1.18    1.97
 -12   1   8    1.29    1.66
 -12  -1  -8    0.65    1.74
 -12   2  -8   67.27    4.68
 -12  -2   8   61.47    3.68
  12  -2  -8   52.56    4.83
 -12  -2  -8   53.90    4.08
 -12   2   8   61.95    4.37
  12   2  -8   54.36    4.55
 -12  -2  -8   61.86    3.46
 -12  -3   8  169.47    8.11
 -12   3  -8  165.64    8.91
  12  -3  -8  163.77    9.07
 -12  -3  -8  158.05    7.98
 -12   3   8  152.06    8.68
  12   3  -8  166.48    8.68
 -12  -4   8  458.92   22.65
  12  -4  -8  495.53   23.67
 -12   4  -8  509.03   23.57
 -12  -4  -8  497.12   22.80
  12   4  -8  495.50   23.26
 -12   4   8  483.29   23.45
 -12  -4  -8  472.57   22.72
  12  -5  -8  112.12    7.29
 -12   5  -8  114.05    7.18
 -12   5   8  126.81    7.12
  12   5  -8  107.97    6.53
 -12   6  -8  171.56    9.40
  12  -6  -8  165.57    9.47
 -12   6   8  156.80    9.24
  12   6  -8  164.99    8.64
  12  -7  -8  260.25   14.43
 -12   7  -8  307.91   14.51
 -12   7   8  264.95   14.28
  12   7  -8  277.78   13.63
  12  -8  -8   33.40    4.66
 -12   8  -8   34.33    4.15
 -12   8   8   34.15    4.96
  12   8  -8   37.31    3.62
 -12   9  -8   59.77    6.32
  12  -9  -8   62.28    6.20
  12   9  -8   54.57    4.29
 -12   9   8   56.66    5.94
 -12  10  -8   13.46    4.02
  12 -10  -8   21.38    4.03
 -12  10   8   22.79    4.11
  12  10  -8   13.94    2.36
  12 -11  -8  332.35   16.62
 -12  11  -8  309.31   16.82
 -12  11   8  282.77   16.66
  12  11  -8  319.38   15.12
 -12  12  -8    2.52    4.56
  12 -12  -8    4.50    3.98
  12  12  -8   10.31    2.33
 -12  12   8    1.54    4.35
 -12  13  -8   48.97    6.38
 -12  13   8   52.54    6.24
 -12  14  -8   47.66    6.81
 -12  14   8   35.11    6.44
 -12  15  -8   10.14    6.46
 -12  15   8   15.30    6.69
 -12  16  -8   -1.40    7.29
 -12  16   8    2.37    7.52
 -13   0   8  389.81   19.25
  13   0  -8  409.51   19.72
 -13   0  -8  408.48   19.50
 -13   1  -8    0.23    2.17
 -13  -1   8    5.45    1.67
  13  -1  -8    5.89    2.58
 -13   1   8    4.67    1.97
 -13  -1  -8    2.79    1.99
  13   1  -8    5.49    2.38
 -13   2  -8  121.44    6.75
  13  -2  -8  110.27    7.00
 -13  -2   8  105.59    5.75
  13   2  -8   99.21    6.57
 -13  -2  -8  108.89    6.14
 -13  -2  -8  112.77    5.58
 -13   2   8   92.66    6.31
 -13  -3   8    0.86    1.72
  13  -3  -8    1.62    2.46
 -13   3  -8   -1.00    2.33
 -13  -3  -8    1.87    1.59
  13   3  -8   -0.19    2.11
 -13   3   8   -1.49    2.11
 -13  -3  -8    0.30    1.21
  13  -4  -8  609.47   30.00
 -13  -4   8  580.99   28.96
 -13   4  -8  677.08   29.98
 -13  -4  -8  624.56   29.03
 -13  -4  -8  633.23   29.09
 -13   4   8  622.38   29.79
  13   4  -8  621.89   29.62
 -13   5  -8    2.18    2.84
  13  -5  -8    1.74    2.95
 -13   5   8    8.80    2.65
  13   5  -8    7.63    2.33
  13  -6  -8   -2.18    3.52
 -13   6  -8    3.03    2.94
  13   6  -8    2.69    2.23
 -13   6   8    3.90    2.63
  13  -7  -8   67.15    6.52
 -13   7  -8   82.74    6.56
 -13   7   8   67.63    6.38
  13   7  -8   82.24    5.31
  13  -8  -8  104.36    7.29
 -13   8  -8   64.88    6.96
 -13   8   8   86.55    6.87
  13   8  -8   90.80    5.71
  13  -9  -8   37.80    4.70
 -13   9  -8   25.13    4.46
  13   9  -8   30.22    3.94
 -13   9   8   22.57    4.02
  13 -10  -8    3.47    3.94
 -13  10  -8    0.16    4.01
 -13  10   8    4.55    3.94
  13  10  -8    1.62    2.39
  13 -11  -8   -2.28    4.15
 -13  11  -8    0.05    4.41
  13  11  -8    4.37    2.55
 -13  11   8    2.26    4.37
  13 -12  -8   14.10    4.68
 -13  12  -8   12.78    5.21
  13  12  -8   11.57    2.84
 -13  12   8    9.51    4.93
 -13  13  -8   37.36    6.52
 -13  13   8   59.01    6.94
 -13  14  -8   19.79    6.55
 -13  14   8   10.44    6.36
 -13  15  -8    5.55    6.95
 -13  15   8    5.11    7.11
 -13  16  -8   85.10   12.21
  14   0  -8  630.18   29.63
 -14   0   8  609.47   29.12
 -14   0  -8  610.31   29.34
 -14   1  -8   94.23    6.39
  14  -1  -8  102.29    6.90
 -14  -1   8   95.67    5.63
 -14   1   8  106.71    6.10
  14   1  -8   93.73    6.62
 -14  -1  -8   95.19    6.11
 -14  -2   8  156.21    7.92
 -14   2  -8  145.50    8.81
  14  -2  -8  155.83    9.11
 -14  -2  -8  160.33    7.74
 -14  -2  -8  157.16    8.27
 -14   2   8  152.08    8.54
  14   2  -8  152.08    8.82
 -14   3  -8    5.06    2.75
 -14  -3   8    8.15    1.56
  14  -3  -8    8.54    3.04
 -14  -3  -8    6.60    1.91
 -14  -3  -8    7.37    1.47
  14   3  -8    5.14    2.65
 -14   3   8    3.70    2.44
  14  -4  -8  585.12   29.08
 -14   4  -8  609.17   28.38
 -14  -4   8  559.71   27.30
  14   4  -8  581.78   28.08
 -14  -4  -8  595.70   27.43
 -14  -4  -8  596.94   27.43
 -14   4   8  583.37   28.22
  14  -5  -8  230.52   12.76
 -14   5  -8  214.27   12.59
 -14   5   8  244.41   12.54
  14   5  -8  245.65   12.18
 -14   6  -8   82.75    6.64
  14  -6  -8   69.02    6.76
 -14   6   8   82.13    6.43
  14   6  -8   67.13    5.55
  14  -7  -8   87.59    7.27
 -14   7  -8   75.77    7.09
  14   7  -8   83.91    5.82
 -14   7   8   72.10    6.82
  14  -8  -8   52.06    5.36
 -14   8  -8   55.10    5.53
  14   8  -8   41.82    4.77
 -14   8   8   52.21    6.21
 -14   9  -8   13.22    4.40
  14  -9  -8   18.14    4.35
  14   9  -8   11.53    2.95
 -14   9   8    7.22    3.87
 -14  10  -8    5.45    4.55
  14 -10  -8    5.33    4.48
 -14  10   8    5.52    4.32
  14  10  -8    9.27    2.90
  14 -11  -8   56.52    6.19
 -14  11  -8   53.24    6.42
 -14  11   8   50.07    6.16
  14  11  -8   53.39    5.29
 -14  12  -8    0.57    5.53
  14 -12  -8    4.34    4.85
 -14  12   8    9.41    5.56
 -14  13  -8    5.89    5.91
[truncated: 1,628,277 more chars]
