# Supplementary material for: Chemistry of CS2 and CS3 Bridged Decaborane Analogues: Regular Coordination Versus Cluster Expansion
Source: Molecules. 2023 Jan 19;28(3):998. doi: 10.3390/molecules28030998 (PMC9919328; doi:10.3390/molecules28030998)
Supplement: Supplementary file 1 [file molecules-28-00998-s001.zip › CIF/cif of 7.cif]

################################################################################
#                                                                              #
#------------------------------------------------------------------------------#
#                                                                              #
#           CIF file created and formatted by CRYSCALC (ver. 21.11)            #
#                                                                              #
#------------------------------------------------------------------------------#
#                                                                              #
# Date of archive creation: 17-11-2021 at 09:42:55                             #
#                                                                              #
# Input CIF files:                                                             #
#  1. job2.cif                                                                 #
#  2. import.cif                                                               #
#                                                                              #
#------------------------------------------------------------------------------#
#                                                                              #
# Date of experiment: 02 novembre 2021                                         #
# Experimenter      : Thierry Roisnel                                          #
#                                                                              #
# Instrument        : D8 VENTURE Bruker AXS                                    #
# Laboratory        : CDIFX/ISCR (UMR6226 Rennes)                              #
# CDIFX ID          : D21-0314                                                 #
# Sample ID         : SGGAR4                                                   #
# Proposer          : S. Ghosh [EXT/Madras/Inde]                               #
#                                                                              #
#------------------------------------------------------------------------------#
#                                                                              #
# Please use the following crystallographer details for CIF file deposition    #
# at CCDC or FIZ Karlsruhe :                                                   #
#                                                                              #
# Crystallographer name : Thierry ROISNEL                                      #
# Publishing name :       Thierry ROISNEL                                      #
# Email adress :          thierry.roisnel@univ-rennes1.fr                      #
# Affiliation :           CDIFX ISCR CNRS Univ Rennes                          #
# Country :               France                                               #
# ORCID ID :              0000-0002-6088-4472                                  #
#                                                                              #
# Please use the following address for further publication:                    #
#                                                                              #
# Thierry Roisnel                                                              #
# Univ Rennes, CNRS, ISCR (Institut des Sciences Chimiques de Rennes) UMR 6226 #
# F-35000 Rennes, France                                                       #
#                                                                              #
################################################################################


data_SGGAR4

#------------------------------------------------------------------------------#
# Date of experiment: 02 novembre 2021                                         #
#------------------------------------------------------------------------------#


#------------------------------------------------------------------------------#
#                             CHEMICAL INFORMATION                             #
#------------------------------------------------------------------------------#
 
_chemical_name_systematic
;
 ?
;
_chemical_formula_moiety              'C39 H36 B6 Co2 O18 Ru7 S5, 2(C H2 Cl2)'
_chemical_formula_sum                 'C41 H40 B6 Cl4 Co2 O18 Ru7 S5'
_chemical_formula_weight               2013.04
_chemical_compound_source             'synthesis as described'

#------------------------------------------------------------------------------#
#                    SPACE GROUP AND UNIT CELL INFORMATION                     #
#------------------------------------------------------------------------------#
 
_space_group_crystal_system              triclinic
_space_group_name_H-M_alt                'P -1'
_space_group_name_Hall                   '-P 1'
_space_group_IT_number                     2
loop_
  _space_group_symop_operation_xyz
 'x, y, z'
 '-x, -y, -z'

_cell_length_a                         11.6527(14)
_cell_length_b                         13.0484(12)
_cell_length_c                         21.925(2)
_cell_angle_alpha                      94.971(4)
_cell_angle_beta                       105.005(5)
_cell_angle_gamma                      99.109(5)
_cell_volume                           3150.8(6)
_cell_formula_units_Z                  2
_cell_measurement_temperature          150(2)
_cell_measurement_reflns_used          9807
_cell_measurement_theta_min            2.2064
_cell_measurement_theta_max            27.4884
_cell_measurement_wavelength           0.710730


#------------------------------------------------------------------------------#
#                              ORIENTATION MATRIX                              #
#------------------------------------------------------------------------------#
 
_diffrn_orient_matrix_UB_11   0.0708326
_diffrn_orient_matrix_UB_21  -0.0013666
_diffrn_orient_matrix_UB_31   0.0566720
_diffrn_orient_matrix_UB_12  -0.0296913
_diffrn_orient_matrix_UB_22  -0.0416687
_diffrn_orient_matrix_UB_32   0.0595187
_diffrn_orient_matrix_UB_13   0.0229303
_diffrn_orient_matrix_UB_23  -0.0408878
_diffrn_orient_matrix_UB_33  -0.0087368


#------------------------------------------------------------------------------#
#                             CRYSTAL INFORMATION                              #
#------------------------------------------------------------------------------#
 
_exptl_crystal_description             board
_exptl_crystal_colour                  black
_exptl_crystal_size_max                0.410
_exptl_crystal_size_mid                0.090
_exptl_crystal_size_min                0.025
_exptl_crystal_density_meas            ?                               
_exptl_crystal_density_diffrn          2.122                           
_exptl_crystal_density_method          ?                               
_exptl_crystal_F_000                   1940                            
_exptl_special_details
;
 ?
;

#------------------------------------------------------------------------------#
#                            ABSORPTION CORRECTION                             #
#------------------------------------------------------------------------------#
 
_exptl_absorpt_coefficient_mu                         2.539
_exptl_absorpt_correction_type                       multi-scan
_exptl_absorpt_process_details
;
  [Sheldrick, G.M. (2014). SADABS Bruker AXS Inc., Madison, Wisconsin, USA]
;
_exptl_absorpt_correction_T_min                         0.682
_exptl_absorpt_correction_T_max                         0.938

#------------------------------------------------------------------------------#
#                               DATA COLLECTION                                #
#------------------------------------------------------------------------------#
 
# Software                   : BIS V6.2.15/2021-03-15 && APEX3 2016.9-0        #
# Number of scans            :        4                                        #
# Total number of frames     :      291                                        #
# Total length of scans      :   291.00 (deg.)                                 #
# Rotation speed             :    20.00 sec./deg.                              #
# Total exposition time      :      1 h  37.0 min.                             #
#                                                                              #
#    Scan  Time(s) Width DX(mm) Frames Range 2Theta  Omega    Phi    Chi  T(K) #
#..............................................................................#
#                                                                              #
#  1 Omega   20.0  1.00    34.0    97   97.0    1.9    4.5   72.0  315.5 150.0 #
#  2 Omega   20.0  1.00    34.0    97   97.0    1.9    4.5  216.0  315.5 150.0 #
#  3 Omega   20.0  1.00    34.0    97   97.0    1.9    4.5    0.0  315.5 150.0 #
#  4 Fast     2.0  1.00    34.0   180  180.0    0.0  360.0    0.0   54.7 150.0 #
#                                                                              #
#..............................................................................#

_diffrn_measurement_device_type         'D8 VENTURE Bruker AXS'
_diffrn_measurement_method              'rotation images'
_diffrn_detector                        CMOS-PHOTON70
_diffrn_detector_area_resol_mean        ?
_diffrn_ambient_temperature             150(2)
_diffrn_radiation_wavelength            0.71073
_diffrn_radiation_type                  MoK\a
_diffrn_radiation_probe                 x-ray
_diffrn_radiation_source                'Incoatec microfocus sealed tube'
_diffrn_radiation_monochromator         'multilayer monochromator'
_diffrn_source_current                  1.00
_diffrn_source_voltage                  50.00
_diffrn_source_power                    50.0
_diffrn_reflns_av_uneti/neti            0.0655
_diffrn_reflns_av_r_equivalents         0.0535
_diffrn_reflns_number                   35620
_diffrn_reflns_limit_h_min             -15
_diffrn_reflns_limit_h_max              15
_diffrn_reflns_limit_k_min             -16
_diffrn_reflns_limit_k_max              16
_diffrn_reflns_limit_l_min             -27
_diffrn_reflns_limit_l_max              28
_diffrn_reflns_theta_min                2.280
_diffrn_reflns_theta_max                27.487
_diffrn_reflns_theta_full               25.242
_diffrn_measured_fraction_theta_full    0.994
_diffrn_measured_fraction_theta_max     0.983
_reflns_number_total                    14194
_reflns_number_gt                       12099
_reflns_threshold_expression            >2sigma(I)

_reflns_special_details
;
Reflections were merged by SHELXL according to the crystal class for the
calculation of statistics and refinement.

;

#------------------------------------------------------------------------------#
#                            COMPUTER PROGRAMS USED                            #
#------------------------------------------------------------------------------#
 
_computing_data_collection       'Bruker APEX3 (Bruker, 2015)'
_computing_cell_refinement       'APEX3 (Bruker, 2015)'
_computing_data_reduction        'SAINT (Bruker, 2014)'
_computing_structure_solution    'SHELXT (Sheldrick, 2015)'
_computing_structure_refinement  'SHELXL-2018_3 (Sheldrick, 2018)'
_computing_molecular_graphics    
;
   'SXGRAPH (L. Farrugia, 1999), Mercury (CSD, 2020)'
;
_computing_publication_material   'CRYSCALC (T. Roisnel, local program, 2021)'

#------------------------------------------------------------------------------#
#                            REFINEMENT INFORMATION                            #
#------------------------------------------------------------------------------#
 
_refine_special_details
;
Refinement of F^2^ against ALL reflections.  The weighted R-factor wR and
goodness of fit S are based on F^2^, conventional R-factors R are based
on F, with F set to zero for negative F^2^. The threshold expression of
F^2^ > 2sigma(F^2^) is used only for calculating R-factors(gt) etc. and is
not relevant to the choice of reflections for refinement.  R-factors based
on F^2^ are statistically about twice as large as those based on F, and R-
factors based on ALL data will be even larger.
;
_refine_ls_structure_factor_coef        Fsqd
_refine_ls_matrix_type                  full
_refine_ls_weighting_scheme             calc
_refine_ls_weighting_details            
        'w=1/[\s^2^(Fo^2^)+43.0162P] where P=(Fo^2^+2Fc^2^)/3'
_atom_sites_solution_primary            dual
_atom_sites_solution_secondary          difmap
_atom_sites_solution_hydrogens          geom
_refine_ls_hydrogen_treatment           constr
_refine_ls_extinction_method            none
_refine_ls_extinction_coef              .
_refine_ls_number_reflns                14194
_refine_ls_number_parameters            758
_refine_ls_number_restraints            0
_refine_ls_R_factor_all                 0.0674
_refine_ls_R_factor_gt                  0.0559
_refine_ls_wR_factor_ref                0.1293
_refine_ls_wR_factor_gt                 0.1236
_refine_ls_goodness_of_fit_ref          1.104
_refine_ls_restrained_S_all             1.104
_refine_ls_shift/su_max                 0.002
_refine_ls_shift/su_mean                0.000
_refine_diff_density_max                1.773
_refine_diff_density_min               -2.148
_refine_diff_density_rms                0.199

#------------------------------------------------------------------------------#
#               ATOMIC TYPES, COORDINATES AND THERMAL PARAMETERS               #
#------------------------------------------------------------------------------#
 
loop_
    _atom_type_symbol
    _atom_type_description
    _atom_type_scat_dispersion_real
    _atom_type_scat_dispersion_imag
    _atom_type_scat_source
C   C    0.0033  0.0016  'International Tables Vol C Tables 4.2.6.8 and 6.1.1.4'
H   H    0.0000  0.0000  'International Tables Vol C Tables 4.2.6.8 and 6.1.1.4'
Co  Co   0.3494  0.9721  'International Tables Vol C Tables 4.2.6.8 and 6.1.1.4'
S   S    0.1246  0.1234  'International Tables Vol C Tables 4.2.6.8 and 6.1.1.4'
O   O    0.0106  0.0060  'International Tables Vol C Tables 4.2.6.8 and 6.1.1.4'
Ru  Ru  -1.2594  0.8363  'International Tables Vol C Tables 4.2.6.8 and 6.1.1.4'
Cl  Cl   0.1484  0.1585  'International Tables Vol C Tables 4.2.6.8 and 6.1.1.4'
B   B    0.0013  0.0007  'International Tables Vol C Tables 4.2.6.8 and 6.1.1.4'

loop_
    _atom_site_label
    _atom_site_type_symbol
    _atom_site_fract_x
    _atom_site_fract_y
    _atom_site_fract_z
    _atom_site_U_iso_or_equiv
    _atom_site_adp_type
    _atom_site_occupancy
    _atom_site_site_symmetry_order
    _atom_site_calc_flag
    _atom_site_refinement_flags_posn
    _atom_site_refinement_flags_adp
    _atom_site_refinement_flags_occupancy
    _atom_site_disorder_assembly
    _atom_site_disorder_group
Ru1  Ru   0.23270(5)   0.33694(4)   0.22209(3)   0.01763(13) Uani 1 1 d    . . . . .
C1   C    0.1168(8)    0.3615(7)    0.2687(4)    0.0327(19)  Uani 1 1 d    . . . . .
O2   O    0.0478(7)    0.3649(6)    0.2959(4)    0.055(2)    Uani 1 1 d    . . . . .
C3   C    0.1723(8)    0.1940(7)    0.1904(4)    0.0320(19)  Uani 1 1 d    . . . . .
O4   O    0.1371(8)    0.1060(5)    0.1704(4)    0.056(2)    Uani 1 1 d    . . . . .
C5   C    0.3471(7)    0.3030(6)    0.2940(4)    0.0228(16)  Uani 1 1 d    . . . . .
O6   O    0.4088(6)    0.2805(5)    0.3374(3)    0.0348(14)  Uani 1 1 d    . . . . .
Ru2  Ru   0.39981(5)   0.35918(4)   0.15279(3)   0.01699(12) Uani 1 1 d    . . . . .
C11  C    0.3487(8)    0.2257(6)    0.1035(4)    0.0296(18)  Uani 1 1 d    . . . . .
O12  O    0.3216(7)    0.1436(5)    0.0750(3)    0.0480(18)  Uani 1 1 d    . . . . .
C13  C    0.5283(7)    0.3105(6)    0.2081(4)    0.0218(15)  Uani 1 1 d    . . . . .
O14  O    0.6044(6)    0.2741(5)    0.2364(3)    0.0361(15)  Uani 1 1 d    . . . . .
C15  C    0.4960(8)    0.4245(6)    0.1030(4)    0.0279(18)  Uani 1 1 d    . . . . .
O16  O    0.5548(7)    0.4620(5)    0.0736(3)    0.0423(17)  Uani 1 1 d    . . . . .
Ru3  Ru   0.19468(5)   0.44657(5)   0.11007(3)   0.01803(13) Uani 1 1 d    . . . . .
C21  C    0.0498(8)    0.5055(6)    0.0946(4)    0.0263(17)  Uani 1 1 d    . . . . .
O22  O   -0.0405(6)    0.5341(5)    0.0800(3)    0.0416(16)  Uani 1 1 d    . . . . .
C23  C    0.1406(8)    0.3300(7)    0.0465(4)    0.0298(18)  Uani 1 1 d    . . . . .
O24  O    0.1060(7)    0.2604(5)    0.0065(3)    0.0474(18)  Uani 1 1 d    . . . . .
C25  C    0.2638(8)    0.5275(6)    0.0553(4)    0.0261(17)  Uani 1 1 d    . . . . .
O26  O    0.3014(7)    0.5718(6)    0.0202(3)    0.0444(17)  Uani 1 1 d    . . . . .
Ru4  Ru   0.27952(5)   0.66213(4)   0.19033(3)   0.01483(12) Uani 1 1 d    . . . . .
C31  C    0.1890(7)    0.7509(7)    0.1451(4)    0.0291(18)  Uani 1 1 d    . . . . .
O32  O    0.1365(7)    0.8112(6)    0.1211(4)    0.0500(19)  Uani 1 1 d    . . . . .
C33  C    0.1604(6)    0.6309(6)    0.2322(4)    0.0209(15)  Uani 1 1 d    . . . . .
O34  O    0.0880(5)    0.6126(5)    0.2578(3)    0.0313(13)  Uani 1 1 d    . . . . .
Ru5  Ru   0.48206(5)   0.64012(4)   0.29353(2)   0.01188(11) Uani 1 1 d    . . . . .
C41  C    0.4021(7)    0.6091(6)    0.3545(3)    0.0186(14)  Uani 1 1 d    . . . . .
O42  O    0.3530(6)    0.5838(5)    0.3920(3)    0.0321(14)  Uani 1 1 d    . . . . .
Ru6  Ru   0.73846(5)   0.56675(4)   0.44039(3)   0.01477(12) Uani 1 1 d    . . . . .
C51  C    0.7217(7)    0.4240(6)    0.4540(3)    0.0201(15)  Uani 1 1 d    . . . . .
O52  O    0.7091(6)    0.3397(5)    0.4641(3)    0.0322(13)  Uani 1 1 d    . . . . .
C53  C    0.6382(8)    0.5902(6)    0.4975(3)    0.0238(16)  Uani 1 1 d    . . . . .
O54  O    0.5841(6)    0.6022(5)    0.5323(3)    0.0376(15)  Uani 1 1 d    . . . . .
C55  C    0.8965(7)    0.6014(6)    0.4971(3)    0.0207(15)  Uani 1 1 d    . . . . .
O56  O    0.9943(6)    0.6234(5)    0.5294(3)    0.0402(15)  Uani 1 1 d    . . . . .
Ru7  Ru   0.81806(5)   0.52591(4)   0.33242(3)   0.01394(12) Uani 1 1 d    . . . . .
C61  C    0.8065(6)    0.3827(6)    0.3439(3)    0.0195(15)  Uani 1 1 d    . . . . .
O62  O    0.8062(5)    0.2964(4)    0.3492(3)    0.0270(12)  Uani 1 1 d    . . . . .
C63  C    0.9877(7)    0.5509(6)    0.3744(4)    0.0225(16)  Uani 1 1 d    . . . . .
O64  O    1.0893(5)    0.5662(5)    0.4000(3)    0.0304(13)  Uani 1 1 d    . . . . .
C65  C    0.8156(7)    0.4899(6)    0.2442(4)    0.0228(16)  Uani 1 1 d    . . . . .
O66  O    0.8178(6)    0.4629(5)    0.1939(3)    0.0365(15)  Uani 1 1 d    . . . . .
Co1  Co   0.50568(8)   0.84847(7)   0.33628(4)   0.01464(19) Uani 1 1 d    . . . . .
C71  C    0.3906(7)    0.9545(6)    0.3420(4)    0.0250(17)  Uani 1 1 d    . . . . .
C72  C    0.5141(7)    1.0066(6)    0.3649(4)    0.0229(16)  Uani 1 1 d    . . . . .
C73  C    0.5704(7)    0.9615(6)    0.4191(4)    0.0212(15)  Uani 1 1 d    . . . . .
C74  C    0.4822(7)    0.8807(6)    0.4288(3)    0.0209(15)  Uani 1 1 d    . . . . .
C75  C    0.3700(7)    0.8768(6)    0.3811(4)    0.0217(16)  Uani 1 1 d    . . . . .
C76  C    0.2979(9)    0.9851(8)    0.2879(5)    0.042(2)    Uani 1 1 d    . . . . .
H76A H    0.234169     0.924097     0.268098     0.063       Uiso 1 1 calc R U . . .
H76B H    0.337126     1.010347     0.256144     0.063       Uiso 1 1 calc R U . . .
H76C H    0.262280     1.040815     0.304550     0.063       Uiso 1 1 calc R U . . .
C77  C    0.5745(9)    1.0988(6)    0.3406(5)    0.035(2)    Uani 1 1 d    . . . . .
H77A H    0.573214     1.163728     0.366327     0.052       Uiso 1 1 calc R U . . .
H77B H    0.531199     1.100152     0.296053     0.052       Uiso 1 1 calc R U . . .
H77C H    0.658504     1.092704     0.343663     0.052       Uiso 1 1 calc R U . . .
C78  C    0.6960(8)    1.0001(7)    0.4610(4)    0.0324(19)  Uani 1 1 d    . . . . .
H78A H    0.701536     1.070206     0.482848     0.049       Uiso 1 1 calc R U . . .
H78B H    0.753152     1.003058     0.435065     0.049       Uiso 1 1 calc R U . . .
H78C H    0.715718     0.952265     0.492632     0.049       Uiso 1 1 calc R U . . .
C79  C    0.5009(8)    0.8182(6)    0.4839(4)    0.0283(18)  Uani 1 1 d    . . . . .
H79A H    0.582575     0.802310     0.493661     0.042       Uiso 1 1 calc R U . . .
H79B H    0.441252     0.752707     0.472658     0.042       Uiso 1 1 calc R U . . .
H79C H    0.490860     0.858866     0.521287     0.042       Uiso 1 1 calc R U . . .
C80  C    0.2500(8)    0.8121(7)    0.3777(5)    0.035(2)    Uani 1 1 d    . . . . .
H80A H    0.205609     0.853101     0.399755     0.053       Uiso 1 1 calc R U . . .
H80B H    0.262209     0.749213     0.398041     0.053       Uiso 1 1 calc R U . . .
H80C H    0.203413     0.791546     0.332954     0.053       Uiso 1 1 calc R U . . .
Co2  Co   0.65393(9)   0.82069(7)   0.20268(4)   0.01589(19) Uani 1 1 d    . . . . .
C81  C    0.6583(7)    0.8123(6)    0.1080(4)    0.0253(16)  Uani 1 1 d    . . . . .
C82  C    0.7742(8)    0.8047(6)    0.1480(4)    0.0260(17)  Uani 1 1 d    . . . . .
C83  C    0.8188(7)    0.8971(7)    0.1924(4)    0.0273(17)  Uani 1 1 d    . . . . .
C84  C    0.7299(8)    0.9612(6)    0.1803(4)    0.0280(17)  Uani 1 1 d    . . . . .
C85  C    0.6314(8)    0.9108(7)    0.1274(4)    0.0289(18)  Uani 1 1 d    . . . . .
C86  C    0.5848(11)   0.7308(9)    0.0537(4)    0.052(3)    Uani 1 1 d    . . . . .
H86A H    0.498899     0.734079     0.046149     0.078       Uiso 1 1 calc R U . . .
H86B H    0.597730     0.661246     0.064104     0.078       Uiso 1 1 calc R U . . .
H86C H    0.609722     0.743845     0.015198     0.078       Uiso 1 1 calc R U . . .
C87  C    0.8394(10)   0.7156(7)    0.1419(5)    0.044(3)    Uani 1 1 d    . . . . .
H87A H    0.894006     0.731609     0.115304     0.065       Uiso 1 1 calc R U . . .
H87B H    0.780473     0.651456     0.122250     0.065       Uiso 1 1 calc R U . . .
H87C H    0.886438     0.705505     0.184301     0.065       Uiso 1 1 calc R U . . .
C88  C    0.9416(8)    0.9271(9)    0.2403(5)    0.043(2)    Uani 1 1 d    . . . . .
H88A H    0.975823     0.864104     0.248581     0.064       Uiso 1 1 calc R U . . .
H88B H    0.933540     0.961601     0.280097     0.064       Uiso 1 1 calc R U . . .
H88C H    0.995269     0.975225     0.223305     0.064       Uiso 1 1 calc R U . . .
C89  C    0.7439(12)   1.0707(8)    0.2129(6)    0.057(3)    Uani 1 1 d    . . . . .
H89A H    0.785055     1.074440     0.258283     0.085       Uiso 1 1 calc R U . . .
H89B H    0.663835     1.088925     0.207988     0.085       Uiso 1 1 calc R U . . .
H89C H    0.791764     1.120039     0.193587     0.085       Uiso 1 1 calc R U . . .
C90  C    0.5265(11)   0.9568(11)   0.0962(6)    0.064(4)    Uani 1 1 d    . . . . .
H90A H    0.545670     0.995507     0.062606     0.095       Uiso 1 1 calc R U . . .
H90B H    0.508188     1.004621     0.127842     0.095       Uiso 1 1 calc R U . . .
H90C H    0.456080     0.900724     0.077411     0.095       Uiso 1 1 calc R U . . .
S1   S    0.35278(15)  0.49454(13)  0.21344(8)   0.0145(3)   Uani 1 1 d    . . . . .
S2   S    0.60897(15)  0.51341(13)  0.33489(8)   0.0144(3)   Uani 1 1 d    . . . . .
S3   S    0.60276(15)  0.65336(13)  0.21464(8)   0.0151(3)   Uani 1 1 d    . . . . .
S4   S    0.75008(16)  0.75065(13)  0.42372(8)   0.0157(3)   Uani 1 1 d    . . . . .
S5   S    0.85898(15)  0.71241(13)  0.31735(8)   0.0159(3)   Uani 1 1 d    . . . . .
B91  B    0.4084(7)    0.7711(6)    0.2560(4)    0.0174(15)  Uani 1 1 d    . . . . .
H91  H    0.325547     0.794455     0.265490     0.021       Uiso 1 1 calc R U . . .
B92  B    0.4802(7)    0.7420(6)    0.1966(4)    0.0151(15)  Uani 1 1 d    . . . . .
H92  H    0.458477     0.738551     0.143550     0.018       Uiso 1 1 calc R U . . .
B93  B    0.5194(7)    0.8670(6)    0.2421(4)    0.0176(15)  Uani 1 1 d    . . . . .
H93  H    0.496020     0.940521     0.223499     0.021       Uiso 1 1 calc R U . . .
B94  B    0.6623(7)    0.8661(6)    0.3012(4)    0.0153(15)  Uani 1 1 d    . . . . .
H94  H    0.730992     0.938838     0.323310     0.018       Uiso 1 1 calc R U . . .
B95  B    0.7071(7)    0.7479(6)    0.2827(4)    0.0150(15)  Uani 1 1 d    . . . . .
B96  B    0.6324(7)    0.7606(6)    0.3469(4)    0.0142(14)  Uani 1 1 d    . . . . .
C97  C    0.8839(6)    0.7841(6)    0.3961(3)    0.0192(14)  Uani 1 1 d    . . . . .
H97A H    0.954650     0.765888     0.426267     0.023       Uiso 1 1 calc R U . . .
H97B H    0.900797     0.860364     0.394229     0.023       Uiso 1 1 calc R U . . .
C111 C    1.0394(14)   0.1662(13)   0.3848(8)    0.084(5)    Uani 1 1 d    . . . . .
H11A H    0.992012     0.136405     0.340764     0.101       Uiso 1 1 calc R U . . .
H11B H    1.021027     0.236707     0.393309     0.101       Uiso 1 1 calc R U . . .
Cl11 Cl   0.9915(4)    0.0870(4)    0.4376(2)    0.1135(18)  Uani 1 1 d    . . . . .
Cl12 Cl   1.1865(4)    0.1791(6)    0.3893(2)    0.125(2)    Uani 1 1 d    . . . . .
C121 C    0.8466(18)   1.0885(13)   0.0046(8)    0.096(5)    Uani 1 1 d    . . . . .
H12A H    0.921128     1.111319    -0.008181     0.115       Uiso 1 1 calc R U . . .
H12B H    0.783480     1.051595    -0.033890     0.115       Uiso 1 1 calc R U . . .
Cl21 Cl   0.8749(6)    1.0017(5)    0.0600(2)    0.123(2)    Uani 1 1 d    . . . . .
Cl22 Cl   0.7999(7)    1.1973(5)    0.0328(4)    0.162(3)    Uani 1 1 d    . . . . .

loop_
    _atom_site_aniso_label
    _atom_site_aniso_U_11
    _atom_site_aniso_U_22
    _atom_site_aniso_U_33
    _atom_site_aniso_U_23
    _atom_site_aniso_U_13
    _atom_site_aniso_U_12
Ru1  0.0171(3)    0.0182(3)    0.0190(3)    0.0048(2)    0.0068(2)    0.0033(2)
C1   0.037(5)     0.031(4)     0.040(5)     0.016(4)     0.020(4)     0.013(4)
O2   0.053(5)     0.064(5)     0.080(6)     0.031(4)     0.053(5)     0.030(4)
C3   0.033(5)     0.027(4)     0.036(5)     0.010(4)     0.010(4)     0.000(4)
O4   0.065(5)     0.028(4)     0.064(5)     0.000(3)     0.012(4)    -0.008(3)
C5   0.028(4)     0.022(4)     0.025(4)     0.008(3)     0.016(3)     0.006(3)
O6   0.043(4)     0.040(4)     0.025(3)     0.015(3)     0.006(3)     0.020(3)
Ru2  0.0171(3)    0.0184(3)    0.0160(3)    0.0001(2)    0.0053(2)    0.0049(2)
C11  0.031(5)     0.027(4)     0.024(4)    -0.004(3)     0.002(3)     0.000(3)
O12  0.058(5)     0.029(3)     0.048(4)    -0.015(3)     0.004(4)     0.010(3)
C13  0.025(4)     0.022(4)     0.019(4)    -0.002(3)     0.008(3)     0.007(3)
O14  0.036(4)     0.029(3)     0.035(3)    -0.004(3)    -0.006(3)     0.014(3)
C15  0.032(4)     0.027(4)     0.026(4)    -0.003(3)     0.009(4)     0.011(3)
O16  0.053(4)     0.045(4)     0.038(4)     0.003(3)     0.034(3)     0.004(3)
Ru3  0.0157(3)    0.0221(3)    0.0147(3)    0.0021(2)    0.0016(2)    0.0035(2)
C21  0.030(4)     0.025(4)     0.020(4)     0.001(3)    -0.002(3)     0.009(3)
O22  0.030(4)     0.047(4)     0.044(4)     0.005(3)    -0.002(3)     0.019(3)
C23  0.025(4)     0.032(4)     0.027(4)     0.003(4)    -0.001(3)     0.003(3)
O24  0.053(5)     0.043(4)     0.032(3)    -0.012(3)    -0.006(3)     0.008(3)
C25  0.027(4)     0.031(4)     0.017(4)     0.001(3)     0.002(3)     0.003(3)
O26  0.048(4)     0.056(4)     0.026(3)     0.007(3)     0.012(3)    -0.004(3)
Ru4  0.0119(3)    0.0178(3)    0.0154(3)    0.0043(2)    0.0031(2)    0.0045(2)
C31  0.022(4)     0.035(5)     0.029(4)     0.010(4)     0.006(3)     0.002(3)
O32  0.041(4)     0.052(4)     0.063(5)     0.032(4)     0.007(4)     0.026(4)
C33  0.013(3)     0.022(4)     0.027(4)     0.005(3)     0.002(3)     0.006(3)
O34  0.021(3)     0.046(4)     0.032(3)     0.009(3)     0.013(3)     0.007(3)
Ru5  0.0112(2)    0.0135(2)    0.0127(2)    0.00272(19)  0.0048(2)    0.00424(19)
C41  0.018(4)     0.019(3)     0.021(3)     0.004(3)     0.008(3)     0.005(3)
O42  0.041(4)     0.033(3)     0.034(3)     0.010(3)     0.026(3)     0.011(3)
Ru6  0.0141(3)    0.0180(3)    0.0135(3)    0.0052(2)    0.0042(2)    0.0046(2)
C51  0.016(4)     0.030(4)     0.014(3)     0.003(3)     0.004(3)     0.004(3)
O52  0.043(4)     0.025(3)     0.034(3)     0.010(3)     0.016(3)     0.011(3)
C53  0.033(4)     0.025(4)     0.017(3)     0.008(3)     0.005(3)     0.013(3)
O54  0.048(4)     0.039(3)     0.040(4)     0.010(3)     0.030(3)     0.016(3)
C55  0.024(4)     0.018(3)     0.019(3)     0.008(3)     0.003(3)     0.000(3)
O56  0.034(4)     0.039(4)     0.036(3)     0.009(3)    -0.007(3)    -0.002(3)
Ru7  0.0113(3)    0.0167(3)    0.0157(3)    0.0040(2)    0.0047(2)    0.0052(2)
C61  0.016(3)     0.025(4)     0.021(4)     0.001(3)     0.009(3)     0.007(3)
O62  0.029(3)     0.018(3)     0.031(3)     0.004(2)     0.002(2)     0.004(2)
C63  0.025(4)     0.020(4)     0.026(4)     0.010(3)     0.013(3)    -0.001(3)
O64  0.014(3)     0.047(4)     0.029(3)     0.016(3)     0.001(2)     0.002(2)
C65  0.021(4)     0.025(4)     0.026(4)     0.010(3)     0.007(3)     0.012(3)
O66  0.052(4)     0.040(3)     0.023(3)     0.002(3)     0.020(3)     0.010(3)
Co1  0.0141(5)    0.0137(4)    0.0178(5)    0.0009(3)    0.0062(4)    0.0050(3)
C71  0.028(4)     0.020(4)     0.031(4)    -0.005(3)     0.011(3)     0.012(3)
C72  0.027(4)     0.017(3)     0.030(4)    -0.002(3)     0.014(3)     0.011(3)
C73  0.020(4)     0.019(3)     0.024(4)    -0.004(3)     0.006(3)     0.005(3)
C74  0.027(4)     0.019(3)     0.020(3)    -0.001(3)     0.010(3)     0.009(3)
C75  0.021(4)     0.020(3)     0.030(4)    -0.005(3)     0.015(3)     0.009(3)
C76  0.035(5)     0.044(5)     0.049(6)     0.001(4)     0.004(4)     0.031(4)
C77  0.051(6)     0.014(4)     0.046(5)     0.005(4)     0.024(5)     0.007(4)
C78  0.027(4)     0.031(4)     0.039(5)    -0.006(4)     0.010(4)     0.008(4)
C79  0.041(5)     0.028(4)     0.022(4)     0.003(3)     0.016(4)     0.014(4)
C80  0.029(5)     0.034(5)     0.046(5)    -0.004(4)     0.018(4)     0.010(4)
Co2  0.0152(5)    0.0184(5)    0.0168(4)    0.0065(4)    0.0071(4)    0.0046(4)
C81  0.026(4)     0.032(4)     0.018(4)     0.009(3)     0.007(3)    -0.001(3)
C82  0.030(4)     0.028(4)     0.029(4)     0.010(3)     0.021(4)     0.007(3)
C83  0.023(4)     0.035(4)     0.025(4)     0.009(3)     0.011(3)    -0.003(3)
C84  0.031(4)     0.023(4)     0.035(4)     0.013(3)     0.017(4)     0.002(3)
C85  0.030(4)     0.034(4)     0.031(4)     0.023(4)     0.013(4)     0.011(4)
C86  0.058(7)     0.063(7)     0.024(5)    -0.001(4)     0.015(5)    -0.022(6)
C87  0.066(7)     0.037(5)     0.049(6)     0.014(4)     0.040(5)     0.025(5)
C88  0.022(4)     0.061(6)     0.043(5)     0.025(5)     0.006(4)    -0.007(4)
C89  0.083(9)     0.028(5)     0.069(8)     0.013(5)     0.038(7)     0.006(5)
C90  0.054(7)     0.093(10)    0.063(8)     0.055(7)     0.022(6)     0.036(7)
S1   0.0132(8)    0.0175(8)    0.0136(7)    0.0020(6)    0.0045(6)    0.0040(6)
S2   0.0132(8)    0.0152(8)    0.0158(8)    0.0036(6)    0.0040(6)    0.0048(6)
S3   0.0146(8)    0.0177(8)    0.0150(8)    0.0031(6)    0.0068(6)    0.0038(6)
S4   0.0165(8)    0.0156(8)    0.0149(8)    0.0016(6)    0.0043(6)    0.0028(6)
S5   0.0128(8)    0.0176(8)    0.0197(8)    0.0049(6)    0.0064(7)    0.0050(6)
B91  0.016(4)     0.021(4)     0.018(4)     0.007(3)     0.008(3)     0.006(3)
B92  0.011(3)     0.022(4)     0.013(3)     0.005(3)     0.002(3)     0.004(3)
B93  0.018(4)     0.019(4)     0.019(4)     0.005(3)     0.007(3)     0.005(3)
B94  0.019(4)     0.015(3)     0.016(4)     0.003(3)     0.009(3)     0.007(3)
B95  0.015(4)     0.013(3)     0.018(4)     0.004(3)     0.006(3)     0.003(3)
B96  0.016(4)     0.013(3)     0.016(4)     0.002(3)     0.006(3)     0.006(3)
C97  0.012(3)     0.021(3)     0.023(4)     0.002(3)     0.003(3)     0.001(3)
C111 0.077(10)    0.096(11)    0.098(12)    0.025(9)     0.037(9)     0.042(9)
Cl11 0.097(3)     0.111(3)     0.109(3)    -0.004(3)     0.041(3)    -0.058(3)
Cl12 0.077(3)     0.235(7)     0.089(3)     0.067(4)     0.045(3)     0.049(4)
C121 0.116(15)    0.082(11)    0.077(11)    0.005(9)     0.027(10)   -0.012(10)
Cl21 0.149(5)     0.133(4)     0.065(2)     0.034(3)     0.014(3)    -0.020(4)
Cl22 0.150(6)     0.127(5)     0.211(8)    -0.016(5)     0.061(6)     0.037(4)


#------------------------------------------------------------------------------#
#                              MOLECULAR GEOMETRY                              #
#------------------------------------------------------------------------------#
 
_geom_special_details
;
 All esds (except the esd in the dihedral angle between two l.s. planes)
 are estimated using the full covariance matrix.  The cell esds are taken
 into account individually in the estimation of esds in distances, angles
 and torsion angles; correlations between esds in cell parameters are only
 used when they are defined by crystal symmetry.  An approximate (isotropic)
 treatment of cell esds is used for estimating esds involving l.s. planes.
;
loop_
    _geom_bond_atom_site_label_1
    _geom_bond_atom_site_label_2
    _geom_bond_distance
    _geom_bond_site_symmetry_2
    _geom_bond_publ_flag
Ru1  C3   1.888(9)    .           ?
Ru1  C5   1.918(8)    .           ?
Ru1  C1   1.940(8)    .           ?
Ru1  S1   2.3488(18)  .           ?
Ru1  Ru2  2.7595(8)   .           ?
Ru1  Ru3  2.9190(9)   .           ?
C1   O2   1.122(10)   .           ?
C3   O4   1.162(11)   .           ?
C5   O6   1.127(10)   .           ?
Ru2  C11  1.890(8)    .           ?
Ru2  C13  1.899(8)    .           ?
Ru2  C15  1.915(9)    .           ?
Ru2  S1   2.3378(17)  .           ?
Ru2  Ru3  2.7892(9)   .           ?
C11  O12  1.144(10)   .           ?
C13  O14  1.140(10)   .           ?
C15  O16  1.141(10)   .           ?
Ru3  C23  1.879(8)    .           ?
Ru3  C25  1.912(8)    .           ?
Ru3  C21  1.928(8)    .           ?
Ru3  S1   2.4798(18)  .           ?
Ru3  Ru4  3.0572(8)   .           ?
C21  O22  1.149(10)   .           ?
C23  O24  1.148(10)   .           ?
C25  O26  1.136(10)   .           ?
Ru4  C33  1.865(8)    .           ?
Ru4  C31  1.866(9)    .           ?
Ru4  B91  2.049(8)    .           ?
Ru4  B92  2.368(8)    .           ?
Ru4  S1   2.5153(18)  .           ?
Ru4  Ru5  2.8869(8)   .           ?
C31  O32  1.153(10)   .           ?
C33  O34  1.136(9)    .           ?
Ru5  C41  1.854(7)    .           ?
Ru5  B96  2.159(8)    .           ?
Ru5  B91  2.163(8)    .           ?
Ru5  S2   2.4662(17)  .           ?
Ru5  S1   2.4712(17)  .           ?
Ru5  S3   2.4968(17)  .           ?
Ru5  B92  2.600(8)    .           ?
Ru5  Co1  2.7447(11)  .           ?
C41  O42  1.159(9)    .           ?
Ru6  C55  1.896(8)    .           ?
Ru6  C51  1.899(8)    .           ?
Ru6  C53  1.957(8)    .           ?
Ru6  S2   2.3860(18)  .           ?
Ru6  S4   2.4464(18)  .           ?
Ru6  Ru7  2.7969(8)   .           ?
C51  O52  1.136(10)   .           ?
C53  O54  1.125(9)    .           ?
C55  O56  1.152(10)   .           ?
Ru7  C61  1.895(8)    .           ?
Ru7  C63  1.914(8)    .           ?
Ru7  C65  1.943(8)    .           ?
Ru7  S2   2.4311(17)  .           ?
Ru7  S5   2.4722(18)  .           ?
C61  O62  1.142(9)    .           ?
C63  O64  1.148(10)   .           ?
C65  O66  1.136(9)    .           ?
Co1  B91  1.924(8)    .           ?
Co1  B96  1.988(7)    .           ?
Co1  C72  2.084(7)    .           ?
Co1  C71  2.091(7)    .           ?
Co1  C73  2.125(7)    .           ?
Co1  C75  2.128(7)    .           ?
Co1  C74  2.132(7)    .           ?
Co1  B93  2.142(8)    .           ?
Co1  B94  2.144(8)    .           ?
C71  C75  1.415(12)   .           ?
C71  C72  1.429(11)   .           ?
C71  C76  1.513(12)   .           ?
C72  C73  1.423(11)   .           ?
C72  C77  1.505(11)   .           ?
C73  C74  1.422(11)   .           ?
C73  C78  1.493(11)   .           ?
C74  C75  1.438(11)   .           ?
C74  C79  1.504(11)   .           ?
C75  C80  1.495(11)   .           ?
C76  H76A 0.9800      .           ?
C76  H76B 0.9800      .           ?
C76  H76C 0.9800      .           ?
C77  H77A 0.9800      .           ?
C77  H77B 0.9800      .           ?
C77  H77C 0.9800      .           ?
C78  H78A 0.9800      .           ?
C78  H78B 0.9800      .           ?
C78  H78C 0.9800      .           ?
C79  H79A 0.9800      .           ?
C79  H79B 0.9800      .           ?
C79  H79C 0.9800      .           ?
C80  H80A 0.9800      .           ?
C80  H80B 0.9800      .           ?
C80  H80C 0.9800      .           ?
Co2  C84  2.062(8)    .           ?
Co2  B95  2.069(8)    .           ?
Co2  C81  2.083(8)    .           ?
Co2  B92  2.086(8)    .           ?
Co2  C82  2.088(7)    .           ?
Co2  C85  2.095(8)    .           ?
Co2  C83  2.095(8)    .           ?
Co2  B93  2.117(8)    .           ?
Co2  B94  2.164(7)    .           ?
Co2  S3   2.227(2)    .           ?
C81  C85  1.426(12)   .           ?
C81  C82  1.430(12)   .           ?
C81  C86  1.499(12)   .           ?
C82  C83  1.417(11)   .           ?
C82  C87  1.501(11)   .           ?
C83  C84  1.419(12)   .           ?
C83  C88  1.509(12)   .           ?
C84  C85  1.426(13)   .           ?
C84  C89  1.507(13)   .           ?
C85  C90  1.481(13)   .           ?
C86  H86A 0.9800      .           ?
C86  H86B 0.9800      .           ?
C86  H86C 0.9800      .           ?
C87  H87A 0.9800      .           ?
C87  H87B 0.9800      .           ?
C87  H87C 0.9800      .           ?
C88  H88A 0.9800      .           ?
C88  H88B 0.9800      .           ?
C88  H88C 0.9800      .           ?
C89  H89A 0.9800      .           ?
C89  H89B 0.9800      .           ?
C89  H89C 0.9800      .           ?
C90  H90A 0.9800      .           ?
C90  H90B 0.9800      .           ?
C90  H90C 0.9800      .           ?
S3   B95  1.869(8)    .           ?
S3   B92  1.961(8)    .           ?
S4   C97  1.818(7)    .           ?
S4   B96  1.905(8)    .           ?
S5   C97  1.821(7)    .           ?
S5   B95  1.883(8)    .           ?
B91  B93  1.758(11)   .           ?
B91  B92  1.765(11)   .           ?
B91  H91  1.1200      .           ?
B92  B93  1.764(11)   .           ?
B92  H92  1.1200      .           ?
B93  B94  1.828(12)   .           ?
B93  H93  1.1200      .           ?
B94  B95  1.754(10)   .           ?
B94  B96  1.813(11)   .           ?
B94  H94  1.1200      .           ?
B95  B96  1.846(11)   .           ?
C97  H97A 0.9900      .           ?
C97  H97B 0.9900      .           ?
C111 Cl12 1.671(15)   .           ?
C111 Cl11 1.754(16)   .           ?
C111 H11A 0.9900      .           ?
C111 H11B 0.9900      .           ?
C121 Cl22 1.721(18)   .           ?
C121 Cl21 1.737(18)   .           ?
C121 H12A 0.9900      .           ?
C121 H12B 0.9900      .           ?

loop_
    _geom_angle_atom_site_label_1
    _geom_angle_atom_site_label_2
    _geom_angle_atom_site_label_3
    _geom_angle
    _geom_angle_site_symmetry_1
    _geom_angle_site_symmetry_3
    _geom_angle_publ_flag
C3   Ru1  C5    91.7(4)     .       .       ?
C3   Ru1  C1    99.3(4)     .       .       ?
C5   Ru1  C1    94.6(3)     .       .       ?
C3   Ru1  S1   147.4(3)     .       .       ?
C5   Ru1  S1    96.1(2)     .       .       ?
C1   Ru1  S1   111.5(3)     .       .       ?
C3   Ru1  Ru2   94.5(3)     .       .       ?
C5   Ru1  Ru2   92.4(2)     .       .       ?
C1   Ru1  Ru2  164.3(3)     .       .       ?
S1   Ru1  Ru2   53.74(4)    .       .       ?
C3   Ru1  Ru3  105.4(3)     .       .       ?
C5   Ru1  Ru3  146.9(2)     .       .       ?
C1   Ru1  Ru3  109.8(3)     .       .       ?
S1   Ru1  Ru3   54.88(4)    .       .       ?
Ru2  Ru1  Ru3   58.76(2)    .       .       ?
O2   C1   Ru1  172.9(8)     .       .       ?
O4   C3   Ru1  178.6(9)     .       .       ?
O6   C5   Ru1  176.1(7)     .       .       ?
C11  Ru2  C13   90.2(3)     .       .       ?
C11  Ru2  C15   98.3(4)     .       .       ?
C13  Ru2  C15   95.6(3)     .       .       ?
C11  Ru2  S1   148.2(3)     .       .       ?
C13  Ru2  S1   106.5(2)     .       .       ?
C15  Ru2  S1   106.5(2)     .       .       ?
C11  Ru2  Ru1   97.2(3)     .       .       ?
C13  Ru2  Ru1   99.7(2)     .       .       ?
C15  Ru2  Ru1  158.2(2)     .       .       ?
S1   Ru2  Ru1   54.11(4)    .       .       ?
C11  Ru2  Ru3  100.4(3)     .       .       ?
C13  Ru2  Ru3  160.9(2)     .       .       ?
C15  Ru2  Ru3   98.5(3)     .       .       ?
S1   Ru2  Ru3   57.04(4)    .       .       ?
Ru1  Ru2  Ru3   63.48(2)    .       .       ?
O12  C11  Ru2  177.3(8)     .       .       ?
O14  C13  Ru2  173.3(6)     .       .       ?
O16  C15  Ru2  178.6(8)     .       .       ?
C23  Ru3  C25   91.2(4)     .       .       ?
C23  Ru3  C21   99.2(3)     .       .       ?
C25  Ru3  C21   94.6(4)     .       .       ?
C23  Ru3  S1   136.1(3)     .       .       ?
C25  Ru3  S1   102.3(2)     .       .       ?
C21  Ru3  S1   120.6(2)     .       .       ?
C23  Ru3  Ru2   85.8(3)     .       .       ?
C25  Ru3  Ru2   93.4(3)     .       .       ?
C21  Ru3  Ru2  170.5(2)     .       .       ?
S1   Ru3  Ru2   52.28(4)    .       .       ?
C23  Ru3  Ru1   98.9(3)     .       .       ?
C25  Ru3  Ru1  148.2(2)     .       .       ?
C21  Ru3  Ru1  113.1(3)     .       .       ?
S1   Ru3  Ru1   50.78(4)    .       .       ?
Ru2  Ru3  Ru1   57.76(2)    .       .       ?
C23  Ru3  Ru4  168.2(3)     .       .       ?
C25  Ru3  Ru4   78.2(2)     .       .       ?
C21  Ru3  Ru4   76.8(2)     .       .       ?
S1   Ru3  Ru4   52.79(4)    .       .       ?
Ru2  Ru3  Ru4   99.89(2)    .       .       ?
Ru1  Ru3  Ru4   92.88(2)    .       .       ?
O22  C21  Ru3  173.4(7)     .       .       ?
O24  C23  Ru3  178.1(8)     .       .       ?
O26  C25  Ru3  176.5(7)     .       .       ?
C33  Ru4  C31   89.4(3)     .       .       ?
C33  Ru4  B91  102.6(3)     .       .       ?
C31  Ru4  B91   99.7(3)     .       .       ?
C33  Ru4  B92  148.0(3)     .       .       ?
C31  Ru4  B92  102.2(3)     .       .       ?
B91  Ru4  B92   46.4(3)     .       .       ?
C33  Ru4  S1    91.0(2)     .       .       ?
C31  Ru4  S1   157.6(3)     .       .       ?
B91  Ru4  S1   102.0(2)     .       .       ?
B92  Ru4  S1    89.06(19)   .       .       ?
C33  Ru4  Ru5   96.8(2)     .       .       ?
C31  Ru4  Ru5  148.1(3)     .       .       ?
B91  Ru4  Ru5   48.4(2)     .       .       ?
B92  Ru4  Ru5   58.30(19)   .       .       ?
S1   Ru4  Ru5   53.91(4)    .       .       ?
C33  Ru4  Ru3   90.2(2)     .       .       ?
C31  Ru4  Ru3  105.8(3)     .       .       ?
B91  Ru4  Ru3  151.5(2)     .       .       ?
B92  Ru4  Ru3  114.38(19)   .       .       ?
S1   Ru4  Ru3   51.74(4)    .       .       ?
Ru5  Ru4  Ru3  105.37(2)    .       .       ?
O32  C31  Ru4  174.9(8)     .       .       ?
O34  C33  Ru4  179.6(7)     .       .       ?
C41  Ru5  B96  101.9(3)     .       .       ?
C41  Ru5  B91  103.3(3)     .       .       ?
B96  Ru5  B91   83.5(3)     .       .       ?
C41  Ru5  S2    86.4(2)     .       .       ?
B96  Ru5  S2    86.5(2)     .       .       ?
B91  Ru5  S2   167.2(2)     .       .       ?
C41  Ru5  S1    93.7(2)     .       .       ?
B96  Ru5  S1   162.8(2)     .       .       ?
B91  Ru5  S1   100.2(2)     .       .       ?
S2   Ru5  S1    87.23(6)    .       .       ?
C41  Ru5  S3   170.2(2)     .       .       ?
B96  Ru5  S3    80.5(2)     .       .       ?
B91  Ru5  S3    86.4(2)     .       .       ?
S2   Ru5  S3    84.18(6)    .       .       ?
S1   Ru5  S3    82.92(6)    .       .       ?
C41  Ru5  B92  143.9(3)     .       .       ?
B96  Ru5  B92   86.7(3)     .       .       ?
B91  Ru5  B92   42.3(3)     .       .       ?
S2   Ru5  B92  129.35(17)   .       .       ?
S1   Ru5  B92   84.97(18)   .       .       ?
S3   Ru5  B92   45.20(17)   .       .       ?
C41  Ru5  Co1   88.2(2)     .       .       ?
B96  Ru5  Co1   45.9(2)     .       .       ?
B91  Ru5  Co1   44.2(2)     .       .       ?
S2   Ru5  Co1  129.49(5)    .       .       ?
S1   Ru5  Co1  143.25(5)    .       .       ?
S3   Ru5  Co1  100.10(5)    .       .       ?
B92  Ru5  Co1   72.73(17)   .       .       ?
C41  Ru5  Ru4   99.6(2)     .       .       ?
B96  Ru5  Ru4  127.6(2)     .       .       ?
B91  Ru5  Ru4   45.1(2)     .       .       ?
S2   Ru5  Ru4  142.23(5)    .       .       ?
S1   Ru5  Ru4   55.34(4)    .       .       ?
S3   Ru5  Ru4   86.11(4)    .       .       ?
B92  Ru5  Ru4   50.82(17)   .       .       ?
Co1  Ru5  Ru4   88.14(3)    .       .       ?
O42  C41  Ru5  176.1(6)     .       .       ?
C55  Ru6  C51   92.6(3)     .       .       ?
C55  Ru6  C53  101.9(3)     .       .       ?
C51  Ru6  C53   89.3(3)     .       .       ?
C55  Ru6  S2   149.6(2)     .       .       ?
C51  Ru6  S2    89.0(2)     .       .       ?
C53  Ru6  S2   108.4(2)     .       .       ?
C55  Ru6  S4    89.3(2)     .       .       ?
C51  Ru6  S4   177.1(2)     .       .       ?
C53  Ru6  S4    88.2(2)     .       .       ?
S2   Ru6  S4    90.43(6)    .       .       ?
C55  Ru6  Ru7   94.4(2)     .       .       ?
C51  Ru6  Ru7   92.1(2)     .       .       ?
C53  Ru6  Ru7  163.6(2)     .       .       ?
S2   Ru6  Ru7   55.26(4)    .       .       ?
S4   Ru6  Ru7   89.86(4)    .       .       ?
O52  C51  Ru6  177.0(6)     .       .       ?
O54  C53  Ru6  177.1(7)     .       .       ?
O56  C55  Ru6  177.1(7)     .       .       ?
C61  Ru7  C63   90.1(3)     .       .       ?
C61  Ru7  C65   89.9(3)     .       .       ?
C63  Ru7  C65  101.7(3)     .       .       ?
C61  Ru7  S2    88.8(2)     .       .       ?
C63  Ru7  S2   151.2(2)     .       .       ?
C65  Ru7  S2   107.1(2)     .       .       ?
C61  Ru7  S5   173.0(2)     .       .       ?
C63  Ru7  S5    83.7(2)     .       .       ?
C65  Ru7  S5    88.1(2)     .       .       ?
S2   Ru7  S5    98.19(6)    .       .       ?
C61  Ru7  Ru6   90.2(2)     .       .       ?
C63  Ru7  Ru6   97.5(2)     .       .       ?
C65  Ru7  Ru6  160.8(2)     .       .       ?
S2   Ru7  Ru6   53.76(4)    .       .       ?
S5   Ru7  Ru6   93.86(4)    .       .       ?
O62  C61  Ru7  175.2(6)     .       .       ?
O64  C63  Ru7  179.4(7)     .       .       ?
O66  C65  Ru7  175.1(7)     .       .       ?
B91  Co1  B96   94.7(3)     .       .       ?
B91  Co1  C72  125.3(3)     .       .       ?
B96  Co1  C72  131.8(3)     .       .       ?
B91  Co1  C71   95.9(3)     .       .       ?
B96  Co1  C71  169.4(3)     .       .       ?
C72  Co1  C71   40.0(3)     .       .       ?
B91  Co1  C73  162.3(3)     .       .       ?
B96  Co1  C73  103.0(3)     .       .       ?
C72  Co1  C73   39.5(3)     .       .       ?
C71  Co1  C73   66.4(3)     .       .       ?
B91  Co1  C75  101.1(3)     .       .       ?
B96  Co1  C75  137.0(3)     .       .       ?
C72  Co1  C75   66.5(3)     .       .       ?
C71  Co1  C75   39.2(3)     .       .       ?
C73  Co1  C75   66.1(3)     .       .       ?
B91  Co1  C74  135.9(3)     .       .       ?
B96  Co1  C74  105.4(3)     .       .       ?
C72  Co1  C74   66.0(3)     .       .       ?
C71  Co1  C74   65.9(3)     .       .       ?
C73  Co1  C74   39.0(3)     .       .       ?
C75  Co1  C74   39.5(3)     .       .       ?
B91  Co1  B93   50.9(3)     .       .       ?
B96  Co1  B93   89.7(3)     .       .       ?
C72  Co1  B93   95.9(3)     .       .       ?
C71  Co1  B93   97.7(3)     .       .       ?
C73  Co1  B93  127.7(3)     .       .       ?
C75  Co1  B93  130.8(3)     .       .       ?
C74  Co1  B93  161.4(3)     .       .       ?
B91  Co1  B94   90.6(3)     .       .       ?
B96  Co1  B94   51.9(3)     .       .       ?
C72  Co1  B94   97.5(3)     .       .       ?
C71  Co1  B94  128.8(3)     .       .       ?
C73  Co1  B94   99.8(3)     .       .       ?
C75  Co1  B94  163.6(3)     .       .       ?
C74  Co1  B94  132.7(3)     .       .       ?
B93  Co1  B94   50.5(3)     .       .       ?
B91  Co1  Ru5   51.6(2)     .       .       ?
B96  Co1  Ru5   51.3(2)     .       .       ?
C72  Co1  Ru5  176.7(2)     .       .       ?
C71  Co1  Ru5  137.1(2)     .       .       ?
C73  Co1  Ru5  143.2(2)     .       .       ?
C75  Co1  Ru5  112.2(2)     .       .       ?
C74  Co1  Ru5  115.1(2)     .       .       ?
B93  Co1  Ru5   82.8(2)     .       .       ?
B94  Co1  Ru5   84.0(2)     .       .       ?
C75  C71  C72  108.5(7)     .       .       ?
C75  C71  C76  127.0(8)     .       .       ?
C72  C71  C76  124.3(8)     .       .       ?
C75  C71  Co1   71.8(4)     .       .       ?
C72  C71  Co1   69.7(4)     .       .       ?
C76  C71  Co1  127.7(5)     .       .       ?
C73  C72  C71  108.1(7)     .       .       ?
C73  C72  C77  124.6(8)     .       .       ?
C71  C72  C77  127.1(8)     .       .       ?
C73  C72  Co1   71.8(4)     .       .       ?
C71  C72  Co1   70.2(4)     .       .       ?
C77  C72  Co1  127.2(5)     .       .       ?
C74  C73  C72  107.6(7)     .       .       ?
C74  C73  C78  126.9(7)     .       .       ?
C72  C73  C78  125.3(7)     .       .       ?
C74  C73  Co1   70.8(4)     .       .       ?
C72  C73  Co1   68.7(4)     .       .       ?
C78  C73  Co1  130.3(5)     .       .       ?
C73  C74  C75  108.5(7)     .       .       ?
C73  C74  C79  125.2(7)     .       .       ?
C75  C74  C79  126.1(7)     .       .       ?
C73  C74  Co1   70.2(4)     .       .       ?
C75  C74  Co1   70.1(4)     .       .       ?
C79  C74  Co1  130.2(5)     .       .       ?
C71  C75  C74  107.3(7)     .       .       ?
C71  C75  C80  125.6(8)     .       .       ?
C74  C75  C80  126.7(8)     .       .       ?
C71  C75  Co1   69.0(4)     .       .       ?
C74  C75  Co1   70.4(4)     .       .       ?
C80  C75  Co1  131.2(5)     .       .       ?
C71  C76  H76A 109.5        .       .       ?
C71  C76  H76B 109.5        .       .       ?
H76A C76  H76B 109.5        .       .       ?
C71  C76  H76C 109.5        .       .       ?
H76A C76  H76C 109.5        .       .       ?
H76B C76  H76C 109.5        .       .       ?
C72  C77  H77A 109.5        .       .       ?
C72  C77  H77B 109.5        .       .       ?
H77A C77  H77B 109.5        .       .       ?
C72  C77  H77C 109.5        .       .       ?
H77A C77  H77C 109.5        .       .       ?
H77B C77  H77C 109.5        .       .       ?
C73  C78  H78A 109.5        .       .       ?
C73  C78  H78B 109.5        .       .       ?
H78A C78  H78B 109.5        .       .       ?
C73  C78  H78C 109.5        .       .       ?
H78A C78  H78C 109.5        .       .       ?
H78B C78  H78C 109.5        .       .       ?
C74  C79  H79A 109.5        .       .       ?
C74  C79  H79B 109.5        .       .       ?
H79A C79  H79B 109.5        .       .       ?
C74  C79  H79C 109.5        .       .       ?
H79A C79  H79C 109.5        .       .       ?
H79B C79  H79C 109.5        .       .       ?
C75  C80  H80A 109.5        .       .       ?
C75  C80  H80B 109.5        .       .       ?
H80A C80  H80B 109.5        .       .       ?
C75  C80  H80C 109.5        .       .       ?
H80A C80  H80C 109.5        .       .       ?
H80B C80  H80C 109.5        .       .       ?
C84  Co2  B95  130.0(3)     .       .       ?
C84  Co2  C81   67.1(3)     .       .       ?
B95  Co2  C81  140.6(3)     .       .       ?
C84  Co2  B92  136.7(3)     .       .       ?
B95  Co2  B92   85.1(3)     .       .       ?
C81  Co2  B92  103.5(3)     .       .       ?
C84  Co2  C82   66.7(3)     .       .       ?
B95  Co2  C82  107.7(3)     .       .       ?
C81  Co2  C82   40.1(3)     .       .       ?
B92  Co2  C82  133.4(3)     .       .       ?
C84  Co2  C85   40.1(3)     .       .       ?
B95  Co2  C85  169.7(3)     .       .       ?
C81  Co2  C85   39.9(3)     .       .       ?
B92  Co2  C85  105.0(3)     .       .       ?
C82  Co2  C85   67.0(3)     .       .       ?
C84  Co2  C83   39.9(3)     .       .       ?
B95  Co2  C83  102.9(3)     .       .       ?
C81  Co2  C83   67.2(3)     .       .       ?
B92  Co2  C83  170.6(3)     .       .       ?
C82  Co2  C83   39.6(3)     .       .       ?
C85  Co2  C83   67.3(3)     .       .       ?
C84  Co2  B93  101.2(3)     .       .       ?
B95  Co2  B93   87.0(3)     .       .       ?
C81  Co2  B93  127.9(3)     .       .       ?
B92  Co2  B93   49.6(3)     .       .       ?
C82  Co2  B93  164.8(3)     .       .       ?
C85  Co2  B93   97.8(3)     .       .       ?
C83  Co2  B93  134.8(3)     .       .       ?
C84  Co2  B94  100.3(3)     .       .       ?
B95  Co2  B94   48.9(3)     .       .       ?
C81  Co2  B94  167.3(3)     .       .       ?
B92  Co2  B94   84.3(3)     .       .       ?
C82  Co2  B94  138.0(3)     .       .       ?
C85  Co2  B94  128.7(3)     .       .       ?
C83  Co2  B94  104.6(3)     .       .       ?
B93  Co2  B94   50.5(3)     .       .       ?
C84  Co2  S3   165.7(2)     .       .       ?
B95  Co2  S3    51.4(2)     .       .       ?
C81  Co2  S3   103.0(2)     .       .       ?
B92  Co2  S3    54.0(2)     .       .       ?
C82  Co2  S3    99.1(2)     .       .       ?
C85  Co2  S3   136.8(3)     .       .       ?
C83  Co2  S3   127.7(3)     .       .       ?
B93  Co2  S3    93.1(2)     .       .       ?
B94  Co2  S3    89.7(2)     .       .       ?
C85  C81  C82  107.9(7)     .       .       ?
C85  C81  C86  127.9(9)     .       .       ?
C82  C81  C86  124.1(9)     .       .       ?
C85  C81  Co2   70.5(4)     .       .       ?
C82  C81  Co2   70.1(4)     .       .       ?
C86  C81  Co2  127.3(6)     .       .       ?
C83  C82  C81  108.6(7)     .       .       ?
C83  C82  C87  125.9(9)     .       .       ?
C81  C82  C87  125.5(8)     .       .       ?
C83  C82  Co2   70.5(4)     .       .       ?
C81  C82  Co2   69.8(4)     .       .       ?
C87  C82  Co2  127.6(6)     .       .       ?
C82  C83  C84  107.1(7)     .       .       ?
C82  C83  C88  127.1(8)     .       .       ?
C84  C83  C88  125.6(8)     .       .       ?
C82  C83  Co2   69.9(4)     .       .       ?
C84  C83  Co2   68.8(4)     .       .       ?
C88  C83  Co2  130.2(6)     .       .       ?
C83  C84  C85  109.4(7)     .       .       ?
C83  C84  C89  125.2(9)     .       .       ?
C85  C84  C89  125.0(9)     .       .       ?
C83  C84  Co2   71.3(5)     .       .       ?
C85  C84  Co2   71.2(4)     .       .       ?
C89  C84  Co2  129.3(6)     .       .       ?
C81  C85  C84  106.9(7)     .       .       ?
C81  C85  C90  127.2(10)    .       .       ?
C84  C85  C90  125.8(9)     .       .       ?
C81  C85  Co2   69.6(4)     .       .       ?
C84  C85  Co2   68.7(4)     .       .       ?
C90  C85  Co2  130.0(7)     .       .       ?
C81  C86  H86A 109.5        .       .       ?
C81  C86  H86B 109.5        .       .       ?
H86A C86  H86B 109.5        .       .       ?
C81  C86  H86C 109.5        .       .       ?
H86A C86  H86C 109.5        .       .       ?
H86B C86  H86C 109.5        .       .       ?
C82  C87  H87A 109.5        .       .       ?
C82  C87  H87B 109.5        .       .       ?
H87A C87  H87B 109.5        .       .       ?
C82  C87  H87C 109.5        .       .       ?
H87A C87  H87C 109.5        .       .       ?
H87B C87  H87C 109.5        .       .       ?
C83  C88  H88A 109.5        .       .       ?
C83  C88  H88B 109.5        .       .       ?
H88A C88  H88B 109.5        .       .       ?
C83  C88  H88C 109.5        .       .       ?
H88A C88  H88C 109.5        .       .       ?
H88B C88  H88C 109.5        .       .       ?
C84  C89  H89A 109.5        .       .       ?
C84  C89  H89B 109.5        .       .       ?
H89A C89  H89B 109.5        .       .       ?
C84  C89  H89C 109.5        .       .       ?
H89A C89  H89C 109.5        .       .       ?
H89B C89  H89C 109.5        .       .       ?
C85  C90  H90A 109.5        .       .       ?
C85  C90  H90B 109.5        .       .       ?
H90A C90  H90B 109.5        .       .       ?
C85  C90  H90C 109.5        .       .       ?
H90A C90  H90C 109.5        .       .       ?
H90B C90  H90C 109.5        .       .       ?
Ru2  S1   Ru1   72.14(5)    .       .       ?
Ru2  S1   Ru5  131.80(7)    .       .       ?
Ru1  S1   Ru5  132.56(7)    .       .       ?
Ru2  S1   Ru3   70.68(5)    .       .       ?
Ru1  S1   Ru3   74.33(5)    .       .       ?
Ru5  S1   Ru3  145.51(8)    .       .       ?
Ru2  S1   Ru4  134.65(8)    .       .       ?
Ru1  S1   Ru4  125.85(7)    .       .       ?
Ru5  S1   Ru4   70.75(5)    .       .       ?
Ru3  S1   Ru4   75.47(5)    .       .       ?
Ru6  S2   Ru7   70.98(5)    .       .       ?
Ru6  S2   Ru5  114.57(7)    .       .       ?
Ru7  S2   Ru5  123.53(7)    .       .       ?
B95  S3   B92   94.3(3)     .       .       ?
B95  S3   Co2   59.9(2)     .       .       ?
B92  S3   Co2   59.3(2)     .       .       ?
B95  S3   Ru5   80.1(2)     .       .       ?
B92  S3   Ru5   70.2(2)     .       .       ?
Co2  S3   Ru5  109.55(7)    .       .       ?
C97  S4   B96   97.7(3)     .       .       ?
C97  S4   Ru6  105.5(2)     .       .       ?
B96  S4   Ru6  109.3(2)     .       .       ?
C97  S5   B95   95.2(3)     .       .       ?
C97  S5   Ru7  104.6(3)     .       .       ?
B95  S5   Ru7  106.2(2)     .       .       ?
B93  B91  B92   60.1(4)     .       .       ?
B93  B91  Co1   71.0(4)     .       .       ?
B92  B91  Co1  118.5(5)     .       .       ?
B93  B91  Ru4  127.9(5)     .       .       ?
B92  B91  Ru4   76.4(4)     .       .       ?
Co1  B91  Ru4  161.0(5)     .       .       ?
B93  B91  Ru5  112.3(5)     .       .       ?
B92  B91  Ru5   82.2(4)     .       .       ?
Co1  B91  Ru5   84.2(3)     .       .       ?
Ru4  B91  Ru5   86.5(3)     .       .       ?
B93  B91  H91  119.3        .       .       ?
B92  B91  H91  145.1        .       .       ?
Co1  B91  H91   90.2        .       .       ?
Ru4  B91  H91   81.1        .       .       ?
Ru5  B91  H91  122.8        .       .       ?
B93  B92  B91   59.7(4)     .       .       ?
B93  B92  S3   115.6(5)     .       .       ?
B91  B92  S3   118.2(5)     .       .       ?
B93  B92  Co2   66.1(4)     .       .       ?
B91  B92  Co2  120.9(5)     .       .       ?
S3   B92  Co2   66.7(2)     .       .       ?
B93  B92  Ru4  111.0(4)     .       .       ?
B91  B92  Ru4   57.2(3)     .       .       ?
S3   B92  Ru4  116.5(4)     .       .       ?
Co2  B92  Ru4  176.7(4)     .       .       ?
B93  B92  Ru5   94.9(4)     .       .       ?
B91  B92  Ru5   55.5(3)     .       .       ?
S3   B92  Ru5   64.6(2)     .       .       ?
Co2  B92  Ru5  110.6(3)     .       .       ?
Ru4  B92  Ru5   70.9(2)     .       .       ?
B93  B92  H92  117.4        .       .       ?
B91  B92  H92  136.5        .       .       ?
S3   B92  H92  102.2        .       .       ?
Co2  B92  H92   88.4        .       .       ?
Ru4  B92  H92   91.7        .       .       ?
Ru5  B92  H92  147.3        .       .       ?
B91  B93  B92   60.2(4)     .       .       ?
B91  B93  B94  107.7(6)     .       .       ?
B92  B93  B94  105.1(5)     .       .       ?
B91  B93  Co2  119.6(5)     .       .       ?
B92  B93  Co2   64.3(3)     .       .       ?
B94  B93  Co2   66.0(3)     .       .       ?
B91  B93  Co1   58.1(4)     .       .       ?
B92  B93  Co1  108.2(5)     .       .       ?
B94  B93  Co1   64.8(3)     .       .       ?
Co2  B93  Co1  125.4(4)     .       .       ?
B91  B93  H93  121.0        .       .       ?
B92  B93  H93  124.8        .       .       ?
B94  B93  H93  122.1        .       .       ?
Co2  B93  H93  108.8        .       .       ?
Co1  B93  H93  116.5        .       .       ?
B95  B94  B96   62.3(4)     .       .       ?
B95  B94  B93  107.1(5)     .       .       ?
B96  B94  B93  106.4(5)     .       .       ?
B95  B94  Co1  114.1(5)     .       .       ?
B96  B94  Co1   59.6(3)     .       .       ?
B93  B94  Co1   64.7(3)     .       .       ?
B95  B94  Co2   62.7(3)     .       .       ?
B96  B94  Co2  116.4(4)     .       .       ?
B93  B94  Co2   63.4(3)     .       .       ?
Co1  B94  Co2  123.0(4)     .       .       ?
B95  B94  H94  120.9        .       .       ?
B96  B94  H94  121.5        .       .       ?
B93  B94  H94  123.1        .       .       ?
Co1  B94  H94  114.3        .       .       ?
Co2  B94  H94  112.7        .       .       ?
B94  B95  B96   60.4(4)     .       .       ?
B94  B95  S3   117.4(5)     .       .       ?
B96  B95  S3   108.7(5)     .       .       ?
B94  B95  S5   126.6(5)     .       .       ?
B96  B95  S5   108.2(5)     .       .       ?
S3   B95  S5   115.5(4)     .       .       ?
B94  B95  Co2   68.4(4)     .       .       ?
B96  B95  Co2  119.6(5)     .       .       ?
S3   B95  Co2   68.7(3)     .       .       ?
S5   B95  Co2  127.8(4)     .       .       ?
B94  B96  B95   57.3(4)     .       .       ?
B94  B96  S4   119.3(5)     .       .       ?
B95  B96  S4   106.1(4)     .       .       ?
B94  B96  Co1   68.5(4)     .       .       ?
B95  B96  Co1  117.5(5)     .       .       ?
S4   B96  Co1  127.2(4)     .       .       ?
B94  B96  Ru5  112.2(5)     .       .       ?
B95  B96  Ru5   90.4(4)     .       .       ?
S4   B96  Ru5  126.9(4)     .       .       ?
Co1  B96  Ru5   82.8(3)     .       .       ?
S4   C97  S5   109.5(4)     .       .       ?
S4   C97  H97A 109.8        .       .       ?
S5   C97  H97A 109.8        .       .       ?
S4   C97  H97B 109.8        .       .       ?
S5   C97  H97B 109.8        .       .       ?
H97A C97  H97B 108.2        .       .       ?
Cl12 C111 Cl11 114.8(9)     .       .       ?
Cl12 C111 H11A 108.6        .       .       ?
Cl11 C111 H11A 108.6        .       .       ?
Cl12 C111 H11B 108.6        .       .       ?
Cl11 C111 H11B 108.6        .       .       ?
H11A C111 H11B 107.6        .       .       ?
Cl22 C121 Cl21 113.2(10)    .       .       ?
Cl22 C121 H12A 108.9        .       .       ?
Cl21 C121 H12A 108.9        .       .       ?
Cl22 C121 H12B 108.9        .       .       ?
Cl21 C121 H12B 108.9        .       .       ?
H12A C121 H12B 107.7        .       .       ?

loop_
    _geom_torsion_atom_site_label_1
    _geom_torsion_atom_site_label_2
    _geom_torsion_atom_site_label_3
    _geom_torsion_atom_site_label_4
    _geom_torsion
    _geom_torsion_site_symmetry_1
    _geom_torsion_site_symmetry_2
    _geom_torsion_site_symmetry_3
    _geom_torsion_site_symmetry_4
    _geom_torsion_publ_flag
C75  C71  C72  C73    -0.5(8)     .       .       .       .       ?
C76  C71  C72  C73   175.3(7)     .       .       .       .       ?
Co1  C71  C72  C73   -62.2(5)     .       .       .       .       ?
C75  C71  C72  C77  -176.0(7)     .       .       .       .       ?
C76  C71  C72  C77    -0.2(12)    .       .       .       .       ?
Co1  C71  C72  C77   122.3(7)     .       .       .       .       ?
C75  C71  C72  Co1    61.7(5)     .       .       .       .       ?
C76  C71  C72  Co1  -122.5(7)     .       .       .       .       ?
C71  C72  C73  C74     0.9(8)     .       .       .       .       ?
C77  C72  C73  C74   176.5(7)     .       .       .       .       ?
Co1  C72  C73  C74   -60.3(5)     .       .       .       .       ?
C71  C72  C73  C78  -173.8(7)     .       .       .       .       ?
C77  C72  C73  C78     1.9(11)    .       .       .       .       ?
Co1  C72  C73  C78   125.0(7)     .       .       .       .       ?
C71  C72  C73  Co1    61.2(5)     .       .       .       .       ?
C77  C72  C73  Co1  -123.1(7)     .       .       .       .       ?
C72  C73  C74  C75    -0.9(8)     .       .       .       .       ?
C78  C73  C74  C75   173.6(7)     .       .       .       .       ?
Co1  C73  C74  C75   -59.9(5)     .       .       .       .       ?
C72  C73  C74  C79  -175.1(6)     .       .       .       .       ?
C78  C73  C74  C79    -0.6(11)    .       .       .       .       ?
Co1  C73  C74  C79   125.8(7)     .       .       .       .       ?
C72  C73  C74  Co1    59.0(5)     .       .       .       .       ?
C78  C73  C74  Co1  -126.4(7)     .       .       .       .       ?
C72  C71  C75  C74    -0.1(7)     .       .       .       .       ?
C76  C71  C75  C74  -175.7(7)     .       .       .       .       ?
Co1  C71  C75  C74    60.3(5)     .       .       .       .       ?
C72  C71  C75  C80   173.3(7)     .       .       .       .       ?
C76  C71  C75  C80    -2.3(12)    .       .       .       .       ?
Co1  C71  C75  C80  -126.3(7)     .       .       .       .       ?
C72  C71  C75  Co1   -60.4(5)     .       .       .       .       ?
C76  C71  C75  Co1   124.0(8)     .       .       .       .       ?
C73  C74  C75  C71     0.6(7)     .       .       .       .       ?
C79  C74  C75  C71   174.8(6)     .       .       .       .       ?
Co1  C74  C75  C71   -59.4(5)     .       .       .       .       ?
C73  C74  C75  C80  -172.7(7)     .       .       .       .       ?
C79  C74  C75  C80     1.5(11)    .       .       .       .       ?
Co1  C74  C75  C80   127.3(7)     .       .       .       .       ?
C73  C74  C75  Co1    60.0(5)     .       .       .       .       ?
C79  C74  C75  Co1  -125.9(7)     .       .       .       .       ?
C85  C81  C82  C83     0.6(9)     .       .       .       .       ?
C86  C81  C82  C83   177.8(7)     .       .       .       .       ?
Co2  C81  C82  C83   -60.0(5)     .       .       .       .       ?
C85  C81  C82  C87  -177.0(7)     .       .       .       .       ?
C86  C81  C82  C87     0.1(13)    .       .       .       .       ?
Co2  C81  C82  C87   122.4(8)     .       .       .       .       ?
C85  C81  C82  Co2    60.6(5)     .       .       .       .       ?
C86  C81  C82  Co2  -122.3(8)     .       .       .       .       ?
C81  C82  C83  C84     0.6(9)     .       .       .       .       ?
C87  C82  C83  C84   178.2(8)     .       .       .       .       ?
Co2  C82  C83  C84   -59.0(5)     .       .       .       .       ?
C81  C82  C83  C88  -174.7(8)     .       .       .       .       ?
C87  C82  C83  C88     3.0(13)    .       .       .       .       ?
Co2  C82  C83  C88   125.8(8)     .       .       .       .       ?
C81  C82  C83  Co2    59.5(5)     .       .       .       .       ?
C87  C82  C83  Co2  -122.8(8)     .       .       .       .       ?
C82  C83  C84  C85    -1.6(9)     .       .       .       .       ?
C88  C83  C84  C85   173.8(8)     .       .       .       .       ?
Co2  C83  C84  C85   -61.3(5)     .       .       .       .       ?
C82  C83  C84  C89  -174.8(8)     .       .       .       .       ?
C88  C83  C84  C89     0.5(13)    .       .       .       .       ?
Co2  C83  C84  C89   125.5(9)     .       .       .       .       ?
C82  C83  C84  Co2    59.7(5)     .       .       .       .       ?
C88  C83  C84  Co2  -125.0(8)     .       .       .       .       ?
C82  C81  C85  C84    -1.6(9)     .       .       .       .       ?
C86  C81  C85  C84  -178.6(8)     .       .       .       .       ?
Co2  C81  C85  C84    58.8(5)     .       .       .       .       ?
C82  C81  C85  C90   174.2(8)     .       .       .       .       ?
C86  C81  C85  C90    -2.8(14)    .       .       .       .       ?
Co2  C81  C85  C90  -125.4(9)     .       .       .       .       ?
C82  C81  C85  Co2   -60.4(5)     .       .       .       .       ?
C86  C81  C85  Co2   122.6(8)     .       .       .       .       ?
C83  C84  C85  C81     2.0(9)     .       .       .       .       ?
C89  C84  C85  C81   175.3(8)     .       .       .       .       ?
Co2  C84  C85  C81   -59.4(5)     .       .       .       .       ?
C83  C84  C85  C90  -173.9(8)     .       .       .       .       ?
C89  C84  C85  C90    -0.6(14)    .       .       .       .       ?
Co2  C84  C85  C90   124.7(9)     .       .       .       .       ?
C83  C84  C85  Co2    61.4(5)     .       .       .       .       ?
C89  C84  C85  Co2  -125.3(9)     .       .       .       .       ?
Co1  B91  B92  B93   -42.4(5)     .       .       .       .       ?
Ru4  B91  B92  B93   150.4(5)     .       .       .       .       ?
Ru5  B91  B92  B93  -121.3(5)     .       .       .       .       ?
B93  B91  B92  S3    104.8(6)     .       .       .       .       ?
Co1  B91  B92  S3     62.4(7)     .       .       .       .       ?
Ru4  B91  B92  S3   -104.8(5)     .       .       .       .       ?
Ru5  B91  B92  S3    -16.6(5)     .       .       .       .       ?
B93  B91  B92  Co2    26.4(5)     .       .       .       .       ?
Co1  B91  B92  Co2   -15.9(8)     .       .       .       .       ?
Ru4  B91  B92  Co2   176.8(5)     .       .       .       .       ?
Ru5  B91  B92  Co2   -94.9(5)     .       .       .       .       ?
B93  B91  B92  Ru4  -150.4(5)     .       .       .       .       ?
Co1  B91  B92  Ru4   167.3(6)     .       .       .       .       ?
Ru5  B91  B92  Ru4    88.3(3)     .       .       .       .       ?
B93  B91  B92  Ru5   121.3(5)     .       .       .       .       ?
Co1  B91  B92  Ru5    79.0(4)     .       .       .       .       ?
Ru4  B91  B92  Ru5   -88.3(3)     .       .       .       .       ?
Co1  B91  B93  B92   141.2(5)     .       .       .       .       ?
Ru4  B91  B93  B92   -37.5(6)     .       .       .       .       ?
Ru5  B91  B93  B92    66.1(5)     .       .       .       .       ?
B92  B91  B93  B94   -97.6(6)     .       .       .       .       ?
Co1  B91  B93  B94    43.6(4)     .       .       .       .       ?
Ru4  B91  B93  B94  -135.1(5)     .       .       .       .       ?
Ru5  B91  B93  B94   -31.5(6)     .       .       .       .       ?
B92  B91  B93  Co2   -25.6(5)     .       .       .       .       ?
Co1  B91  B93  Co2   115.6(5)     .       .       .       .       ?
Ru4  B91  B93  Co2   -63.1(8)     .       .       .       .       ?
Ru5  B91  B93  Co2    40.5(7)     .       .       .       .       ?
B92  B91  B93  Co1  -141.2(5)     .       .       .       .       ?
Ru4  B91  B93  Co1  -178.7(7)     .       .       .       .       ?
Ru5  B91  B93  Co1   -75.1(4)     .       .       .       .       ?
S3   B92  B93  B91  -109.1(6)     .       .       .       .       ?
Co2  B92  B93  B91  -155.3(5)     .       .       .       .       ?
Ru4  B92  B93  B91    26.4(4)     .       .       .       .       ?
Ru5  B92  B93  B91   -45.0(4)     .       .       .       .       ?
B91  B92  B93  B94   102.0(6)     .       .       .       .       ?
S3   B92  B93  B94    -7.1(7)     .       .       .       .       ?
Co2  B92  B93  B94   -53.3(4)     .       .       .       .       ?
Ru4  B92  B93  B94   128.4(5)     .       .       .       .       ?
Ru5  B92  B93  B94    57.0(5)     .       .       .       .       ?
B91  B92  B93  Co2   155.3(5)     .       .       .       .       ?
S3   B92  B93  Co2    46.2(4)     .       .       .       .       ?
Ru4  B92  B93  Co2  -178.3(4)     .       .       .       .       ?
Ru5  B92  B93  Co2   110.3(3)     .       .       .       .       ?
B91  B92  B93  Co1    34.0(4)     .       .       .       .       ?
S3   B92  B93  Co1   -75.1(5)     .       .       .       .       ?
Co2  B92  B93  Co1  -121.3(4)     .       .       .       .       ?
Ru4  B92  B93  Co1    60.4(5)     .       .       .       .       ?
Ru5  B92  B93  Co1   -10.9(4)     .       .       .       .       ?
B91  B93  B94  B95    68.8(6)     .       .       .       .       ?
B92  B93  B94  B95     5.9(7)     .       .       .       .       ?
Co2  B93  B94  B95   -46.4(4)     .       .       .       .       ?
Co1  B93  B94  B95   109.1(5)     .       .       .       .       ?
B91  B93  B94  B96     3.4(7)     .       .       .       .       ?
B92  B93  B94  B96   -59.5(6)     .       .       .       .       ?
Co2  B93  B94  B96  -111.8(4)     .       .       .       .       ?
Co1  B93  B94  B96    43.8(4)     .       .       .       .       ?
B91  B93  B94  Co1   -40.3(4)     .       .       .       .       ?
B92  B93  B94  Co1  -103.3(5)     .       .       .       .       ?
Co2  B93  B94  Co1  -155.5(3)     .       .       .       .       ?
B91  B93  B94  Co2   115.2(5)     .       .       .       .       ?
B92  B93  B94  Co2    52.2(4)     .       .       .       .       ?
Co1  B93  B94  Co2   155.5(3)     .       .       .       .       ?
B93  B94  B95  B96   -99.9(6)     .       .       .       .       ?
Co1  B94  B95  B96   -30.6(4)     .       .       .       .       ?
Co2  B94  B95  B96  -146.7(5)     .       .       .       .       ?
B96  B94  B95  S3     97.0(5)     .       .       .       .       ?
B93  B94  B95  S3     -3.0(7)     .       .       .       .       ?
Co1  B94  B95  S3     66.4(6)     .       .       .       .       ?
Co2  B94  B95  S3    -49.7(4)     .       .       .       .       ?
B96  B94  B95  S5    -91.5(6)     .       .       .       .       ?
B93  B94  B95  S5    168.5(5)     .       .       .       .       ?
Co1  B94  B95  S5   -122.1(5)     .       .       .       .       ?
Co2  B94  B95  S5    121.8(6)     .       .       .       .       ?
B96  B94  B95  Co2   146.7(5)     .       .       .       .       ?
B93  B94  B95  Co2    46.7(4)     .       .       .       .       ?
Co1  B94  B95  Co2   116.1(4)     .       .       .       .       ?
B92  S3   B95  B94    -1.0(6)     .       .       .       .       ?
Co2  S3   B95  B94    49.6(4)     .       .       .       .       ?
Ru5  S3   B95  B94   -70.0(5)     .       .       .       .       ?
B92  S3   B95  B96    64.7(5)     .       .       .       .       ?
Co2  S3   B95  B96   115.3(5)     .       .       .       .       ?
Ru5  S3   B95  B96    -4.3(4)     .       .       .       .       ?
B92  S3   B95  S5   -173.5(4)     .       .       .       .       ?
Co2  S3   B95  S5   -122.9(5)     .       .       .       .       ?
Ru5  S3   B95  S5    117.5(4)     .       .       .       .       ?
B92  S3   B95  Co2   -50.6(3)     .       .       .       .       ?
Ru5  S3   B95  Co2  -119.59(17)   .       .       .       .       ?
C97  S5   B95  B94    34.2(6)     .       .       .       .       ?
Ru7  S5   B95  B94   141.1(5)     .       .       .       .       ?
C97  S5   B95  B96   -32.0(5)     .       .       .       .       ?
Ru7  S5   B95  B96    74.8(4)     .       .       .       .       ?
C97  S5   B95  S3   -154.1(4)     .       .       .       .       ?
Ru7  S5   B95  S3    -47.2(4)     .       .       .       .       ?
C97  S5   B95  Co2   124.0(5)     .       .       .       .       ?
Ru7  S5   B95  Co2  -129.2(4)     .       .       .       .       ?
B93  B94  B96  B95   101.0(6)     .       .       .       .       ?
Co1  B94  B96  B95   147.5(5)     .       .       .       .       ?
Co2  B94  B96  B95    33.0(4)     .       .       .       .       ?
B95  B94  B96  S4     91.0(5)     .       .       .       .       ?
B93  B94  B96  S4   -168.0(4)     .       .       .       .       ?
Co1  B94  B96  S4   -121.6(5)     .       .       .       .       ?
Co2  B94  B96  S4    124.0(5)     .       .       .       .       ?
B95  B94  B96  Co1  -147.5(5)     .       .       .       .       ?
B93  B94  B96  Co1   -46.4(4)     .       .       .       .       ?
Co2  B94  B96  Co1  -114.4(4)     .       .       .       .       ?
B95  B94  B96  Ru5   -75.3(5)     .       .       .       .       ?
B93  B94  B96  Ru5    25.7(6)     .       .       .       .       ?
Co1  B94  B96  Ru5    72.1(3)     .       .       .       .       ?
Co2  B94  B96  Ru5   -42.3(6)     .       .       .       .       ?
S3   B95  B96  B94  -111.5(5)     .       .       .       .       ?
S5   B95  B96  B94   122.4(5)     .       .       .       .       ?
Co2  B95  B96  B94   -36.0(5)     .       .       .       .       ?
B94  B95  B96  S4   -114.8(5)     .       .       .       .       ?
S3   B95  B96  S4    133.7(4)     .       .       .       .       ?
S5   B95  B96  S4      7.5(5)     .       .       .       .       ?
Co2  B95  B96  S4   -150.8(4)     .       .       .       .       ?
B94  B95  B96  Co1    34.3(5)     .       .       .       .       ?
S3   B95  B96  Co1   -77.2(5)     .       .       .       .       ?
S5   B95  B96  Co1   156.7(4)     .       .       .       .       ?
Co2  B95  B96  Co1    -1.6(7)     .       .       .       .       ?
B94  B95  B96  Ru5   116.4(5)     .       .       .       .       ?
S3   B95  B96  Ru5     4.9(4)     .       .       .       .       ?
S5   B95  B96  Ru5  -121.2(4)     .       .       .       .       ?
Co2  B95  B96  Ru5    80.4(5)     .       .       .       .       ?
B96  S4   C97  S5    -45.2(4)     .       .       .       .       ?
Ru6  S4   C97  S5     67.4(4)     .       .       .       .       ?
B95  S5   C97  S4     49.0(4)     .       .       .       .       ?
Ru7  S5   C97  S4    -59.2(4)     .       .       .       .       ?

#------------------------------------------------------------------------------#
#                                EMBEDDED FILES                                #
#------------------------------------------------------------------------------#
#                                                                              #

#...............................................................................
# .RES SHELXL file: job2.res
#...............................................................................

_shelx_res_file
;
TITL SGGAR4 [Space group= P-1]
    job2.res
    created by SHELXL-2018/3 at 09:42:38 on 17-Nov-2021
CELL  0.71073  11.6527  13.0484  21.9248   94.971  105.005   99.109
ZERR     2.00   0.0014   0.0012   0.0020    0.004    0.005    0.005
LATT   1
SFAC  C    H    CO   S    O    RU   CL   B
UNIT  82   80   4    10   36   14   8    12
MERG   2
FMAP   2
PLAN   50
SIZE     0.03   0.09   0.41
ACTA
BOND   $H
CONF
LIST   4
WPDB  -2
L.S.   4
TEMP  -123.00
WGHT    0.000000   43.016197
FVAR       0.23651
MOLE    1
RU1   6    0.232698    0.336943    0.222092    11.00000    0.01710    0.01815 =
         0.01904    0.00476    0.00680    0.00326
C1    1    0.116766    0.361506    0.268667    11.00000    0.03665    0.03076 =
         0.04025    0.01552    0.01999    0.01284
O2    5    0.047841    0.364945    0.295913    11.00000    0.05290    0.06352 =
         0.07976    0.03076    0.05281    0.03027
C3    1    0.172262    0.194010    0.190399    11.00000    0.03282    0.02738 =
         0.03558    0.00984    0.01039    0.00011
O4    5    0.137127    0.105962    0.170390    11.00000    0.06490    0.02773 =
         0.06391    0.00019    0.01228   -0.00834
C5    1    0.347062    0.302980    0.294040    11.00000    0.02811    0.02186 =
         0.02499    0.00832    0.01632    0.00635
O6    5    0.408826    0.280462    0.337411    11.00000    0.04349    0.04032 =
         0.02475    0.01469    0.00628    0.01955
RU2   6    0.399809    0.359180    0.152787    11.00000    0.01713    0.01840 =
         0.01598    0.00012    0.00531    0.00493
C11   1    0.348674    0.225655    0.103453    11.00000    0.03124    0.02736 =
         0.02387   -0.00367    0.00212    0.00011
O12   5    0.321569    0.143597    0.075036    11.00000    0.05810    0.02868 =
         0.04815   -0.01456    0.00430    0.00971
C13   1    0.528287    0.310521    0.208054    11.00000    0.02469    0.02224 =
         0.01939   -0.00187    0.00768    0.00693
O14   5    0.604444    0.274067    0.236370    11.00000    0.03628    0.02923 =
         0.03485   -0.00440   -0.00591    0.01410
C15   1    0.495988    0.424491    0.102961    11.00000    0.03152    0.02710 =
         0.02608   -0.00341    0.00855    0.01121
O16   5    0.554832    0.462001    0.073584    11.00000    0.05302    0.04540 =
         0.03836    0.00253    0.03407    0.00389
RU3   6    0.194683    0.446567    0.110070    11.00000    0.01568    0.02212 =
         0.01473    0.00212    0.00162    0.00347
C21   1    0.049793    0.505481    0.094569    11.00000    0.02983    0.02536 =
         0.01985    0.00131   -0.00187    0.00933
O22   5   -0.040476    0.534113    0.079980    11.00000    0.03037    0.04659 =
         0.04437    0.00459   -0.00209    0.01885
C23   1    0.140577    0.329960    0.046497    11.00000    0.02490    0.03186 =
         0.02720    0.00294   -0.00060    0.00318
O24   5    0.105960    0.260393    0.006540    11.00000    0.05336    0.04336 =
         0.03204   -0.01170   -0.00553    0.00752
C25   1    0.263766    0.527469    0.055280    11.00000    0.02749    0.03070 =
         0.01672    0.00068    0.00239    0.00271
O26   5    0.301447    0.571778    0.020209    11.00000    0.04786    0.05624 =
         0.02586    0.00742    0.01200   -0.00407
RU4   6    0.279521    0.662132    0.190327    11.00000    0.01192    0.01775 =
         0.01537    0.00430    0.00307    0.00447
C31   1    0.189039    0.750867    0.145058    11.00000    0.02196    0.03545 =
         0.02946    0.00980    0.00645    0.00238
O32   5    0.136497    0.811181    0.121061    11.00000    0.04149    0.05194 =
         0.06284    0.03180    0.00709    0.02638
C33   1    0.160404    0.630939    0.232177    11.00000    0.01267    0.02178 =
         0.02727    0.00522    0.00153    0.00630
O34   5    0.088036    0.612609    0.257836    11.00000    0.02069    0.04565 =
         0.03179    0.00861    0.01327    0.00669
RU5   6    0.482057    0.640119    0.293530    11.00000    0.01116    0.01348 =
         0.01272    0.00272    0.00483    0.00424
C41   1    0.402061    0.609069    0.354451    11.00000    0.01773    0.01889 =
         0.02122    0.00413    0.00750    0.00532
O42   5    0.352980    0.583817    0.391967    11.00000    0.04077    0.03313 =
         0.03366    0.00963    0.02569    0.01115
RU6   6    0.738465    0.566752    0.440390    11.00000    0.01413    0.01799 =
         0.01353    0.00517    0.00420    0.00465
C51   1    0.721653    0.424036    0.453995    11.00000    0.01628    0.02971 =
         0.01402    0.00318    0.00377    0.00421
O52   5    0.709086    0.339655    0.464142    11.00000    0.04303    0.02527 =
         0.03428    0.01001    0.01649    0.01128
C53   1    0.638248    0.590166    0.497506    11.00000    0.03270    0.02485 =
         0.01654    0.00755    0.00525    0.01334
O54   5    0.584089    0.602177    0.532324    11.00000    0.04807    0.03876 =
         0.03970    0.00951    0.03021    0.01569
C55   1    0.896483    0.601376    0.497057    11.00000    0.02390    0.01785 =
         0.01881    0.00795    0.00326    0.00047
O56   5    0.994317    0.623364    0.529371    11.00000    0.03361    0.03926 =
         0.03621    0.00892   -0.00655   -0.00186
RU7   6    0.818063    0.525910    0.332419    11.00000    0.01126    0.01669 =
         0.01567    0.00402    0.00474    0.00524
C61   1    0.806457    0.382732    0.343946    11.00000    0.01565    0.02450 =
         0.02123    0.00142    0.00854    0.00734
O62   5    0.806174    0.296389    0.349162    11.00000    0.02868    0.01792 =
         0.03098    0.00441    0.00215    0.00395
C63   1    0.987738    0.550883    0.374390    11.00000    0.02484    0.01960 =
         0.02571    0.00978    0.01276   -0.00124
O64   5    1.089277    0.566163    0.400024    11.00000    0.01374    0.04656 =
         0.02882    0.01587    0.00112    0.00183
C65   1    0.815599    0.489899    0.244157    11.00000    0.02123    0.02514 =
         0.02635    0.01026    0.00729    0.01245
O66   5    0.817805    0.462873    0.193888    11.00000    0.05245    0.04001 =
         0.02261    0.00196    0.02024    0.00992
CO1   3    0.505678    0.848469    0.336282    11.00000    0.01407    0.01365 =
         0.01781    0.00093    0.00616    0.00504
C71   1    0.390634    0.954514    0.342005    11.00000    0.02776    0.01972 =
         0.03063   -0.00481    0.01127    0.01234
C72   1    0.514130    1.006627    0.364950    11.00000    0.02656    0.01655 =
         0.03025   -0.00169    0.01366    0.01066
C73   1    0.570431    0.961476    0.419079    11.00000    0.01961    0.01949 =
         0.02362   -0.00366    0.00590    0.00476
C74   1    0.482233    0.880705    0.428831    11.00000    0.02683    0.01897 =
         0.01973   -0.00060    0.00986    0.00893
C75   1    0.370020    0.876773    0.381125    11.00000    0.02078    0.01959 =
         0.02951   -0.00488    0.01476    0.00947
C76   1    0.297887    0.985139    0.287939    11.00000    0.03546    0.04363 =
         0.04942    0.00085    0.00443    0.03061
AFIX 137
H76A  2    0.234169    0.924097    0.268098    11.00000   -1.50000
H76B  2    0.337126    1.010347    0.256144    11.00000   -1.50000
H76C  2    0.262280    1.040815    0.304550    11.00000   -1.50000
AFIX   0
C77   1    0.574529    1.098845    0.340627    11.00000    0.05105    0.01417 =
         0.04600    0.00481    0.02417    0.00695
AFIX 137
H77A  2    0.573214    1.163728    0.366327    11.00000   -1.50000
H77B  2    0.531199    1.100152    0.296053    11.00000   -1.50000
H77C  2    0.658504    1.092704    0.343663    11.00000   -1.50000
AFIX   0
C78   1    0.695998    1.000067    0.461009    11.00000    0.02685    0.03125 =
         0.03871   -0.00566    0.01014    0.00799
AFIX 137
H78A  2    0.701536    1.070206    0.482848    11.00000   -1.50000
H78B  2    0.753152    1.003058    0.435065    11.00000   -1.50000
H78C  2    0.715718    0.952265    0.492632    11.00000   -1.50000
AFIX   0
C79   1    0.500851    0.818205    0.483905    11.00000    0.04137    0.02818 =
         0.02196    0.00258    0.01634    0.01373
AFIX 137
H79A  2    0.582575    0.802310    0.493661    11.00000   -1.50000
H79B  2    0.441252    0.752707    0.472658    11.00000   -1.50000
H79C  2    0.490860    0.858866    0.521287    11.00000   -1.50000
AFIX   0
C80   1    0.249973    0.812087    0.377671    11.00000    0.02878    0.03447 =
         0.04634   -0.00420    0.01764    0.00966
AFIX 137
H80A  2    0.205609    0.853101    0.399755    11.00000   -1.50000
H80B  2    0.262209    0.749213    0.398041    11.00000   -1.50000
H80C  2    0.203413    0.791546    0.332954    11.00000   -1.50000
AFIX   0
CO2   3    0.653933    0.820690    0.202676    11.00000    0.01521    0.01841 =
         0.01682    0.00649    0.00711    0.00458
C81   1    0.658318    0.812255    0.108008    11.00000    0.02594    0.03167 =
         0.01785    0.00907    0.00718   -0.00080
C82   1    0.774179    0.804713    0.148015    11.00000    0.02987    0.02803 =
         0.02919    0.00997    0.02129    0.00694
C83   1    0.818810    0.897066    0.192450    11.00000    0.02284    0.03532 =
         0.02457    0.00867    0.01127   -0.00282
C84   1    0.729936    0.961153    0.180266    11.00000    0.03130    0.02259 =
         0.03544    0.01327    0.01742    0.00230
C85   1    0.631428    0.910809    0.127366    11.00000    0.02988    0.03393 =
         0.03100    0.02308    0.01349    0.01141
C86   1    0.584805    0.730807    0.053661    11.00000    0.05814    0.06305 =
         0.02353   -0.00140    0.01512   -0.02169
AFIX 137
H86A  2    0.498899    0.734079    0.046149    11.00000   -1.50000
H86B  2    0.597730    0.661246    0.064104    11.00000   -1.50000
H86C  2    0.609722    0.743845    0.015198    11.00000   -1.50000
AFIX   0
C87   1    0.839440    0.715582    0.141940    11.00000    0.06559    0.03660 =
         0.04925    0.01435    0.04042    0.02491
AFIX 137
H87A  2    0.894006    0.731609    0.115304    11.00000   -1.50000
H87B  2    0.780473    0.651456    0.122250    11.00000   -1.50000
H87C  2    0.886438    0.705505    0.184301    11.00000   -1.50000
AFIX   0
C88   1    0.941619    0.927133    0.240300    11.00000    0.02232    0.06053 =
         0.04280    0.02454    0.00617   -0.00677
AFIX 137
H88A  2    0.975823    0.864104    0.248581    11.00000   -1.50000
H88B  2    0.933540    0.961601    0.280097    11.00000   -1.50000
H88C  2    0.995269    0.975225    0.223305    11.00000   -1.50000
AFIX   0
C89   1    0.743865    1.070717    0.212882    11.00000    0.08268    0.02842 =
         0.06886    0.01298    0.03850    0.00602
AFIX 137
H89A  2    0.785055    1.074440    0.258283    11.00000   -1.50000
H89B  2    0.663835    1.088925    0.207988    11.00000   -1.50000
H89C  2    0.791764    1.120039    0.193587    11.00000   -1.50000
AFIX   0
C90   1    0.526459    0.956808    0.096166    11.00000    0.05413    0.09268 =
         0.06290    0.05549    0.02170    0.03568
AFIX 137
H90A  2    0.545670    0.995507    0.062606    11.00000   -1.50000
H90B  2    0.508188    1.004621    0.127842    11.00000   -1.50000
H90C  2    0.456080    0.900724    0.077411    11.00000   -1.50000
AFIX   0
S1    4    0.352782    0.494543    0.213444    11.00000    0.01316    0.01750 =
         0.01363    0.00199    0.00451    0.00404
S2    4    0.608966    0.513411    0.334889    11.00000    0.01320    0.01516 =
         0.01580    0.00357    0.00400    0.00476
S3    4    0.602756    0.653363    0.214641    11.00000    0.01459    0.01771 =
         0.01503    0.00307    0.00681    0.00384
S4    4    0.750082    0.750651    0.423717    11.00000    0.01646    0.01557 =
         0.01489    0.00164    0.00426    0.00276
S5    4    0.858982    0.712410    0.317353    11.00000    0.01284    0.01755 =
         0.01968    0.00492    0.00639    0.00500
B91   8    0.408378    0.771098    0.255975    11.00000    0.01628    0.02089 =
         0.01803    0.00680    0.00757    0.00552
AFIX 153
H91   2    0.325547    0.794455    0.265490    11.00000   -1.20000
AFIX   0
B92   8    0.480175    0.742014    0.196613    11.00000    0.01053    0.02217 =
         0.01299    0.00506    0.00225    0.00401
AFIX 153
H92   2    0.458477    0.738551    0.143550    11.00000   -1.20000
AFIX   0
B93   8    0.519428    0.867018    0.242143    11.00000    0.01756    0.01875 =
         0.01866    0.00515    0.00690    0.00507
AFIX 153
H93   2    0.496020    0.940521    0.223499    11.00000   -1.20000
AFIX   0
B94   8    0.662282    0.866143    0.301233    11.00000    0.01940    0.01470 =
         0.01560    0.00328    0.00909    0.00676
AFIX 153
H94   2    0.730992    0.938838    0.323310    11.00000   -1.20000
AFIX   0
B95   8    0.707139    0.747888    0.282721    11.00000    0.01525    0.01325 =
         0.01814    0.00439    0.00606    0.00345
B96   8    0.632434    0.760628    0.346922    11.00000    0.01614    0.01251 =
         0.01596    0.00180    0.00615    0.00568
C97   1    0.883883    0.784106    0.396138    11.00000    0.01157    0.02146 =
         0.02259    0.00169    0.00259    0.00124
AFIX  23
H97A  2    0.954650    0.765888    0.426267    11.00000   -1.20000
H97B  2    0.900797    0.860364    0.394229    11.00000   -1.20000
AFIX   0
MOLE    2
C111  1    1.039446    0.166223    0.384816    11.00000    0.07656    0.09576 =
         0.09849    0.02530    0.03748    0.04159
AFIX  23
H11A  2    0.992012    0.136405    0.340764    11.00000   -1.20000
H11B  2    1.021027    0.236707    0.393309    11.00000   -1.20000
AFIX   0
CL11  7    0.991542    0.087043    0.437583    11.00000    0.09720    0.11085 =
         0.10945   -0.00419    0.04059   -0.05756
CL12  7    1.186486    0.179051    0.389294    11.00000    0.07743    0.23488 =
         0.08908    0.06653    0.04526    0.04852
MOLE    3
C121  1    0.846571    1.088493    0.004578    11.00000    0.11574    0.08238 =
         0.07694    0.00472    0.02681   -0.01223
AFIX  23
H12A  2    0.921128    1.111319   -0.008181    11.00000   -1.20000
H12B  2    0.783480    1.051595   -0.033890    11.00000   -1.20000
AFIX   0
CL21  7    0.874946    1.001722    0.059991    11.00000    0.14904    0.13310 =
         0.06514    0.03401    0.01385   -0.02012
CL22  7    0.799857    1.197291    0.032776    11.00000    0.14985    0.12657 =
         0.21137   -0.01566    0.06144    0.03704
HKLF    4


REM  SGGAR4 [Space group= P-1]
REM wR2 = 0.1293, GooF = S = 1.104, Restrained GooF = 1.104 for all data
REM R1 = 0.0559 for 12099 Fo > 4sig(Fo) and 0.0674 for all 14194 data
REM 758 parameters refined using 0 restraints

END

WGHT      0.0000     43.0047

REM Highest difference peak  1.773,  deepest hole -2.148,  1-sigma level  0.199
Q1    1   0.5612  0.6729  0.3072  11.00000  0.05    1.38
Q2    1   0.1987  0.3767  0.1035  11.00000  0.05    1.38
Q3    1   0.3592  0.6901  0.2007  11.00000  0.05    1.30
Q4    1   0.3101  0.3627  0.2220  11.00000  0.05    1.27
Q5    1   1.1476  0.1010  0.3669  11.00000  0.05    1.21
Q6    1   0.9018  0.5691  0.3594  11.00000  0.05    1.20
Q7    1   0.6988  0.5381  0.3276  11.00000  0.05    1.15
Q8    1   0.4756  0.3887  0.1593  11.00000  0.05    1.12
Q9    1   0.6753  1.2267  0.0828  11.00000  0.05    0.99
Q10   1   0.1559  0.3109  0.2166  11.00000  0.05    0.97
Q11   1   0.2726  0.3943  0.2908  11.00000  0.05    0.96
Q12   1   0.1004  0.3671  0.1513  11.00000  0.05    0.95
Q13   1   0.1113  0.3973  0.0760  11.00000  0.05    0.95
Q14   1   0.2811  0.4727  0.1076  11.00000  0.05    0.92
Q15   1   0.7219  0.8506  0.2277  11.00000  0.05    0.92
Q16   1   0.5192  0.5117  0.3295  11.00000  0.05    0.91
Q17   1   0.5871  0.8798  0.3554  11.00000  0.05    0.90
Q18   1   0.8065  0.6070  0.4433  11.00000  0.05    0.90
Q19   1   0.3774  0.3825  0.1162  11.00000  0.05    0.89
Q20   1   0.3103  0.3419  0.1497  11.00000  0.05    0.88
Q21   1   0.4248  0.5364  0.2506  11.00000  0.05    0.86
Q22   1   0.1177  0.4222  0.1066  11.00000  0.05    0.83
Q23   1   0.6575  0.5075  0.4008  11.00000  0.05    0.82
Q24   1   0.4059  0.7023  0.1571  11.00000  0.05    0.82
Q25   1   0.1795  0.6563  0.1908  11.00000  0.05    0.82
Q26   1   0.6637  0.5358  0.4460  11.00000  0.05    0.79
Q27   1   0.2695  0.5701  0.1855  11.00000  0.05    0.76
Q28   1   0.8172  0.6070  0.4660  11.00000  0.05    0.75
Q29   1   0.4009  0.6192  0.2930  11.00000  0.05    0.74
Q30   1   0.1576  0.2936  0.1814  11.00000  0.05    0.74
Q31   1   0.3784  0.2627  0.1519  11.00000  0.05    0.74
Q32   1   0.2782  0.4261  0.2188  11.00000  0.05    0.73
Q33   1   0.2614  0.4608  0.1957  11.00000  0.05    0.73
Q34   1   0.4144  0.2929  0.1518  11.00000  0.05    0.73
Q35   1   0.6981  0.7466  0.3896  11.00000  0.05    0.72
Q36   1   0.8408  0.4979  0.3166  11.00000  0.05    0.70
Q37   1   0.2594  0.5263  0.1615  11.00000  0.05    0.70
Q38   1   0.6264  0.6680  0.3374  11.00000  0.05    0.70
Q39   1   0.9809  0.2122  0.4720  11.00000  0.05    0.69
Q40   1   0.8015  0.5780  0.3426  11.00000  0.05    0.68
Q41   1   1.0000  1.0000  0.0000  10.50000  0.05    0.68
Q42   1   0.6620  0.5052  0.2806  11.00000  0.05    0.68
Q43   1   0.7906  0.4305  0.3328  11.00000  0.05    0.68
Q44   1   0.5170  0.6352  0.3300  11.00000  0.05    0.67
Q45   1   0.3190  0.6030  0.2393  11.00000  0.05    0.67
Q46   1   0.6020  0.9779  0.0879  11.00000  0.05    0.67
Q47   1   0.8556  0.5558  0.4507  11.00000  0.05    0.67
Q48   1   0.5735  0.5939  0.4430  11.00000  0.05    0.67
Q49   1   0.3428  0.3242  0.0916  11.00000  0.05    0.66
Q50   1   1.0133  0.8084  0.2006  11.00000  0.05    0.66
;

_shelx_res_checksum              42193

# ............... End of .RES file ........................................... #
#------------------------------------------------------------------------------#

#...............................................................................
# .HKL SHELXL file: job2.hkl
#...............................................................................

_shelx_hkl_file
;
  -2   0   0 3276.13  188.21   2
   2   0   0 3261.78  188.21   2
  -3   0   0 1662.69   99.61   2
   3   0   0 1754.07   99.73   2
  -4   0   0  588.52   35.95   2
   4   0   0  570.84   35.93   2
  -5   0   0  480.43   30.68   2
   5   0   0  471.19   30.96   2
   6   0   0  141.02   12.70   2
   7   0   0  279.94   20.87   2
   8   0   0  660.64   43.09   2
   9   0   0 1366.39   83.95   2
  10   0   0  374.20   28.36   2
 -11   0   0   59.33   14.84   1
  11   0   0   70.25   12.22   2
 -12   0   0  183.09   23.15   1
 -12   0   0  180.51   24.63   3
  12   0   0  170.15   17.85   2
 -13   0   0  467.79   40.46   1
 -13   0   0  394.35   39.29   3
 -14   0   0   31.57   20.97   1
 -14   1   0  279.95   30.82   1
 -14   1   0  180.99   40.40   3
  13  -1   0  338.74   28.02   2
 -13   1   0  343.51   33.10   1
 -13   1   0  306.81   36.50   3
  12  -1   0   75.30   12.88   2
 -12   1   0   35.85   13.16   1
 -12   1   0   76.36   19.02   3
  11  -1   0  939.92   60.16   2
 -11   1   0  879.93   65.53   3
  10  -1   0   56.41   10.90   2
 -10   1   0   47.17   14.56   3
   9  -1   0  957.65   61.35   2
   8  -1   0   11.53    6.77   2
   7  -1   0  419.27   29.32   2
   6  -1   0 2537.59  149.59   2
   5  -1   0 2778.13  162.74   2
   4  -1   0  354.30   24.33   2
  -4   1   0  378.67   24.43   2
   3  -1   0 1102.76   66.28   2
  -3   1   0 1125.12   66.24   2
   2  -1   0 1770.42  105.08   2
  -2   1   0 1893.77  105.14   2
  -2   1   0 1752.20  105.74   3
  -2  -1   0 2394.78  128.29   2
  -2  -1   0 1884.77  128.95   1
   2   1   0 2398.65  128.22   2
  -3  -1   0    6.14    2.60   2
   3   1   0    4.63    2.45   2
  -4  -1   0    0.96    3.15   2
   4   1   0   -0.75    2.70   2
  -5  -1   0  354.21   23.39   2
   5   1   0  351.56   23.26   2
  -6  -1   0  267.87   19.18   2
   7   1   0  464.56   30.84   2
  -8  -1   0   66.47   12.87   1
   8   1   0   82.63   11.24   2
  -9  -1   0  350.55   29.17   1
   9   1   0  318.32   24.35   2
 -10  -1   0 1070.01   72.18   1
  10   1   0 1053.60   66.49   2
 -11  -1   0   -5.80    8.64   1
  11   1   0    8.50    6.11   2
 -12  -1   0    5.13   10.11   1
  12   1   0   15.15    7.28   2
 -13  -1   0   24.82   13.44   1
 -14  -1   0   99.23   22.06   3
 -14   2   0  297.16   33.76   1
 -14   2   0  296.62   37.12   3
  13  -2   0  260.66   25.32   2
 -13   2   0  298.74   30.01   1
 -13   2   0  242.85   31.99   3
  12  -2   0   18.39    7.99   2
 -12   2   0   19.47   13.05   3
  11  -2   0  834.81   55.77   2
 -11   2   0  817.31   61.01   3
  10  -2   0  140.69   16.38   2
 -10   2   0  152.99   21.08   3
   9  -2   0   12.16    7.59   2
  -9   2   0    7.33    9.90   3
   8  -2   0 1772.76  104.73   2
  -8   2   0 1656.10  107.63   3
   7  -2   0 1407.20   85.29   2
  -7   2   0 1369.99   88.12   3
   6  -2   0  995.70   63.21   2
  -6   2   0 1034.39   65.75   3
   5  -2   0  118.33   12.06   2
  -5   2   0  107.61   14.10   3
   4  -2   0 2101.82  126.08   2
  -4   2   0 2177.09  127.57   3
   3  -2   0   27.18    6.94   3
   3  -2   0   19.19    5.10   2
  -3   2   0   29.18    6.65   3
   2  -2   0  273.54   19.50   3
   2  -2   0  294.01   18.93   2
  -2   2   0  279.21   19.34   3
   1  -2   0    5.77    2.72   3
  -1   2   0    3.34    1.63   1
  -1   2   0    7.14    3.17   3
   0  -2   0   87.56    6.96   1
   0  -2   0   98.35    7.45   3
   0   2   0  106.82    7.52   3
   0   2   0  110.03    7.06   1
   1   2   0 1762.59  102.24   1
  -2  -2   0   32.58    4.60   1
  -2  -2   0   31.88    3.32   2
   2   2   0   32.42    4.66   1
  -3  -2   0    1.33    2.90   1
  -3  -2   0    1.96    2.06   2
   3   2   0    3.75    2.01   2
  -4  -2   0 1036.79   58.28   2
  -4  -2   0  888.14   60.33   1
   4   2   0 1025.79   58.04   2
  -5  -2   0  616.10   43.92   1
  -5  -2   0  732.02   41.86   2
   5   2   0  699.65   41.45   2
  -6  -2   0 2007.81  126.57   1
  -6  -2   0 2139.49  123.46   2
   6   2   0 2176.27  123.36   2
  -7  -2   0 1238.33   80.59   1
   7   2   0 1327.01   78.29   2
  -8  -2   0    2.17    6.10   1
   8   2   0   14.55    5.04   2
  -9  -2   0  312.07   27.03   1
   9   2   0  294.54   21.74   2
  10   2   0  665.95   43.07   2
 -11  -2   0  287.17   29.72   1
  11   2   0  275.35   21.64   2
 -12  -2   0   42.48   12.78   1
 -13  -2   0   17.04   10.69   1
  14  -3   0   30.03   13.87   2
 -14   3   0   48.35   15.11   1
 -14   3   0   41.25   20.73   3
  13  -3   0  799.89   56.34   2
  12  -3   0   17.39   14.73   2
 -12   3   0   -0.04   11.68   3
  11  -3   0  272.18   25.56   2
 -11   3   0  307.59   30.47   3
  10  -3   0    7.22    8.29   2
 -10   3   0    7.18   10.50   3
   9  -3   0  393.40   31.59   2
  -9   3   0  431.85   35.35   3
   8  -3   0 1226.98   77.60   2
  -8   3   0 1237.67   80.67   3
   7  -3   0  922.08   61.29   2
  -7   3   0 1009.03   64.51   3
   6  -3   0  652.78   43.84   2
  -6   3   0  680.23   46.23   3
   5  -3   0  118.92   12.85   2
  -5   3   0  130.71   14.66   3
   4  -3   0   74.57   10.95   3
   4  -3   0   67.26    9.80   2
  -4   3   0   86.35   11.04   3
   3  -3   0   26.90    7.44   3
   3  -3   0   25.68    5.86   2
  -3   3   0   21.76    6.13   3
   2  -3   0  327.87   22.97   3
  -2   3   0  346.01   22.92   3
   1  -3   0   58.09    7.14   3
  -1   3   0   58.57    6.94   3
   0  -3   0   82.21    7.00   1
   0   3   0   84.61    6.93   1
  -1  -3   0 1442.43   90.64   3
  -1  -3   0 1686.47   90.45   1
   1   3   0 1511.98   90.40   1
  -2  -3   0    8.96    2.71   1
   2   3   0    6.79    2.85   1
  -3  -3   0  478.50   31.62   1
  -3  -3   0  517.86   29.73   2
  -4  -3   0 1433.24   78.37   2
  -4  -3   0 1246.03   80.57   1
  -5  -3   0  426.69   30.25   1
  -5  -3   0  458.93   27.34   2
   5   3   0  429.33   26.93   2
  -6  -3   0 3920.23  233.77   1
  -6  -3   0 3930.26  229.87   2
   6   3   0 4089.91  229.78   2
  -7  -3   0  801.08   52.34   1
   7   3   0  765.30   47.25   2
  -8  -3   0  105.57   16.26   1
  -9  -3   0   31.32    9.87   1
   9   3   0   44.09    7.17   2
 -10  -3   0  229.86   24.53   1
  10   3   0  205.26   16.45   2
 -11  -3   0  549.23   42.83   1
  11   3   0  474.30   32.96   2
 -12  -3   0  328.11   33.89   1
 -13  -3   0  241.79   30.12   1
  14  -4   0  236.11   24.86   2
  13  -4   0   71.71   15.30   2
 -13   4   0   59.53   16.06   3
  12  -4   0 1129.70   75.05   2
  11  -4   0  118.00   16.43   2
 -11   4   0  115.26   22.63   3
  10  -4   0  285.12   25.01   2
 -10   4   0  205.46   36.82   3
   9  -4   0  145.13   17.76   2
  -9   4   0  193.56   22.39   3
   8  -4   0  667.36   45.63   2
  -8   4   0  641.41   48.15   3
   7  -4   0  520.14   37.11   2
  -7   4   0  527.21   39.59   3
   6  -4   0   77.30   11.89   2
  -6   4   0   45.10   10.94   3
   5  -4   0  460.48   31.56   2
   5  -4   0  443.65   33.12   3
  -5   4   0  427.84   32.31   3
   4  -4   0  842.82   55.77   3
   4  -4   0  895.45   54.90   2
  -4   4   0  863.89   55.42   3
   3  -4   0  699.84   44.88   3
   3  -4   0  689.44   44.08   2
  -3   4   0  693.91   44.50   3
   2  -4   0  695.18   43.47   3
  -2   4   0  692.85   41.56   1
  -2   4   0  672.11   43.08   3
   0  -4   0 1063.40   60.34   1
   0  -4   0  971.72   61.08   3
   0   4   0 1117.30   60.43   1
   0   4   0  903.74   61.24   3
  -1  -4   0 4465.61  258.32   3
  -2  -4   0 1367.77   74.37   1
   2   4   0 1131.36   74.24   1
  -3  -4   0 1021.53   62.60   1
  -3  -4   0 1134.87   59.06   2
   3   4   0  856.95   60.82   1
  -4  -4   0  397.95   27.09   1
  -4  -4   0  396.97   24.25   2
  -5  -4   0  380.88   22.37   2
  -5  -4   0  326.46   25.43   1
  -6  -4   0   33.41    8.57   1
  -6  -4   0   39.23    5.49   2
  -7  -4   0  720.01   48.78   1
  -8  -4   0  493.98   37.15   1
  -9  -4   0   80.64   14.78   1
 -10  -4   0 1552.68  100.51   1
 -11  -4   0  535.47   44.24   1
 -12  -4   0  518.72   45.35   1
 -13  -4   0  -16.75   19.03   1
  14  -5   0  283.68   28.21   2
 -14   5   0  245.20   34.72   3
  13  -5   0   62.06   15.39   2
 -13   5   0   83.41   18.64   3
  12  -5   0 1060.67   69.96   2
 -12   5   0  987.51   73.56   3
  11  -5   0   14.64    9.62   2
 -11   5   0   12.00   11.87   3
  10  -5   0  996.22   66.05   2
 -10   5   0  962.85   69.87   3
   9  -5   0  125.61   17.07   2
  -9   5   0  138.43   20.06   3
   8  -5   0  263.51   23.85   2
  -8   5   0  260.77   26.45   3
   7  -5   0  264.66   22.90   2
  -7   5   0  239.22   24.06   3
   6  -5   0  869.36   56.97   2
   6  -5   0  849.13   58.76   3
  -6   5   0  892.74   58.36   3
   5  -5   0   45.91   10.99   3
   5  -5   0   38.25    9.38   2
  -5   5   0   48.73   11.02   3
   4  -5   0   33.28    7.86   2
   4  -5   0   40.72   10.00   3
  -4   5   0   44.28    9.25   3
   3  -5   0  742.08   47.93   3
   3  -5   0  771.46   47.42   2
  -3   5   0  783.98   47.74   3
  -3   5   0  667.03   45.03   1
   2  -5   0 1143.34   79.27   3
  -2   5   0 1191.83   73.48   3
  -2   5   0 1276.05   71.83   1
   1  -5   0  294.95   21.04   3
  -1   5   0  277.07   20.39   3
   0  -5   0    4.83    4.36   3
   0  -5   0    9.29    3.49   1
   0   5   0   14.16    3.90   1
   0   5   0    4.35    4.45   3
  -1  -5   0 1113.25   66.30   1
  -1  -5   0 1028.11   70.96   3
   1   5   0 1164.77   66.51   1
  -2  -5   0  330.66   24.27   3
  -2  -5   0  395.99   24.21   1
   2   5   0  332.89   23.84   1
  -3  -5   0 1615.73   87.88   1
   3   5   0 1318.34   87.75   1
  -4  -5   0   33.44    4.44   2
  -4  -5   0   32.34    6.23   1
  -5  -5   0  910.18   58.46   1
  -5  -5   0  947.10   54.79   2
  -6  -5   0  223.18   19.69   1
  -6  -5   0  217.98   14.53   2
  -7  -5   0  578.70   40.90   1
  -8  -5   0    0.51    6.77   1
 -10  -5   0  993.84   68.80   1
 -11  -5   0   59.13   14.53   1
 -12  -5   0  363.59   37.22   1
  14  -6   0  258.27   26.38   2
 -14   6   0  235.08   29.02   3
  13  -6   0   66.26   20.00   2
  12  -6   0   57.96   13.57   2
 -12   6   0   59.32   17.37   3
  11  -6   0  323.19   29.72   2
 -11   6   0  312.55   31.74   3
  10  -6   0  863.59   60.10   2
 -10   6   0  871.98   63.14   3
   9  -6   0  299.09   26.73   2
  -9   6   0  257.12   27.64   3
   8  -6   0   91.95   15.76   2
  -8   6   0   49.48   13.96   3
   7  -6   0 1607.03   97.57   2
   7  -6   0 1505.89   99.48   3
  -7   6   0 1546.36   98.74   3
   6  -6   0  664.53   48.07   3
   6  -6   0  689.59   46.36   2
  -6   6   0  659.38   47.03   3
   5  -6   0    7.72    6.95   2
   5  -6   0   11.97    7.99   3
  -5   6   0    7.37    6.71   3
   4  -6   0  496.62   37.64   3
   4  -6   0  539.07   37.29   2
  -4   6   0  572.57   37.76   3
   3  -6   0  419.30   30.52   3
   3  -6   0  411.20   29.59   2
  -3   6   0  428.40   29.80   3
  -3   6   0  401.86   27.21   1
   2  -6   0 1248.49   81.94   3
  -2   6   0 1481.59   79.87   1
  -2   6   0 1282.01   81.63   3
   1  -6   0 2931.36  164.22   1
   1  -6   0 2935.32  166.42   3
  -1   6   0 3005.93  166.03   3
  -1   6   0 2418.98  163.74   1
   0  -6   0 2171.62  137.26   3
   0  -6   0 2371.57  136.04   1
   0   6   0 2530.22  136.21   1
   0   6   0 2209.51  136.99   3
  -1  -6   0   41.92    8.04   3
  -1  -6   0   49.97    7.73   1
   1   6   0   35.49    6.08   1
  -2  -6   0  771.58   43.90   1
  -2  -6   0  654.66   44.36   3
   2   6   0  655.31   43.74   1
  -3  -6   0  712.28   45.78   3
  -3  -6   0  806.75   45.18   1
   3   6   0  610.09   44.79   1
  -4  -6   0  152.78   13.48   1
  -4  -6   0  151.84   10.27   2
   4   6   0  110.08   12.97   1
  -5  -6   0   44.71    5.18   2
  -5  -6   0   38.20    7.67   1
  -6  -6   0   44.15    9.65   1
  -7  -6   0   46.62   10.44   1
  -8  -6   0   18.64    8.87   1
  -9  -6   0   48.52   11.85   1
 -10  -6   0   67.84   15.71   1
 -11  -6   0   27.50   14.15   1
 -12  -6   0   15.29   14.19   1
 -14   7   0   18.96   11.93   3
  13  -7   0   50.66   13.99   2
 -13   7   0   24.84   11.80   3
  12  -7   0   39.39   13.31   2
  11  -7   0   21.28   10.37   2
 -11   7   0   31.01   14.17   3
  10  -7   0   65.80   15.11   2
 -10   7   0   50.04   15.59   3
   9  -7   0   80.39   17.67   2
  -9   7   0   90.35   23.99   3
   8  -7   0  463.15   36.15   2
   8  -7   0  430.29   38.42   3
  -8   7   0  471.32   37.80   3
   7  -7   0  420.47   33.76   2
   7  -7   0  423.88   36.05   3
  -7   7   0  433.65   35.38   3
   6  -7   0 1805.96  113.56   3
   6  -7   0 1820.31  112.02   2
  -6   7   0 1802.84  112.44   3
   5  -7   0 1120.47   72.38   2
   5  -7   0 1131.35   73.92   3
  -5   7   0 1146.86   72.84   3
   4  -7   0  252.01   23.20   3
   4  -7   0  282.86   22.97   2
  -4   7   0  262.68   19.84   1
  -4   7   0  276.05   22.63   3
   3  -7   0  129.00   14.47   2
   3  -7   0  123.47   15.15   3
  -3   7   0  133.77   14.46   3
  -3   7   0  140.21   12.10   1
   2  -7   0   14.91    6.62   3
  -2   7   0   10.33    4.08   1
  -2   7   0    7.43    5.70   3
   1  -7   0 1260.01   75.53   3
   1  -7   0 1236.26   73.01   1
  -1   7   0 1264.63   74.85   3
  -1   7   0 1097.87   72.55   1
   0  -7   0  541.73   38.83   3
   0  -7   0  604.65   42.64   1
   0   7   0  637.60   37.38   1
   0   7   0  539.63   38.27   3
  -1  -7   0   98.68   11.33   1
  -1  -7   0  113.37   12.37   3
   1   7   0  136.35   11.63   1
  -2  -7   0  184.18   16.40   3
  -2  -7   0  187.03   15.60   1
   2   7   0  180.43   15.53   1
  -3  -7   0   95.09   10.33   1
  -3  -7   0   70.37   11.08   3
   3   7   0   65.40    9.58   1
  -4  -7   0  749.58   52.50   3
  -4  -7   0  826.94   51.54   1
  -4  -7   0  840.82   48.62   2
  -5  -7   0   69.60   11.06   1
  -5  -7   0   71.55    6.64   2
  -6  -7   0  375.55   28.72   1
  -7  -7   0  181.91   19.27   1
  -8  -7   0   72.88   21.67   1
  -9  -7   0   78.16   14.39   1
 -10  -7   0   59.59   14.70   1
 -11  -7   0   29.90   13.28   1
  13  -8   0   11.41   11.33   2
 -13   8   0   23.24   17.46   3
  12  -8   0   51.44   15.56   2
 -12   8   0   62.00   16.07   3
  11  -8   0  254.03   26.97   2
 -11   8   0  250.79   28.29   3
  10  -8   0   41.56   12.52   2
 -10   8   0   51.36   15.46   3
   9  -8   0   86.42   16.78   2
  -9   8   0   95.73   19.09   3
   8  -8   0   55.13   16.77   3
  -8   8   0   48.14   16.12   3
   7  -8   0   80.42   17.91   3
   7  -8   0   66.52   15.43   2
  -7   8   0   84.37   16.99   3
   6  -8   0 1577.02   99.31   2
   6  -8   0 1657.50  101.55   3
  -6   8   0 1446.56   95.45   1
  -6   8   0 1649.55  100.09   3
   5  -8   0  147.98   19.06   3
   5  -8   0  157.53   17.62   2
  -5   8   0  146.14   17.68   3
  -5   8   0  152.55   14.80   1
   4  -8   0   80.11   15.93   3
   4  -8   0   71.94   13.22   2
  -4   8   0   82.97   14.05   3
  -4   8   0   64.36    9.41   1
   3  -8   0   89.36   12.54   2
   3  -8   0   91.93   14.15   3
  -3   8   0  105.98   10.75   1
  -3   8   0  103.78   13.34   3
   2  -8   0 1011.04   64.59   3
   2  -8   0 1048.72   63.71   2
  -2   8   0  932.92   60.92   1
  -2   8   0 1020.77   63.78   3
   1  -8   0 1092.17   65.10   1
   1  -8   0 1062.28   67.74   3
  -1   8   0 1042.28   64.85   1
  -1   8   0 1062.65   66.96   3
   0  -8   0   12.38    5.18   1
   0  -8   0   21.40    7.84   3
   0   8   0    5.61    5.86   3
   0   8   0    5.63    4.02   1
  -1  -8   0   47.73    9.62   3
  -1  -8   0   40.15    8.01   1
   1   8   0   34.48    7.06   1
  -2  -8   0 1780.68  117.20   1
  -2  -8   0 2051.02  119.40   3
   2   8   0 2085.61  118.32   1
  -3  -8   0   18.58    7.46   3
  -3  -8   0   34.05    7.09   1
   3   8   0    9.16    5.59   1
  -4  -8   0 1437.67   94.35   3
  -4  -8   0 1550.27   90.14   2
  -4  -8   0 1591.37   93.33   1
  -5  -8   0  112.95    9.50   2
  -5  -8   0  142.19   14.98   1
  -5  -8   0  119.21   15.88   3
  -6  -8   0 1685.18  101.54   1
  -6  -8   0 1610.09  102.83   3
  -7  -8   0  105.63   16.60   1
  -8  -8   0   30.37   10.48   1
  -9  -8   0  599.94   45.80   1
 -10  -8   0  275.81   28.60   1
 -11  -8   0   83.13   18.83   1
  13  -9   0   22.64   12.13   2
 -13   9   0   53.72   14.97   3
  12  -9   0   64.62   16.58   2
 -12   9   0   44.35   14.93   3
  10  -9   0   80.53   18.19   2
 -10   9   0  138.14   22.69   3
   9  -9   0  504.61   41.99   2
  -9   9   0  559.78   44.28   3
   8  -9   0  173.58   20.78   2
   8  -9   0  154.68   23.05   3
  -8   9   0  155.74   21.80   3
   7  -9   0  -15.23    7.90   3
  -7   9   0   -4.10    7.66   3
  -7   9   0   -3.17    5.72   1
   6  -9   0   35.54   13.94   3
   6  -9   0   11.70    8.25   2
  -6   9   0    2.83    5.89   1
  -6   9   0   -2.04    8.48   3
   5  -9   0   31.06   10.91   2
   5  -9   0   39.86   12.70   3
  -5   9   0   30.27   10.06   3
  -5   9   0   28.90    7.27   1
   4  -9   0  310.98   29.36   3
   4  -9   0  341.99   28.28   2
  -4   9   0  367.79   25.05   1
  -4   9   0  319.41   27.75   3
   3  -9   0  156.30   18.49   3
   3  -9   0  155.13   17.12   2
   2  -9   0 1111.45   75.32   1
   2  -9   0 1339.95   78.61   2
   2  -9   0 1346.74   80.16   3
  -2   9   0 1364.95   79.05   3
  -2   9   0 1112.82   75.33   1
   1  -9   0  479.85   33.84   1
   1  -9   0  513.56   37.27   3
  -1   9   0  478.20   36.01   3
  -1   9   0  555.30   34.21   1
   0  -9   0  580.60   43.37   3
   0  -9   0  685.82   41.65   1
   0   9   0  649.41   41.18   1
   0   9   0  596.28   42.75   3
  -1  -9   0  109.97   14.52   3
   1   9   0   69.46   10.90   1
  -2  -9   0  917.29   60.94   1
  -2  -9   0  982.92   63.14   3
   2   9   0 1007.94   61.66   1
  -3  -9   0  164.27   17.51   3
  -3  -9   0  174.04   16.69   1
   3   9   0  140.20   15.55   1
  -4  -9   0 1590.65   89.11   1
  -4  -9   0 1523.67   90.95   3
   4   9   0 1208.05   88.50   1
  -5  -9   0   39.06    9.73   1
  -5  -9   0   17.93   10.68   3
  -5  -9   0   43.31    5.91   2
  -6  -9   0 1320.29   78.76   1
  -6  -9   0 1137.13   79.57   3
  -7  -9   0  232.78   26.68   1
  -7  -9   0  246.63   24.61   3
  -8  -9   0  117.61   17.61   1
  -8  -9   0  104.42   19.67   3
  -9  -9   0  141.42   21.18   3
  -9  -9   0  143.76   21.70   1
 -10  -9   0  -10.77   10.99   1
  13 -10   0   92.51   20.75   2
 -13  10   0  130.24   23.74   3
 -12  10   0  190.46   47.10   3
  11 -10   0   -6.19    9.28   2
 -11  10   0   19.48   10.99   3
 -10  10   0  147.06   25.43   3
   9 -10   0 1181.40   82.55   3
   9 -10   0 1071.32   77.92   2
  -9  10   0 1210.05   80.06   3
   8 -10   0  686.38   50.16   2
  -8  10   0  620.41   45.47   1
  -8  10   0  694.58   51.02   3
   7 -10   0   49.37   14.25   2
   7 -10   0   79.98   19.98   3
  -7  10   0   43.38   10.16   1
  -7  10   0   64.98   16.02   3
   6 -10   0   56.28   17.99   3
  -6  10   0   34.67   20.03   3
  -6  10   0   37.78    9.12   1
   5 -10   0  665.24   51.15   3
   5 -10   0  620.52   48.60   2
  -5  10   0  740.19   49.93   3
  -5  10   0  720.20   45.66   1
   4 -10   0 1661.52  102.24   2
   4 -10   0 1542.51  103.32   3
  -4  10   0 1712.82   98.58   1
  -4  10   0 1581.57  101.95   3
   3 -10   0   30.64    9.89   2
   3 -10   0   31.09   11.50   3
  -3  10   0   34.93    7.37   1
  -3  10   0   36.96   10.25   3
   2 -10   0  216.20   21.40   2
   2 -10   0  208.97   22.67   3
  -2  10   0  248.41   21.84   3
  -2  10   0  227.59   18.67   1
   1 -10   0  169.80   19.51   3
   1 -10   0  170.38   17.81   2
   1 -10   0  155.96   16.13   1
  -1  10   0  176.14   15.89   1
  -1  10   0  167.14   18.18   3
   0 -10   0 1656.98   96.87   1
   0 -10   0 1519.69   99.39   3
   0  10   0 1675.17   96.72   1
   0  10   0 1504.84   98.29   3
  -1 -10   0  631.94   46.29   3
  -1 -10   0  683.58   44.29   1
   1  10   0  662.92   43.95   1
  -2 -10   0   -7.96    6.93   3
  -2 -10   0   -4.51    5.86   1
   2  10   0   -3.07    4.79   1
  -3 -10   0  571.62   41.78   1
  -3 -10   0  690.74   44.91   3
   3  10   0  589.93   42.27   1
  -4 -10   0  667.49   48.07   3
  -4 -10   0  721.43   42.53   2
  -4 -10   0  685.69   45.77   1
   4  10   0  593.07   45.52   1
  -5 -10   0  304.92   28.31   3
  -5 -10   0  285.55   19.60   2
  -5 -10   0  286.20   20.42   2
  -5 -10   0  313.78   26.04   1
  -6 -10   0  256.15   25.78   3
  -6 -10   0  275.48   25.53   1
  -7 -10   0  141.92   19.52   3
  -7 -10   0  124.58   18.62   1
  -8 -10   0    8.31   11.83   3
  -8 -10   0    0.84    9.16   1
  -9 -10   0    1.93   10.11   1
  -9 -10   0    0.44   11.99   3
  12 -11   0  132.57   23.97   2
 -12  11   0  196.34   24.35   3
  11 -11   0   12.54   14.83   2
 -11  11   0    5.30   10.14   3
  10 -11   0   33.75   16.16   3
  10 -11   0    3.58    9.73   2
 -10  11   0   -0.66   10.62   3
 -10  11   0   15.67    7.53   1
   9 -11   0  284.06   33.22   3
   9 -11   0  276.09   34.15   2
  -9  11   0  276.13   29.32   3
  -9  11   0  255.47   24.41   1
   8 -11   0   50.93   15.27   2
   8 -11   0   26.55   14.68   3
  -8  11   0   44.16   10.40   1
  -8  11   0   49.90   15.93   3
   7 -11   0  320.16   34.34   3
   7 -11   0  296.20   29.21   2
  -7  11   0  308.89   25.56   1
  -7  11   0  291.11   29.24   3
   6 -11   0   20.17   14.67   3
   6 -11   0   10.96   10.41   2
  -6  11   0   15.11    7.72   1
  -6  11   0    6.75    9.66   3
  -5  11   0  130.32   18.61   3
  -5  11   0  126.85   14.87   1
   4 -11   0   50.26   14.00   3
   4 -11   0   49.46   12.19   2
  -4  11   0   30.86    7.76   1
  -4  11   0   34.40   11.18   3
   3 -11   0   18.60    9.98   2
   3 -11   0   46.33   13.11   3
  -3  11   0   40.65    8.49   1
   2 -11   0   84.69   15.13   2
   2 -11   0  110.43   17.52   3
  -2  11   0   89.32   11.67   1
  -2  11   0   78.20   15.83   3
   1 -11   0   81.64   12.49   1
   1 -11   0   94.85   15.08   2
   1 -11   0   88.69   16.40   3
  -1  11   0   88.28   11.95   1
  -1  11   0  105.03   17.41   3
   0 -11   0  743.34   49.57   2
   0 -11   0  759.47   48.82   1
   0 -11   0  680.18   51.48   3
   0  11   0  767.06   48.60   1
  -1 -11   0   15.93    7.73   2
  -1 -11   0   29.13    8.12   1
  -1 -11   0   12.35    9.73   3
   1  11   0   20.29    7.12   1
  -2 -11   0   -9.99    6.27   1
  -2 -11   0    8.12    6.47   2
  -2 -11   0    1.23    9.64   3
   2  11   0    2.13    5.53   1
  -3 -11   0  467.48   30.78   2
  -3 -11   0  447.34   33.03   1
  -3 -11   0  449.59   35.18   3
   3  11   0  367.39   31.67   1
  -4 -11   0   48.22    8.59   2
  -4 -11   0   39.71   10.42   1
  -4 -11   0   42.21   15.37   3
   4  11   0   27.90   13.91   1
  -5 -11   0  637.04   40.04   2
  -5 -11   0  693.63   48.91   3
  -5 -11   0  633.58   45.99   1
  -6 -11   0  326.33   30.78   3
  -6 -11   0  315.23   28.65   1
  -7 -11   0  226.30   26.08   3
  -7 -11   0  210.95   24.36   1
  -8 -11   0   89.68   17.98   1
  -8 -11   0  112.25   21.21   3
  -9 -11   0    7.65   12.94   3
  -9 -11   0   -1.05   12.20   1
  11 -12   0   74.62   18.31   2
 -11  12   0   58.54   18.69   3
 -11  12   0   54.78   13.02   1
  10 -12   0   12.52   11.20   2
  10 -12   0   12.60   15.85   3
 -10  12   0   22.91   13.04   3
 -10  12   0   10.31    8.64   1
   9 -12   0   23.48   11.02   2
   9 -12   0   50.81   18.03   3
  -9  12   0   49.68   15.54   3
  -9  12   0   36.30   10.54   1
   8 -12   0  461.08   54.04   2
   8 -12   0  589.02   50.09   3
  -8  12   0  648.48   50.21   3
   7 -12   0  390.32   40.52   3
   7 -12   0  443.87   38.36   2
  -7  12   0  466.53   39.00   3
  -7  12   0  488.43   34.56   1
   6 -12   0   -0.04   12.12   3
   6 -12   0   16.61   11.36   2
  -6  12   0   13.18   10.03   3
  -6  12   0    2.82    6.41   1
   5 -12   0  146.52   21.07   2
   5 -12   0  165.92   28.60   3
  -5  12   0  174.29   17.30   1
  -5  12   0  152.80   20.11   3
   4 -12   0  174.11   26.81   3
   4 -12   0  162.29   20.44   2
  -4  12   0  145.47   16.41   1
  -4  12   0  203.07   21.60   3
   3 -12   0  298.19   28.18   2
   3 -12   0  296.42   29.96   3
  -3  12   0  315.25   24.42   1
  -3  12   0  334.35   28.61   3
   2 -12   0  468.30   37.25   2
   2 -12   0  486.02   39.73   3
  -2  12   0  542.59   34.73   1
  -2  12   0  429.11   36.91   3
   1 -12   0   28.00   11.85   3
   1 -12   0   10.24    9.01   2
   1 -12   0   14.15    7.29   1
  -1  12   0   14.52    6.88   1
  -1  12   0   22.54    9.98   3
   0 -12   0  122.13   17.16   2
   0 -12   0  133.96   19.11   3
   0 -12   0  134.10   15.82   1
   0  12   0  143.41   15.07   1
  -1 -12   0  321.22   25.69   2
  -1 -12   0  297.18   25.24   1
  -1 -12   0  263.11   38.03   3
   1  12   0  294.07   24.63   1
  -2 -12   0  128.94   15.61   2
  -2 -12   0  110.56   16.41   1
  -2 -12   0  123.52   19.43   3
   2  12   0   91.48   14.54   1
  -3 -12   0  512.29   34.51   2
  -3 -12   0  471.77   39.05   3
  -3 -12   0  485.23   36.42   1
   3  12   0  470.59   44.81   1
  -4 -12   0  210.37   16.99   2
  -4 -12   0  203.45   21.00   1
  -4 -12   0  185.86   22.90   3
   4  12   0  167.66   19.80   1
  -5 -12   0  156.91   20.74   1
  -5 -12   0  237.58   25.13   3
  -6 -12   0  382.79   34.22   1
  -6 -12   0  429.66   36.53   3
  -7 -12   0  192.72   24.76   1
  -7 -12   0  234.12   27.68   3
  -8 -12   0   14.28   12.94   1
  -8 -12   0   33.82   16.31   3
  11 -13   0   15.96   14.11   2
 -11  13   0   25.06   11.83   3
 -11  13   0    5.05   10.22   1
  10 -13   0   53.36   15.72   2
  10 -13   0   61.32   22.46   3
 -10  13   0   43.09   14.42   3
 -10  13   0   46.26   12.02   1
   9 -13   0  270.32   36.15   3
  -9  13   0  274.98   26.31   1
  -9  13   0  262.49   30.88   3
   8 -13   0 1295.22   89.94   3
   8 -13   0 1109.28   83.97   2
  -8  13   0 1238.31   85.55   3
  -8  13   0 1308.01   80.20   1
   7 -13   0   29.75   17.44   3
  -7  13   0   11.13    8.83   1
  -7  13   0   13.66   10.87   3
   6 -13   0  626.96   54.60   3
   6 -13   0  604.27   50.45   2
  -6  13   0  762.21   47.23   1
  -6  13   0  671.47   51.50   3
   5 -13   0   14.97   13.29   3
   5 -13   0   21.23   11.30   2
  -5  13   0   19.69    7.81   1
  -5  13   0   11.43    9.80   3
   4 -13   0   45.08   16.97   3
   4 -13   0   64.37   14.78   2
  -4  13   0   50.08    9.66   1
  -4  13   0   50.39   13.02   3
   3 -13   0  186.45   21.11   2
   3 -13   0  171.61   27.67   3
  -3  13   0  156.01   17.05   1
  -3  13   0  159.60   20.72   3
   2 -13   0  171.51   24.04   3
   2 -13   0  238.00   38.62   2
  -2  13   0  211.77   19.08   1
  -2  13   0  201.86   22.64   3
   1 -13   0   81.49   15.53   2
   1 -13   0  118.90   21.59   3
   1 -13   0   85.03   13.21   1
  -1  13   0   90.25   12.89   1
   0 -13   0  413.02   32.89   2
   0 -13   0  396.15   35.94   3
   0 -13   0  413.58   31.51   1
   0  13   0  409.35   31.09   1
  -1 -13   0  148.37   18.80   2
  -1 -13   0  187.36   23.09   3
  -1 -13   0  183.45   19.22   1
   1  13   0  138.07   17.00   1
  -2 -13   0   97.96   15.43   1
  -2 -13   0  140.53   22.81   3
  -2 -13   0  120.90   15.92   2
  -3 -13   0  127.88   15.91   2
  -3 -13   0  137.65   18.42   1
  -3 -13   0  160.10   21.37   3
   3  13   0  137.83   17.16   1
  -4 -13   0   -2.06    8.60   1
  -4 -13   0    7.39   11.41   3
  -5 -13   0   47.15   12.86   1
  -5 -13   0   59.86   15.78   3
  -6 -13   0   87.93   20.95   3
  -6 -13   0   71.53   14.78   1
  -7 -13   0   80.31   15.83   1
  -7 -13   0   69.17   19.60   3
  10 -14   0   23.73   15.31   2
 -10  14   0   26.87   14.12   3
   9 -14   0  306.59   37.05   3
  -9  14   0  204.49   24.08   1
  -9  14   0  196.56   26.39   3
   8 -14   0  716.43   61.18   3
  -8  14   0  701.29   49.99   1
   7 -14   0  -28.49   12.64   3
   7 -14   0   -0.75   10.18   2
  -7  14   0    7.61   10.13   3
  -7  14   0   -7.79    7.74   1
   6 -14   0   92.51   19.67   2
   6 -14   0  172.02   30.31   3
  -6  14   0   97.94   16.62   1
  -6  14   0  172.57   26.46   3
   5 -14   0   34.04   16.09   3
   5 -14   0   52.89   14.53   2
  -5  14   0   30.39   11.40   3
  -5  14   0   20.53    8.10   1
   4 -14   0  229.95   28.61   3
   4 -14   0  217.12   24.68   2
  -4  14   0  203.25   26.37   3
  -4  14   0  204.26   20.06   1
   3 -14   0   80.39   16.80   2
   3 -14   0  105.55   22.19   3
  -3  14   0   93.89   14.30   1
   2 -14   0  105.79   18.77   2
   2 -14   0  138.78   24.82   3
  -2  14   0  131.82   15.58   1
   1 -14   0  203.74   25.77   3
   1 -14   0  234.18   23.96   2
   1 -14   0  193.81   19.69   1
  -1  14   0  216.42   20.15   1
   0 -14   0  174.96   24.27   3
   0 -14   0  155.76   20.31   2
   0 -14   0  193.63   19.16   1
   0  14   0  140.09   18.03   1
  -1 -14   0  201.61   25.49   3
  -1 -14   0  228.09   22.51   2
  -1 -14   0  223.52   21.87   1
   1  14   0  208.33   21.20   1
  -2 -14   0  222.28   27.34   3
  -2 -14   0  211.08   22.27   1
  -2 -14   0  211.17   21.95   2
   2  14   0  171.82   20.28   1
  -3 -14   0    6.67    9.75   1
  -3 -14   0   -3.50   13.49   3
   3  14   0   21.30    8.39   1
  -4 -14   0   24.97   12.23   1
  -4 -14   0   48.06   16.06   3
  -5 -14   0   53.36   17.93   3
  -5 -14   0   85.06   16.82   1
   8 -15   0    2.96    7.71   2
   8 -15   0   24.91   19.02   3
  -8  15   0    7.59    9.73   3
   7 -15   0   63.99   21.86   3
   7 -15   0   25.97   15.10   2
  -7  15   0   60.31   16.05   3
   6 -15   0   11.50   11.09   2
   6 -15   0   42.71   21.55   3
  -6  15   0   29.23   14.80   3
  -6  15   0   16.05    8.32   1
   5 -15   0   14.14    9.27   2
   5 -15   0   34.79   17.98   3
  -5  15   0   15.43   12.74   3
  -5  15   0    4.73    8.26   1
   4 -15   0   32.06   14.05   2
   4 -15   0   37.00   15.83   3
  -4  15   0   36.84   13.40   3
   3 -15   0  363.56   35.97   3
  -3  15   0  271.81   28.76   3
  -3  15   0  242.07   32.46   1
   2 -15   0  232.40   30.28   3
   2 -15   0  209.22   24.73   2
  -2  15   0  208.34   24.60   3
  -2  15   0  196.85   31.40   1
   1 -15   0  104.70   23.23   3
   1 -15   0  111.42   18.52   2
  -1  15   0   77.63   13.77   1
   0 -15   0   18.77   13.93   3
   0 -15   0   35.76   11.46   2
   0 -15   0   15.16    9.06   1
   0  15   0   13.39    8.43   1
  -1 -15   0  107.48   25.12   1
  -1 -15   0  153.43   26.13   3
   1  15   0  118.40   16.36   1
  -2 -15   0  129.08   24.74   3
  -2 -15   0   90.78   16.59   1
   2  15   0   96.92   15.25   1
  -3 -15   0  108.43   18.19   1
  -3 -15   0  164.80   27.25   3
   3  15   0  137.77   16.94   1
  -4 -15   0   92.91   17.04   1
  -4 -15   0   99.88   24.58   3
   7 -16   0   60.48   15.42   2
   7 -16   0   99.86   23.84   3
   6 -16   0    5.18    9.46   2
   6 -16   0   62.70   36.82   3
  -6  16   0   18.37   11.27   3
   5 -16   0   54.96   20.75   3
   5 -16   0   52.55   17.93   2
  -5  16   0   32.76   13.55   3
   4 -16   0   76.95   19.86   3
   4 -16   0   57.20   15.62   2
  -4  16   0   36.56   15.54   3
   3 -16   0  119.25   23.44   3
   3 -16   0   57.50   15.41   2
  -3  16   0   48.07   14.69   3
   2 -16   0   64.50   14.96   2
   2 -16   0  112.68   23.94   3
   1 -16   0   71.46   20.16   3
   1 -16   0   71.61   15.03   2
   0 -16   0   12.49   10.12   1
   0 -16   0   10.39   12.90   3
  -1 -16   0   38.00   17.98   3
  -2 -16   1   16.25   19.21   3
  -1 -16   1   49.25   16.95   3
   0 -16   1   65.54   20.99   3
   1 -16   1   54.78   14.61   2
   1 -16   1   84.31   20.50   3
   2 -16   1   89.82   21.18   3
  -3  16  -1 1262.00   83.58   3
   3 -16   1 1196.15   82.77   2
   3 -16   1 1160.96   86.98   3
  -4  16  -1   16.54   12.75   3
   4 -16   1   25.95   12.84   2
   4 -16   1   74.90   21.14   3
  -5  16  -1  378.91   37.11   3
   5 -16   1  444.32   43.58   3
  -6  16  -1  257.83   28.88   3
   6 -16   1  238.83   26.69   2
   7 -16   1  617.99   57.51   3
  -4 -15   1   84.87   16.85   1
  -4 -15   1  124.00   24.31   3
  -3 -15   1  -10.81    8.67   1
  -3 -15   1   12.04   13.11   3
  -2 -15   1   45.83   17.47   3
  -2 -15   1   38.03   18.72   1
   1  15  -1   56.54   11.99   1
  -1 -15   1   98.65   22.73   3
  -1 -15   1   83.11   13.98   1
   0  15  -1   -8.01    7.03   1
   0 -15   1    3.95   12.56   3
   0 -15   1    2.08    7.46   1
   0 -15   1   17.87   11.13   2
  -1  15  -1   53.95   11.63   1
   1 -15   1  113.00   22.54   3
   1 -15   1   77.70   16.39   2
  -2  15  -1  223.86   22.14   1
  -2  15  -1  234.22   26.26   3
   2 -15   1  277.46   31.27   3
   2 -15   1  275.11   27.82   2
  -3  15  -1 1233.45   83.86   3
  -3  15  -1 1280.11   78.33   1
   3 -15   1 1115.71   83.11   2
   3 -15   1 1314.88   88.58   3
  -4  15  -1    3.80    9.79   3
  -4  15  -1    1.11    7.63   1
   4 -15   1   12.94   14.39   3
  -5  15  -1   73.52   12.75   1
  -5  15  -1  101.47   22.41   3
   5 -15   1   97.30   24.22   3
   5 -15   1   69.12   17.36   2
  -6  15  -1  218.13   29.23   3
   6 -15   1  219.21   33.37   3
   6 -15   1  184.35   25.02   2
  -7  15  -1   98.25   18.93   3
   7 -15   1   85.98   19.54   2
   7 -15   1  145.98   28.60   3
  -8  15  -1  106.79   23.19   3
   8 -15   1  145.56   32.32   3
   8 -15   1   64.55   17.36   2
  -5 -14   1  182.63   22.40   1
  -5 -14   1  187.79   27.00   3
  -4 -14   1  162.22   25.49   3
  -4 -14   1  103.93   17.17   1
   3  14  -1   95.78   14.84   1
  -3 -14   1  111.03   18.97   1
  -3 -14   1  162.06   26.09   3
   2  14  -1  249.31   23.95   1
  -2 -14   1  288.52   25.59   1
  -2 -14   1  287.64   26.07   2
  -2 -14   1  272.37   29.86   3
   1  14  -1    7.68    7.07   1
  -1 -14   1   14.03   12.18   3
  -1 -14   1   14.91    8.48   2
  -1 -14   1    7.86    7.78   1
   0  14  -1   19.95    8.11   1
   0 -14   1   24.77    8.55   1
   0 -14   1   33.55   14.39   3
   0 -14   1   31.01   12.22   2
  -1  14  -1   -2.87    5.50   1
   1 -14   1   -1.52    9.10   2
   1 -14   1   12.56    6.21   1
   1 -14   1    4.41   12.82   3
  -2  14  -1   86.17   12.78   1
  -2  14  -1   89.73   18.73   3
   2 -14   1  119.24   23.16   3
   2 -14   1   80.07   16.22   2
  -3  14  -1   14.49    7.16   1
   3 -14   1   11.13   10.17   2
   3 -14   1   14.56   13.42   3
  -4  14  -1  395.56   29.80   1
  -4  14  -1  408.53   37.40   3
   4 -14   1  360.57   34.51   2
   4 -14   1  409.11   38.58   3
  -5  14  -1  296.47   29.10   3
  -5  14  -1  253.16   23.57   1
   5 -14   1  283.29   28.73   2
   5 -14   1  364.67   35.07   3
  -6  14  -1   -4.89    7.47   3
  -6  14  -1   -7.13    5.90   1
   6 -14   1   -8.09   12.56   3
   6 -14   1    0.39    8.65   2
  -7  14  -1   -4.20   13.57   1
  -7  14  -1    2.95    9.22   3
   7 -14   1   16.08   18.20   3
   7 -14   1   43.47   13.47   2
  -8  14  -1  180.66   38.09   3
  -8  14  -1  128.55   19.58   1
   8 -14   1  215.43   32.34   3
  -9  14  -1  387.10   37.80   3
   9 -14   1  324.04   34.98   2
   9 -14   1  425.98   43.64   3
 -10  14  -1  236.95   45.97   3
  10 -14   1  304.12   64.16   3
  -7 -13   1   27.16   14.36   3
  -7 -13   1    2.32    9.87   1
  -6 -13   1   36.82   11.55   1
  -6 -13   1   44.49   15.66   3
  -5 -13   1  464.53   36.39   1
  -5 -13   1  442.29   39.86   3
  -4 -13   1   40.69   12.23   1
  -4 -13   1   59.90   16.18   3
   3  13  -1    1.91    5.83   1
  -3 -13   1   -1.78   10.32   3
  -3 -13   1   10.72    7.63   2
  -3 -13   1   -9.90    6.76   1
   2  13  -1   17.78    7.33   1
  -2 -13   1   10.97    9.35   2
  -2 -13   1   25.81   12.83   3
  -2 -13   1   35.92   10.30   1
   1  13  -1   23.19    7.39   1
  -1 -13   1    9.42    8.56   2
  -1 -13   1    7.22   10.75   3
  -1 -13   1   25.71    8.91   1
   0  13  -1  126.43   14.33   1
   0 -13   1  129.96   21.55   3
   0 -13   1  118.92   15.06   1
   0 -13   1  110.46   17.16   2
  -1  13  -1   10.75    6.53   1
  -1  13  -1   -2.64    7.33   3
   1 -13   1   12.71    6.34   1
   1 -13   1    7.16    9.12   2
   1 -13   1    9.58   11.50   3
  -2  13  -1  117.88   19.35   3
  -2  13  -1  137.64   14.71   1
   2 -13   1  146.00   24.26   3
   2 -13   1  150.20   24.53   2
  -3  13  -1  348.22   31.01   3
  -3  13  -1  358.32   26.75   1
   3 -13   1  350.16   31.16   2
   3 -13   1  325.07   33.53   3
  -4  13  -1  536.22   38.66   1
  -4  13  -1  577.93   44.21   3
   4 -13   1  599.65   44.41   2
   4 -13   1  559.49   47.68   3
  -5  13  -1   87.91   17.68   3
  -5  13  -1   83.17   13.14   1
   5 -13   1   84.88   21.07   3
   5 -13   1  129.77   20.63   2
  -6  13  -1  239.68   22.35   1
  -6  13  -1  253.54   26.75   3
   6 -13   1  270.26   32.49   3
   6 -13   1  240.99   26.62   2
  -7  13  -1   19.70    9.24   1
  -7  13  -1   39.31   14.11   3
   7 -13   1   55.16   18.70   3
   7 -13   1   21.50   15.79   2
  -8  13  -1  261.30   25.73   1
  -8  13  -1  258.57   28.68   3
   8 -13   1  317.83   35.55   3
   8 -13   1  233.87   27.69   2
  -9  13  -1  693.17   50.05   1
  -9  13  -1  664.64   64.00   3
   9 -13   1  779.92   61.43   3
 -10  13  -1  256.81   29.80   3
 -10  13  -1  293.33   27.34   1
  10 -13   1  290.35   37.09   3
 -11  13  -1   97.64   23.71   3
  -8 -12   1    7.53   14.27   3
  -8 -12   1   -6.68   10.51   1
  -7 -12   1    3.99   10.48   1
  -7 -12   1   55.79   15.80   3
  -6 -12   1  119.03   19.14   1
  -6 -12   1  165.01   21.91   3
  -5 -12   1  568.76   43.64   3
  -5 -12   1  513.63   47.86   1
  -4 -12   1   12.68    6.52   2
  -4 -12   1    9.07    9.06   3
  -4 -12   1    4.53    7.26   1
   3  12  -1  951.74   71.99   1
  -3 -12   1 1211.60   72.01   2
  -3 -12   1 1179.36   76.56   3
  -3 -12   1 1210.84   73.05   1
   2  12  -1   83.27   12.90   1
  -2 -12   1   85.57   14.07   2
  -2 -12   1   93.86   13.83   1
   1  12  -1   93.00   12.71   1
  -1 -12   1  106.77   14.77   2
  -1 -12   1  104.96   18.56   3
  -1 -12   1  110.17   14.82   1
   0  12  -1    3.35    5.13   1
   0 -12   1   11.21    7.18   1
   0 -12   1    0.65    8.96   3
   0 -12   1    3.66    7.28   2
  -1  12  -1   22.12    6.97   1
  -1  12  -1   36.15   11.48   3
   1 -12   1   22.63    8.03   1
   1 -12   1   12.01    9.03   2
   1 -12   1   30.67   12.24   3
  -2  12  -1   84.18   15.99   3
  -2  12  -1   93.35   11.97   1
   2 -12   1   61.96   15.38   3
   2 -12   1   75.49   14.79   2
  -3  12  -1  332.22   29.96   3
  -3  12  -1  348.38   26.00   1
   3 -12   1  335.65   31.45   2
   3 -12   1  376.78   33.50   3
  -4  12  -1  868.54   58.16   3
  -4  12  -1  761.17   52.54   1
   4 -12   1  860.46   66.23   3
   4 -12   1  810.62   57.41   2
  -5  12  -1   67.17   10.79   1
  -5  12  -1   56.90   14.95   3
   5 -12   1   70.69   15.38   2
   5 -12   1   74.70   18.77   3
  -6  12  -1  200.12   24.05   3
  -6  12  -1  221.66   20.08   1
   6 -12   1  191.25   23.03   2
   6 -12   1  199.18   27.78   3
  -7  12  -1   79.48   18.26   3
  -7  12  -1  102.20   14.83   1
   7 -12   1   95.12   18.68   2
   7 -12   1   77.74   21.27   3
  -8  12  -1  229.04   23.00   1
  -8  12  -1  264.62   49.73   3
   8 -12   1  294.88   33.56   3
  -9  12  -1  253.24   24.31   1
  -9  12  -1  243.17   28.34   3
   9 -12   1  230.19   26.99   2
   9 -12   1  273.54   32.87   3
 -10  12  -1   66.78   18.15   3
 -10  12  -1   43.40   11.33   1
  10 -12   1   62.60   24.98   2
  10 -12   1   77.07   24.15   3
 -11  12  -1   83.26   19.62   3
  11 -12   1   76.70   17.49   2
  -9 -11   1  460.34   42.68   3
  -9 -11   1  498.61   40.98   1
  -8 -11   1    3.20   10.96   3
  -8 -11   1  -18.77    8.90   1
  -7 -11   1  103.40   17.23   1
  -7 -11   1  158.87   23.85   3
  -6 -11   1    9.50   10.00   3
  -6 -11   1   -4.65    9.26   1
  -5 -11   1  191.35   19.82   1
  -5 -11   1  157.41   20.83   3
  -4 -11   1  579.85   44.09   1
  -4 -11   1  736.40   53.60   3
   3  11  -1  624.06   44.86   1
  -3 -11   1  690.91   48.00   3
  -3 -11   1  657.12   44.91   1
   2  11  -1  164.16   16.65   1
  -2 -11   1  158.99   20.01   3
  -2 -11   1  176.50   17.46   1
   1  11  -1  485.76   35.66   1
  -1 -11   1  484.47   39.24   3
  -1 -11   1  582.19   36.68   1
   0  11  -1  128.20   17.27   3
   0  11  -1  166.20   15.34   1
   0 -11   1  168.98   16.25   1
   0 -11   1  161.10   19.57   3
  -1  11  -1  175.93   19.39   3
  -1  11  -1  207.97   16.64   1
   1 -11   1  154.88   16.19   1
   1 -11   1  190.46   21.67   3
  -2  11  -1   14.84    8.79   3
  -2  11  -1   25.57    6.88   1
   2 -11   1   22.62   11.09   3
   2 -11   1   15.23    8.75   2
  -3  11  -1   92.04   12.19   1
  -3  11  -1  146.00   30.57   3
   3 -11   1  134.58   18.60   3
   3 -11   1  131.26   17.09   2
  -4  11  -1  672.66   46.88   3
  -4  11  -1  668.38   42.19   1
   4 -11   1  598.62   47.71   3
   4 -11   1  582.42   45.98   2
  -5  11  -1   57.68   13.57   3
  -5  11  -1   77.23   11.76   1
   5 -11   1   85.21   17.74   3
   5 -11   1   54.16   14.36   2
  -6  11  -1   49.76   14.20   3
  -6  11  -1   51.26   10.23   1
   6 -11   1   42.30   13.12   2
   6 -11   1   72.84   20.22   3
  -7  11  -1   81.66   17.88   3
  -7  11  -1  101.91   14.37   1
   7 -11   1  128.43   24.90   3
   7 -11   1  102.42   18.96   2
  -8  11  -1   98.69   19.14   3
  -8  11  -1  111.34   15.31   1
   8 -11   1   87.95   17.79   2
   8 -11   1  168.12   28.02   3
  -9  11  -1   25.96    9.68   1
  -9  11  -1   46.53   16.77   3
   9 -11   1   25.43   21.27   2
   9 -11   1   40.51   17.67   3
 -10  11  -1  140.91   17.89   1
 -10  11  -1  135.02   23.71   3
  10 -11   1  129.04   22.49   2
 -11  11  -1  271.63   38.59   3
 -12  11  -1  196.63   25.89   3
  12 -11   1  183.03   24.94   2
 -10 -10   1  134.86   24.64   3
 -10 -10   1  132.85   21.61   1
  -9 -10   1  131.41   20.87   1
  -9 -10   1  140.98   21.87   3
  -8 -10   1  126.25   20.89   3
  -8 -10   1  132.44   19.31   1
  -7 -10   1  688.19   52.03   3
  -7 -10   1  735.91   50.52   1
  -6 -10   1  109.43    9.93   2
  -6 -10   1  134.66   17.37   1
  -6 -10   1  131.47   22.36   3
  -5 -10   1   92.66    9.61   2
  -5 -10   1  112.40   19.60   3
  -5 -10   1   81.83   13.39   1
   4  10  -1  792.92   58.60   1
  -4 -10   1  975.98   59.36   1
  -4 -10   1  956.52   61.50   3
   3  10  -1  306.31   24.14   1
  -3 -10   1  262.00   23.38   1
  -3 -10   1  332.81   26.81   3
   2  10  -1   72.37   11.30   1
  -2 -10   1   80.15   11.82   1
  -2 -10   1   94.33   15.73   3
   1  10  -1  216.18   19.83   1
  -1 -10   1  284.40   21.37   1
  -1 -10   1  252.37   23.80   3
   0  10  -1   44.41   10.73   3
   0 -10   1   47.25   11.54   3
  -1  10  -1  401.71   26.05   1
  -1  10  -1  358.98   28.93   3
   1 -10   1  339.33   29.97   3
   1 -10   1  329.98   25.54   1
  -2  10  -1  254.54   22.99   3
  -2  10  -1  258.87   19.74   1
   2 -10   1  245.08   24.48   3
  -3  10  -1  404.04   28.32   1
  -3  10  -1  428.42   32.42   3
   3 -10   1  394.25   33.24   3
   3 -10   1  389.38   31.55   2
  -4  10  -1  136.11   13.56   1
  -4  10  -1  125.47   16.84   3
   4 -10   1  122.25   18.40   3
   4 -10   1  116.55   16.62   2
  -5  10  -1  216.99   18.16   1
  -5  10  -1  194.66   21.92   3
   5 -10   1  205.70   21.51   2
   5 -10   1  178.37   23.44   3
  -6  10  -1  859.93   60.95   3
  -6  10  -1  878.82   55.21   1
   6 -10   1  842.09   62.34   2
   6 -10   1  817.18   61.44   3
  -7  10  -1   57.97   10.70   1
  -7  10  -1   77.46   17.82   3
   7 -10   1   66.00   14.45   2
   7 -10   1   74.53   18.25   3
  -8  10  -1   55.80   11.48   1
  -8  10  -1   68.51   16.77   3
   8 -10   1  114.01   29.39   3
   8 -10   1   49.96   13.51   2
  -9  10  -1   27.28   13.74   3
   9 -10   1   50.70   16.77   3
   9 -10   1   26.12   11.70   2
 -10  10  -1  484.73   55.16   3
 -11  10  -1  168.39   23.79   3
  11 -10   1  144.10   24.54   2
 -12  10  -1   37.23   13.45   3
  12 -10   1   16.47   16.64   2
 -13  10  -1   35.75   14.18   3
 -10  -9   1  -10.36    9.64   1
 -10  -9   1    9.54   12.57   3
  -9  -9   1   90.57   18.21   3
  -9  -9   1   95.50   17.52   1
  -8  -9   1   79.16   16.17   3
  -8  -9   1   79.80   15.08   1
  -7  -9   1   94.40   15.63   1
  -6  -9   1   79.74    7.94   2
  -6  -9   1   60.38   13.77   3
  -6  -9   1   55.84   11.51   1
  -5  -9   1  404.95   32.06   3
  -5  -9   1  380.36   25.84   2
  -5  -9   1  407.43   30.07   1
  -4  -9   1 1059.13   63.38   1
  -4  -9   1  925.99   64.43   3
   3   9  -1  133.29   14.73   1
  -3  -9   1  160.59   17.07   3
  -3  -9   1  154.68   15.60   1
   2   9  -1   -6.51    4.30   1
  -2  -9   1   -4.63    5.24   1
  -2  -9   1    1.93    6.65   3
   1   9  -1 1339.96   82.33   1
  -1  -9   1 1414.93   82.57   1
  -1  -9   1 1305.31   84.74   3
   0   9  -1   71.81    9.23   1
   0   9  -1   32.97    9.93   3
   0  -9   1   53.11   11.65   3
  -1   9  -1  337.62   27.47   3
  -1   9  -1  352.10   24.93   1
   1  -9   1  352.66   25.05   1
   1  -9   1  390.47   29.25   3
  -2   9  -1  402.05   29.69   1
  -2   9  -1  477.09   33.43   3
   2  -9   1  481.00   34.81   3
  -3   9  -1 1457.60   84.08   1
  -3   9  -1 1419.94   87.68   3
   3  -9   1 1331.22   88.47   3
   3  -9   1 1353.25   86.96   2
  -4   9  -1  404.90   27.10   1
  -4   9  -1  371.00   30.33   3
   4  -9   1  350.30   29.51   2
   4  -9   1  386.42   32.11   3
  -5   9  -1  618.70   40.43   1
  -5   9  -1  637.48   44.67   3
   5  -9   1  566.97   43.37   2
   5  -9   1  615.11   46.11   3
  -6   9  -1  371.69   30.87   3
  -6   9  -1  323.69   26.01   1
   6  -9   1  341.98   29.53   2
   6  -9   1  351.07   32.29   3
   7  -9   1   48.22   15.75   3
   7  -9   1   27.99   16.85   2
  -8   9  -1    8.31   10.61   3
   8  -9   1  -12.11    9.61   3
   8  -9   1    8.70    9.46   2
  -9   9  -1  399.34   36.02   3
   9  -9   1  374.88   34.09   2
 -10   9  -1   27.16   14.28   3
  10  -9   1    7.20   10.37   2
 -11   9  -1  130.99   24.31   3
  11  -9   1   76.41   19.10   2
 -12   9  -1  203.49   25.29   3
  12  -9   1  177.51   24.26   2
 -13   9  -1  111.16   23.70   3
  13  -9   1   81.37   18.09   2
 -11  -8   1  191.67   26.21   1
 -10  -8   1   38.93   12.73   1
  -9  -8   1    9.42    9.00   1
  -8  -8   1   69.43   13.09   1
  -7  -8   1  185.22   21.13   3
  -7  -8   1  206.67   20.75   1
  -6  -8   1  140.34   11.63   2
  -6  -8   1  154.12   17.92   3
  -6  -8   1  178.39   17.39   1
  -5  -8   1   55.60    7.64   2
  -5  -8   1   51.67    9.44   1
  -5  -8   1   68.70   12.54   3
  -4  -8   1   64.14    8.99   2
  -4  -8   1   97.21   11.78   1
  -4  -8   1   60.26   12.05   3
   3   8  -1 1048.54   75.62   1
  -3  -8   1 1281.39   77.65   3
  -3  -8   1 1388.34   76.36   1
   2   8  -1  411.59   29.17   1
  -2  -8   1  395.12   28.93   1
  -2  -8   1  465.47   31.18   3
   1   8  -1    5.00    3.74   1
  -1  -8   1    4.64    6.81   3
  -1  -8   1    4.29    4.58   1
   0   8  -1  133.78   14.34   3
   0   8  -1  139.70   12.23   1
   0  -8   1  159.65   13.17   1
   0  -8   1  116.51   14.86   3
  -1   8  -1   34.93    8.04   3
   1  -8   1   41.32    9.06   3
  -2   8  -1  647.43   41.93   3
  -2   8  -1  596.03   38.64   1
   2  -8   1  595.36   42.36   3
  -3   8  -1  186.71   18.07   3
  -3   8  -1  186.32   14.71   1
   3  -8   1  157.91   18.35   3
  -4   8  -1   41.94    7.48   1
  -4   8  -1   48.76   10.66   3
   4  -8   1   52.30   11.06   2
   4  -8   1   58.24   12.75   3
  -5   8  -1  184.18   16.32   1
  -5   8  -1  188.38   19.78   3
   5  -8   1  188.14   19.69   2
   5  -8   1  193.74   21.62   3
  -6   8  -1  110.50   18.34   3
   6  -8   1   88.43   15.32   2
   6  -8   1  125.86   18.51   3
  -7   8  -1  795.61   55.54   3
   7  -8   1  769.57   56.65   3
   7  -8   1  763.48   54.20   2
   8  -8   1    5.57   14.98   2
   8  -8   1   16.96   12.87   3
  -9   8  -1 1688.95  109.77   3
   9  -8   1 1689.24  107.95   2
 -10   8  -1   13.27   10.31   3
  10  -8   1   -6.70    8.27   2
 -11   8  -1  458.90   41.00   3
  11  -8   1  439.19   38.04   2
  12  -8   1  122.65   20.70   2
 -13   8  -1  237.05   30.12   3
  13  -8   1  232.34   26.64   2
 -12  -7   1   48.74   25.32   1
 -11  -7   1   50.46   15.81   1
 -10  -7   1    9.54   10.75   1
  -9  -7   1    9.90    8.66   1
  -8  -7   1   18.31    8.55   1
  -7  -7   1   40.79    9.91   1
  -7  -7   1   53.65    6.11   2
  -6  -7   1  328.50   26.11   1
  -6  -7   1  330.69   21.44   2
  -5  -7   1   12.71    4.17   2
  -5  -7   1   -1.29    6.50   3
  -5  -7   1    9.12    5.62   1
  -4  -7   1    5.16    5.03   1
  -4  -7   1   10.63    6.86   3
  -4  -7   1   12.69    4.47   2
   3   7  -1  307.47   26.03   1
  -3  -7   1  441.43   26.88   1
  -3  -7   1  391.44   27.69   3
   2   7  -1  274.92   20.84   1
  -2  -7   1  315.84   21.36   1
  -2  -7   1  278.99   21.97   3
   1   7  -1    3.29    3.40   1
  -1  -7   1    1.92    4.62   1
  -1  -7   1    4.45    5.08   3
   0   7  -1 1220.31   70.80   1
   0   7  -1 1059.84   72.12   3
   0  -7   1 1311.04   71.12   1
   0  -7   1 1110.22   72.79   3
  -1   7  -1 1768.31  102.60   3
  -1   7  -1 1647.06  100.09   1
   1  -7   1 1698.45  103.05   3
   1  -7   1 1678.81  100.09   1
  -2   7  -1   19.42    4.71   1
  -2   7  -1   11.88    6.35   3
   2  -7   1   21.66    8.23   3
  -3   7  -1  988.21   58.87   1
  -3   7  -1  956.58   61.76   3
   3  -7   1  955.07   62.59   3
  -4   7  -1  122.58   14.28   3
  -4   7  -1  112.39   11.41   1
   4  -7   1  125.41   15.58   3
   4  -7   1   97.37   13.66   2
  -5   7  -1 1102.82   69.38   3
   5  -7   1 1040.86   70.05   3
   5  -7   1 1048.06   68.36   2
  -6   7  -1   30.03   10.86   3
   6  -7   1   21.55   10.29   3
   6  -7   1   14.03    7.65   2
  -7   7  -1  981.89   64.97   3
   7  -7   1  903.23   62.89   2
   7  -7   1  945.66   65.67   3
  -8   7  -1  589.35   44.94   3
   8  -7   1  554.43   42.66   2
  -9   7  -1 2492.05  158.18   3
   9  -7   1 2602.79  159.03   2
 -10   7  -1   46.82   15.47   3
  10  -7   1   57.75   14.85   2
 -11   7  -1   25.07   13.62   3
  11  -7   1   35.90   11.58   2
 -12   7  -1  545.76   46.82   3
  12  -7   1  561.39   44.61   2
 -13   7  -1  338.50   37.20   3
  13  -7   1  308.11   31.71   2
 -14   7  -1  145.53   21.90   3
 -12  -6   1   99.72   20.72   1
 -11  -6   1   10.88   10.84   1
 -10  -6   1   36.04   12.60   1
  -9  -6   1   -6.35    6.95   1
  -8  -6   1  218.19   22.04   1
  -7  -6   1  166.98   17.35   1
  -7  -6   1  149.36   11.71   2
  -6  -6   1  947.40   58.18   2
  -6  -6   1 1014.39   62.71   1
  -5  -6   1 1134.54   68.15   2
  -5  -6   1 1175.11   71.49   1
  -4  -6   1   72.10    9.18   1
  -4  -6   1   72.40    7.20   2
   3   6  -1    0.90    3.43   1
  -3  -6   1    5.01    3.98   1
  -3  -6   1    7.69    4.86   3
   2   6  -1   58.60    7.92   1
  -2  -6   1   61.10    8.96   3
  -2  -6   1   68.01   10.06   1
   1   6  -1 1148.07   61.18   1
  -1  -6   1 1024.00   62.22   3
  -1  -6   1  852.99   60.42   1
   0   6  -1  601.90   40.28   1
   0   6  -1  677.22   41.33   3
  -1   6  -1   13.20    4.56   1
  -1   6  -1    6.77    5.32   3
   1  -6   1   10.70    3.81   1
   1  -6   1    5.55    5.82   3
  -2   6  -1 1401.83   87.86   3
   2  -6   1 1494.98   88.73   3
  -3   6  -1 2784.03  162.10   3
  -3   6  -1 2710.26  159.21   1
   3  -6   1 2699.63  162.58   3
  -4   6  -1  339.36   27.17   3
   4  -6   1  358.55   26.89   2
   4  -6   1  372.85   28.80   3
  -5   6  -1  187.74   18.57   3
   5  -6   1  180.29   19.05   3
   5  -6   1  168.96   17.26   2
  -6   6  -1  592.38   42.74   3
   6  -6   1  600.03   41.48   2
   6  -6   1  562.99   43.53   3
  -7   6  -1 1130.86   74.61   3
   7  -6   1 1116.59   72.72   2
  -8   6  -1  351.20   30.82   3
   8  -6   1  296.23   27.71   2
  -9   6  -1  217.59   26.24   3
   9  -6   1  197.01   21.86   2
 -10   6  -1  537.35   43.60   3
  10  -6   1  515.80   40.72   2
 -11   6  -1   23.16   12.13   3
  11  -6   1   11.81    9.95   2
 -12   6  -1   93.23   35.74   3
  12  -6   1   79.22   15.71   2
 -13   6  -1  330.46   34.33   3
  13  -6   1  341.97   44.16   2
 -14   6  -1  197.10   25.35   3
  14  -6   1  202.97   22.66   2
 -13  -5   1  118.70   26.72   1
 -12  -5   1  314.91   33.53   1
 -11  -5   1   53.99   14.73   1
 -10  -5   1   45.58   12.84   1
  -9  -5   1   58.39   13.23   1
  -8  -5   1  212.74   15.26   2
  -8  -5   1  204.82   21.21   1
  -7  -5   1  294.01   24.64   1
  -7  -5   1  284.06   19.51   2
  -6  -5   1 1578.13   98.17   1
  -6  -5   1 1631.88   94.28   2
  -5  -5   1  194.48   16.70   1
  -5  -5   1  197.68   13.77   2
  -4  -5   1  664.93   43.14   1
  -4  -5   1  693.47   40.96   2
   3   5  -1    0.65    3.36   1
  -3  -5   1    7.22    4.87   3
  -3  -5   1    4.43    3.61   1
   2   5  -1  389.54   29.43   1
  -2  -5   1  541.25   30.01   1
  -2  -5   1  461.56   30.50   3
   1   5  -1    6.47    3.67   1
  -1  -5   1    9.94    4.25   3
   0   5  -1  229.11   15.78   1
   0  -5   1  236.14   17.70   3
  -1   5  -1 3690.42  210.91   3
   1  -5   1 3523.43  208.89   1
   1  -5   1 3646.96  211.21   3
  -2   5  -1  709.09   43.31   1
  -2   5  -1  724.75   45.68   3
  -3   5  -1 1086.06   68.08   3
   3  -5   1 1106.59   68.76   3
  -4   5  -1 1238.44   76.69   3
   4  -5   1 1234.27   75.78   2
   4  -5   1 1208.00   77.16   3
  -5   5  -1  585.28   41.77   3
   5  -5   1  608.63   42.55   3
   5  -5   1  600.68   40.62   2
  -6   5  -1 1943.91  119.10   3
   6  -5   1 1966.92  119.81   3
   6  -5   1 1881.07  117.16   2
  -7   5  -1   67.22   14.70   3
   7  -5   1   84.63   14.06   2
  -8   5  -1  822.82   58.70   3
   8  -5   1  838.08   55.97   2
  -9   5  -1   41.56   14.72   3
   9  -5   1   43.90   11.71   2
 -10   5  -1  724.07   55.86   3
  10  -5   1  749.10   52.15   2
 -11   5  -1    3.50   11.43   3
  11  -5   1   15.79    9.75   2
 -12   5  -1   86.07   18.45   3
  12  -5   1  100.11   17.33   2
 -13   5  -1  990.10   75.22   3
  13  -5   1 1066.03   71.64   2
 -14   5  -1  247.38   28.47   3
  14  -5   1  223.80   24.89   2
 -13  -4   1  418.88   41.20   1
 -12  -4   1  739.92   57.48   1
 -11  -4   1  256.34   28.59   1
 -10  -4   1   33.35   12.06   1
  -9  -4   1   73.18   13.54   1
  -8  -4   1   35.65    6.60   2
  -8  -4   1   18.38    8.29   1
  -7  -4   1   38.10    9.57   1
  -7  -4   1   31.25    6.37   2
  -6  -4   1  283.17   23.38   1
  -6  -4   1  305.59   19.99   2
  -5  -4   1  641.69   37.63   2
  -5  -4   1  588.29   40.26   1
  -4  -4   1 1014.04   58.34   2
  -4  -4   1  958.09   60.50   1
  -3  -4   1   19.54    4.33   1
   2   4  -1  143.80   13.20   1
  -2  -4   1  172.20   12.88   3
  -2  -4   1  171.78   12.23   1
   1   4  -1 3306.00  188.97   1
  -1  -4   1 3229.47  189.70   3
   0   4  -1 1424.45   76.31   1
   0  -4   1 1316.99   76.17   1
   0  -4   1 1156.01   77.20   3
  -1   4  -1 3744.56  206.65   3
   1  -4   1 3199.61  203.17   1
   1  -4   1 3657.82  205.36   3
  -2   4  -1 1076.53   64.49   3
   2  -4   1 1034.55   64.63   3
  -3   4  -1   50.38    9.53   3
   3  -4   1   41.19    8.83   3
  -4   4  -1  343.41   26.24   3
   4  -4   1  334.74   26.60   3
   4  -4   1  357.62   25.14   2
  -5   4  -1  531.73   38.43   3
   5  -4   1  530.76   36.71   2
   5  -4   1  563.80   39.13   3
  -6   4  -1   64.83   14.38   3
   6  -4   1   82.03   12.51   2
  -7   4  -1 1980.29  125.56   3
   7  -4   1 2076.25  123.15   2
  -8   4  -1 1366.44   89.93   3
   8  -4   1 1394.77   86.82   2
  -9   4  -1  996.57   67.33   3
   9  -4   1  918.32   62.82   2
  10  -4   1  805.77   55.24   2
 -11   4  -1   16.65   13.23   3
  11  -4   1   10.84    8.62   2
 -12   4  -1    1.10   11.38   3
  12  -4   1   21.61    8.92   2
 -13   4  -1  289.24   31.90   3
  13  -4   1  287.10   27.90   2
 -14   4  -1   43.28   13.90   3
  14  -4   1   23.35   11.25   2
 -13  -3   1  272.22   32.89   1
 -12  -3   1    0.98   10.46   1
  11   3  -1   88.09   11.77   2
 -11  -3   1   83.66   16.84   1
  10   3  -1   72.62    9.95   2
 -10  -3   1   55.49   18.04   1
   9   3  -1   69.47    9.56   2
  -9  -3   1   70.64   13.65   1
   8   3  -1  171.26   13.21   2
  -8  -3   1  147.67   13.40   2
  -8  -3   1  155.13   18.00   1
  -7  -3   1   37.52    9.05   1
  -7  -3   1   20.07    6.02   2
   6   3  -1  753.03   46.65   2
  -6  -3   1  732.84   50.10   1
  -6  -3   1  815.05   47.15   2
   5   3  -1 1593.38   94.16   2
  -5  -3   1 1716.91   94.61   2
  -5  -3   1 1515.83   96.89   1
  -4  -3   1    9.19    3.29   2
  -4  -3   1    9.05    4.20   1
  -3  -3   1  864.19   56.02   1
  -3  -3   1  992.92   54.78   2
   2   3  -1 1033.91   68.33   1
  -2  -3   1 1286.35   68.68   1
   1   3  -1 3212.88  186.52   1
  -1  -3   1 3256.41  187.09   3
   0   3  -1   52.57    6.23   3
   0   3  -1   70.32    5.28   1
   0  -3   1   55.85    5.16   1
   0  -3   1   50.79    6.39   3
  -1   3  -1 1904.51  111.65   1
  -1   3  -1 1962.97  113.21   3
   1  -3   1 1932.02  113.32   3
  -2   3  -1  205.37   15.21   3
   2  -3   1  176.28   15.00   3
  -3   3  -1   62.83    9.90   3
   3  -3   1   75.10   11.26   3
  -4   3  -1  263.97   21.52   3
   4  -3   1  274.46   24.59   3
   4  -3   1  259.66   19.81   2
  -5   3  -1  180.10   19.01   3
   5  -3   1  217.26   17.20   2
  -6   3  -1    8.83    7.42   3
   6  -3   1   11.54    6.09   2
  -7   3  -1  495.10   38.56   3
   7  -3   1  521.40   35.77   2
  -8   3  -1   32.42   13.29   3
   8  -3   1   23.06    8.38   2
  -9   3  -1  309.35   29.29   3
   9  -3   1  293.55   25.37   2
  10  -3   1  436.87   33.52   2
 -11   3  -1   -3.31    9.45   3
  11  -3   1    0.75    7.56   2
 -12   3  -1  -18.16    9.21   3
 -13   3  -1  244.17   29.06   3
  13  -3   1  231.13   23.51   2
 -14   3  -1   28.66   14.68   3
 -14   3  -1    6.73    9.54   1
 -14  -2   1   14.56   11.39   1
 -13  -2   1   93.63   19.63   1
  12   2  -1  413.28   29.43   2
 -12  -2   1  370.70   36.40   1
  11   2  -1  312.33   23.38   2
 -11  -2   1  285.22   30.23   1
  10   2  -1  187.79   17.76   2
 -10  -2   1  234.60   25.01   1
   9   2  -1  328.45   23.35   2
  -9  -2   1  313.14   28.20   1
   8   2  -1  681.42   41.82   2
  -8  -2   1  628.19   46.10   1
   7   2  -1  553.59   34.15   2
  -7  -2   1  520.12   34.36   2
  -7  -2   1  502.13   37.49   1
   6   2  -1  598.20   36.19   2
  -6  -2   1  538.07   38.87   1
  -6  -2   1  584.74   36.44   2
   5   2  -1 3322.49  182.87   2
  -5  -2   1 2775.71  184.82   1
  -5  -2   1 3361.45  183.21   2
   4   2  -1  125.27    9.34   2
  -4  -2   1  130.39    9.67   2
  -4  -2   1  103.99   12.12   1
   3   2  -1   92.14    7.03   2
  -3  -2   1   95.18    7.00   2
  -3  -2   1   69.97    7.94   1
  -2  -2   1  399.05   21.91   2
  -2  -2   1  318.49   22.41   1
   1   2  -1   18.01    2.76   1
  -1  -2   1   12.07    2.17   1
   0   2  -1  868.69   52.82   3
   0  -2   1  891.63   52.92   3
   0  -2   1  934.41   52.14   1
  -1   2  -1 1743.09  101.58   3
   1  -2   1 1734.76  101.65   3
  -2   2  -1  125.71   11.65   3
   2  -2   1  136.29   11.88   3
  -3   2  -1 1569.55  112.79   3
   3  -2   1 2108.12  109.17   2
  -4   2  -1  568.17   37.79   3
   4  -2   1  553.31   35.86   2
  -5   2  -1   39.36   10.67   3
   5  -2   1   33.72    7.58   2
  -6   2  -1   34.55   10.20   3
   6  -2   1   31.79    7.45   2
  -7   2  -1  156.26   18.85   3
   7  -2   1  173.59   15.78   2
  -8   2  -1  218.36   24.51   3
   8  -2   1  241.86   20.38   2
  -9   2  -1   56.73   14.69   3
   9  -2   1   48.73   10.49   2
  10  -2   1  176.20   18.07   2
 -11   2  -1   11.59   10.09   3
  11  -2   1   15.77    7.77   2
 -12   2  -1    9.97   13.15   3
  12  -2   1    7.34    7.15   2
 -13   2  -1   32.06   14.24   3
 -13   2  -1   16.07   10.77   1
  13  -2   1   31.34   10.93   2
 -14   2  -1   68.73   17.88   1
 -14   2  -1   65.06   17.77   3
 -14  -1   1   52.64   24.61   3
 -13  -1   1  135.36   22.98   1
 -13  -1   1  102.25   25.27   3
  12   1  -1  321.98   25.11   2
 -12  -1   1  297.18   31.59   1
  11   1  -1   87.43   12.19   2
 -11  -1   1   84.79   16.65   1
  10   1  -1  289.19   23.13   2
 -10  -1   1  284.08   27.47   1
   9   1  -1  175.82   15.89   2
   8   1  -1  611.30   39.11   2
  -8  -1   1  583.47   38.97   2
   7   1  -1   39.68    7.73   2
  -7  -1   1   39.34    7.85   2
   6   1  -1 1506.71   90.18   2
  -6  -1   1 1524.50   90.35   2
   5   1  -1  875.12   53.20   2
  -5  -1   1  881.69   53.40   2
   4   1  -1  852.16   51.89   2
  -4  -1   1  883.23   52.16   2
   3   1  -1  492.49   30.31   2
  -3  -1   1  506.94   30.48   2
   2   1  -1   97.87    7.10   2
  -2  -1   1  100.88    7.19   2
  -1  -1   1  425.84   25.17   2
   1  -1   1 4037.72  232.65   3
   3  -1   1 1115.79   66.33   2
   4  -1   1   56.98    7.56   2
   5  -1   1 1806.87  107.12   2
   6  -1   1  409.42   28.05   2
   7  -1   1   28.20    7.28   2
   8  -1   1  895.54   57.07   2
   9  -1   1  408.26   30.07   2
  10  -1   1    8.87    6.81   2
 -11   1  -1  116.69   22.39   3
 -11   1  -1  132.04   19.43   1
  11  -1   1  126.79   15.31   2
 -12   1  -1   40.93   12.24   1
 -12   1  -1   64.91   19.11   3
  12  -1   1   57.26   12.12   2
 -13   1  -1  145.95   26.95   3
 -13   1  -1  165.44   24.05   1
  13  -1   1  157.99   27.15   2
 -14   1  -1  519.86   54.40   1
 -14   1  -1  467.34   45.02   3
 -14   0   1   15.71   12.82   3
 -14   0   1   13.01   10.51   1
  13   0  -1    7.26    6.99   2
 -13   0   1   16.79   11.44   1
 -13   0   1  -13.00   15.30   3
  12   0  -1  651.29   44.66   2
 -12   0   1  674.75   50.88   1
 -12   0   1  606.24   50.66   3
  11   0  -1   65.43   12.46   2
  10   0  -1   38.78    9.62   2
   9   0  -1   84.72   11.96   2
   8   0  -1  683.70   44.63   2
   7   0  -1  353.89   26.33   2
  -7   0   1  406.74   27.04   2
   6   0  -1   28.91    6.77   2
  -6   0   1   35.65    7.29   2
   5   0  -1 1646.64  101.90   2
  -5   0   1 1625.10   97.01   2
   4   0  -1  923.54   54.79   2
  -4   0   1  889.66   54.74   2
   3   0  -1  218.60   14.65   2
  -3   0   1  207.16   14.70   2
   2   0  -1  645.61   38.94   2
  -2   0   1  663.49   39.03   2
  -1   0  -1   24.63    2.71   1
   2   0   1   96.89    7.33   2
   3   0   1   15.50    3.88   2
   4   0   1 1445.56   85.21   2
   5   0   1  172.92   13.72   2
   6   0   1   61.93    9.02   2
   7   0   1   80.97   10.05   2
   8   0   1  169.28   15.44   2
  -9   0  -1   85.16   14.77   1
   9   0   1   87.23   12.53   2
 -10   0  -1   40.61   11.53   1
  10   0   1   18.87    8.44   2
 -11   0  -1  416.15   36.25   1
  11   0   1  425.05   31.30   2
 -12   0  -1    5.77    8.73   1
 -12   0  -1    0.15   10.47   3
  12   0   1   -0.60    6.54   2
 -13   0  -1    8.00    9.40   3
 -13   0  -1   27.99   13.04   1
 -14   0  -1   27.66   14.84   3
 -14   1   1  111.25   22.41   3
 -14   1   1  177.52   24.75   1
  13  -1  -1   94.77   15.91   2
 -13   1   1   63.20   15.47   1
 -13   1   1   49.25   16.39   3
  12  -1  -1  128.02   15.50   2
 -12   1   1  111.63   22.26   3
  11  -1  -1  399.98   30.21   2
 -11   1   1  352.25   34.43   3
  10  -1  -1  148.83   16.19   2
 -10   1   1  147.68   20.07   3
   9  -1  -1 1318.35   83.08   2
  -9   1   1 1362.68   87.58   3
   8  -1  -1 1332.92   82.11   2
   7  -1  -1  212.86   17.97   2
  -7   1   1  221.36   18.28   2
   6  -1  -1 1183.16   73.09   2
  -6   1   1 1211.32   79.13   2
  -5   1   1 8146.96  469.61   2
   4  -1  -1  273.65   19.35   2
  -4   1   1  270.16   19.41   2
   3  -1  -1  121.80   10.44   2
  -3   1   1  130.39   10.82   2
  -3   1   1  125.48   11.19   3
   2  -1  -1   28.06    4.91   3
   2  -1  -1   14.67    3.69   2
  -2   1   1   20.14    4.26   3
  -2   1   1   14.22    3.99   2
   1  -1  -1 1725.82   99.97   2
  -1  -1  -1   96.79    7.10   1
   1   1   1  104.09    7.28   1
  -2  -1  -1  117.81    9.09   1
   2   1   1  116.68    7.67   2
  -3  -1  -1  102.50    9.64   1
   3   1   1  127.45    8.39   2
   4   1   1  485.90   29.85   2
  -5  -1  -1  755.30   49.80   1
   5   1   1  811.48   47.63   2
  -6  -1  -1    3.53    4.94   1
   6   1   1   -1.38    4.25   2
  -7  -1  -1   12.49    6.35   1
   7   1   1   -0.96    4.62   2
  -8  -1  -1  151.40   17.32   1
   8   1   1  143.43   13.33   2
  -9  -1  -1   11.44    8.43   1
   9   1   1   14.87    6.11   2
 -10  -1  -1  226.29   24.54   1
  10   1   1  201.37   18.26   2
 -11  -1  -1  282.21   29.57   1
  11   1   1  302.31   23.17   2
 -12  -1  -1  103.79   18.72   1
  12   1   1  104.79   13.17   2
 -13  -1  -1  292.31   32.49   1
 -14   2   1   15.53   13.50   3
 -14   2   1   13.95   11.47   1
  13  -2  -1  152.54   19.07   2
 -13   2   1  155.56   23.22   3
  12  -2  -1  112.29   15.07   2
 -12   2   1   91.72   20.27   3
  11  -2  -1 1421.00   88.71   2
 -11   2   1 1380.76   93.39   3
  10  -2  -1   47.48   11.16   2
 -10   2   1   85.19   17.89   3
   9  -2  -1 1715.46  104.20   2
  -9   2   1 1673.53  107.56   3
   8  -2  -1  139.93   15.75   2
  -8   2   1  144.04   18.83   3
   7  -2  -1 1786.27  106.51   2
  -7   2   1 1728.93  108.64   3
   6  -2  -1   96.20   12.83   2
  -6   2   1   98.30   12.94   2
  -6   2   1  110.18   14.91   3
   5  -2  -1  190.30   16.34   2
  -5   2   1  183.87   17.83   3
  -5   2   1  199.01   16.82   2
   4  -2  -1 2039.62  120.83   2
  -4   2   1 1991.33  120.63   2
  -4   2   1 2103.60  121.86   3
   3  -2  -1  248.03   18.97   3
   3  -2  -1  267.15   18.36   2
  -3   2   1  251.81   18.63   3
  -3   2   1  256.67   18.12   2
   2  -2  -1  533.33   32.67   2
   2  -2  -1  513.12   32.59   3
  -2   2   1  521.82   32.55   3
  -2   2   1  521.33   32.50   2
   1  -2  -1  433.41   25.47   2
   1  -2  -1  412.59   25.28   3
   1  -2  -1  376.89   24.66   1
  -1   2   1  427.46   25.34   2
  -1   2   1  395.63   24.67   1
  -1   2   1  413.36   25.24   3
   0  -2  -1   24.12    3.54   1
   0  -2  -1   16.25    2.85   2
   0  -2  -1   19.07    3.20   3
   0   2   1   23.86    3.53   3
   0   2   1   14.29    2.67   1
  -1  -2  -1  113.53    8.59   1
   1   2   1  119.85    8.86   1
  -2  -2  -1  926.92   52.14   1
   2   2   1  814.42   52.08   1
  -3  -2  -1  116.94    7.86   2
  -3  -2  -1  119.02   10.16   1
   3   2   1  120.04    7.69   2
  -4  -2  -1 1763.80  110.04   1
  -4  -2  -1 1840.40  107.55   2
   4   2   1 1963.18  107.54   2
  -5  -2  -1 1378.61   88.08   1
   5   2   1 1525.99   85.18   2
  -6  -2  -1  230.74   18.82   1
   6   2   1  188.48   14.92   2
  -7  -2  -1  833.44   56.04   1
   7   2   1  867.86   52.03   2
  -8  -2  -1   31.36    9.64   1
   8   2   1   39.08    6.65   2
  -9  -2  -1   38.42   11.20   1
   9   2   1   30.69    7.15   2
 -10  -2  -1   62.41   16.79   1
  10   2   1   55.89    9.01   2
 -11  -2  -1   51.71   14.81   1
  11   2   1   50.34    9.19   2
 -12  -2  -1  179.35   24.70   1
 -13  -2  -1  183.46   27.01   1
  14  -3  -1  240.07   25.41   2
 -14   3   1  242.88   29.68   3
  13  -3  -1  155.30   19.09   2
 -13   3   1  109.29   21.74   3
  12  -3  -1    9.19    9.24   2
 -12   3   1   13.86   11.20   3
  11  -3  -1  704.97   47.81   2
 -11   3   1  631.17   51.57   3
  10  -3  -1   20.25    9.34   2
 -10   3   1   15.49   11.13   3
   9  -3  -1  781.42   55.77   2
  -9   3   1  920.52   60.34   3
   8  -3  -1   86.51   13.96   2
  -8   3   1  115.10   18.45   3
   7  -3  -1   44.27    9.59   2
  -7   3   1   45.27   11.67   3
   6  -3  -1   26.13    8.47   2
  -6   3   1   31.53    9.66   3
   5  -3  -1    7.08    5.78   2
  -5   3   1   15.29    7.42   3
   4  -3  -1   75.92   10.80   3
   4  -3  -1   95.26   10.41   2
  -4   3   1   74.98   10.14   3
   3  -3  -1   83.52    9.81   2
   3  -3  -1   91.25   10.27   3
   2  -3  -1    3.18    4.30   2
   2  -3  -1    4.04    4.01   3
  -2   3   1    1.76    3.92   3
   1  -3  -1  928.51   57.55   3
   1  -3  -1 1005.74   57.66   2
   1  -3  -1  894.51   56.72   1
  -1   3   1 1053.79   56.87   1
  -1   3   1  930.84   57.47   3
   0  -3  -1  253.55   17.04   3
   0   3   1  239.03   16.86   3
   0   3   1  263.22   16.67   1
  -2  -3  -1 1067.72   60.58   1
   2   3   1  957.84   60.72   1
  -3  -3  -1   48.56    6.58   1
   3   3   1   47.02    6.99   1
  -4  -3  -1  731.13   46.76   1
  -4  -3  -1  757.66   43.61   2
  -5  -3  -1  432.04   30.03   1
  -6  -3  -1  607.28   40.42   1
   6   3   1  577.85   35.75   2
  -7  -3  -1   25.06    7.53   1
   7   3   1   28.00    4.65   2
  -8  -3  -1  396.89   31.48   1
   8   3   1  397.35   25.49   2
  -9  -3  -1  601.97   44.76   1
 -10  -3  -1  280.87   27.16   1
  10   3   1  232.04   18.00   2
 -11  -3  -1  124.41   20.73   1
  11   3   1  135.48   12.37   2
 -12  -3  -1  468.58   41.58   1
 -13  -3  -1  154.00   26.97   1
  14  -4  -1  231.24   24.31   2
 -14   4   1  231.67   28.35   3
  13  -4  -1  121.95   19.79   2
  12  -4  -1  102.12   16.60   2
 -12   4   1  105.32   20.79   3
  11  -4  -1   24.43   11.70   2
 -11   4   1   12.31   11.79   3
  10  -4  -1  248.04   24.31   2
 -10   4   1  293.37   28.47   3
   9  -4  -1    4.12    7.52   2
  -9   4   1    4.57    9.69   3
   8  -4  -1  177.26   19.32   2
  -8   4   1  202.38   21.83   3
   7  -4  -1    4.43    6.02   2
  -7   4   1   12.40    8.12   3
   6  -4  -1  239.86   20.28   2
  -6   4   1  231.70   21.20   3
   5  -4  -1  605.08   40.56   2
   5  -4  -1  609.32   41.93   3
  -5   4   1  599.62   41.33   3
   4  -4  -1  879.44   61.81   3
   4  -4  -1  869.14   54.78   2
  -4   4   1  851.04   54.89   3
   3  -4  -1  654.13   43.67   3
   3  -4  -1  709.59   43.77   2
  -3   4   1  686.13   43.57   3
   2  -4  -1  258.78   19.10   2
   2  -4  -1  253.51   19.02   3
  -2   4   1  260.87   17.52   1
  -2   4   1  267.11   18.86   3
   1  -4  -1  242.15   18.03   3
   1  -4  -1  241.71   16.84   1
   1  -4  -1  256.43   17.90   2
  -1   4   1  271.81   16.97   1
  -1   4   1  241.92   17.75   3
   0  -4  -1  205.36   15.57   3
   0  -4  -1  213.07   15.17   1
   0   4   1  224.02   15.17   1
   0   4   1  206.47   15.49   3
  -1  -4  -1 1554.86   84.64   1
  -1  -4  -1 1324.77   84.73   3
   1   4   1 1405.94   85.88   1
  -2  -4  -1 1852.72  101.79   1
   2   4   1 1598.79  101.89   1
  -3  -4  -1  119.49   10.25   1
  -3  -4  -1  103.77    6.91   2
   3   4   1   77.79    9.96   1
  -4  -4  -1   12.03    4.66   1
  -5  -4  -1  377.81   27.04   1
  -6  -4  -1  243.42   20.81   1
  -7  -4  -1  196.56   19.53   1
  -8  -4  -1   67.81   12.52   1
  -9  -4  -1  210.00   23.66   1
 -11  -4  -1  493.20   42.05   1
 -12  -4  -1  443.72   41.27   1
 -13  -4  -1   70.19   21.65   1
  14  -5  -1  257.31   26.90   2
 -14   5   1  276.83   31.31   3
  13  -5  -1  208.63   23.96   2
 -13   5   1  234.19   30.45   3
  12  -5  -1   41.47   11.26   2
 -12   5   1   24.65   12.75   3
  11  -5  -1  118.35   18.87   2
 -11   5   1  130.17   22.74   3
  10  -5  -1  186.45   20.89   2
 -10   5   1  179.32   27.05   3
   9  -5  -1  139.82   17.88   2
  -9   5   1  160.22   20.56   3
   8  -5  -1   33.66   10.12   2
  -8   5   1   49.42   13.28   3
   7  -5  -1 1192.45   77.63   2
  -7   5   1 1255.16   79.27   3
   6  -5  -1   95.84   13.82   2
   6  -5  -1  104.91   15.86   3
  -6   5   1  112.24   14.95   3
   5  -5  -1 1093.03   71.12   3
   5  -5  -1 1109.38   70.13   2
  -5   5   1 1133.53   70.51   3
   4  -5  -1 2787.46  158.86   2
   4  -5  -1 2572.31  158.96   3
  -4   5   1 2663.83  158.55   3
   3  -5  -1  930.42   57.60   2
   3  -5  -1  924.73   57.84   3
  -3   5   1  863.53   55.49   1
  -3   5   1  951.87   57.51   3
   2  -5  -1  443.90   29.88   2
  -2   5   1  442.53   29.66   3
  -2   5   1  437.73   28.12   1
   1  -5  -1  358.83   24.10   2
   1  -5  -1  358.90   24.79   3
   1  -5  -1  377.86   23.27   1
  -1   5   1  322.78   23.76   3
  -1   5   1  329.98   23.98   1
   0  -5  -1  108.46   10.50   1
   0   5   1  115.41   10.94   3
   0   5   1  138.11   10.83   1
  -1  -5  -1 2269.92  140.68   3
  -1  -5  -1 2335.56  140.12   1
   1   5   1 2578.76  140.61   1
  -2  -5  -1 3266.61  174.24   1
  -2  -5  -1 2826.63  174.59   3
   2   5   1 2852.95  174.39   1
  -3  -5  -1  352.23   23.10   1
   3   5   1  301.64   23.20   1
  -4  -5  -1    7.08    4.44   1
   4   5   1    6.20    4.67   1
  -5  -5  -1 2788.83  164.83   1
  -6  -5  -1  560.75   38.73   1
  -7  -5  -1  239.24   21.85   1
  -8  -5  -1  108.73   15.93   1
  -9  -5  -1 1095.56   73.12   1
 -10  -5  -1   14.14   10.90   1
 -11  -5  -1  600.41   48.31   1
 -12  -5  -1    5.14   13.36   1
  14  -6  -1   35.22   11.33   2
  13  -6  -1   18.37   13.26   2
 -13   6   1   -0.36    9.15   3
  12  -6  -1  147.62   20.63   2
 -12   6   1  136.63   23.80   3
  11  -6  -1   26.64    9.95   2
 -11   6   1    3.81    9.64   3
  10  -6  -1  542.57   40.71   2
 -10   6   1  497.26   42.62   3
   9  -6  -1 1161.46   75.43   2
  -9   6   1 1123.04   76.90   3
   8  -6  -1  967.34   65.20   2
  -8   6   1  991.15   66.83   3
   7  -6  -1  665.54   47.28   2
   7  -6  -1  673.80   49.28   3
  -7   6   1  689.27   48.53   3
   6  -6  -1 1890.34  112.49   2
   6  -6  -1 1722.03  113.15   3
  -6   6   1 1867.48  112.85   3
   5  -6  -1  717.86   46.49   2
   5  -6  -1  667.67   46.98   3
  -5   6   1  659.97   45.98   3
   4  -6  -1  429.52   32.02   3
   4  -6  -1  470.61   32.10   2
  -4   6   1  442.01   31.48   3
  -4   6   1  413.18   29.13   1
   3  -6  -1   39.10    8.63   3
   3  -6  -1   29.51    8.20   2
  -3   6   1   27.98    7.28   3
   2  -6  -1 1437.04   91.77   3
   2  -6  -1 1559.17   91.75   2
   2  -6  -1 1312.76   89.49   1
  -2   6   1 1560.83   91.68   3
  -2   6   1 1705.36   90.07   1
   1  -6  -1  459.56   31.23   3
   1  -6  -1  454.78   30.38   2
  -1   6   1  435.03   30.44   3
   0  -6  -1  617.01   42.10   3
   0  -6  -1  675.97   41.33   1
   0   6   1  620.24   41.79   3
   0   6   1  694.97   41.21   1
  -1  -6  -1 1259.69   79.44   3
  -1  -6  -1 1152.44   78.33   1
   1   6   1 1518.30   79.46   1
  -2  -6  -1  160.50   13.26   1
  -2  -6  -1  136.31   13.57   3
   2   6   1  137.88   13.28   1
  -3  -6  -1 2033.21  121.16   3
  -3  -6  -1 2186.75  120.27   1
   3   6   1 1848.40  120.51   1
  -4  -6  -1    2.17    4.53   1
  -4  -6  -1    1.81    2.08   2
   4   6   1   -4.02    3.60   1
  -5  -6  -1 1834.80  110.63   1
  -6  -6  -1    1.21    5.58   1
  -7  -6  -1  805.83   53.95   1
  -8  -6  -1    6.48    7.55   1
  -9  -6  -1  148.38   20.07   1
 -10  -6  -1   20.68   10.91   1
 -11  -6  -1   99.38   20.11   1
 -12  -6  -1   67.03   24.86   1
 -14   7   1   79.54   19.62   3
  13  -7  -1  246.34   27.10   2
 -13   7   1  248.74   28.94   3
  12  -7  -1   53.50   14.11   2
 -12   7   1   42.65   15.02   3
  11  -7  -1   26.68   11.04   2
 -11   7   1   39.01   15.29   3
  10  -7  -1  594.29   44.10   2
 -10   7   1  525.53   44.71   3
  -9   7   1  694.82   53.84   3
   8  -7  -1  811.01   59.49   3
   8  -7  -1  817.17   57.06   2
  -8   7   1  845.74   58.36   3
   7  -7  -1  233.62   25.47   3
   7  -7  -1  257.98   23.88   2
  -7   7   1  248.51   24.62   3
   6  -7  -1 2665.76  164.21   2
   6  -7  -1 2736.32  165.85   3
  -6   7   1 2775.81  164.62   3
   5  -7  -1  341.18   29.15   3
   5  -7  -1  380.38   28.83   2
  -5   7   1  339.35   25.51   1
  -5   7   1  371.89   28.72   3
   4  -7  -1  161.07   17.36   3
   4  -7  -1  172.53   17.27   2
  -4   7   1  164.76   14.27   1
  -4   7   1  155.64   16.42   3
   3  -7  -1   23.77    8.72   2
   3  -7  -1    9.90    7.26   3
  -3   7   1   20.53    5.10   1
  -3   7   1   13.95    6.09   3
   2  -7  -1  435.80   32.33   3
   2  -7  -1  459.25   31.76   2
   2  -7  -1  390.73   29.53   1
  -2   7   1  498.31   32.12   3
  -2   7   1  489.68   30.05   1
   1  -7  -1  260.09   20.18   2
   1  -7  -1  256.96   20.95   3
  -1   7   1  262.27   20.35   3
  -1   7   1  238.61   18.69   1
   0  -7  -1   90.31   10.26   1
   0  -7  -1   78.64   11.38   3
   0   7   1   80.36   10.72   3
   0   7   1   73.81    9.32   1
  -1  -7  -1  542.80   38.31   1
  -1  -7  -1  557.47   39.34   3
   1   7   1  682.84   39.23   1
  -2  -7  -1    9.52    4.65   1
  -2  -7  -1    8.74    5.91   3
   2   7   1    4.74    4.07   1
  -3  -7  -1  109.24   11.43   1
  -3  -7  -1   89.43   11.98   3
   3   7   1   76.76   10.99   1
  -4  -7  -1  183.56   18.68   3
  -4  -7  -1  214.73   13.32   2
  -4  -7  -1  208.60   17.67   1
   4   7   1  174.70   17.53   1
  -5  -7  -1  283.34   22.87   1
  -6  -7  -1    0.41    5.71   1
  -7  -7  -1   -0.49    6.95   1
  -8  -7  -1   47.91   11.78   1
  -9  -7  -1  191.68   22.54   1
 -10  -7  -1  -12.42    9.34   1
 -11  -7  -1  179.78   26.18   1
  13  -8  -1  121.88   21.42   2
 -13   8   1   92.67   19.81   3
  12  -8  -1  218.18   24.65   2
 -12   8   1  179.78   25.41   3
  11  -8  -1  527.05   43.76   2
 -11   8   1  568.28   46.13   3
  10  -8  -1  554.95   44.75   2
 -10   8   1  592.00   46.36   3
   9  -8  -1  676.21   54.51   3
   9  -8  -1  726.97   52.80   2
  -9   8   1  743.81   53.87   3
   8  -8  -1  267.06   28.07   3
  -8   8   1  255.23   26.59   3
   7  -8  -1   68.98   15.14   2
   7  -8  -1   80.14   16.78   3
  -7   8   1   87.74   16.82   3
   6  -8  -1 1259.13   81.05   3
   6  -8  -1 1262.64   79.47   2
  -6   8   1 1123.65   75.48   1
  -6   8   1 1260.21   79.44   3
   5  -8  -1   81.83   15.38   3
   5  -8  -1   98.67   16.38   2
  -5   8   1   92.89   14.18   3
  -5   8   1   73.69   11.36   1
   4  -8  -1   77.08   12.86   2
   4  -8  -1   82.27   14.98   3
  -4   8   1   74.05   10.29   1
  -4   8   1   95.12   14.82   3
   3  -8  -1  445.87   34.67   3
   3  -8  -1  474.49   34.36   2
  -3   8   1  503.36   31.75   1
  -3   8   1  462.22   34.02   3
   2  -8  -1  296.24   23.71   3
   2  -8  -1  266.45   20.32   1
   2  -8  -1  271.61   22.62   2
  -2   8   1  259.07   20.04   1
  -2   8   1  272.38   22.26   3
   1  -8  -1   27.08    8.02   2
   1  -8  -1   41.77    9.10   3
  -1   8   1   33.92    8.54   3
  -1   8   1   28.74    6.24   1
   0  -8  -1   -0.34    4.55   1
   0  -8  -1    5.80    5.83   3
   0  -8  -1    1.48    5.16   2
   0   8   1    1.90    3.89   1
   0   8   1    2.36    5.39   3
  -1  -8  -1   33.16    9.56   3
  -1  -8  -1   26.90    7.09   1
   1   8   1   15.95    5.73   1
  -2  -8  -1  119.12   13.32   1
  -2  -8  -1  125.77   14.38   3
   2   8   1  108.65   12.71   1
  -3  -8  -1    3.64    5.21   1
  -3  -8  -1    3.00    6.35   3
   3   8   1    0.84    5.08   1
  -4  -8  -1  295.62   22.64   1
  -4  -8  -1  268.46   18.41   2
  -4  -8  -1  307.58   18.39   2
  -4  -8  -1  282.91   24.11   3
   4   8   1  215.23   22.08   1
  -5  -8  -1   48.63    9.65   1
  -5  -8  -1   41.54   11.54   3
  -6  -8  -1  127.32   16.06   1
  -7  -8  -1    1.58    7.89   1
  -8  -8  -1  425.42   34.20   1
  -9  -8  -1   37.56   12.92   1
 -10  -8  -1   42.73   14.67   1
 -11  -8  -1   57.71   20.10   1
  13  -9  -1  116.24   21.06   2
 -13   9   1   90.06   21.78   3
  12  -9  -1  129.98   23.70   2
 -12   9   1  155.48   27.17   3
 -11   9   1  173.24   23.63   3
  10  -9  -1  595.34   49.39   2
 -10   9   1  697.70   51.65   3
   9  -9  -1  332.41   37.14   3
   9  -9  -1  269.31   28.82   2
  -9   9   1  337.35   31.08   3
   8  -9  -1   65.48   15.13   2
   8  -9  -1   50.08   17.28   3
  -8   9   1   54.10   16.30   3
   7  -9  -1  412.00   35.49   3
  -7   9   1  356.26   29.13   1
  -7   9   1  401.88   33.46   3
   6  -9  -1  598.47   45.04   3
   6  -9  -1  527.22   42.23   2
  -6   9   1  611.00   43.28   3
  -6   9   1  555.71   39.20   1
   5  -9  -1  125.99   18.19   3
   5  -9  -1  123.62   17.00   2
  -5   9   1  130.26   14.18   1
  -5   9   1  143.01   17.13   3
   4  -9  -1  165.10   20.29   3
   4  -9  -1  186.64   19.90   2
  -4   9   1  211.18   17.22   1
  -4   9   1  184.12   19.46   3
   3  -9  -1 2864.44  173.40   2
   3  -9  -1 2778.77  174.32   3
  -3   9   1 2834.30  173.25   3
  -3   9   1 3117.44  170.99   1
   2  -9  -1  109.04   15.95   3
   2  -9  -1  112.30   15.18   2
   2  -9  -1  129.64   13.06   1
  -2   9   1  132.37   14.90   3
  -2   9   1   84.98   11.85   1
   1  -9  -1  394.68   28.14   1
   1  -9  -1  376.41   30.30   3
   1  -9  -1  363.67   28.76   2
  -1   9   1  378.50   29.44   3
  -1   9   1  412.83   27.80   1
   0  -9  -1  858.48   59.45   3
   0  -9  -1  903.60   57.96   2
   0  -9  -1  956.47   57.94   1
   0   9   1  916.57   57.48   1
  -1  -9  -1 1302.06   82.40   1
  -1  -9  -1 1338.22   81.85   2
  -1  -9  -1 1292.02   84.10   3
   1   9   1 1439.63   83.05   1
  -2  -9  -1  157.23   13.65   2
  -2  -9  -1  145.75   15.31   1
  -2  -9  -1  132.42   16.41   3
   2   9   1  132.77   15.04   1
  -3  -9  -1  565.62   39.52   3
  -3  -9  -1  587.56   35.22   2
  -3  -9  -1  478.42   37.28   1
   3   9   1  542.87   38.39   1
  -4  -9  -1  425.11   27.68   2
  -4  -9  -1  444.01   33.89   3
  -4  -9  -1  444.49   27.55   2
  -4  -9  -1  478.75   32.29   1
   4   9   1  358.36   31.77   1
  -5  -9  -1   21.35   10.99   3
  -5  -9  -1   30.09    8.86   1
  -6  -9  -1  585.36   45.61   3
  -6  -9  -1  577.38   41.45   1
  -7  -9  -1   -3.59    9.34   3
  -7  -9  -1    2.45    7.61   1
  -8  -9  -1   33.84   12.65   3
  -8  -9  -1   36.04   11.36   1
  -9  -9  -1  189.29   22.95   1
 -10  -9  -1  332.35   33.56   1
  13 -10  -1   52.25   17.21   2
 -13  10   1   77.97   18.73   3
 -12  10   1   73.94   19.86   3
  11 -10  -1   25.99   12.55   2
 -11  10   1   39.78   15.90   3
  10 -10  -1   20.62   15.14   2
  10 -10  -1   44.98   16.84   3
 -10  10   1   35.52   13.59   3
   9 -10  -1  193.85   26.95   3
   9 -10  -1  200.57   24.29   2
  -9  10   1  157.60   19.67   1
  -9  10   1  214.02   24.79   3
   8 -10  -1  174.56   31.22   3
   8 -10  -1  106.69   19.52   2
  -8  10   1  131.93   20.00   3
  -8  10   1  108.79   15.61   1
   7 -10  -1  619.79   50.52   3
   7 -10  -1  664.29   48.53   2
  -7  10   1  633.23   44.37   1
  -7  10   1  670.45   48.81   3
   6 -10  -1  204.16   24.94   3
  -6  10   1  204.84   19.68   1
   5 -10  -1 1338.42   89.53   3
   5 -10  -1 1337.06   88.29   2
  -5  10   1 1306.56   87.66   3
  -5  10   1 1482.17   84.80   1
   4 -10  -1  250.00   26.24   2
   4 -10  -1  335.12   29.24   3
  -4  10   1  302.26   26.93   3
  -4  10   1  342.20   24.47   1
   3 -10  -1  845.40   54.80   2
   3 -10  -1  781.34   55.60   3
  -3  10   1  752.52   51.20   1
  -3  10   1  838.03   54.57   3
   2 -10  -1  209.11   19.83   2
   2 -10  -1  162.94   16.92   1
   2 -10  -1  172.19   20.29   3
  -2  10   1  168.08   16.39   1
  -2  10   1  210.45   19.58   3
   1 -10  -1  605.30   41.80   2
   1 -10  -1  575.07   40.44   1
   1 -10  -1  593.88   43.39   3
  -1  10   1  584.50   42.05   3
  -1  10   1  637.01   40.43   1
   0 -10  -1  414.04   31.72   2
   0 -10  -1  469.00   32.19   1
   0 -10  -1  443.23   34.08   3
   0  10   1  418.84   30.98   1
  -1 -10  -1  314.67   23.38   2
  -1 -10  -1  272.07   23.73   1
  -1 -10  -1  288.41   25.75   3
   1  10   1  296.70   23.66   1
  -2 -10  -1   13.43    9.02   3
  -2 -10  -1   21.84    7.19   2
  -2 -10  -1   12.46    7.48   1
   2  10   1    8.36    6.42   1
  -3 -10  -1  148.95   13.42   2
  -3 -10  -1  141.91   17.78   3
  -3 -10  -1  137.44   16.70   1
   3  10   1  120.49   15.84   1
  -4 -10  -1   22.46   11.93   3
  -4 -10  -1   18.61    8.49   1
   4  10   1   15.09    6.94   1
  -5 -10  -1    8.61    8.66   1
  -6 -10  -1  321.27   27.47   1
  -6 -10  -1  279.98   28.32   3
  -7 -10  -1   42.44   12.37   1
  -7 -10  -1   55.55   16.47   3
  -8 -10  -1  134.88   22.71   3
  -8 -10  -1  131.65   20.55   1
  -9 -10  -1   17.45   13.01   3
  -9 -10  -1    2.61   10.56   1
  12 -11  -1   72.48   17.82   2
 -12  11   1  113.18   21.43   3
  11 -11  -1   29.29   14.99   2
 -11  11   1   18.07   11.79   3
 -11  11   1   23.54    8.19   1
  10 -11  -1   53.05   14.60   2
  10 -11  -1   66.93   20.05   3
 -10  11   1   43.72   14.94   3
 -10  11   1   68.05   13.19   1
   9 -11  -1  396.99   37.39   3
   9 -11  -1  265.84   32.51   2
  -9  11   1  377.57   33.30   3
  -9  11   1  291.72   27.32   1
   8 -11  -1    5.91    9.88   2
   8 -11  -1   10.06   12.29   3
  -8  11   1   11.88   11.53   3
  -8  11   1   25.36    8.79   1
   7 -11  -1  278.86   41.73   3
   7 -11  -1  217.49   25.37   2
  -7  11   1  252.51   22.44   1
  -7  11   1  224.32   25.57   3
   6 -11  -1  377.54   34.00   2
   6 -11  -1  381.75   36.14   3
  -6  11   1  398.16   33.69   3
  -6  11   1  393.53   29.96   1
   5 -11  -1 3510.56  231.75   3
  -5  11   1 3806.30  230.41   3
  -5  11   1 4217.01  227.07   1
   4 -11  -1  633.40   48.03   2
   4 -11  -1  690.59   50.24   3
  -4  11   1  680.70   44.74   1
  -4  11   1  656.77   47.92   3
   3 -11  -1  387.39   29.02   2
   3 -11  -1  326.53   29.47   3
  -3  11   1  280.57   24.19   1
   2 -11  -1  191.85   18.81   1
   2 -11  -1  233.51   23.31   3
   2 -11  -1  220.01   21.78   2
  -2  11   1  231.24   28.88   3
  -2  11   1  225.03   19.11   1
   1 -11  -1   88.52   16.09   3
   1 -11  -1   86.62   14.07   2
   1 -11  -1   79.16   12.18   1
  -1  11   1   62.05   10.59   1
   0 -11  -1  148.06   15.79   1
   0 -11  -1  131.95   17.35   3
   0 -11  -1  111.67   15.00   2
   0  11   1  115.83   14.02   1
  -1 -11  -1  131.13   15.08   2
  -1 -11  -1  120.81   17.55   3
  -1 -11  -1  142.41   16.15   1
   1  11   1  125.28   15.11   1
  -2 -11  -1   42.91   12.61   3
  -2 -11  -1   51.49   10.10   2
  -2 -11  -1   36.44   10.62   1
   2  11   1   36.32    9.60   1
  -3 -11  -1   59.94   11.91   1
  -3 -11  -1   30.25   14.47   3
  -3 -11  -1   48.53    8.79   2
   3  11   1   35.23    9.39   1
  -4 -11  -1  336.95   28.77   3
  -4 -11  -1  257.42   25.19   1
  -4 -11  -1  299.54   21.00   2
   4  11   1  261.72   25.26   1
  -5 -11  -1  100.47   18.65   3
  -6 -11  -1   68.18   16.30   3
  -6 -11  -1   78.71   14.40   1
  -7 -11  -1   -1.68   11.49   3
  -7 -11  -1   -3.16    8.80   1
  -8 -11  -1  147.68   25.37   3
  -8 -11  -1  146.58   22.23   1
  12 -12  -1    8.16   16.51   2
 -12  12   1   -1.35    9.56   3
 -12  12   1   17.19    6.75   1
  11 -12  -1   82.92   20.23   2
 -11  12   1   81.22   17.83   3
  10 -12  -1  243.40   28.52   2
  10 -12  -1  250.11   33.27   3
 -10  12   1  206.56   26.29   3
 -10  12   1  221.80   23.41   1
   9 -12  -1   11.61   15.98   3
   9 -12  -1    2.29    9.12   2
  -9  12   1   15.95    8.79   1
  -9  12   1   11.71   10.79   3
   8 -12  -1   29.12   14.58   2
   8 -12  -1   57.14   18.48   3
  -8  12   1   50.71   11.32   1
  -8  12   1   69.14   17.82   3
   7 -12  -1  128.99   20.88   2
   7 -12  -1  186.49   29.02   3
  -7  12   1  137.45   22.80   3
  -7  12   1  114.07   16.71   1
   6 -12  -1  188.98   26.58   3
   6 -12  -1  193.62   23.90   2
  -6  12   1  231.58   24.64   3
  -6  12   1  253.40   21.66   1
   5 -12  -1  789.73   61.95   3
   5 -12  -1  758.76   56.95   2
  -5  12   1  829.46   57.21   3
  -5  12   1  824.05   53.22   1
   4 -12  -1   57.56   20.36   3
   4 -12  -1   51.63   12.32   2
  -4  12   1   38.91   12.24   3
  -4  12   1   31.77    8.57   1
   3 -12  -1   60.80   14.56   3
   3 -12  -1   62.85   13.96   2
  -3  12   1   43.43    9.13   1
  -3  12   1   66.42   14.82   3
   2 -12  -1  181.04   18.27   1
   2 -12  -1  211.79   21.59   2
   2 -12  -1  189.25   23.12   3
  -2  12   1  192.09   21.15   3
  -2  12   1  192.66   18.47   1
   1 -12  -1  143.24   19.38   3
   1 -12  -1  131.03   17.04   2
   1 -12  -1  131.86   15.76   1
  -1  12   1  121.38   17.26   3
  -1  12   1  147.45   15.49   1
   0 -12  -1   43.60   11.53   2
   0 -12  -1   57.47   17.15   3
   0 -12  -1   49.77   11.23   1
   0  12   1   52.82    9.90   1
  -1 -12  -1  312.65   30.63   3
  -1 -12  -1  287.68   25.08   2
  -1 -12  -1  308.75   26.33   1
   1  12   1  304.61   25.54   1
  -2 -12  -1   29.70   12.77   3
  -2 -12  -1    1.42    8.29   1
  -2 -12  -1    8.62    7.67   2
   2  12   1    2.03    6.87   1
  -3 -12  -1  131.57   20.82   3
  -3 -12  -1  139.77   14.62   2
  -3 -12  -1  155.28   18.38   1
   3  12   1  100.68   16.36   1
  -4 -12  -1  174.83   25.65   1
  -4 -12  -1  153.60   14.39   2
  -4 -12  -1  145.96   20.98   3
   4  12   1  122.57   17.16   1
  -5 -12  -1  372.58   32.66   3
  -5 -12  -1  308.25   28.92   1
  -6 -12  -1   45.74   15.03   3
  -6 -12  -1   22.61   11.06   1
  -7 -12  -1    0.25   13.33   3
  -7 -12  -1    1.10   10.23   1
  11 -13  -1    1.45   10.94   2
  11 -13  -1   33.80   19.69   3
 -11  13   1    4.08    6.57   1
 -11  13   1    6.49   10.17   3
  10 -13  -1  357.67   41.71   3
  10 -13  -1  320.50   33.67   2
 -10  13   1  370.85   31.37   1
 -10  13   1  376.03   35.96   3
   9 -13  -1   21.76   13.10   2
   9 -13  -1   68.88   21.51   3
  -9  13   1   37.25   13.83   3
  -9  13   1   37.57   11.27   1
   8 -13  -1  212.29   30.01   3
   8 -13  -1  181.04   25.12   2
  -8  13   1  224.72   22.86   1
  -8  13   1  223.02   26.94   3
   7 -13  -1   12.36   15.62   3
  -7  13   1    7.64    8.76   1
  -7  13   1    8.40   12.83   3
   6 -13  -1  188.06   23.47   2
   6 -13  -1  194.77   26.75   3
  -6  13   1  200.76   23.73   3
  -6  13   1  180.60   19.83   1
   5 -13  -1  164.09   28.10   3
   5 -13  -1  126.02   20.56   2
  -5  13   1   94.66   14.57   1
  -5  13   1  106.27   19.67   3
   4 -13  -1   32.63   13.05   2
   4 -13  -1   28.52   16.99   3
  -4  13   1   17.74    8.08   1
  -4  13   1   28.10   11.11   3
   3 -13  -1  229.39   28.29   3
   3 -13  -1  246.22   25.58   2
  -3  13   1  245.00   22.15   1
  -3  13   1  289.04   26.44   3
   2 -13  -1  365.58   36.35   3
   2 -13  -1  403.39   34.28   2
  -2  13   1  414.29   30.77   1
  -2  13   1  413.07   33.96   3
   1 -13  -1  208.89   25.55   3
   1 -13  -1  207.74   21.20   1
   1 -13  -1  223.89   22.82   2
  -1  13   1  236.38   21.16   1
   0 -13  -1   32.04   10.63   1
   0 -13  -1   38.53   11.66   2
   0 -13  -1   73.02   17.71   3
   0  13   1   36.86    9.85   1
  -1 -13  -1  338.25   31.85   3
  -1 -13  -1  322.05   28.45   1
  -1 -13  -1  306.59   28.11   2
   1  13   1  361.63   37.68   1
  -2 -13  -1  160.47   19.89   1
  -2 -13  -1  158.20   17.12   2
  -2 -13  -1  160.79   22.20   3
   2  13   1  129.21   17.65   1
  -3 -13  -1   18.26   12.43   3
  -3 -13  -1   43.61   12.84   2
  -3 -13  -1    3.57   14.87   1
   3  13   1   24.13    9.07   1
  -4 -13  -1  427.02   39.29   3
  -4 -13  -1  497.74   36.30   1
   4  13   1  395.27   34.66   1
  -5 -13  -1  197.96   23.97   1
  -5 -13  -1  240.09   28.00   3
  -6 -13  -1   -4.34   11.73   3
  -6 -13  -1    8.23    9.98   1
  10 -14  -1  276.85   55.43   3
  10 -14  -1  124.50   26.33   2
 -10  14   1  157.83   23.44   3
   9 -14  -1   15.21   11.56   2
   9 -14  -1   79.97   22.42   3
  -9  14   1   20.63   10.98   3
  -9  14   1   16.81    9.99   1
   8 -14  -1   31.32   16.57   2
   8 -14  -1   45.36   18.47   3
  -8  14   1    8.29    9.21   1
   7 -14  -1   68.63   16.94   2
   7 -14  -1  101.09   26.33   3
  -7  14   1   48.37   12.31   1
  -7  14   1   73.83   15.96   3
   6 -14  -1   39.28   14.85   3
   6 -14  -1   40.82   14.79   2
  -6  14   1   28.55    9.44   1
  -6  14   1   23.44   11.77   3
   5 -14  -1    6.50   11.07   2
   5 -14  -1   33.96   17.32   3
  -5  14   1    2.97   11.09   1
  -5  14   1   16.78   10.60   3
   4 -14  -1  139.36   22.14   2
   4 -14  -1  157.79   26.63   3
  -4  14   1  192.07   22.93   3
  -4  14   1  174.54   18.62   1
   3 -14  -1   87.39   22.33   3
   3 -14  -1   57.10   14.89   2
  -3  14   1   47.35   11.14   1
  -3  14   1   58.14   26.68   3
   2 -14  -1   23.55   13.56   3
   2 -14  -1   27.85   11.87   2
  -2  14   1    8.39   14.17   3
  -2  14   1    0.94    7.06   1
   1 -14  -1  118.72   16.32   1
   1 -14  -1  139.31   22.93   3
  -1  14   1  126.34   24.39   1
   0 -14  -1  142.99   23.35   3
   0 -14  -1  120.45   17.04   1
   0 -14  -1   99.41   17.02   2
   0  14   1  116.79   16.40   1
  -1 -14  -1  110.32   16.99   1
  -1 -14  -1  129.65   17.12   2
  -1 -14  -1  106.85   21.89   3
   1  14   1   78.00   14.11   1
  -2 -14  -1  156.94   23.91   1
  -2 -14  -1  167.98   23.73   3
   2  14   1  130.69   17.90   1
  -3 -14  -1   31.66   12.17   1
  -3 -14  -1   36.96   16.70   3
   3  14   1   39.86   10.73   1
  -4 -14  -1   47.78   16.28   3
  -4 -14  -1   39.68   13.22   1
   4  14   1   37.82   11.99   1
  -5 -14  -1  106.47   21.95   3
  -5 -14  -1   90.00   17.10   1
   8 -15  -1   58.80   14.70   2
  -8  15   1   92.83   19.88   3
   7 -15  -1  205.97   30.70   3
  -7  15   1  165.09   20.19   1
  -7  15   1  154.21   22.46   3
   6 -15  -1   55.21   19.25   3
   6 -15  -1   11.21   10.47   2
  -6  15   1   24.15    9.44   1
  -6  15   1   35.07   14.52   3
   5 -15  -1   14.85   12.20   2
   5 -15  -1   42.20   17.79   3
  -5  15   1    9.96   12.19   3
  -5  15   1   -7.79    7.74   1
   4 -15  -1  890.53   68.64   3
  -4  15   1  927.19   60.42   1
  -4  15   1  871.30   64.33   3
   3 -15  -1  837.49   65.51   3
  -3  15   1  829.91   61.81   3
  -3  15   1  915.15   58.62   1
   2 -15  -1   38.12   12.28   2
   2 -15  -1   41.95   16.87   3
  -2  15   1   19.07    9.21   1
   1 -15  -1   -0.58   13.47   3
   1 -15  -1    8.51    6.98   1
   1 -15  -1    2.28    8.91   2
  -1  15   1   -4.83    6.75   1
   0 -15  -1  163.10   26.89   3
   0 -15  -1  113.29   24.91   1
   0 -15  -1  141.49   19.33   2
   0  15   1  124.41   17.71   1
  -1 -15  -1    1.58    8.89   1
  -1 -15  -1    5.94   13.14   3
   1  15   1   -6.53    6.49   1
  -2 -15  -1   43.75   16.15   3
  -2 -15  -1   -9.81    8.70   1
   2  15   1   19.41    9.45   1
  -3 -15  -1   21.29   14.41   3
  -3 -15  -1   -8.85    9.40   1
   7 -16  -1  298.00   38.59   3
   6 -16  -1  220.09   55.98   3
   6 -16  -1   96.06   19.97   2
  -6  16   1  152.16   21.84   3
   5 -16  -1  144.53   29.11   3
   5 -16  -1   77.86   18.30   2
  -5  16   1  143.37   25.97   3
   4 -16  -1  702.96   57.62   3
  -4  16   1  634.85   51.89   3
   3 -16  -1  170.92   28.73   3
   3 -16  -1   38.16   17.43   2
  -3  16   1   77.62   19.19   3
   2 -16  -1  481.15   45.88   3
   1 -16  -1   26.73   17.08   3
   0 -16  -1  125.63   17.51   1
   0 -16  -1  163.70   27.54   3
  -1 -16  -1    6.59    8.98   1
  -2 -16   2  172.23   29.46   3
  -1 -16   2   17.56   14.57   3
   0 -16   2   15.43   12.43   2
   0 -16   2   14.56   14.26   3
   1 -16   2  265.97   31.80   3
   1 -16   2  250.42   28.21   2
  -2  16  -2  196.45   26.52   3
   2 -16   2  295.16   32.67   3
  -3  16  -2   45.50   14.14   3
  -4  16  -2  325.61   33.15   3
   4 -16   2  272.68   31.24   2
   4 -16   2  389.30   40.50   3
  -5  16  -2   79.35   18.40   3
   5 -16   2  146.18   33.86   2
  -6  16  -2   57.65   15.18   3
   6 -16   2   17.65   12.09   2
  -4 -15   2  392.74   42.45   1
  -4 -15   2  400.42   39.58   3
  -3 -15   2  105.57   23.75   3
  -3 -15   2   76.96   15.39   1
   2  15  -2  796.28   61.67   1
  -2 -15   2  986.47   69.24   3
  -2 -15   2  951.83   60.74   1
  -1 -15   2  117.45   23.72   3
  -1 -15   2   76.18   13.36   1
   0  15  -2    1.83    6.65   1
   0 -15   2   13.63    7.54   1
   0 -15   2    1.29    9.79   2
   0 -15   2  -11.95   13.67   3
  -1  15  -2  323.54   26.77   1
   1 -15   2  314.20   31.65   2
   1 -15   2  403.51   36.37   3
  -2  15  -2  262.40   27.04   3
  -2  15  -2  237.25   22.17   1
   2 -15   2  305.69   32.38   3
   2 -15   2  243.86   27.45   2
  -3  15  -2   24.77   11.31   3
  -3  15  -2   13.11    7.52   1
   3 -15   2   29.70   12.48   2
   3 -15   2   59.72   18.89   3
  -4  15  -2  190.34   19.22   1
  -4  15  -2  155.67   26.01   3
   4 -15   2  258.33   37.01   3
   4 -15   2  142.07   25.90   2
  -5  15  -2   14.79   13.22   3
   5 -15   2   27.93   19.48   3
   5 -15   2   14.61   10.70   2
  -6  15  -2  397.75   39.24   3
   6 -15   2  435.66   43.74   3
  -7  15  -2  225.31   26.97   3
   7 -15   2  168.40   24.14   2
   7 -15   2  262.46   36.39   3
  -8  15  -2   26.21   12.26   3
   8 -15   2   40.55   13.47   2
   8 -15   2   56.35   24.57   3
  -6 -14   2  105.99   21.90   3
  -6 -14   2   76.41   15.10   1
  -5 -14   2  108.97   22.31   3
  -5 -14   2   63.47   14.22   1
  -4 -14   2  432.35   39.62   3
  -4 -14   2  375.85   33.14   1
  -3 -14   2  199.55   22.58   1
  -3 -14   2  243.32   27.50   3
   2  14  -2  768.59   56.96   1
  -2 -14   2  778.26   59.83   3
  -2 -14   2  836.18   55.63   2
  -2 -14   2  804.96   53.75   1
   1  14  -2    1.77    5.07   1
  -1 -14   2    0.30   12.62   3
  -1 -14   2   18.26   10.16   2
  -1 -14   2   15.96    7.84   1
   0  14  -2    7.98    6.57   1
   0 -14   2    1.86   10.60   2
   0 -14   2   22.04   12.08   3
   0 -14   2   14.49    7.23   1
  -1  14  -2  109.39   13.71   1
  -1  14  -2  114.77   17.82   3
   1 -14   2  131.07   22.43   3
   1 -14   2  107.82   18.56   2
  -2  14  -2   42.18   13.09   3
  -2  14  -2   26.55    7.82   1
   2 -14   2   44.50   13.43   2
   2 -14   2   62.21   18.12   3
  -3  14  -2    6.96    6.52   1
  -3  14  -2    5.73   12.96   3
   3 -14   2   29.05   15.35   3
   3 -14   2   18.67   11.37   2
  -4  14  -2   49.57   18.04   3
  -4  14  -2   25.74    7.41   1
   4 -14   2   51.07   16.83   3
   4 -14   2   28.46   12.00   2
  -5  14  -2    7.53    6.04   1
  -5  14  -2   10.49    9.39   3
   5 -14   2   12.50   10.46   2
   5 -14   2   16.21   15.60   3
  -6  14  -2    3.57   10.76   3
  -6  14  -2   -0.83    6.69   1
   6 -14   2   24.36   10.56   2
   6 -14   2    6.63   13.26   3
  -7  14  -2  350.89   33.55   3
  -7  14  -2  350.99   28.56   1
   7 -14   2  302.80   32.00   2
   7 -14   2  342.83   39.50   3
  -8  14  -2  279.10   31.93   3
  -8  14  -2  275.87   35.61   1
   8 -14   2  264.39   35.17   2
   8 -14   2  359.20   39.19   3
  -9  14  -2   57.69   17.51   3
   9 -14   2   78.48   18.27   2
   9 -14   2  111.87   25.77   3
  10 -14   2   18.96   15.95   3
  -7 -13   2  134.81   20.64   1
  -7 -13   2  215.28   31.21   3
  -6 -13   2   80.21   19.30   3
  -6 -13   2   28.85   11.18   1
  -5 -13   2    5.13   10.21   3
  -5 -13   2   15.00    9.25   1
  -4 -13   2  195.67   23.82   3
  -4 -13   2  212.36   21.37   1
   3  13  -2    3.73    5.85   1
  -3 -13   2   -7.30    9.89   3
  -3 -13   2   -7.60    7.06   1
   2  13  -2   -0.45    5.23   1
  -2 -13   2   -8.32   10.46   3
  -2 -13   2   -6.39    6.63   1
   1  13  -2   96.73   12.71   1
  -1 -13   2   91.94   13.78   1
  -1 -13   2  106.97   20.21   3
   0  13  -2   44.80    8.68   1
   0 -13   2   63.06   15.68   3
   0 -13   2   51.24    9.99   1
  -1  13  -2    2.85    5.32   1
  -1  13  -2   -0.70    9.24   3
   1 -13   2   -7.88    8.72   3
   1 -13   2    9.57    6.20   1
   1 -13   2   -1.57    7.43   2
  -2  13  -2  113.00   18.03   3
  -2  13  -2  132.74   14.06   1
   2 -13   2  132.33   17.74   2
   2 -13   2  178.61   27.08   3
  -3  13  -2  170.74   21.53   3
  -3  13  -2  183.27   17.12   1
   3 -13   2  179.49   21.98   2
   3 -13   2  199.43   25.55   3
  -4  13  -2  130.25   18.90   3
  -4  13  -2  124.50   14.16   1
   4 -13   2  115.40   19.83   2
   4 -13   2  109.37   21.88   3
  -5  13  -2  232.80   20.00   1
  -5  13  -2  213.90   24.85   3
   5 -13   2  217.30   28.89   3
   5 -13   2  215.91   24.67   2
  -6  13  -2  230.56   20.72   1
  -6  13  -2  208.23   28.45   3
   6 -13   2  215.74   29.86   3
   6 -13   2  204.70   23.57   2
  -7  13  -2  509.09   42.47   3
  -7  13  -2  539.17   36.88   1
   7 -13   2  456.57   41.08   2
   7 -13   2  452.91   46.19   3
  -8  13  -2  499.39   39.52   1
  -8  13  -2  487.52   41.72   3
   8 -13   2  495.09   45.89   3
   8 -13   2  411.47   39.49   2
  -9  13  -2   63.47   13.10   1
   9 -13   2  100.92   24.78   3
 -10  13  -2    1.84   10.80   3
  10 -13   2    4.79   11.03   2
  10 -13   2   58.44   18.43   3
  -8 -12   2   -7.99   10.28   1
  -8 -12   2    5.64   13.96   3
  -7 -12   2   24.18   11.74   3
  -7 -12   2    8.19   11.03   1
  -6 -12   2   39.71   14.05   3
  -6 -12   2   27.58   11.25   1
  -5 -12   2   33.06   12.96   3
  -5 -12   2   40.56   10.73   1
  -5 -12   2   51.57    8.65   2
  -4 -12   2  158.08   19.80   3
  -4 -12   2  140.97   17.44   1
   3  12  -2   98.95   13.66   1
  -3 -12   2   86.07   17.77   3
  -3 -12   2  113.61   15.55   1
   2  12  -2   14.37    6.16   1
  -2 -12   2    8.51    7.24   1
  -2 -12   2    5.51   12.25   3
   1  12  -2   17.95    6.74   1
  -1 -12   2   46.39   14.12   3
  -1 -12   2   31.95    8.89   1
   0  12  -2   16.00    6.48   1
   0  12  -2   21.75   10.79   3
   0 -12   2   25.18    7.71   1
   0 -12   2   13.55   11.11   3
  -1  12  -2   17.12    6.15   1
  -1  12  -2   26.43    9.98   3
   1 -12   2   13.12   10.20   3
   1 -12   2   25.34    7.35   1
  -2  12  -2  419.72   29.64   1
  -2  12  -2  423.36   34.15   3
   2 -12   2  430.58   36.76   3
  -3  12  -2  164.08   20.05   3
  -3  12  -2  166.95   15.98   1
   3 -12   2  210.41   24.69   3
  -4  12  -2  143.39   19.39   3
  -4  12  -2  124.60   14.08   1
   4 -12   2  122.93   26.74   3
   4 -12   2  138.53   20.86   2
  -5  12  -2  101.67   13.34   1
  -5  12  -2  107.29   18.90   3
   5 -12   2   69.00   15.89   2
   5 -12   2   95.90   20.46   3
  -6  12  -2   41.34   13.67   3
  -6  12  -2   37.65    9.07   1
   6 -12   2   38.78   16.78   3
   6 -12   2   31.10   12.11   2
  -7  12  -2  531.32   44.27   3
  -7  12  -2  581.69   38.85   1
   7 -12   2  503.15   42.77   2
   7 -12   2  517.42   47.69   3
  -8  12  -2    2.69    7.14   1
  -8  12  -2   13.79   13.43   3
   8 -12   2   -7.08   12.27   3
   8 -12   2    4.55   10.72   2
  -9  12  -2   95.50   15.24   1
  -9  12  -2   92.23   20.07   3
   9 -12   2  105.41   26.02   3
   9 -12   2   82.04   17.70   2
 -10  12  -2   59.88   12.61   1
 -11  12  -2   19.57   11.82   3
 -11  12  -2   27.86    8.63   1
  11 -12   2    1.74   11.01   2
  -9 -11   2   37.53   14.56   1
  -9 -11   2   51.75   17.22   3
  -8 -11   2   70.23   15.81   1
  -8 -11   2   54.75   15.37   3
  -7 -11   2  163.11   21.63   3
  -7 -11   2  139.77   20.18   1
  -6 -11   2   -3.86    7.75   1
  -6 -11   2    5.78    9.37   3
  -6 -11   2    3.72    5.68   2
  -5 -11   2   26.31    6.61   2
  -5 -11   2   14.77   10.85   3
  -5 -11   2   19.35    8.49   1
  -4 -11   2  387.80   30.67   1
  -4 -11   2  410.07   34.05   3
   3  11  -2    9.43    5.70   1
  -3 -11   2   10.62    7.24   1
  -3 -11   2    0.05    9.14   3
   2  11  -2    2.53    5.30   1
  -2 -11   2    0.21    9.94   3
  -2 -11   2   21.14    7.37   1
   1  11  -2  624.01   43.21   1
  -1 -11   2  647.04   47.43   3
  -1 -11   2  702.89   43.85   1
   0  11  -2  230.84   22.56   3
   0  11  -2  248.01   19.38   1
   0 -11   2  238.47   19.71   1
   0 -11   2  249.46   24.85   3
  -1  11  -2    1.31    4.43   1
  -1  11  -2   -1.34    7.56   3
   1 -11   2    0.16    8.26   3
   1 -11   2    0.05    4.66   1
  -2  11  -2  418.37   27.23   1
  -2  11  -2  360.40   30.64   3
   2 -11   2  354.96   32.29   3
  -3  11  -2  224.52   19.49   1
  -3  11  -2  308.08   30.87   3
   3 -11   2  282.62   26.59   3
  -4  11  -2    2.74    5.00   1
  -4  11  -2    8.00    9.25   3
   4 -11   2   12.35   10.75   3
   4 -11   2   -3.93    8.69   2
  -5  11  -2   60.22    9.99   1
  -5  11  -2   58.35   13.62   3
   5 -11   2   49.43   14.60   2
   5 -11   2   88.04   18.02   3
  -6  11  -2   11.38   10.59   3
  -6  11  -2   16.78    7.27   1
   6 -11   2    6.77    9.18   2
   6 -11   2   29.54   16.07   3
  -7  11  -2  192.12   23.62   3
  -7  11  -2  187.10   18.64   1
   7 -11   2  183.50   26.06   3
   7 -11   2  195.48   22.66   2
  -8  11  -2 1053.42   69.75   1
  -8  11  -2 1099.98   76.08   3
   8 -11   2 1187.58   80.00   3
   8 -11   2 1026.60   74.25   2
   9 -11   2   28.30   19.51   2
   9 -11   2   68.06   19.95   3
 -10  11  -2  308.15   31.59   3
  10 -11   2  232.63   27.89   2
 -11  11  -2   78.20   28.89   3
 -12  11  -2  517.98   45.40   3
  12 -11   2  502.29   43.73   2
 -10 -10   2   96.81   20.86   3
 -10 -10   2   67.59   16.83   1
  -9 -10   2  222.63   24.55   1
  -9 -10   2  207.93   25.41   3
  -8 -10   2   -5.08    8.11   1
  -8 -10   2    1.72    9.90   3
  -7 -10   2    0.57    9.55   1
  -7 -10   2   26.48   10.77   3
  -7 -10   2   11.04    4.84   2
  -6 -10   2  107.58   10.68   2
  -6 -10   2  115.76   16.19   1
  -6 -10   2  118.61   19.96   3
  -5 -10   2   64.82   14.19   3
  -5 -10   2   54.00   10.75   1
  -5 -10   2   64.06   10.80   2
  -4 -10   2  262.89   25.26   3
  -4 -10   2  309.06   24.25   1
   3  10  -2  255.40   21.74   1
  -3 -10   2  259.54   21.93   1
  -3 -10   2  306.25   25.12   3
   2  10  -2  182.68   16.86   1
  -2 -10   2  179.79   20.09   3
  -2 -10   2  191.55   17.30   1
   1  10  -2 1689.46  105.72   1
  -1 -10   2 1674.93  108.85   3
  -1 -10   2 1922.64  106.23   1
   0  10  -2  193.88   16.65   1
   0  10  -2  194.46   19.64   3
   0 -10   2  196.47   21.07   3
   0 -10   2  225.49   17.63   1
  -1  10  -2  866.73   58.66   3
  -1  10  -2 1025.69   55.93   1
   1 -10   2  872.69   60.13   3
   1 -10   2  805.36   55.10   1
  -2  10  -2  104.57   11.44   1
  -2  10  -2  101.65   15.17   3
   2 -10   2  131.43   17.54   3
  -3  10  -2  268.82   20.58   1
  -3  10  -2  286.53   24.95   3
   3 -10   2  268.33   26.34   3
  -4  10  -2  287.98   20.91   1
  -4  10  -2  295.28   25.42   3
   4 -10   2  210.42   23.93   2
   4 -10   2  266.69   26.54   3
  -5  10  -2  136.20   14.07   1
  -5  10  -2  125.35   17.79   3
   5 -10   2  134.68   19.70   2
   5 -10   2  142.04   20.86   3
  -6  10  -2   -0.33    7.50   3
  -6  10  -2    2.91    5.57   1
   6 -10   2   -0.93    7.42   2
   6 -10   2    2.16    9.50   3
  -7  10  -2  308.88   25.47   1
  -7  10  -2  365.61   31.55   3
   7 -10   2  300.16   28.85   2
   7 -10   2  335.93   32.85   3
  -8  10  -2 1081.68   70.56   3
  -8  10  -2  900.77   63.06   1
   8 -10   2 1041.44   72.22   3
   8 -10   2  934.42   67.73   2
  -9  10  -2   18.56   11.37   3
   9 -10   2   23.65   13.64   3
   9 -10   2   21.70   11.19   2
 -10  10  -2  191.66   25.77   3
  10 -10   2  148.33   33.08   2
 -11  10  -2  257.35   29.74   3
  11 -10   2  248.79   28.31   2
 -12  10  -2  459.23   42.11   3
 -10  -9   2   10.81   12.16   3
 -10  -9   2   24.10   11.96   1
  -9  -9   2  315.33   28.93   1
  -9  -9   2  265.39   27.94   3
  -8  -9   2  100.48   18.02   3
  -8  -9   2   74.44   14.30   1
  -7  -9   2  652.82   47.75   3
  -7  -9   2  696.93   46.80   1
  -7  -9   2  642.18   40.65   2
  -6  -9   2  950.67   59.75   2
  -6  -9   2  946.41   65.41   3
  -6  -9   2 1082.05   64.64   1
  -5  -9   2  436.49   30.77   2
  -5  -9   2  469.26   35.17   3
  -5  -9   2  502.11   33.96   1
  -4  -9   2  490.79   32.45   1
  -4  -9   2  409.15   33.42   3
   3   9  -2  670.64   47.98   1
  -3  -9   2  795.61   48.55   1
  -3  -9   2  772.85   50.39   3
   2   9  -2    7.15    5.38   1
  -2  -9   2   10.21    6.32   1
  -2  -9   2   12.90    8.97   3
   1   9  -2  161.19   14.52   1
  -1  -9   2  188.23   18.80   3
   0   9  -2 1518.23   95.78   3
   0   9  -2 1666.25   93.48   1
   0  -9   2 1412.77   96.30   3
   0  -9   2 1630.88   93.43   1
  -1   9  -2 2668.01  149.78   3
   1  -9   2 2570.18  150.63   3
   1  -9   2 2256.81  145.93   1
  -2   9  -2  133.71   13.40   1
  -2   9  -2  175.30   17.83   3
   2  -9   2  201.96   19.32   3
  -3   9  -2  195.46   15.69   1
  -3   9  -2  183.48   19.19   3
   3  -9   2  183.04   20.68   3
  -4   9  -2  249.50   23.17   3
  -4   9  -2  258.50   19.40   1
   4  -9   2  228.04   24.73   3
  -5   9  -2   -9.81    7.58   3
  -5   9  -2    0.31    4.72   1
   5  -9   2    0.59    9.62   3
   5  -9   2    2.74    7.36   2
  -6   9  -2  181.31   17.12   1
  -6   9  -2  200.10   21.91   3
   6  -9   2  198.17   21.04   2
   6  -9   2  169.97   22.92   3
  -7   9  -2   -4.40   10.79   3
   7  -9   2   -4.92    9.43   3
   7  -9   2   -0.85    8.71   2
  -8   9  -2  217.92   24.45   3
   8  -9   2  189.06   25.78   3
   8  -9   2  195.10   22.31   2
  -9   9  -2   -8.64    9.15   3
   9  -9   2    1.93    8.80   2
 -10   9  -2  149.65   22.23   3
  10  -9   2   75.33   16.92   2
 -11   9  -2   12.72   10.85   3
  11  -9   2    3.52    9.94   2
 -12   9  -2   67.81   23.81   3
  12  -9   2   47.74   14.90   2
 -13   9  -2  113.85   21.94   3
  13  -9   2   89.24   19.54   2
 -11  -8   2   14.45   12.34   1
 -10  -8   2  277.26   29.20   1
  -9  -8   2  221.34   24.32   1
  -8  -8   2   38.13   18.00   1
  -8  -8   2   35.44    5.64   2
  -7  -8   2  347.21   27.71   1
  -7  -8   2  305.56   21.54   2
  -7  -8   2  317.12   27.74   3
  -6  -8   2  262.35   21.82   1
  -6  -8   2  220.05   17.18   2
  -6  -8   2  253.06   22.21   3
  -5  -8   2 1214.03   73.62   2
  -5  -8   2 1332.36   76.70   1
  -5  -8   2 1142.19   77.30   3
  -4  -8   2  546.20   36.30   2
  -4  -8   2  536.08   39.23   3
  -4  -8   2  615.95   38.16   1
   3   8  -2 1274.61   91.29   1
  -3  -8   2 1756.95   92.25   1
  -3  -8   2 1531.76   93.33   3
   2   8  -2  317.38   23.38   1
  -2  -8   2  353.08   25.79   3
  -2  -8   2  321.11   23.51   1
   1   8  -2   17.25    4.77   1
   1   8  -2   19.88    7.78   3
  -1  -8   2   21.62    8.26   3
  -1  -8   2   27.57    5.57   1
   0   8  -2 1348.99   75.81   1
   0   8  -2 1174.22   77.71   3
   0  -8   2 1214.11   78.56   3
   0  -8   2 1299.70   75.93   1
  -1   8  -2  663.88   42.19   3
  -1   8  -2  696.46   39.32   1
   1  -8   2  604.02   42.77   3
   1  -8   2  537.77   38.64   1
  -2   8  -2  565.78   37.57   3
  -2   8  -2  503.64   33.76   1
   2  -8   2  539.94   38.29   3
  -3   8  -2  175.55   14.12   1
  -3   8  -2  180.12   17.76   3
   3  -8   2  164.84   18.79   3
  -4   8  -2  132.97   12.71   1
  -4   8  -2  160.00   17.02   3
   4  -8   2  123.62   17.11   3
  -5   8  -2  208.50   17.23   1
  -5   8  -2  210.23   21.37   3
   5  -8   2  213.32   23.01   3
   5  -8   2  194.78   20.45   2
  -6   8  -2   30.71   11.16   3
   6  -8   2   13.34   10.73   3
   6  -8   2   22.49    9.66   2
  -7   8  -2   33.47   13.01   3
   7  -8   2   37.30   13.88   3
   7  -8   2   25.04   10.63   2
  -8   8  -2   77.51   17.93   3
   8  -8   2  114.03   22.31   3
   8  -8   2   77.56   16.09   2
  -9   8  -2   65.23   16.57   3
   9  -8   2   54.18   13.97   2
 -10   8  -2  155.18   25.61   3
  10  -8   2  113.37   20.72   2
 -11   8  -2   48.46   26.94   3
  11  -8   2   36.60   12.61   2
 -12   8  -2   43.91   16.51   3
  12  -8   2   15.13   12.09   2
 -13   8  -2   21.75   11.91   3
  13  -8   2   17.00   11.09   2
 -12  -7   2   -1.06   11.21   1
 -11  -7   2   -1.90    8.55   1
 -10  -7   2  198.06   23.65   1
  -9  -7   2   -6.38    6.40   1
  -8  -7   2  873.87   56.32   1
  -8  -7   2  772.21   49.31   2
  -7  -7   2    0.50    4.01   2
  -7  -7   2    2.78    6.07   1
  -6  -7   2   -6.05    4.47   1
  -6  -7   2   -8.78    3.70   2
  -5  -7   2  731.95   45.13   1
  -5  -7   2  690.72   42.24   2
  -5  -7   2  625.71   45.32   3
  -4  -7   2   24.74    7.93   3
  -4  -7   2   28.09    5.99   2
  -4  -7   2   27.01    6.16   1
  -3  -7   2 1781.75  115.18   3
  -3  -7   2 2062.98  114.41   1
   2   7  -2   67.67    8.22   1
  -2  -7   2   67.75    9.90   3
  -2  -7   2   70.67    8.79   1
   1   7  -2   71.37   10.29   3
   1   7  -2   67.92    7.93   1
  -1  -7   2   61.16    8.37   1
  -1  -7   2   84.37   10.54   3
   0   7  -2 4145.28  224.54   1
   0   7  -2 3620.56  226.22   3
   0  -7   2 4148.19  224.53   1
   0  -7   2 3567.76  226.72   3
  -1   7  -2  552.28   36.85   3
  -1   7  -2  591.95   35.83   1
   1  -7   2  552.76   37.58   3
   1  -7   2  490.11   33.78   1
  -2   7  -2 1075.95   62.39   1
  -2   7  -2 1033.53   65.40   3
   2  -7   2 1001.86   66.09   3
  -3   7  -2  236.62   17.20   1
  -3   7  -2  214.62   20.08   3
   3  -7   2  255.33   21.73   3
  -4   7  -2  730.08   48.35   1
  -4   7  -2  840.62   52.87   3
   4  -7   2  787.67   53.50   3
  -5   7  -2  304.27   25.70   3
   5  -7   2  266.77   23.97   2
   5  -7   2  288.08   26.55   3
  -6   7  -2  114.75   17.22   3
   6  -7   2  119.31   15.65   2
   6  -7   2  135.43   18.89   3
  -7   7  -2  505.63   38.94   3
   7  -7   2  484.83   39.53   3
   7  -7   2  444.07   36.31   2
  -8   7  -2  744.33   54.44   3
   8  -7   2  736.04   52.27   2
  -9   7  -2  859.88   62.88   3
   9  -7   2  861.91   60.48   2
 -10   7  -2   93.42   20.97   3
  10  -7   2  112.80   19.19   2
 -11   7  -2  236.95   28.15   3
  11  -7   2  215.10   24.39   2
 -12   7  -2  115.79   22.69   3
  12  -7   2   79.87   17.02   2
 -13   7  -2  256.20   36.58   3
  13  -7   2  263.89   28.13   2
 -12  -6   2   79.75   18.38   1
 -11  -6   2  302.69   31.10   1
 -10  -6   2   21.73   10.35   1
  -9  -6   2   38.12    6.83   2
  -8  -6   2   41.65    7.17   2
  -8  -6   2   53.55   11.77   1
  -7  -6   2   23.72    5.56   2
  -7  -6   2   23.47    8.42   1
  -6  -6   2   10.87    5.79   1
  -6  -6   2    2.03    3.90   2
  -5  -6   2   37.17    5.78   2
  -5  -6   2   33.82    7.38   1
  -4  -6   2  593.17   38.47   1
  -4  -6   2  610.23   37.07   2
  -4  -6   2  577.47   39.06   3
   3   6  -2  166.70   14.77   1
  -3  -6   2  213.63   15.32   1
  -3  -6   2  189.74   15.83   3
   2   6  -2  833.51   57.06   1
  -2  -6   2 1066.79   57.63   1
  -2  -6   2  934.15   58.51   3
   1   6  -2   89.08    9.99   3
   1   6  -2   85.54    7.96   1
  -1  -6   2   57.50    7.79   1
  -1  -6   2   78.65    9.80   3
   0   6  -2 8591.43  494.23   3
   0  -6   2 8549.02  494.68   3
  -1   6  -2   39.75    6.29   1
  -1   6  -2   40.03    7.92   3
   1  -6   2   52.31    6.53   1
   1  -6   2   64.13   10.88   3
  -2   6  -2 4479.39  250.49   1
  -2   6  -2 4351.79  253.39   3
   2  -6   2 4181.96  253.79   3
  -3   6  -2  261.71   20.09   1
  -3   6  -2  323.68   23.82   3
   3  -6   2  294.70   24.09   3
  -4   6  -2 1252.12   79.46   3
   4  -6   2 1278.45   80.45   3
  -5   6  -2    3.36    6.66   3
   5  -6   2   -2.23    6.95   3
   5  -6   2  -10.27    5.18   2
  -6   6  -2  995.01   64.98   3
   6  -6   2  932.94   62.68   2
   6  -6   2  967.33   65.46   3
  -7   6  -2 1311.97   85.29   3
   7  -6   2 1298.53   83.01   2
  -8   6  -2  749.43   53.76   3
   8  -6   2  711.84   50.91   2
  -9   6  -2  473.65   43.38   3
   9  -6   2  480.42   37.34   2
 -10   6  -2    9.65   11.01   3
  10  -6   2   -4.97    7.01   2
 -11   6  -2  456.32   40.50   3
  11  -6   2  415.46   36.20   2
 -12   6  -2   34.30   14.54   3
  12  -6   2   38.05   13.57   2
 -13   6  -2  553.71   50.72   3
 -14   6  -2   70.82   16.83   3
  14  -6   2   62.84   12.99   2
 -12  -5   2    6.02   11.51   1
 -11  -5   2 1802.38  116.25   1
 -10  -5   2  502.79   40.30   1
  -9  -5   2   87.20   10.70   2
  -9  -5   2   92.67   15.63   1
  -8  -5   2   55.35   11.55   1
  -8  -5   2   72.94    9.38   2
  -7  -5   2  745.87   45.28   2
  -7  -5   2  711.53   49.33   1
  -6  -5   2 1024.71   60.84   2
  -6  -5   2  995.96   64.18   1
  -5  -5   2  332.04   24.02   1
  -5  -5   2  321.30   21.40   2
  -4  -5   2  113.91   11.63   1
  -4  -5   2  130.85   10.27   2
  -3  -5   2   19.75    5.55   3
   2   5  -2 4260.39  271.30   1
  -2  -5   2 5173.81  278.25   3
   1   5  -2  119.89    9.56   1
   1   5  -2  115.19   11.13   3
  -1  -5   2  127.69    9.88   1
  -1  -5   2  119.98   11.17   3
   0   5  -2 4057.14  236.37   3
   0  -5   2 4087.59  236.75   3
  -1   5  -2 5407.01  297.47   3
   1  -5   2 5435.66  297.93   3
   1  -5   2 4564.23  294.77   1
  -2   5  -2 6678.23  385.84   3
  -2   5  -2 6445.90  383.11   1
   2  -5   2 6894.05  393.03   3
  -3   5  -2   87.31   11.73   3
   3  -5   2   86.54   12.41   3
  -4   5  -2   87.32   14.71   3
   4  -5   2   95.77   15.56   3
  -5   5  -2  627.09   43.64   3
   5  -5   2  617.80   41.98   2
   5  -5   2  625.63   44.16   3
  -6   5  -2  588.16   43.06   3
   6  -5   2  593.49   40.93   2
  -7   5  -2    8.82    9.95   3
   7  -5   2   12.80    8.18   2
  -8   5  -2  483.76   39.62   3
   8  -5   2  492.66   36.77   2
  -9   5  -2   -1.55    9.99   3
   9  -5   2   -2.06    7.11   2
 -10   5  -2   79.42   19.79   3
  10  -5   2   46.50   12.14   2
 -11   5  -2  530.10   45.32   3
  11  -5   2  536.32   41.07   2
 -12   5  -2   78.86   29.98   3
  12  -5   2   87.67   15.80   2
 -13   5  -2   80.48   20.09   3
  13  -5   2  150.32   19.57   2
 -14   5  -2   13.37   10.60   3
  14  -5   2    3.46    8.98   2
 -13  -4   2  567.84   49.01   1
 -12  -4   2   15.24   10.86   1
 -11  -4   2 1487.77   98.21   1
 -10  -4   2   84.78   16.46   1
  -9  -4   2  362.45   30.96   1
  -8  -4   2  110.91   15.43   1
  -8  -4   2  107.10   11.48   2
  -7  -4   2  151.32   17.12   1
  -7  -4   2  156.17   13.43   2
  -6  -4   2   26.11    7.38   1
  -6  -4   2   24.09    5.29   2
  -5  -4   2  378.40   23.75   2
  -5  -4   2  348.40   25.87   1
  -4  -4   2  283.56   21.48   1
  -4  -4   2  324.39   20.10   2
  -3  -4   2  147.19   10.73   2
  -3  -4   2  122.62   10.90   1
   2   4  -2 2559.82  175.06   1
  -2  -4   2 3272.58  175.46   1
  -2  -4   2 3251.92  176.13   3
   1   4  -2    3.78    2.09   1
   1   4  -2    8.59    7.45   3
  -1  -4   2    4.58    3.42   3
  -1  -4   2    3.30    2.17   1
   0   4  -2  379.96   27.91   3
   0   4  -2  471.62   26.22   1
   0  -4   2  375.70   27.65   3
   0  -4   2  479.21   26.23   1
  -1   4  -2  825.85   55.56   3
  -1   4  -2  994.94   52.35   1
   1  -4   2  832.18   54.47   3
  -2   4  -2   62.94    9.08   3
   2  -4   2   48.27    9.00   3
  -3   4  -2   74.86   10.54   3
   3  -4   2   74.32   14.28   3
  -4   4  -2  223.43   19.82   3
   4  -4   2  224.72   20.42   3
  -5   4  -2  685.84   46.75   3
   5  -4   2  666.20   44.32   2
  -6   4  -2 1735.36  106.33   3
   6  -4   2 1666.87  103.40   2
  -7   4  -2   70.80   14.81   3
   7  -4   2   68.20   12.04   2
  -8   4  -2  861.71   59.94   3
   8  -4   2  827.12   55.98   2
  -9   4  -2   25.09   12.10   3
   9  -4   2   18.35    8.40   2
 -10   4  -2  133.27   23.30   3
  10  -4   2  133.08   17.02   2
 -11   4  -2  643.59   52.72   3
  11  -4   2  668.85   48.17   2
 -12   4  -2    8.56   11.75   3
  12  -4   2   15.27    9.41   2
 -13   4  -2  106.21   22.53   3
  13  -4   2  107.59   18.40   2
 -14   4  -2   20.54   10.52   1
 -14   4  -2   38.82   11.53   3
 -13  -3   2  714.29   57.30   1
 -12  -3   2    2.90   10.84   1
  11   3  -2  131.38   14.10   2
 -11  -3   2  154.76   22.09   1
  10   3  -2  590.28   39.19   2
 -10  -3   2  618.12   56.30   1
   9   3  -2   72.94   10.24   2
  -9  -3   2   78.21   11.01   2
  -9  -3   2   72.24   14.27   1
   8   3  -2   94.41   10.08   2
  -8  -3   2   81.73   14.85   1
  -8  -3   2  113.27   14.32   2
   7   3  -2 1225.03   73.43   2
  -7  -3   2 1247.96   73.97   2
  -7  -3   2 1195.37   77.34   1
   6   3  -2 1352.98   86.66   2
  -6  -3   2 1336.67   86.26   1
  -6  -3   2 1514.11   83.84   2
   5   3  -2  640.74   38.71   2
  -5  -3   2  581.14   40.85   1
  -5  -3   2  665.01   39.05   2
  -4  -3   2  566.87   33.30   2
  -4  -3   2  507.57   36.51   1
  -3  -3   2  176.80   11.41   2
  -3  -3   2  136.91   11.92   1
  -2  -3   2  320.88   21.27   1
  -2  -3   2  352.54   21.65   3
   1   3  -2  105.51    8.27   3
   1   3  -2   80.32    7.08   1
  -1  -3   2  106.85    7.33   1
  -1  -3   2  105.36    8.22   3
   0   3  -2  129.88    7.64   1
   0   3  -2   96.65    9.05   3
   0  -3   2  117.03    7.56   1
   0  -3   2   90.09    9.19   3
  -1   3  -2   10.32    4.33   3
   1  -3   2   16.27    5.23   3
  -2   3  -2  234.92   17.60   3
   2  -3   2  209.04   17.32   3
  -3   3  -2  367.85   27.11   3
   3  -3   2  386.58   27.55   3
  -4   3  -2 2754.02  163.71   3
  -5   3  -2  391.71   30.64   3
   5  -3   2  405.41   28.16   2
  -6   3  -2  903.09   59.89   3
   6  -3   2  890.99   56.93   2
  -7   3  -2    8.52    9.35   3
   7  -3   2    1.76    5.70   2
  -8   3  -2  986.49   69.04   3
   8  -3   2 1041.31   65.27   2
  -9   3  -2   79.77   18.61   3
   9  -3   2   59.61   11.93   2
 -10   3  -2   34.34   14.57   3
  10  -3   2   43.33   10.76   2
 -11   3  -2  398.37   37.20   3
  11  -3   2  380.25   31.09   2
 -12   3  -2  257.39   29.97   3
 -13   3  -2   73.37   20.20   3
 -13   3  -2   79.54   17.37   1
  13  -3   2   95.11   16.59   2
 -14   3  -2  226.85   29.00   3
 -14   3  -2  285.50   30.34   1
 -14  -2   2   98.51   26.56   1
 -14  -2   2   45.03   15.98   3
 -13  -2   2   79.15   18.30   1
  12   2  -2  303.98   24.94   2
 -12  -2   2  344.43   32.94   1
  11   2  -2    6.95    6.07   2
 -11  -2   2  -13.65    6.57   1
  10   2  -2 1397.38   82.98   2
 -10  -2   2 1300.17   88.32   1
   9   2  -2    3.17    5.29   2
  -9  -2   2    8.39    6.35   2
  -9  -2   2    2.25    6.55   1
   8   2  -2   34.42    7.21   2
  -8  -2   2   38.23    8.35   2
   7   2  -2 2507.79  148.36   2
  -7  -2   2 2552.55  148.86   2
   6   2  -2   46.48    6.79   2
  -6  -2   2   37.50    6.94   2
   5   2  -2 2013.77  118.99   2
  -5  -2   2 2055.92  119.35   2
   4   2  -2  131.31    9.95   2
  -4  -2   2  123.44   10.02   2
   3   2  -2  153.37   11.15   2
  -3  -2   2  157.61   11.02   2
  -2  -2   2   26.56    3.98   2
   1   2  -2  460.57   25.70   3
  -1  -2   2  363.43   25.10   1
  -1  -2   2  450.13   25.68   3
   0   2  -2  140.80    8.00   1
   0  -2   2  114.27    9.32   3
   0  -2   2  135.48    7.99   1
  -1   2  -2 1894.85  111.17   3
   1  -2   2 1905.92  111.28   3
  -2   2  -2   33.79    7.02   3
   2  -2   2   41.86    7.65   3
  -3   2  -2 1114.35   68.64   3
  -4   2  -2 1592.55   99.14   3
   4  -2   2 1667.85   96.99   2
  -5   2  -2 1652.17  103.85   3
   5  -2   2 1731.95  101.25   2
  -6   2  -2  108.28   16.39   3
   6  -2   2   96.16   11.38   2
  -7   2  -2  279.45   27.02   3
   7  -2   2  306.62   22.92   2
  -8   2  -2  334.35   30.91   3
   8  -2   2  338.30   25.96   2
  -9   2  -2    8.13   10.80   3
   9  -2   2   18.34    8.12   2
 -10   2  -2  646.49   51.55   3
  10  -2   2  671.78   45.56   2
 -11   2  -2  121.16   18.76   1
 -11   2  -2  118.90   23.69   3
  11  -2   2  123.47   15.48   2
 -12   2  -2  814.60   58.72   1
  12  -2   2  769.14   53.96   2
 -13   2  -2  145.85   22.78   1
 -13   2  -2  105.58   23.85   3
 -14   2  -2 1565.14  110.33   1
 -14  -1   2   45.24   15.29   3
 -14  -1   2   83.03   19.49   1
 -13  -1   2   31.37   13.37   3
 -13  -1   2   12.56   10.99   1
  12   1  -2  280.75   23.23   2
 -12  -1   2  271.12   29.30   1
  11   1  -2  758.65   50.03   2
 -11  -1   2  752.70   55.79   1
  10   1  -2 2446.00  145.89   2
   9   1  -2    4.85    5.59   2
  -9  -1   2    3.74    6.17   2
   8   1  -2   16.84    6.49   2
  -8  -1   2   19.45    6.85   2
   7   1  -2  341.12   24.03   2
   6   1  -2   46.83    7.47   2
  -6  -1   2   40.79    7.75   2
   5   1  -2    7.69    4.26   2
  -5  -1   2    5.71    4.17   2
   4   1  -2  273.48   18.22   2
  -4  -1   2  267.91   18.39   2
   3   1  -2  321.52   20.74   2
  -3  -1   2  331.93   20.90   2
   2   1  -2   77.73    6.49   2
  -2  -1   2   80.03    6.52   2
  -1   1  -2 1241.86   73.23   3
   4  -1   2  545.47   34.41   2
   5  -1   2  553.68   35.63   2
   6  -1   2   47.19    8.06   2
   7  -1   2  487.71   33.07   2
   8  -1   2 1533.51   93.36   2
   9  -1   2  451.31   32.45   2
 -10   1  -2  323.05   30.56   1
  10  -1   2  359.43   27.03   2
 -11   1  -2   -1.10   10.19   3
 -11   1  -2   13.20    9.42   1
  11  -1   2   20.57    8.25   2
 -12   1  -2  843.34   60.95   1
  12  -1   2  807.27   55.32   2
 -13   1  -2  260.16   29.07   1
 -13   1  -2  194.54   27.46   3
 -14   0   2  162.93   23.96   3
 -14   0   2  227.44   27.39   1
  13   0  -2    4.97    6.37   2
 -13   0   2   12.74   11.90   3
 -13   0   2    8.00    9.68   1
  12   0  -2  100.78   14.93   2
 -12   0   2   72.82   17.23   3
  11   0  -2  270.76   22.51   2
 -11   0   2  214.11   40.17   3
  10   0  -2  431.35   31.55   2
   9   0  -2   -5.08    5.06   2
  -9   0   2    4.41    6.34   2
   8   0  -2  417.14   29.68   2
  -8   0   2  419.30   30.01   2
   7   0  -2  261.25   19.65   2
  -7   0   2  238.90   19.86   2
   6   0  -2  135.30   13.33   2
  -6   0   2  165.05   14.44   2
   5   0  -2   12.80    5.75   2
  -5   0   2   21.37    6.44   2
   4   0  -2  291.99   20.74   2
  -4   0   2  325.16   21.20   2
   3   0  -2  357.04   23.29   2
  -3   0   2  369.46   23.36   2
   2   0  -2  427.67   26.42   2
  -2   0   2  433.75   26.45   2
  -1   0  -2  789.74   44.65   1
   1   0   2  732.94   44.66   1
  -2   0  -2  117.87    8.99   1
  -3   0  -2 2594.62  167.07   1
   3   0   2 3159.71  166.50   2
   4   0   2  981.26   58.66   2
   5   0   2  155.65   12.72   2
  -6   0  -2  389.58   30.25   1
   6   0   2  471.53   28.88   2
  -7   0  -2  906.87   61.97   1
   7   0   2 1018.20   59.76   2
  -8   0  -2  950.07   63.86   1
   8   0   2  989.95   60.60   2
  -9   0  -2  629.87   46.14   1
   9   0   2  640.88   42.18   2
 -10   0  -2   12.72    9.22   1
  10   0   2   18.97    7.67   2
 -11   0  -2   20.42   11.20   1
  11   0   2   10.85    6.95   2
 -12   0  -2  179.21   23.40   1
  12   0   2  169.99   17.56   2
 -13   0  -2   28.19   13.75   1
 -13   0  -2   42.27   15.56   3
 -14   1   2   36.01   13.92   3
 -14   1   2   42.37   14.14   1
  13  -1  -2    7.99    7.99   2
 -13   1   2    4.66   10.75   3
  12  -1  -2  368.44   27.91   2
 -12   1   2  279.09   30.68   3
  11  -1  -2  145.68   16.85   2
  10  -1  -2    5.00    7.12   2
 -10   1   2    9.44    9.76   3
   9  -1  -2  258.87   21.67   2
  -9   1   2  225.40   24.69   3
   8  -1  -2  829.90   54.89   2
  -8   1   2  908.63   55.53   2
  -8   1   2  827.76   57.79   3
   7  -1  -2  128.13   13.33   2
  -7   1   2  126.79   15.35   3
  -7   1   2  121.00   13.72   2
   6  -1  -2 1248.52   79.30   2
  -6   1   2 1377.93   79.86   2
  -6   1   2 1287.70   81.11   3
   5  -1  -2 1606.06   96.68   2
  -5   1   2 1584.15   97.70   3
  -5   1   2 1664.03   96.88   2
  -4   1   2   69.44    9.58   2
  -4   1   2   93.00   10.38   3
   3  -1  -2 1651.25   96.50   2
  -3   1   2 1582.80   96.51   3
  -3   1   2 1679.49   96.54   2
   2  -1  -2  128.20   10.07   3
   2  -1  -2  136.13   10.31   2
  -2   1   2  139.70   10.03   3
  -2   1   2  139.03   10.38   2
   0  -1  -2   99.93    6.70   2
  -2  -1  -2   29.08    4.52   1
   2   1   2   20.69    3.71   1
  -3  -1  -2  746.56   48.86   1
   3   1   2  859.99   47.39   2
  -4  -1  -2 1425.24   91.64   1
   4   1   2 1646.18   89.92   2
  -5  -1  -2   72.15    9.60   1
   5   1   2   53.58    7.19   2
  -6  -1  -2 3035.33  186.90   1
   6   1   2 3291.52  184.12   2
  -7  -1  -2    2.08    5.66   1
  -8  -1  -2  101.51   14.67   1
   8   1   2   94.93   10.50   2
  -9  -1  -2   74.33   13.75   1
   9   1   2   78.31   11.11   2
  10   1   2   43.36    9.17   2
 -11  -1  -2   62.67   14.80   1
  11   1   2   46.97    9.55   2
 -12  -1  -2    1.97    8.60   1
 -13  -1  -2    3.41   10.94   1
  14  -2  -2    8.84    9.13   2
 -14   2   2   18.53   10.78   3
  13  -2  -2   32.79   11.61   2
 -13   2   2   30.85   13.77   3
  12  -2  -2   60.95   13.10   2
 -12   2   2   56.94   15.88   3
  11  -2  -2  115.35   17.21   2
  10  -2  -2  164.75   17.92   2
 -10   2   2  135.44   19.28   3
   9  -2  -2  618.67   42.50   2
  -9   2   2  596.76   45.32   3
   8  -2  -2  267.12   22.49   2
  -8   2   2  269.78   22.87   2
  -8   2   2  264.37   24.95   3
   7  -2  -2    8.65    6.55   2
  -7   2   2   17.97    8.39   3
  -7   2   2    6.24    6.71   2
   6  -2  -2 1052.90   64.82   2
  -6   2   2 1060.24   64.81   2
  -6   2   2  995.95   66.02   3
   5  -2  -2  136.48   13.87   2
  -5   2   2  165.67   22.21   2
  -5   2   2  151.19   15.26   3
   4  -2  -2  731.15   45.55   3
   4  -2  -2  686.01   44.82   2
  -4   2   2  710.78   44.85   2
   3  -2  -2  253.13   18.20   2
   3  -2  -2  235.76   18.18   3
  -3   2   2  262.34   18.06   3
  -3   2   2  256.91   18.31   2
   2  -2  -2   91.08    8.01   3
   2  -2  -2   69.94    8.05   2
  -2   2   2   86.43    7.79   3
  -2   2   2   79.72    8.39   2
   1  -2  -2  179.85   11.73   1
   1  -2  -2  164.93   12.12   2
   1  -2  -2  168.30   11.78   3
  -1   2   2  159.68   12.11   2
  -1   2   2  153.85   11.52   3
  -1   2   2  192.09   11.68   1
   0  -2  -2 5639.89  323.81   2
   0   2   2 5644.01  323.79   2
  -1  -2  -2  581.45   38.27   2
  -1  -2  -2  715.20   39.84   1
   1   2   2  692.60   40.09   1
  -2  -2  -2    5.20    2.47   1
  -3  -2  -2   58.95    6.52   1
   3   2   2   47.66    6.68   1
  -4  -2  -2  962.96   60.45   1
   4   2   2 1008.72   57.61   2
  -5  -2  -2  799.08   50.40   1
   5   2   2  782.40   46.95   2
  -6  -2  -2 2465.63  149.09   1
   6   2   2 2532.03  145.26   2
  -7  -2  -2   13.89    6.38   1
   7   2   2    6.75    4.25   2
  -8  -2  -2   95.15   14.89   1
   8   2   2  113.44   13.55   2
  -9  -2  -2  602.57   43.54   1
   9   2   2  558.50   36.75   2
 -10  -2  -2  150.85   20.61   1
  10   2   2  136.97   12.78   2
 -11  -2  -2    5.03    9.72   1
  11   2   2    2.38    5.14   2
 -12  -2  -2   17.94   11.12   1
 -13  -2  -2   26.75   14.17   1
  14  -3  -2   87.95   17.65   2
 -14   3   2   82.17   19.37   3
  13  -3  -2   85.70   17.32   2
 -13   3   2   87.90   19.57   3
  12  -3  -2   -7.90    6.85   2
 -12   3   2    7.92   10.70   3
  11  -3  -2   25.08    9.63   2
 -11   3   2   23.13   13.85   3
  10  -3  -2  167.50   18.65   2
 -10   3   2  150.00   20.38   3
   9  -3  -2  843.54   57.27   2
  -9   3   2  878.41   60.20   3
   8  -3  -2   10.24    7.71   2
  -8   3   2   11.81    8.33   3
   7  -3  -2  126.71   14.59   2
  -7   3   2  127.46   16.21   3
  -7   3   2  124.73   14.95   2
   6  -3  -2  302.16   23.56   2
  -6   3   2  318.09   23.66   2
  -6   3   2  284.05   24.48   3
   5  -3  -2   50.62    9.54   2
  -5   3   2   56.35   10.60   3
  -5   3   2   60.61   10.42   2
   4  -3  -2  487.40   33.42   3
   4  -3  -2  493.13   32.84   2
  -4   3   2  492.06   32.92   3
  -4   3   2  487.89   32.69   2
   3  -3  -2  146.12   13.06   3
   3  -3  -2  144.71   13.08   2
  -3   3   2  141.84   12.92   2
  -3   3   2  165.04   14.32   3
   2  -3  -2    5.38    4.18   3
   2  -3  -2    4.31    4.14   2
  -2   3   2    5.29    3.10   1
  -2   3   2    5.19    4.31   2
  -2   3   2    8.16    3.94   3
   1  -3  -2 1710.94   93.87   1
   1  -3  -2 1547.47   94.11   3
   1  -3  -2 1553.63   94.07   2
  -1   3   2 1566.96   93.98   3
  -1   3   2 1631.11   94.09   2
   0  -3  -2 7546.37  433.21   2
  -1  -3  -2  438.93   26.75   1
   1   3   2  402.36   27.10   1
  -2  -3  -2 1491.46   85.30   1
   2   3   2 1394.02   85.70   1
  -3  -3  -2 2382.89  132.34   1
   3   3   2 2122.11  132.51   1
  -4  -3  -2 2073.15  122.73   1
  -5  -3  -2  341.93   24.96   1
  -6  -3  -2  922.69   59.92   1
   6   3   2  949.74   54.93   2
  -7  -3  -2  578.49   39.28   1
   7   3   2  525.76   33.03   2
  -8  -3  -2  176.90   18.83   1
   8   3   2  156.36   11.88   2
  -9  -3  -2  115.11   17.57   1
   9   3   2  101.29    9.30   2
 -10  -3  -2  562.64   44.37   1
 -11  -3  -2  116.45   20.03   1
 -12  -3  -2  -13.90    9.71   1
  14  -4  -2  127.03   20.53   2
 -14   4   2   91.69   20.31   3
  13  -4  -2  191.95   22.17   2
 -13   4   2  195.28   29.49   3
  12  -4  -2  335.95   28.85   2
 -12   4   2  272.82   30.37   3
  11  -4  -2  261.47   35.24   2
 -11   4   2  298.43   29.84   3
  10  -4  -2   53.89   13.09   2
 -10   4   2   44.75   14.21   3
   9  -4  -2  318.95   27.64   2
  -9   4   2  334.15   30.15   3
   8  -4  -2  144.52   17.70   2
  -8   4   2  167.92   18.97   3
   7  -4  -2  961.52   62.34   2
  -7   4   2  958.82   63.24   3
   6  -4  -2   93.85   15.60   3
   6  -4  -2   56.52   11.33   2
  -6   4   2   69.44   12.52   3
   5  -4  -2 1818.18  111.08   2
   5  -4  -2 1881.64  112.07   3
  -5   4   2 1820.58  111.31   3
   4  -4  -2 1775.95  108.26   2
   4  -4  -2 1639.86  110.50   3
  -4   4   2 1891.30  108.35   2
  -4   4   2 1901.45  108.43   3
   3  -4  -2  759.71   48.29   3
   3  -4  -2  822.35   48.70   2
  -3   4   2  702.50   46.64   1
  -3   4   2  786.90   48.01   3
   2  -4  -2  238.45   17.44   2
   2  -4  -2  211.25   17.03   3
  -2   4   2  230.53   16.80   3
   1  -4  -2  127.38    9.90   1
   1  -4  -2   97.07    9.90   2
   1  -4  -2   79.54    9.57   3
  -1   4   2  108.37    9.32   1
  -1   4   2  103.10    9.60   3
   0  -4  -2 5547.94  323.02   3
   0  -4  -2 5641.85  322.24   2
  -1  -4  -2  115.06    9.63   1
  -1  -4  -2   87.32    9.53   3
  -1  -4  -2   91.04    8.14   2
   1   4   2  117.07    9.92   1
  -2  -4  -2  204.29   13.13   2
   2   4   2  210.36   16.00   1
  -3  -4  -2 1257.12   72.60   1
   3   4   2 1147.11   73.14   1
  -4  -4  -2 1949.79  105.58   1
   4   4   2 1575.67  105.42   1
  -5  -4  -2  111.13   12.45   1
  -6  -4  -2   21.23    6.74   1
  -7  -4  -2 1683.59  103.88   1
  -8  -4  -2  384.39   31.08   1
  -9  -4  -2  392.96   40.75   1
 -10  -4  -2 1225.12   81.84   1
 -11  -4  -2    2.54   10.70   1
 -12  -4  -2   36.64   14.96   1
  14  -5  -2   32.89   11.35   2
 -14   5   2   23.86   13.91   3
  13  -5  -2  334.21   31.37   2
 -13   5   2  344.20   36.45   3
  12  -5  -2    7.18    8.77   2
 -12   5   2   17.29   10.63   3
  11  -5  -2 1270.15   82.73   2
 -11   5   2 1251.19   85.23   3
  10  -5  -2  723.58   50.24   2
 -10   5   2  672.12   51.47   3
   9  -5  -2   -0.27    8.01   2
  -9   5   2    7.63    8.38   3
   8  -5  -2  419.81   32.70   2
  -8   5   2  412.32   33.59   3
   7  -5  -2 1754.18  109.10   3
   7  -5  -2 1757.86  107.49   2
  -7   5   2 1707.46  107.93   3
   6  -5  -2  152.58   16.85   2
   6  -5  -2  151.43   17.77   3
  -6   5   2  177.29   17.41   3
   5  -5  -2  311.66   24.51   3
   5  -5  -2  250.03   22.36   2
  -5   5   2  260.71   22.46   3
  -4   5   2   90.98   11.77   3
   3  -5  -2  228.28   18.98   2
   3  -5  -2  210.34   18.52   3
  -3   5   2  231.53   18.46   3
  -3   5   2  247.46   17.23   1
   2  -5  -2  229.69   18.56   2
   2  -5  -2  207.72   16.86   1
  -2   5   2  235.94   18.07   3
  -2   5   2  271.91   17.17   1
   1  -5  -2 1223.09   69.44   1
   1  -5  -2 1144.99   69.79   2
  -1   5   2 1151.19   69.89   3
  -1   5   2 1100.06   68.96   1
   0  -5  -2   96.83   10.06   3
   0  -5  -2   90.70    9.85   1
   0  -5  -2   89.84    9.30   2
   0   5   2  103.84    9.72   1
  -1  -5  -2  913.26   56.05   2
  -1  -5  -2  880.45   57.71   3
   1   5   2 1025.24   57.97   1
  -2  -5  -2 1429.04   86.57   2
  -2  -5  -2 1603.10   88.94   1
   2   5   2 1430.02   89.31   1
  -3  -5  -2   21.61    5.40   1
   3   5   2   23.66    6.12   1
  -4  -5  -2   43.52    7.31   1
   4   5   2   29.99    7.08   1
  -5  -5  -2  430.77   30.46   1
  -6  -5  -2  405.97   30.09   1
  -7  -5  -2  552.80   39.55   1
  -8  -5  -2  443.60   34.73   1
  -9  -5  -2   31.31   10.90   1
 -10  -5  -2  142.40   21.32   1
 -11  -5  -2  191.16   26.05   1
 -12  -5  -2  121.17   22.94   1
  14  -6  -2   38.85   12.94   2
 -14   6   2   36.20   14.40   3
  13  -6  -2   14.91   17.81   2
 -13   6   2   12.10   10.85   3
  12  -6  -2  342.46   30.98   2
 -12   6   2  325.93   32.64   3
  11  -6  -2  570.86   44.18   2
 -11   6   2  583.20   46.54   3
  10  -6  -2  141.51   18.84   2
   9  -6  -2    4.49    8.43   2
  -9   6   2    8.94    9.77   3
   8  -6  -2  498.32   38.26   2
  -8   6   2  508.04   39.26   3
   7  -6  -2  175.86   20.45   3
   7  -6  -2  132.39   17.64   2
  -7   6   2  147.75   18.20   3
   6  -6  -2  245.35   23.81   3
   6  -6  -2  266.95   22.79   2
  -6   6   2  245.82   22.64   3
   5  -6  -2   51.93   11.30   2
   5  -6  -2   73.77   14.33   3
  -5   6   2   59.01   11.13   3
   4  -6  -2  375.53   29.04   3
   4  -6  -2  388.70   29.12   2
  -4   6   2  396.10   28.59   3
  -4   6   2  392.16   26.88   1
   3  -6  -2   21.95    7.72   2
   2  -6  -2  149.80   15.65   2
   2  -6  -2  174.60   16.13   3
  -2   6   2  210.74   14.57   1
  -2   6   2  158.11   15.33   3
   1  -6  -2 1687.14   96.61   2
   1  -6  -2 1701.88   97.45   3
  -1   6   2 1690.23   96.94   3
  -1   6   2 1379.80   95.26   1
   0  -6  -2 1526.35   92.19   3
   0  -6  -2 1530.96   91.00   2
   0  -6  -2 1422.50   91.11   1
   0   6   2 1628.94   91.50   1
  -1  -6  -2 1057.10   65.98   3
  -1  -6  -2 1059.01   63.99   2
  -1  -6  -2  946.61   64.88   1
   1   6   2 1209.45   66.00   1
  -2  -6  -2    8.94    3.45   2
  -2  -6  -2    9.86    4.66   1
  -2  -6  -2   13.05    6.01   3
   2   6   2    8.16    5.14   1
  -3  -6  -2 1502.46   85.07   1
  -3  -6  -2 1357.59   81.67   2
   3   6   2 1353.17   85.81   1
  -4  -6  -2    3.19    4.92   1
   4   6   2   -0.77    4.60   1
  -5  -6  -2   87.21   12.17   1
  -6  -6  -2  904.21   58.55   1
  -7  -6  -2   31.63    8.86   1
  -9  -6  -2   79.42   15.72   1
 -10  -6  -2  166.02   22.73   1
 -11  -6  -2  -14.15    9.93   1
 -12  -6  -2    6.78   13.85   1
 -14   7   2  134.24   31.04   3
  13  -7  -2   93.38   19.03   2
 -13   7   2  157.54   26.75   3
  12  -7  -2   39.14   12.98   2
 -12   7   2   24.62   12.43   3
  11  -7  -2   85.81   17.10   2
 -11   7   2  113.22   22.64   3
  10  -7  -2  456.71   37.16   2
 -10   7   2  416.65   37.37   3
   9  -7  -2    8.88   10.39   2
  -9   7   2   13.81   11.55   3
   8  -7  -2  705.55   51.01   2
   8  -7  -2  697.53   53.05   3
  -8   7   2  742.59   52.09   3
   7  -7  -2  531.20   42.19   3
   7  -7  -2  552.58   40.97   2
  -7   7   2  559.35   41.19   3
   6  -7  -2 2662.35  163.76   3
   6  -7  -2 2745.48  162.98   2
  -6   7   2 2688.76  162.65   3
   5  -7  -2  180.53   18.42   2
   5  -7  -2  168.15   18.95   3
  -5   7   2  185.50   17.71   3
  -5   7   2  146.94   15.03   1
   4  -7  -2  314.45   24.19   2
   4  -7  -2  283.25   24.19   3
  -4   7   2  271.31   20.84   1
  -4   7   2  268.44   22.72   3
   3  -7  -2   37.68    9.80   3
   3  -7  -2   34.19    8.90   2
  -3   7   2   35.30    8.61   3
  -3   7   2   30.92    6.35   1
   2  -7  -2    7.73    4.71   1
   2  -7  -2   17.32    7.74   3
   2  -7  -2   13.27    6.94   2
  -2   7   2   15.03    6.36   3
  -2   7   2   16.32    4.96   1
   1  -7  -2 2152.00  121.41   1
   1  -7  -2 2089.01  121.89   2
   1  -7  -2 2029.67  122.73   3
  -1   7   2 1830.45  120.64   1
  -1   7   2 2125.95  122.43   3
   0  -7  -2 1235.14   82.12   3
   0  -7  -2 1333.70   81.02   2
   0  -7  -2 1343.01   81.40   1
   0   7   2 1455.62   81.64   1
  -1  -7  -2   13.40    5.67   1
  -1  -7  -2    7.47    4.77   2
  -1  -7  -2    7.77    5.41   3
   1   7   2    8.71    4.91   1
  -2  -7  -2  962.89   62.93   1
  -2  -7  -2  998.11   60.98   2
  -2  -7  -2 1019.81   64.29   3
   2   7   2 1090.45   64.23   1
  -3  -7  -2 1964.26  120.38   3
  -3  -7  -2 1991.09  115.94   2
  -3  -7  -2 2175.59  119.39   1
   3   7   2 1832.79  119.81   1
  -4  -7  -2    2.31    5.62   1
   4   7   2    2.10    5.05   1
  -5  -7  -2 1035.36   65.50   1
  -6  -7  -2    3.50    6.20   1
  -7  -7  -2  211.69   20.99   1
  -8  -7  -2  324.21   28.25   1
  -9  -7  -2  207.09   23.57   1
 -10  -7  -2  -14.41    9.55   1
 -11  -7  -2   45.02   16.07   1
  14  -8  -2   20.19   10.90   2
 -14   8   2   42.16   14.49   3
  13  -8  -2  302.46   31.54   2
 -13   8   2  314.61   31.89   3
  12  -8  -2  104.20   20.77   2
  11  -8  -2   88.16   18.66   2
 -11   8   2   90.30   18.98   3
  10  -8  -2  171.11   22.47   2
 -10   8   2  201.76   23.78   3
   9  -8  -2   81.78   16.83   2
   9  -8  -2  133.10   23.80   3
  -9   8   2  130.70   18.92   3
   8  -8  -2  276.03   29.37   3
  -8   8   2  305.00   28.60   3
   7  -8  -2  774.76   56.14   2
   7  -8  -2  816.44   57.79   3
  -7   8   2  832.02   56.54   3
   6  -8  -2 1333.80   86.47   2
   6  -8  -2 1411.56   88.15   3
  -6   8   2 1419.93   86.78   3
  -6   8   2 1257.75   83.17   1
   5  -8  -2  480.81   37.60   3
   5  -8  -2  531.19   37.50   2
  -5   8   2  510.76   36.69   3
  -5   8   2  463.41   33.79   1
   4  -8  -2  631.81   49.19   3
   4  -8  -2  743.56   49.88   2
  -4   8   2  787.46   49.58   3
  -4   8   2  754.95   46.86   1
   3  -8  -2  278.62   23.42   2
   3  -8  -2  273.52   24.06   3
  -3   8   2  298.47   21.26   1
  -3   8   2  271.96   23.05   3
   2  -8  -2  752.03   53.36   1
   2  -8  -2  879.17   56.42   3
   2  -8  -2  956.72   56.08   2
  -2   8   2  839.65   53.50   1
  -2   8   2  878.83   55.56   3
   1  -8  -2  634.45   44.25   3
   1  -8  -2  637.41   43.01   2
   1  -8  -2  675.49   42.67   1
  -1   8   2  649.43   43.59   3
  -1   8   2  667.38   42.27   1
   0  -8  -2    3.27    5.18   2
   0  -8  -2    7.47    5.58   1
   0  -8  -2   19.58    7.78   3
   0   8   2   10.57    4.98   1
  -1  -8  -2   -2.08    5.76   3
  -1  -8  -2    5.27    5.50   1
  -1  -8  -2   -2.65    4.43   2
   1   8   2    2.93    4.43   1
  -2  -8  -2    5.69    5.85   1
  -2  -8  -2    5.87    5.37   2
  -2  -8  -2    1.19    5.80   3
   2   8   2   11.08    6.01   1
  -3  -8  -2  485.43   32.40   1
  -3  -8  -2  444.01   33.28   3
  -3  -8  -2  432.24   28.62   2
   3   8   2  444.34   32.91   1
  -4  -8  -2   97.01    7.92   2
  -4  -8  -2  126.20   13.85   1
  -4  -8  -2  100.19   14.73   3
  -4  -8  -2  106.24    7.72   2
   4   8   2   87.25   13.42   1
  -5  -8  -2 1021.37   65.28   3
  -5  -8  -2 1119.00   63.70   1
   5   8   2  808.36   63.25   1
  -6  -8  -2  724.30   49.25   1
  -7  -8  -2   46.48   12.53   1
  -8  -8  -2  136.19   18.75   1
  -9  -8  -2  367.12   33.37   1
 -10  -8  -2  166.05   24.63   1
  13  -9  -2   80.47   19.15   2
  12  -9  -2   33.54   12.24   2
 -12   9   2   27.31   11.19   3
 -11   9   2  166.27   23.42   3
 -10   9   2  720.78   54.60   3
   9  -9  -2  144.59   25.99   3
   9  -9  -2  136.65   21.69   2
  -9   9   2  143.36   22.99   3
   8  -9  -2   20.97   14.80   3
   8  -9  -2   28.56   11.45   2
  -8   9   2   23.32    9.50   1
  -8   9   2   33.16   13.99   3
   7  -9  -2  283.67   28.56   3
   7  -9  -2  302.35   35.19   2
  -7   9   2  274.74   26.37   3
  -7   9   2  229.07   22.35   1
   6  -9  -2   89.20   16.68   2
   6  -9  -2  112.20   20.55   3
  -6   9   2   85.87   16.25   3
  -6   9   2   57.97   10.75   1
   5  -9  -2  156.03   20.26   3
   5  -9  -2  171.32   19.05   2
  -5   9   2  155.91   15.95   1
  -5   9   2  151.48   17.90   3
   4  -9  -2   32.44   10.89   3
   4  -9  -2   21.74    9.20   2
  -4   9   2   23.54    9.57   3
  -4   9   2   22.29    6.92   1
   3  -9  -2  187.79   19.29   2
  -3   9   2  175.97   18.51   3
   2  -9  -2   19.16    8.58   2
   2  -9  -2    9.29    6.44   1
   2  -9  -2   20.75    9.61   3
  -2   9   2   22.99    8.70   3
  -2   9   2    6.54    5.26   1
   1  -9  -2 1439.04   87.37   1
   1  -9  -2 1371.17   89.17   3
   1  -9  -2 1427.80   87.84   2
  -1   9   2 1494.21   87.13   1
  -1   9   2 1388.35   88.36   3
   0  -9  -2  852.01   55.64   2
   0  -9  -2  813.21   57.32   3
   0  -9  -2  915.66   56.38   1
   0   9   2  905.29   55.97   1
  -1  -9  -2   32.80    8.04   1
  -1  -9  -2   18.41    6.75   2
  -1  -9  -2   29.83    8.90   3
   1   9   2   19.48    6.75   1
  -2  -9  -2    1.70    6.51   1
  -2  -9  -2   15.51    5.87   2
  -2  -9  -2   10.86    7.96   3
   2   9   2    8.91    6.19   1
  -3  -9  -2  638.48   45.05   1
  -3  -9  -2  686.75   47.05   3
   3   9   2  695.53   46.52   1
  -4  -9  -2  112.65   14.53   1
  -4  -9  -2  117.78    8.85   2
  -4  -9  -2  101.20    8.89   2
  -4  -9  -2  121.16   18.62   3
   4   9   2   93.50   14.17   1
  -5  -9  -2  699.05   51.16   3
  -5  -9  -2  754.94   49.51   1
  -6  -9  -2   79.46   17.05   3
  -6  -9  -2   98.46   15.28   1
  -7  -9  -2  -11.11    8.76   3
  -7  -9  -2   -4.02    6.68   1
  -8  -9  -2    8.96   12.31   3
  -8  -9  -2   15.99   10.91   1
  -9  -9  -2   20.87   10.86   1
 -10  -9  -2  109.57   20.21   1
  13 -10  -2    5.19   10.75   2
 -13  10   2    4.26   10.05   3
 -12  10   2   34.13   13.62   3
  11 -10  -2  234.20   27.84   2
 -11  10   2  251.43   28.83   3
  10 -10  -2  574.44   49.19   3
  10 -10  -2  517.45   50.83   2
 -10  10   2  564.63   45.23   3
 -10  10   2  517.83   40.11   1
   9 -10  -2  338.18   35.64   3
  -9  10   2  330.18   28.44   1
  -9  10   2  346.26   32.73   3
   8 -10  -2  147.18   22.34   3
   8 -10  -2  135.18   21.26   2
  -8  10   2  129.59   19.08   3
  -8  10   2  107.48   16.15   1
   7 -10  -2  122.96   20.33   2
   7 -10  -2   93.28   21.29   3
  -7  10   2  111.39   15.80   1
  -7  10   2  122.14   20.39   3
   6 -10  -2  111.17   20.96   3
   6 -10  -2  112.51   27.21   2
  -6  10   2   77.02   12.90   1
   5 -10  -2  370.62   32.17   3
   5 -10  -2  330.85   30.48   2
  -5  10   2  356.20   27.04   1
  -5  10   2  359.83   30.55   3
   4 -10  -2  498.57   40.46   3
   4 -10  -2  531.02   39.95   2
  -4  10   2  549.62   39.69   3
  -4  10   2  535.48   36.63   1
   3 -10  -2   56.08   13.78   3
   3 -10  -2   53.41   12.60   2
  -3  10   2   47.86   11.52   3
  -3  10   2   58.14    9.82   1
   2 -10  -2  182.63   17.99   1
   2 -10  -2  211.66   20.09   2
   2 -10  -2  199.28   21.45   3
  -2  10   2  187.57   17.72   1
  -2  10   2  208.71   20.47   3
   1 -10  -2  817.62   54.56   1
   1 -10  -2  848.98   55.29   2
   1 -10  -2  846.27   57.15   3
  -1  10   2  838.65   55.88   3
  -1  10   2  844.00   54.13   1
   0 -10  -2  328.96   25.65   1
   0 -10  -2  308.23   27.10   3
   0 -10  -2  304.19   24.98   2
   0  10   2  314.88   24.63   1
  -1 -10  -2   22.59    8.56   1
  -1 -10  -2   19.45    8.83   3
  -1 -10  -2   25.27    7.65   2
   1  10   2   16.85    7.07   1
  -2 -10  -2  115.86   12.38   2
  -2 -10  -2  116.75   15.05   1
  -2 -10  -2  119.07   15.97   3
   2  10   2  115.02   14.56   1
  -3 -10  -2  714.89   49.80   1
  -3 -10  -2  763.31   46.61   2
  -3 -10  -2  791.31   52.49   3
   3  10   2  713.94   50.74   1
  -4 -10  -2   -7.75    7.35   3
  -4 -10  -2    4.90    4.21   2
  -4 -10  -2    5.36    7.93   1
  -4 -10  -2    3.82    3.68   2
  -5 -10  -2  119.17   17.31   1
  -5 -10  -2  128.17   18.41   3
   5  10   2  101.03   15.19   1
  -6 -10  -2   94.08   15.13   1
  -6 -10  -2   68.70   16.70   3
  -7 -10  -2   -4.10   10.06   3
  -7 -10  -2   -9.99    8.11   1
  -8 -10  -2   30.11   14.01   3
  -8 -10  -2   18.74   11.97   1
  -9 -10  -2  510.32   44.06   3
  -9 -10  -2  484.25   42.40   1
  12 -11  -2   57.47   16.36   2
 -12  11   2   65.50   13.55   1
 -12  11   2   67.33   19.67   3
  11 -11  -2    8.20   11.70   2
 -11  11   2   11.82    7.76   1
 -11  11   2    5.31   11.15   3
  10 -11  -2  114.02   20.83   2
  10 -11  -2  217.96   34.94   3
 -10  11   2  146.54   18.42   1
 -10  11   2  148.32   23.04   3
   9 -11  -2  135.22   27.98   3
   9 -11  -2   93.73   18.66   2
  -9  11   2  108.39   16.50   1
  -9  11   2  140.58   21.16   3
   8 -11  -2   85.12   17.78   2
   8 -11  -2  132.23   25.61   3
  -8  11   2   78.40   21.78   1
   7 -11  -2  349.68   32.49   2
  -7  11   2  314.13   30.89   3
  -7  11   2  353.70   27.80   1
   6 -11  -2  154.57   22.45   3
  -6  11   2  138.32   19.44   3
  -6  11   2  129.19   16.69   1
   4 -11  -2   77.58   14.79   2
   4 -11  -2   80.83   17.55   3
  -4  11   2   58.57   10.61   1
  -4  11   2   39.99   12.25   3
   3 -11  -2  108.85   16.60   2
   3 -11  -2  115.56   17.56   3
  -3  11   2   79.59   12.45   1
  -3  11   2   98.94   22.99   3
   2 -11  -2   48.95   13.04   3
   2 -11  -2   31.26   10.81   2
   2 -11  -2   44.00    9.60   1
  -2  11   2   35.56    8.18   1
   1 -11  -2   16.52    9.08   3
   1 -11  -2    5.89    7.47   2
   1 -11  -2    8.34    7.30   1
  -1  11   2   12.64    6.56   1
   0 -11  -2   -0.26    7.17   1
   0 -11  -2    2.24    6.81   2
   0 -11  -2    6.71    8.00   3
   0  11   2    5.29    6.02   1
  -1 -11  -2  123.78   19.02   3
  -1 -11  -2   96.70   13.00   2
  -1 -11  -2   76.60   13.53   1
   1  11   2   87.56   13.39   1
  -2 -11  -2   84.42   16.53   3
  -2 -11  -2   80.15   11.53   2
  -2 -11  -2   95.31   14.53   1
   2  11   2   75.67   12.79   1
  -3 -11  -2   52.84   11.69   1
  -3 -11  -2   40.58    7.59   2
  -3 -11  -2   34.76   14.31   3
  -4 -11  -2  957.10   62.85   3
  -4 -11  -2  847.08   59.65   1
  -4 -11  -2  904.76   53.95   2
  -4 -11  -2  982.58   58.22   2
   4  11   2  790.20   60.26   1
  -5 -11  -2   -1.31    9.97   3
  -5 -11  -2    9.33    9.27   1
  -6 -11  -2  592.43   44.70   1
  -6 -11  -2  603.00   47.55   3
  -7 -11  -2  -10.17   10.51   3
  -7 -11  -2   -3.85    9.01   1
  -8 -11  -2   31.79   13.48   1
  -8 -11  -2   27.73   16.65   3
  12 -12  -2   13.43   16.80   2
 -12  12   2   14.43   11.43   3
 -12  12   2   31.92    9.55   1
  11 -12  -2   57.33   15.70   2
  11 -12  -2  100.52   25.60   3
 -11  12   2   40.52   11.15   1
 -11  12   2   73.15   22.47   3
  10 -12  -2  615.74   52.46   3
 -10  12   2  494.59   40.81   1
 -10  12   2  549.02   45.72   3
   9 -12  -2  185.66   27.51   3
  -9  12   2  173.74   20.07   1
  -9  12   2  147.04   21.96   3
   8 -12  -2   38.37   13.60   2
   8 -12  -2   43.54   17.33   3
  -8  12   2   23.47    9.31   1
  -8  12   2   25.41   12.19   3
   7 -12  -2   -2.63   10.11   2
   7 -12  -2    9.62   13.14   3
  -7  12   2    3.62   11.85   1
  -7  12   2    7.30   10.43   3
   6 -12  -2   36.27   12.26   2
   6 -12  -2   31.93   13.78   3
  -6  12   2   11.80    7.37   1
  -6  12   2   29.08   11.54   3
   5 -12  -2  297.50   28.88   2
   5 -12  -2  280.35   32.31   3
  -5  12   2  327.04   29.06   3
  -5  12   2  304.08   25.65   1
   4 -12  -2   40.38   12.13   2
  -4  12   2   37.43    8.87   1
  -4  12   2   40.96   11.72   3
   3 -12  -2  615.80   44.77   2
   3 -12  -2  578.02   47.82   3
  -3  12   2  612.20   44.79   3
  -3  12   2  604.24   41.74   1
   2 -12  -2   27.48    8.85   1
   2 -12  -2   36.10   11.63   2
   2 -12  -2   30.43   12.71   3
  -2  12   2   20.15    7.95   1
  -2  12   2   45.33   12.72   3
   1 -12  -2  115.70   24.41   3
   1 -12  -2   91.52   15.09   2
   1 -12  -2  101.32   14.76   1
  -1  12   2   94.37   13.47   1
   0 -12  -2   62.26   12.73   1
   0 -12  -2   44.60   10.93   2
   0  12   2   37.49    9.81   1
  -1 -12  -2   50.69   13.11   3
  -1 -12  -2   20.46    9.63   1
  -1 -12  -2   35.03    9.86   2
   1  12   2   26.10    8.64   1
  -2 -12  -2  207.38   23.64   3
  -2 -12  -2  204.57   22.09   1
  -2 -12  -2  231.50   19.10   2
   2  12   2  162.26   22.29   1
  -3 -12  -2  102.72   18.74   3
  -3 -12  -2   78.06   14.14   1
  -3 -12  -2   89.37   10.94   2
   3  12   2   47.83   11.97   1
  -4 -12  -2  246.06   24.49   1
  -4 -12  -2  263.18   27.11   3
   4  12   2  239.76   24.13   1
  -5 -12  -2  654.33   48.42   3
  -5 -12  -2  557.57   44.33   1
  -6 -12  -2  735.97   53.60   3
  -6 -12  -2  617.86   48.35   1
  -7 -12  -2   -3.70    9.96   1
  -7 -12  -2   -3.45   12.97   3
  11 -13  -2   33.91   17.62   3
  11 -13  -2    8.95   10.49   2
 -11  13   2   -2.71    9.13   3
 -11  13   2   -3.42    7.54   1
  10 -13  -2  146.29   31.95   3
  10 -13  -2   97.63   18.72   2
 -10  13   2   85.76   15.21   1
 -10  13   2   80.21   18.73   3
   9 -13  -2  141.50   23.63   2
   9 -13  -2  176.26   30.86   3
  -9  13   2  156.47   20.52   1
  -9  13   2  162.87   23.57   3
   8 -13  -2  150.52   29.57   3
   8 -13  -2  108.22   21.44   2
  -8  13   2  114.58   21.06   3
  -8  13   2   95.87   16.02   1
   7 -13  -2   55.21   20.87   3
   7 -13  -2   25.85   18.07   2
  -7  13   2   57.15   20.35   3
  -7  13   2   44.69   11.63   1
   6 -13  -2    9.02   14.15   3
   6 -13  -2   29.45   12.48   2
  -6  13   2   24.25   15.18   1
  -6  13   2   21.01   10.67   3
   5 -13  -2  147.79   25.81   3
   5 -13  -2   89.08   18.58   2
  -5  13   2  130.38   18.84   3
  -5  13   2  112.50   15.84   1
   4 -13  -2    0.03    9.55   2
   4 -13  -2    8.40   12.58   3
  -4  13   2    3.56    8.80   3
  -4  13   2   -3.17    6.37   1
   3 -13  -2  346.25   29.27   2
   3 -13  -2  268.95   30.93   3
  -3  13   2  268.23   24.60   1
  -3  13   2  308.23   28.36   3
   2 -13  -2   24.52   10.74   2
   2 -13  -2   28.20   15.56   3
   2 -13  -2   48.60   10.90   1
  -2  13   2   31.27    9.54   1
  -2  13   2   50.19   13.52   3
   1 -13  -2  630.13   44.62   2
   1 -13  -2  565.29   47.35   3
   1 -13  -2  591.07   43.24   1
  -1  13   2  614.86   42.85   1
   0 -13  -2  705.95   50.75   1
   0 -13  -2  732.41   54.95   3
   0 -13  -2  693.05   50.30   2
   0  13   2  833.72   63.47   1
  -1 -13  -2   21.77    9.70   2
  -1 -13  -2   27.30   12.51   3
  -1 -13  -2   35.99   11.46   1
   1  13   2   17.15    8.86   1
  -2 -13  -2   27.59   11.49   1
  -2 -13  -2   40.55   14.84   3
  -2 -13  -2   39.36    9.37   2
   2  13   2   15.95    8.93   1
  -3 -13  -2   -4.77    9.41   1
  -3 -13  -2  -11.14    9.43   3
   3  13   2    5.89    6.58   1
  -4 -13  -2   19.71   11.58   1
  -4 -13  -2   35.87   14.58   3
   4  13   2   21.67    8.06   1
  -5 -13  -2   70.33   16.03   1
  -5 -13  -2   94.91   20.43   3
  -6 -13  -2   -8.99   12.56   3
  -6 -13  -2   -1.97    9.30   1
  10 -14  -2   27.45   16.15   2
  10 -14  -2  118.97   33.46   3
 -10  14   2   39.50   11.93   1
 -10  14   2   82.78   19.64   3
   9 -14  -2  235.27   32.76   3
  -9  14   2  195.17   23.05   1
  -9  14   2  202.76   25.56   3
   8 -14  -2  203.77   34.53   3
   8 -14  -2  119.75   25.82   2
  -8  14   2  113.76   17.51   1
  -8  14   2   83.37   29.55   3
   7 -14  -2   78.28   16.77   2
   7 -14  -2   86.87   22.84   3
  -7  14   2   71.63   17.98   3
  -7  14   2  104.77   16.32   1
   6 -14  -2   93.45   23.17   2
   6 -14  -2  112.36   24.88   3
  -6  14   2   62.99   16.18   3
  -6  14   2   81.44   14.26   1
   5 -14  -2   98.82   20.01   2
   5 -14  -2  168.60   24.92   3
  -5  14   2  123.66   19.11   3
  -5  14   2  107.13   16.44   1
   4 -14  -2  182.91   26.17   3
   4 -14  -2  140.12   22.39   2
  -4  14   2  146.61   18.83   1
  -4  14   2  157.13   20.77   3
   3 -14  -2   92.19   21.16   3
   3 -14  -2   90.73   17.51   2
  -3  14   2   84.59   16.62   1
  -3  14   2  148.89   23.45   3
   2 -14  -2  579.92   47.53   3
  -2  14   2  573.23   41.78   1
   1 -14  -2  650.53   49.56   1
   1 -14  -2  755.71   58.57   2
   1 -14  -2  756.76   55.37   3
  -1  14   2  716.72   49.74   1
   0 -14  -2  122.67   18.01   1
   0 -14  -2  121.20   17.49   2
   0 -14  -2  160.94   25.20   3
   0  14   2  103.73   16.72   1
  -1 -14  -2   14.42   19.43   1
  -1 -14  -2    8.36   11.98   3
  -1 -14  -2    1.14    8.52   2
   1  14   2    9.53    7.75   1
  -2 -14  -2   16.65   13.24   3
  -2 -14  -2    2.52    9.91   1
   2  14   2   15.19    7.86   1
  -3 -14  -2    6.57   10.86   1
  -3 -14  -2   27.55   16.71   3
   3  14   2   32.28   10.86   1
  -4 -14  -2   -9.60    9.02   1
  -4 -14  -2   17.04   12.89   3
   4  14   2   16.08    7.09   1
  -5 -14  -2   53.24   14.44   1
  -5 -14  -2   55.77   19.41   3
   8 -15  -2  295.36   36.21   3
   8 -15  -2  243.35   27.44   2
  -8  15   2  221.63   26.38   1
  -8  15   2  253.23   28.32   3
   7 -15  -2  285.60   36.25   3
  -7  15   2  257.61   25.68   1
  -7  15   2  273.69   29.79   3
   6 -15  -2  164.74   29.39   3
   6 -15  -2   87.05   17.62   2
  -6  15   2   75.99   19.29   3
  -6  15   2   56.89   12.34   1
   5 -15  -2   -3.87    7.89   2
   5 -15  -2   20.51   15.91   3
  -5  15   2   -7.44    7.05   1
   4 -15  -2   61.69   14.95   2
  -4  15   2   36.44   10.90   1
   3 -15  -2   51.20   14.88   2
   3 -15  -2   98.54   20.78   3
  -3  15   2   54.00   14.90   3
  -3  15   2   34.59   10.95   1
   2 -15  -2  151.42   20.57   2
   2 -15  -2  133.10   24.66   3
  -2  15   2  139.36   18.37   1
   1 -15  -2   30.43   11.86   1
   1 -15  -2   17.66   10.24   2
   1 -15  -2   29.09   15.02   3
  -1  15   2   15.30    9.02   1
   0 -15  -2  119.53   23.48   3
   0 -15  -2   90.12   15.42   1
   0  15   2   84.12   14.74   1
  -1 -15  -2   61.43   19.06   3
  -1 -15  -2   29.90   11.67   1
   1  15   2   21.60    9.90   1
  -2 -15  -2   49.46   16.20   3
  -2 -15  -2   24.32   11.64   1
   2  15   2   26.70    9.92   1
  -3 -15  -2   40.30   17.56   3
  -3 -15  -2   31.74   13.17   1
   3  15   2   39.93   10.39   1
   6 -16  -2   50.31   14.52   2
  -6  16   2   37.52   14.89   3
   5 -16  -2   32.54   13.47   2
   5 -16  -2   59.04   18.56   3
  -5  16   2   10.56   11.46   3
   4 -16  -2  256.86   33.36   3
  -4  16   2  215.69   31.68   1
  -4  16   2  161.43   23.59   3
   3 -16  -2   36.43   16.52   3
  -3  16   2  -12.74    8.52   1
   2 -16  -2  134.95   26.42   3
  -2  16   2   90.28   15.57   1
   1 -16  -2   -3.49   14.22   3
   1 -16  -2   27.70    8.45   1
  -1  16   2    1.58    8.58   1
   0 -16  -2  383.30   30.85   1
   0 -16  -2  476.75   52.33   3
   0  16   2  282.00   31.40   1
  -1 -16  -2  114.35   17.69   1
  -1 -16  -2   89.66   27.11   3
  -2 -16   3   87.61   21.88   3
  -1 -16   3   -1.13   13.94   3
   0 -16   3   70.08   20.20   3
   0 -16   3   30.00   13.07   2
   1 -16   3   66.92   17.48   2
   1 -16   3  131.78   25.45   3
  -2  16  -3  605.07   48.29   3
   2 -16   3  618.06   54.35   3
   2 -16   3  594.52   50.20   2
  -3  16  -3  312.82   33.67   3
   3 -16   3  437.39   40.53   3
   3 -16   3  329.26   33.74   2
  -4  16  -3   52.79   15.41   3
   4 -16   3   51.25   15.16   2
   4 -16   3  138.46   29.04   3
  -5  16  -3    0.46   10.93   3
   5 -16   3    4.48    8.49   2
   5 -16   3   47.70   20.92   3
  -6  16  -3  442.17   39.53   3
   6 -16   3  366.77   37.55   2
  -4 -15   3   40.19   16.33   3
  -3 -15   3  183.85   28.15   3
  -2 -15   3   48.92   12.12   1
  -2 -15   3   82.38   19.32   3
   1  15  -3   98.87   18.42   1
  -1 -15   3  185.51   28.30   3
  -1 -15   3  176.10   20.40   2
  -1 -15   3  135.00   16.32   1
   0  15  -3   -5.22    6.03   1
   0 -15   3   25.29    7.16   1
   0 -15   3    6.24    9.72   2
   0 -15   3  -10.80   13.88   3
  -1  15  -3   49.22   10.64   1
  -1  15  -3   85.89   16.99   3
   1 -15   3   59.34   14.74   2
   1 -15   3   95.79   20.40   3
  -2  15  -3  224.22   24.97   3
  -2  15  -3  214.32   20.51   1
   2 -15   3  257.82   30.86   3
   2 -15   3  187.09   24.61   2
  -3  15  -3   64.73   15.40   3
  -3  15  -3   51.50   13.27   1
   3 -15   3   82.42   20.05   3
   3 -15   3   49.78   14.43   2
  -4  15  -3   68.92   17.25   3
   4 -15   3  102.48   17.87   2
   4 -15   3  111.77   24.28   3
  -5  15  -3   -7.82   12.68   3
   5 -15   3    1.02    9.60   2
   5 -15   3    0.69   15.71   3
  -6  15  -3   54.21   15.61   3
   6 -15   3   75.29   22.89   3
   6 -15   3   57.88   16.42   2
  -7  15  -3  140.40   26.02   3
   7 -15   3  218.57   34.97   3
   7 -15   3   79.32   19.09   2
  -8  15  -3   16.82   12.01   3
   8 -15   3   -0.57    9.45   2
  -6 -14   3  261.59   31.06   3
  -6 -14   3  226.66   24.32   1
  -5 -14   3   29.46   14.46   3
  -5 -14   3   35.27   11.79   1
  -4 -14   3    5.90    9.18   1
  -4 -14   3   45.31   16.05   3
  -3 -14   3  263.36   29.30   3
  -3 -14   3  270.95   24.92   1
   2  14  -3   82.20   11.96   1
  -2 -14   3   64.66   11.73   1
  -2 -14   3   74.46   18.79   3
   1  14  -3   32.36    8.29   1
  -1 -14   3   54.15   16.37   3
  -1 -14   3   53.59   10.06   1
   0  14  -3  103.50   13.52   1
   0 -14   3  117.13   13.98   1
   0 -14   3  160.40   24.30   3
  -1  14  -3   88.31   17.22   3
  -1  14  -3   86.21   12.02   1
   1 -14   3  101.45   17.58   2
   1 -14   3  111.67   20.48   3
  -2  14  -3    1.88    9.42   3
  -2  14  -3    9.14    5.84   1
   2 -14   3   19.88   12.15   3
   2 -14   3   17.32    9.71   2
  -3  14  -3  255.66   30.83   3
  -3  14  -3  257.48   20.42   1
   3 -14   3  225.46   25.13   2
   3 -14   3  243.62   29.91   3
  -4  14  -3  293.00   32.11   3
  -4  14  -3  302.58   23.26   1
   4 -14   3  306.75   33.50   3
   4 -14   3  251.61   28.19   2
  -5  14  -3   50.68   14.38   3
  -5  14  -3   41.09    8.96   1
   5 -14   3   84.77   23.09   3
  -6  14  -3  158.40   17.09   1
  -6  14  -3  165.85   23.09   3
   6 -14   3  174.45   25.65   2
   6 -14   3  215.62   34.74   3
  -7  14  -3  443.01   40.79   3
  -7  14  -3  435.75   35.39   1
   7 -14   3  357.81   36.91   2
   7 -14   3  515.02   47.56   3
  -8  14  -3  171.83   23.05   3
   8 -14   3  202.59   34.65   3
   8 -14   3  118.86   22.46   2
  -9  14  -3  757.30   61.88   3
   9 -14   3  897.58   69.81   3
  -7 -13   3   17.96   10.85   1
  -7 -13   3   43.31   16.64   3
  -6 -13   3   58.37   13.09   1
  -6 -13   3   74.66   17.39   3
  -5 -13   3   32.43   13.63   3
  -5 -13   3    8.28    9.48   1
  -4 -13   3  122.22   16.69   1
  -4 -13   3  143.94   22.52   3
  -3 -13   3   -7.82    6.30   1
  -3 -13   3   -4.97    9.14   3
   2  13  -3   35.49    8.39   1
  -2 -13   3   56.17   15.53   3
  -2 -13   3   46.46    9.97   1
   1  13  -3   33.68    7.67   1
  -1 -13   3   19.17   12.38   3
  -1 -13   3   32.57    8.47   1
   0  13  -3  136.06   14.24   1
   0 -13   3  141.25   20.25   3
   0 -13   3  119.50   14.23   1
  -1  13  -3   11.17   10.39   3
  -1  13  -3    1.63    4.97   1
   1 -13   3    4.32   10.19   3
  -2  13  -3  203.42   22.62   3
  -2  13  -3  199.71   17.38   1
   2 -13   3  212.43   25.47   3
  -3  13  -3  774.35   56.97   3
  -3  13  -3  872.28   51.60   1
   3 -13   3  816.66   60.33   3
   3 -13   3  726.26   55.61   2
  -4  13  -3  164.63   21.17   3
  -4  13  -3  142.49   15.38   1
   4 -13   3  167.79   21.17   2
   4 -13   3  181.62   26.29   3
  -5  13  -3  225.02   20.11   1
  -5  13  -3  256.41   26.67   3
   5 -13   3  237.74   25.90   2
   5 -13   3  257.12   30.01   3
  -6  13  -3   -1.56    6.04   1
   6 -13   3    3.95    8.83   2
   6 -13   3   -1.34   13.29   3
  -7  13  -3  286.60   30.19   3
  -7  13  -3  319.28   25.30   1
   7 -13   3  249.91   28.51   2
   7 -13   3  328.34   36.06   3
  -8  13  -3  390.93   31.21   1
  -8  13  -3  390.18   36.14   3
   8 -13   3  416.33   42.28   3
   8 -13   3  360.42   34.72   2
  -9  13  -3  844.46   56.86   1
  -9  13  -3  837.97   70.99   3
   9 -13   3  734.00   63.52   2
   9 -13   3  872.89   68.51   3
 -10  13  -3  334.24   33.78   3
  10 -13   3  256.03   31.13   2
  -8 -12   3   22.73   12.82   1
  -8 -12   3   32.68   15.00   3
  -7 -12   3   19.47   11.06   3
  -7 -12   3   -4.16    9.01   1
  -6 -12   3  223.55   26.66   1
  -6 -12   3  242.22   26.13   3
  -5 -12   3    0.47    6.83   1
  -5 -12   3   -4.37    8.09   3
  -5 -12   3   -1.21    4.93   2
  -4 -12   3  472.96   37.25   3
  -4 -12   3  440.60   33.71   1
  -3 -12   3  117.68   15.08   1
   2  12  -3  181.54   17.53   1
  -2 -12   3  231.62   19.36   1
  -2 -12   3  178.96   23.09   3
   1  12  -3    1.95    5.10   1
  -1 -12   3    4.04    6.40   1
  -1 -12   3    0.75    9.66   3
   0  12  -3  128.44   17.77   3
   0  12  -3  143.92   14.14   1
   0 -12   3  123.97   14.41   1
   0 -12   3  196.78   21.61   3
  -1  12  -3  123.61   17.95   3
  -1  12  -3  141.67   13.61   1
   1 -12   3  125.00   19.54   3
  -2  12  -3  969.22   55.83   1
  -2  12  -3  861.10   60.22   3
   2 -12   3  804.75   61.90   3
  -3  12  -3 1125.39   72.37   3
  -3  12  -3 1098.78   66.64   1
   3 -12   3 1009.29   74.01   3
  -4  12  -3   39.34   12.78   3
  -4  12  -3   23.27    6.77   1
   4 -12   3   50.86   18.89   3
   4 -12   3   29.04   11.00   2
  -5  12  -3  394.77   27.51   1
  -5  12  -3  356.20   32.75   3
   5 -12   3  390.01   36.74   3
   5 -12   3  316.39   31.22   2
  -6  12  -3   26.39   13.90   3
  -6  12  -3   23.88    8.05   1
   6 -12   3   24.32   11.90   2
   6 -12   3   26.16   15.56   3
  -7  12  -3  586.81   46.81   3
  -7  12  -3  606.62   41.17   1
   7 -12   3  609.86   51.31   3
   7 -12   3  545.10   45.18   2
  -8  12  -3   71.30   12.67   1
  -8  12  -3   72.26   17.95   3
   8 -12   3   99.35   25.37   3
   8 -12   3   59.34   15.09   2
  -9  12  -3    8.67    9.90   1
  -9  12  -3   16.24   11.20   3
   9 -12   3   20.36   11.19   2
   9 -12   3   20.82   14.70   3
 -10  12  -3  745.94   66.41   3
 -10  12  -3  621.43   47.84   1
  10 -12   3  748.62   64.62   2
 -11  12  -3  226.30   28.30   3
  -9 -11   3   -0.99    9.85   1
  -9 -11   3   23.98   13.52   3
  -8 -11   3  119.11   19.17   1
  -8 -11   3  148.08   23.78   3
  -7 -11   3   21.59   11.00   3
  -7 -11   3   -1.70    8.66   1
  -6 -11   3  134.36   18.61   3
  -6 -11   3  123.46   12.26   2
  -6 -11   3  134.51   17.44   1
  -5 -11   3  206.62   17.60   2
  -5 -11   3  203.45   20.50   1
  -5 -11   3  204.05   26.49   3
  -4 -11   3 1237.77   76.11   3
  -4 -11   3 1070.20   72.19   1
   3  11  -3  244.45   20.96   1
  -3 -11   3  254.25   25.07   3
  -3 -11   3  270.17   21.93   1
   2  11  -3  253.17   21.38   1
  -2 -11   3  264.15   25.81   3
  -2 -11   3  302.63   22.58   1
   1  11  -3  144.13   14.92   1
  -1 -11   3  173.07   20.39   3
  -1 -11   3  198.27   16.64   1
   0  11  -3   27.93    6.22   1
   0  11  -3   24.61    9.94   3
   0 -11   3   33.05    7.01   1
   0 -11   3   32.05   11.86   3
  -1  11  -3  135.42   12.39   1
  -1  11  -3  113.65   16.16   3
   1 -11   3  108.03   12.01   1
   1 -11   3  133.10   20.58   3
  -2  11  -3   56.45   12.35   3
  -2  11  -3   88.76   10.16   1
   2 -11   3   58.88   13.56   3
  -3  11  -3    8.95    5.33   1
  -3  11  -3   20.05   13.00   3
   3 -11   3   10.78   11.50   3
  -4  11  -3  270.39   25.38   3
  -4  11  -3  259.05   19.98   1
   4 -11   3  223.63   26.61   3
  -5  11  -3  193.28   22.57   3
  -5  11  -3  217.13   18.32   1
   5 -11   3  219.32   26.27   3
   5 -11   3  191.27   21.91   2
  -6  11  -3   97.53   13.32   1
  -6  11  -3  122.97   21.60   3
   6 -11   3  107.46   18.88   2
   6 -11   3  101.41   28.05   3
  -7  11  -3  117.22   22.47   3
  -7  11  -3   67.24   11.44   1
   7 -11   3   81.35   16.57   2
   7 -11   3   84.40   21.52   3
  -8  11  -3   72.61   17.90   3
   8 -11   3   64.97   15.47   2
   8 -11   3  122.99   24.30   3
  -9  11  -3  359.46   29.88   1
  -9  11  -3  382.85   36.92   3
   9 -11   3  364.96   38.61   3
   9 -11   3  340.90   35.90   2
 -10  11  -3  482.20   42.89   3
  10 -11   3  432.32   39.28   2
 -11  11  -3    2.30   10.99   3
  11 -11   3   15.34   11.38   2
 -12  11  -3   32.90   13.79   3
  12 -11   3   28.96   13.08   2
 -10 -10   3   63.66   18.15   3
 -10 -10   3   65.97   16.61   1
  -9 -10   3   28.47   11.12   1
  -9 -10   3   44.63   13.96   3
  -8 -10   3  106.05   17.28   1
  -8 -10   3  124.19   20.38   3
  -7 -10   3  168.13   19.38   1
  -7 -10   3  159.54   14.40   2
  -7 -10   3  168.47   20.00   3
  -6 -10   3  407.61   33.54   3
  -6 -10   3  422.88   31.74   1
  -6 -10   3  393.25   27.73   2
  -5 -10   3 1163.58   79.23   3
  -5 -10   3 1266.80   75.40   2
  -5 -10   3 1261.59   77.59   1
  -4 -10   3  529.40   41.02   3
  -4 -10   3  604.28   39.36   1
   3  10  -3   51.03    9.31   1
  -3 -10   3   85.92   14.75   3
  -3 -10   3   66.54   10.35   1
   2  10  -3   17.09    6.07   1
  -2 -10   3   26.37    7.28   1
  -2 -10   3   27.19   11.43   3
   1  10  -3  310.39   23.75   1
  -1 -10   3  367.75   24.54   1
  -1 -10   3  319.90   27.72   3
   0  10  -3   36.66   10.42   3
   0 -10   3   55.79   12.13   3
  -1  10  -3   30.57    5.95   1
  -1  10  -3   33.30   10.32   3
   1 -10   3   25.23    5.93   1
   1 -10   3   28.46   11.00   3
  -2  10  -3 1762.46   99.28   1
  -2  10  -3 1636.53  103.43   3
   2 -10   3 1587.76  104.72   3
  -3  10  -3  755.25   48.84   1
  -3  10  -3  797.65   53.96   3
   3 -10   3  809.74   55.88   3
  -4  10  -3   26.25    6.54   1
  -4  10  -3   35.50   11.86   3
   4 -10   3   16.15   10.96   3
  -5  10  -3   27.95   10.85   3
  -5  10  -3   22.83    6.82   1
   5 -10   3   23.14    9.89   2
   5 -10   3   36.71   13.77   3
  -6  10  -3  199.03   22.30   3
  -6  10  -3  189.25   17.40   1
   6 -10   3  161.27   19.83   2
   6 -10   3  183.64   24.04   3
  -7  10  -3  723.45   52.34   3
  -7  10  -3  641.72   45.70   1
   7 -10   3  732.22   54.77   3
   7 -10   3  679.05   50.19   2
  -8  10  -3  370.34   34.40   3
   8 -10   3  404.69   37.39   3
   8 -10   3  327.62   31.88   2
  -9  10  -3  655.36   50.83   3
   9 -10   3  598.39   48.47   2
 -10  10  -3  247.37   28.78   3
  10 -10   3  179.84   25.33   2
 -11  10  -3  173.38   24.63   3
  11 -10   3  116.00   20.63   2
 -12  10  -3   86.90   19.38   3
  12 -10   3   86.81   18.32   2
 -11  -9   3  166.96   24.48   3
 -11  -9   3  220.54   26.81   1
 -10  -9   3    1.64   10.45   1
 -10  -9   3    1.18   11.15   3
  -9  -9   3    5.14    8.85   1
  -9  -9   3    4.06    9.78   3
  -8  -9   3   30.05   10.99   1
  -8  -9   3   33.57   12.70   3
  -8  -9   3   27.64    6.06   2
  -7  -9   3   24.30   10.63   3
  -7  -9   3   20.86    5.91   2
  -7  -9   3   23.15    8.71   1
  -6  -9   3  255.85   21.94   1
  -6  -9   3  217.07   22.44   3
  -5  -9   3  346.76   26.13   1
  -5  -9   3  346.56   24.10   2
  -5  -9   3  312.67   26.94   3
  -4  -9   3  472.71   36.73   3
  -4  -9   3  553.03   35.69   1
   3   9  -3  960.84   68.08   1
  -3  -9   3 1212.18   68.92   1
  -3  -9   3 1156.46   71.09   3
   2   9  -3  128.19   12.42   1
  -2  -9   3  116.62   12.69   1
  -2  -9   3  124.96   15.63   3
   1   9  -3 1849.70  112.51   3
   1   9  -3 1732.46  109.76   1
  -1  -9   3 1805.97  113.15   3
  -1  -9   3 2020.88  110.21   1
   0   9  -3  362.21   28.18   3
   0   9  -3  352.40   24.91   1
   0  -9   3  409.10   29.97   3
  -1   9  -3  483.00   30.19   1
  -1   9  -3  438.21   33.40   3
   1  -9   3  465.81   35.22   3
  -2   9  -3  887.93   57.94   1
  -2   9  -3 1013.66   62.69   3
   2  -9   3  989.30   63.80   3
  -3   9  -3  556.92   40.66   3
  -3   9  -3  578.24   36.34   1
   3  -9   3  565.37   42.19   3
  -4   9  -3   13.90    5.34   1
  -4   9  -3   21.86    9.09   3
   4  -9   3   24.00   11.11   3
  -5   9  -3   10.36    5.67   1
  -5   9  -3   13.32    9.96   3
   5  -9   3   12.33   11.09   3
  -6   9  -3  104.82   12.86   1
  -6   9  -3  122.94   18.18   3
   6  -9   3  137.77   22.60   3
   6  -9   3  135.16   17.05   2
  -7   9  -3   34.66   13.10   3
   7  -9   3   32.82   11.73   2
   7  -9   3   33.23   15.17   3
   8  -9   3  101.13   23.89   3
   8  -9   3   83.30   16.94   2
  -9   9  -3  241.44   28.29   3
   9  -9   3  242.85   26.32   2
 -10   9  -3   53.34   16.47   3
  10  -9   3   46.16   14.52   2
 -11   9  -3  143.08   24.86   3
  11  -9   3  166.34   22.54   2
 -12   9  -3  433.80   46.06   3
 -13   9  -3    8.67    9.38   3
  13  -9   3   14.10   11.75   2
 -11  -8   3   22.69   13.08   1
 -10  -8   3  446.83   37.81   1
  -9  -8   3   -0.05    8.26   1
  -8  -8   3  824.69   54.02   1
  -8  -8   3  737.34   47.50   2
  -8  -8   3  755.16   53.15   3
  -7  -8   3  495.71   35.11   1
  -7  -8   3  471.31   35.24   3
  -7  -8   3  428.76   30.16   2
  -6  -8   3   14.21    6.83   1
  -6  -8   3   32.15    9.42   3
  -6  -8   3   23.59    6.18   2
  -5  -8   3   51.61   11.93   2
  -5  -8   3   44.56   10.21   3
  -4  -8   3 1164.45   65.67   1
  -4  -8   3  954.92   64.46   2
  -4  -8   3 1033.47   66.74   3
  -3  -8   3 1363.10   77.84   1
  -3  -8   3 1188.76   79.02   3
   2   8  -3  349.97   24.42   1
  -2  -8   3  371.53   27.16   3
  -2  -8   3  342.81   24.45   1
   1   8  -3  187.98   14.80   1
   1   8  -3  194.42   17.40   3
  -1  -8   3  194.49   17.88   3
  -1  -8   3  203.79   15.55   1
   0   8  -3  307.33   24.73   3
   0   8  -3  342.30   22.25   1
   0  -8   3  330.68   22.24   1
   0  -8   3  339.25   26.21   3
  -2   8  -3  248.33   20.72   3
  -2   8  -3  204.73   16.23   1
   2  -8   3  260.09   22.24   3
  -3   8  -3  564.36   33.97   1
  -3   8  -3  520.06   37.78   3
   3  -8   3  496.68   38.72   3
  -4   8  -3   -2.95    6.03   3
  -4   8  -3   -0.83    3.91   1
   4  -8   3    0.11    7.26   3
  -5   8  -3  324.01   28.36   3
   5  -8   3  337.87   30.18   3
  -6   8  -3  237.52   24.45   3
   6  -8   3  255.78   26.14   3
   6  -8   3  215.80   22.25   2
  -7   8  -3  150.89   20.30   3
   7  -8   3  146.15   18.58   2
   7  -8   3  145.22   21.45   3
  -8   8  -3  383.10   35.11   3
   8  -8   3  408.95   33.56   2
  -9   8  -3  318.99   31.46   3
   9  -8   3  282.10   28.29   2
 -10   8  -3    7.49   12.06   3
  10  -8   3    4.00    8.93   2
 -11   8  -3   93.82   20.94   3
  11  -8   3   72.23   16.64   2
 -12   8  -3  476.87   43.89   3
 -13   8  -3   28.35   13.34   3
  13  -8   3   19.22   12.66   2
 -12  -7   3   94.15   20.79   1
 -11  -7   3    1.76    9.05   1
 -10  -7   3  387.87   33.85   1
  -9  -7   3    7.85    7.55   1
  -9  -7   3    5.49    5.45   2
  -8  -7   3  941.47   58.02   2
  -8  -7   3  952.56   63.22   1
  -7  -7   3  298.90   24.80   1
  -7  -7   3  285.34   20.80   2
  -6  -7   3   95.37   14.05   3
  -6  -7   3   61.08   10.61   1
  -6  -7   3   84.15   10.16   2
  -5  -7   3    5.49    6.23   3
  -5  -7   3   10.34    5.35   1
  -5  -7   3    8.56    4.66   2
  -4  -7   3  380.89   25.85   1
  -4  -7   3  361.46   24.96   2
  -4  -7   3  347.14   26.54   3
  -3  -7   3  255.92   20.68   3
  -3  -7   3  273.48   19.56   1
   2   7  -3  115.10   10.78   1
  -2  -7   3  117.89   12.66   3
  -2  -7   3  144.05   12.91   1
   1   7  -3  176.03   13.31   1
   1   7  -3  187.47   15.81   3
  -1  -7   3  168.07   13.62   1
  -1  -7   3  174.41   15.82   3
   0   7  -3  605.36   36.71   1
   0   7  -3  577.05   38.83   3
   0  -7   3  564.46   39.43   3
   0  -7   3  604.45   36.40   1
  -1   7  -3  407.79   25.32   1
  -1   7  -3  394.44   28.69   3
   1  -7   3  403.92   29.41   3
   1  -7   3  382.92   25.20   1
  -2   7  -3   60.66    7.04   1
  -2   7  -3   63.09   11.40   3
   2  -7   3   45.26   10.45   3
  -3   7  -3  610.46   38.16   1
  -3   7  -3  619.87   42.16   3
   3  -7   3  602.78   42.97   3
  -4   7  -3  385.52   30.08   3
   4  -7   3  381.22   31.29   3
  -5   7  -3   20.67    9.82   3
   5  -7   3   38.82   12.55   3
  -6   7  -3  205.39   22.07   3
   6  -7   3  176.42   22.18   3
   6  -7   3  175.12   19.06   2
  -7   7  -3   11.50    9.76   3
   7  -7   3   15.03    8.93   2
  -8   7  -3 1613.59  118.06   3
   8  -7   3 1606.22  101.85   2
  -9   7  -3  267.70   28.82   3
   9  -7   3  278.42   26.89   2
 -10   7  -3   12.60   11.70   3
  10  -7   3   48.04   13.72   2
 -11   7  -3   70.48   18.62   3
  11  -7   3   60.43   15.58   2
 -12   7  -3   73.37   19.15   3
  12  -7   3   37.68   15.01   2
 -13   7  -3   13.28   10.29   3
  13  -7   3    0.96   10.03   2
 -12  -6   3   35.92   13.82   1
 -11  -6   3   20.52   11.17   1
 -10  -6   3    7.52    7.30   2
 -10  -6   3   27.44   10.52   1
  -9  -6   3  155.54   19.51   1
  -9  -6   3  113.25   13.42   2
  -8  -6   3  813.26   51.25   2
  -8  -6   3  835.14   56.14   1
  -7  -6   3  256.56   18.54   2
  -7  -6   3  240.68   22.41   1
  -6  -6   3  460.70   31.88   1
  -6  -6   3  421.56   28.62   2
  -5  -6   3  265.80   20.82   1
  -5  -6   3  271.48   18.98   2
  -4  -6   3   20.45    6.01   3
  -4  -6   3   19.06    4.93   2
  -4  -6   3   10.88    4.53   1
  -3  -6   3   29.63    5.60   1
  -3  -6   3   34.76    7.12   3
   2   6  -3  106.02   10.75   1
  -2  -6   3  157.50   11.71   1
  -2  -6   3  149.52   13.32   3
   1   6  -3   33.14    5.10   1
   1   6  -3   33.45    6.99   3
  -1  -6   3   20.94    4.31   1
  -1  -6   3   24.05    6.50   3
   0   6  -3  330.63   23.94   3
   0   6  -3  338.55   21.43   1
   0  -6   3  352.61   21.54   1
   0  -6   3  313.75   24.47   3
  -1   6  -3  495.83   34.61   1
  -1   6  -3  639.60   38.45   3
   1  -6   3  611.48   38.92   3
  -2   6  -3 2653.96  156.20   3
  -2   6  -3 2671.22  152.76   1
   2  -6   3 2576.40  156.75   3
  -3   6  -3 2884.94  168.80   3
   3  -6   3 2791.18  169.35   3
  -4   6  -3 1412.17   87.55   3
   4  -6   3 1382.15   88.22   3
  -5   6  -3    3.70    7.33   3
   5  -6   3   -0.31    7.84   3
  -6   6  -3  115.79   16.55   3
   6  -6   3  121.46   15.10   2
   6  -6   3  117.41   18.03   3
  -7   6  -3   81.52   16.48   3
   7  -6   3   53.93   12.28   2
  -8   6  -3   11.78   10.15   3
   8  -6   3   23.74    9.10   2
  -9   6  -3  577.81   45.56   3
   9  -6   3  530.02   41.28   2
 -10   6  -3  145.73   24.31   3
  10  -6   3  126.99   19.10   2
 -11   6  -3   36.31   14.01   3
  11  -6   3   26.74   10.82   2
 -12   6  -3  494.26   42.23   3
  12  -6   3  395.33   36.57   2
 -13   6  -3  644.35   60.86   3
 -13  -5   3  128.99   24.50   1
 -12  -5   3   55.06   15.54   1
 -11  -5   3  272.66   28.71   1
 -10  -5   3   64.25   10.23   2
 -10  -5   3   78.45   14.83   1
  -9  -5   3  408.32   33.79   1
  -8  -5   3  165.36   18.24   1
  -8  -5   3  153.98   14.39   2
  -7  -5   3  145.18   16.94   1
  -7  -5   3  158.62   13.59   2
  -6  -5   3   25.14    7.08   1
  -6  -5   3   23.58    5.67   2
  -5  -5   3   44.15    6.64   2
  -5  -5   3   36.48    6.99   1
  -4  -5   3 2484.12  138.92   2
  -4  -5   3 2267.29  139.73   1
  -3  -5   3 2232.87  131.11   1
  -3  -5   3 2242.94  132.04   3
  -2  -5   3   99.39    8.54   1
  -2  -5   3   87.93    9.68   3
   1   5  -3  316.44   21.20   3
   1   5  -3  265.56   19.14   1
  -1  -5   3  331.51   19.64   1
  -1  -5   3  299.03   21.33   3
   0   5  -3 2490.49  155.23   3
   0   5  -3 2866.67  153.40   1
   0  -5   3 2427.31  155.53   3
   0  -5   3 2821.60  153.35   1
  -1   5  -3 1151.82   70.97   3
  -1   5  -3 1162.51   68.19   1
   1  -5   3 1188.17   71.61   3
  -2   5  -3   32.95    7.33   3
   2  -5   3   36.04    8.64   3
  -3   5  -3  210.00   18.61   3
   3  -5   3  198.88   19.14   3
  -4   5  -3  292.94   24.38   3
   4  -5   3  288.97   24.98   3
  -5   5  -3   -4.46    6.15   3
   5  -5   3    1.10    6.96   3
  -6   5  -3  144.18   18.51   3
   6  -5   3  133.13   15.36   2
  -7   5  -3  416.50   36.03   3
   7  -5   3  458.14   33.44   2
  -8   5  -3  181.16   23.16   3
   8  -5   3  190.19   19.83   2
  -9   5  -3  424.15   45.07   3
   9  -5   3  409.82   33.06   2
 -10   5  -3   -2.88   10.01   3
  10  -5   3   -3.11    7.29   2
 -11   5  -3   -1.27   10.07   3
  11  -5   3    7.94    9.67   2
  12  -5   3 1114.08   75.14   2
 -13   5  -3  662.09   71.67   3
  13  -5   3  782.45   55.02   2
 -13  -4   3  238.52   29.38   1
 -12  -4   3  199.70   25.77   1
 -11  -4   3  513.19   42.72   1
 -10  -4   3   -0.54    8.86   1
 -10  -4   3    8.95    6.59   2
  -9  -4   3  931.62   61.62   1
  -9  -4   3  864.57   56.37   2
  -8  -4   3   73.25   12.56   1
  -7  -4   3 2673.18  166.07   1
  -7  -4   3 2880.34  162.95   2
  -6  -4   3  477.49   30.06   2
  -6  -4   3  440.09   32.43   1
  -5  -4   3  281.77   21.86   1
  -5  -4   3  300.44   20.04   2
  -4  -4   3 2055.71  113.72   2
  -4  -4   3 1821.02  114.62   1
  -3  -4   3  834.76   50.21   3
  -3  -4   3  865.82   49.99   2
  -3  -4   3  770.47   49.90   1
  -2  -4   3  233.44   15.73   3
  -2  -4   3  209.01   14.80   1
   1   4  -3    5.74    2.01   1
   1   4  -3    7.46    3.53   3
  -1  -4   3    6.96    3.79   3
   0   4  -3 1960.24  105.29   1
   0   4  -3 1729.81  107.33   3
   0  -4   3 1666.78  107.22   3
   0  -4   3 1921.30  105.24   1
  -1   4  -3 1450.54   83.34   1
  -1   4  -3 1427.22   86.22   3
   1  -4   3 1439.65   86.36   3
  -2   4  -3 3133.32  181.15   3
   2  -4   3 3038.58  181.35   3
  -3   4  -3 1156.91   71.06   3
   3  -4   3 1118.78   73.84   3
  -4   4  -3  145.46   16.48   3
   4  -4   3  155.01   17.03   3
  -5   4  -3   20.15    8.74   3
  -6   4  -3 1851.44  116.35   3
   6  -4   3 1894.10  113.40   2
  -7   4  -3 1606.50  100.49   3
   7  -4   3 1527.74   96.39   2
  -8   4  -3  367.20   32.92   3
   8  -4   3  361.48   29.10   2
  -9   4  -3  663.99   50.60   3
   9  -4   3  608.93   44.55   2
 -10   4  -3  100.71   20.37   3
  10  -4   3  108.96   15.17   2
 -11   4  -3   20.86   13.85   3
  11  -4   3   25.42   10.92   2
 -12   4  -3  255.70   33.73   3
  12  -4   3  282.75   26.35   2
 -13   4  -3   73.27   16.22   1
 -13   4  -3   73.64   19.78   3
  13  -4   3   68.01   15.69   2
 -14   4  -3  244.09   30.19   3
 -14   4  -3  299.34   30.61   1
 -13  -3   3    6.83   12.05   1
  12   3  -3   51.78   10.99   2
 -12  -3   3   55.54   15.49   1
  11   3  -3    6.21    6.09   2
 -11  -3   3   -7.70    6.93   1
  10   3  -3   40.78    9.27   2
 -10  -3   3   51.49   13.99   1
 -10  -3   3   56.66   10.66   2
   9   3  -3  598.46   39.25   2
  -9  -3   3  593.53   44.28   1
  -9  -3   3  613.60   40.38   2
   8   3  -3  127.74   11.93   2
  -8  -3   3  128.26   13.29   2
  -8  -3   3   95.99   14.87   1
   7   3  -3 2211.18  128.97   2
  -7  -3   3 2290.09  129.62   2
  -7  -3   3 2061.91  132.16   1
   6   3  -3  988.91   61.06   2
  -6  -3   3 1030.36   61.48   2
   5   3  -3  130.13   14.35   2
  -5  -3   3  101.59   10.18   2
  -4  -3   3  254.83   17.48   2
  -3  -3   3  417.88   29.65   1
  -3  -3   3  527.72   29.66   2
  -2  -3   3    0.82    1.99   1
  -2  -3   3    2.91    2.57   3
   1   3  -3   41.47    5.24   3
  -1  -3   3   38.58    5.28   3
   0   3  -3  628.11   34.56   1
   0   3  -3  573.05   36.42   3
   0  -3   3  616.23   34.55   1
   0  -3   3  554.22   36.52   3
  -1   3  -3  796.37   48.43   3
   1  -3   3  779.93   48.62   3
  -2   3  -3 4193.42  244.16   3
   2  -3   3 4128.11  242.31   3
  -3   3  -3 5104.68  308.05   3
   3  -3   3 5487.31  308.50   3
  -4   3  -3   99.52   14.86   3
  -5   3  -3   -1.16    7.07   3
   5  -3   3    3.19    5.02   2
  -6   3  -3 1073.54   69.78   3
   6  -3   3 1049.69   66.27   2
  -7   3  -3   29.97   12.72   3
   7  -3   3   51.32   10.02   2
  -8   3  -3  805.83   57.31   3
   8  -3   3  787.21   52.60   2
  -9   3  -3  545.72   44.83   3
   9  -3   3  558.30   39.50   2
 -10   3  -3   77.87   19.04   3
  10  -3   3  105.60   14.44   2
 -11   3  -3   26.38   13.30   3
  11  -3   3   40.08   10.93   2
 -12   3  -3   -3.54    7.98   1
 -12   3  -3   17.40   20.31   3
 -13   3  -3   28.35   12.79   1
 -13   3  -3   23.74   14.69   3
  13  -3   3   36.30   11.01   2
 -14   3  -3  182.63   24.88   3
 -14   3  -3  110.34   24.45   1
 -14  -2   3   52.10   15.21   3
 -13  -2   3  125.54   22.42   1
  12   2  -3  651.10   42.81   2
 -12  -2   3  590.66   48.98   1
  11   2  -3    8.67    6.60   2
 -11  -2   3    6.10    9.12   1
  10   2  -3  274.43   22.35   2
 -10  -2   3  252.56   22.99   2
 -10  -2   3  305.69   27.91   1
   9   2  -3   13.99    6.08   2
  -9  -2   3    5.79    6.80   2
   8   2  -3    2.47    4.79   2
  -8  -2   3    1.69    5.81   2
   7   2  -3  196.21   15.95   2
   6   2  -3   91.69    9.87   2
  -6  -2   3  115.64   10.77   2
  -5  -2   3   97.65    9.67   2
   4   2  -3  121.83    9.83   2
  -4  -2   3  114.82    9.83   2
   3   2  -3   64.52    6.59   2
  -3  -2   3   51.04    6.10   2
  -2  -2   3   44.15    5.61   2
   1   2  -3  871.45   50.79   3
  -1  -2   3  861.04   50.87   3
   0   2  -3  198.40   13.79   3
   0  -2   3  213.93   14.02   3
  -1   2  -3  152.91   12.33   3
   1  -2   3  154.26   12.47   3
  -2   2  -3 4915.29  285.02   3
  -3   2  -3 4839.27  281.79   3
  -4   2  -3   36.59    9.11   3
  -5   2  -3  610.31   42.84   3
   5  -2   3  617.16   39.63   2
  -6   2  -3  141.66   17.01   3
   6  -2   3  130.24   13.22   2
  -7   2  -3  227.97   24.72   3
   7  -2   3  269.67   20.71   2
  -8   2  -3   11.08   10.90   3
   8  -2   3   25.02    7.98   2
  -9   2  -3  349.70   34.09   3
   9  -2   3  376.76   28.27   2
 -10   2  -3  133.63   19.78   1
 -10   2  -3  156.53   23.28   3
  10  -2   3  155.74   16.77   2
 -11   2  -3   87.08   15.71   1
 -11   2  -3   81.07   20.56   3
  11  -2   3  103.01   13.83   2
 -12   2  -3   50.96   14.70   1
  12  -2   3   89.59   14.65   2
 -13   2  -3  479.57   42.71   1
 -14   2  -3  303.90   32.82   3
 -14  -1   3   56.95   15.23   3
 -14  -1   3   72.30   16.71   1
  13   1  -3   69.26   14.24   2
 -13  -1   3   76.90   18.31   3
 -13  -1   3   72.81   16.08   1
  12   1  -3  256.91   21.92   2
 -12  -1   3  241.75   27.91   1
  11   1  -3  192.82   18.92   2
  10   1  -3  394.00   29.21   2
 -10  -1   3  389.10   29.79   2
   9   1  -3  187.50   16.97   2
  -9  -1   3  181.15   17.73   2
   8   1  -3  406.29   27.51   2
  -8  -1   3  359.03   27.81   2
   7   1  -3   68.53    9.29   2
  -7  -1   3   73.67   10.47   2
   6   1  -3  303.55   21.68   2
  -6  -1   3  308.38   22.22   2
   5   1  -3  362.86   24.73   2
  -5  -1   3  379.87   25.13   2
   4   1  -3   11.14    3.77   2
  -4  -1   3   12.94    4.09   2
   3   1  -3    9.59    3.27   2
  -3  -1   3    9.08    3.28   2
   2   1  -3  493.38   29.68   2
  -2  -1   3  478.22   29.72   2
   1   1  -3   32.32    2.73   3
  -1  -1   3   32.37    2.85   3
   0   1  -3  888.02   50.81   3
   0   1  -3  890.37   49.76   1
   0  -1   3  778.55   49.72   1
   0  -1   3  894.24   50.84   3
  -2   1  -3 1538.63   89.81   1
   5  -1   3  773.28   48.07   2
   6  -1   3  147.61   13.29   2
   7  -1   3  521.71   34.97   2
  -8   1  -3  288.75   25.73   1
   8  -1   3  316.91   23.56   2
  -9   1  -3 1443.92   94.40   1
   9  -1   3 1523.92   91.28   2
 -10   1  -3  244.38   25.89   1
  10  -1   3  265.08   21.97   2
 -11   1  -3  102.94   22.72   3
 -11   1  -3   87.80   17.00   1
  11  -1   3  127.34   14.86   2
 -12   1  -3   39.96   13.73   1
 -12   1  -3   33.57   21.11   3
  12  -1   3   34.24    9.41   2
 -13   1  -3  719.77   53.74   1
 -13   1  -3  570.09   53.78   3
 -14   0   3   61.43   16.83   3
 -14   0   3   64.41   16.04   1
  13   0  -3   35.87   10.32   2
 -13   0   3   27.05   13.50   3
  12   0  -3   51.50   10.55   2
 -12   0   3   56.55   16.50   3
  11   0  -3   11.65    7.45   2
 -11   0   3    8.54   10.85   3
  10   0  -3  110.36   13.71   2
 -10   0   3  119.75   14.78   2
   9   0  -3 1244.69   79.28   2
  -9   0   3 1311.15   79.94   2
   8   0  -3   36.53    8.37   2
  -8   0   3   53.67   10.52   2
   7   0  -3    9.42    5.81   2
  -7   0   3   15.77    6.63   2
   6   0  -3 4513.33  262.43   2
   5   0  -3 3679.01  211.62   2
  -5   0   3 3589.74  211.67   2
   4   0  -3  453.49   30.32   2
  -4   0   3  483.16   30.33   2
   3   0  -3  512.22   32.75   2
  -3   0   3  542.95   32.94   2
   2   0  -3 2613.04  152.93   2
  -2   0   3 2673.85  153.05   2
  -2   0   3 2640.22  152.17   3
   1   0  -3  285.21   18.15   2
  -1   0   3  298.98   18.25   2
   0   0  -3  327.35   18.67   1
   0   0   3  285.46   18.67   2
   0   0   3  304.86   18.60   1
  -1   0  -3  753.87   43.77   1
   1   0   3  731.12   43.92   1
  -2   0  -3 1809.52  100.96   1
   2   0   3 1649.39  100.91   1
  -4   0  -3  103.81   12.06   1
   4   0   3  118.81    9.68   2
  -5   0  -3  922.67   60.29   1
   5   0   3 1017.12   58.79   2
  -6   0  -3   68.62   10.35   1
   6   0   3   67.82    8.93   2
  -7   0  -3 1111.03   71.45   1
   7   0   3 1134.44   68.60   2
  -8   0  -3   94.25   14.30   1
   8   0   3   79.37   10.67   2
  -9   0  -3  520.78   39.23   1
   9   0   3  495.53   34.61   2
 -10   0  -3   23.17   14.23   1
  10   0   3   28.07    8.34   2
 -11   0  -3  209.31   23.96   1
  11   0   3  192.33   18.35   2
 -12   0  -3    0.87    9.13   1
  12   0   3    9.31    7.92   2
 -13   0  -3   50.25   16.97   1
 -14   1   3   29.82   12.27   3
  13  -1  -3   53.20   14.48   2
 -13   1   3   60.34   16.51   3
  12  -1  -3  187.90   18.61   2
 -12   1   3  139.20   21.79   3
  11  -1  -3  431.00   32.41   2
 -11   1   3  398.70   35.55   3
  10  -1  -3  600.64   43.97   2
 -10   1   3  697.29   45.16   2
 -10   1   3  626.04   47.84   3
   9  -1  -3 1279.07   78.85   2
  -9   1   3 1297.82   79.11   2
  -9   1   3 1185.57   81.09   3
   8  -1  -3 1711.43  102.02   2
  -8   1   3 1669.75  102.12   2
  -8   1   3 1641.61  103.99   3
   7  -1  -3    4.16    5.30   2
  -7   1   3    0.18    5.80   2
  -7   1   3   -3.12    6.44   3
   6  -1  -3 9446.32  560.56   2
  -6   1   3 9999.99  560.93   2
   5  -1  -3  625.97   40.46   2
  -5   1   3  636.34   40.71   2
  -5   1   3  624.54   41.15   3
   4  -1  -3 5205.51  303.51   2
  -4   1   3 5429.40  303.71   2
  -4   1   3 5105.18  303.49   3
   3  -1  -3  302.12   19.87   3
   3  -1  -3  266.37   19.77   2
  -3   1   3  309.56   20.19   2
  -3   1   3  291.64   19.58   3
   2  -1  -3  507.35   31.54   2
   2  -1  -3  528.61   30.83   3
  -2   1   3  503.51   31.56   2
  -2   1   3  495.78   30.56   3
   1  -1  -3  132.59    9.84   1
   1  -1  -3  143.75   10.15   2
   1  -1  -3  137.49    9.32   3
  -1   1   3  156.40    9.90   1
  -1   1   3  146.61   10.23   2
  -1   1   3  145.04    9.31   3
   0  -1  -3   18.14    2.64   2
   0   1   3   14.88    2.57   2
   0   1   3   15.72    2.80   1
  -1  -1  -3    6.64    2.52   1
   1   1   3    9.45    2.68   1
   1   1   3    4.08    1.79   2
  -2  -1  -3 1153.69   67.11   1
   2   1   3 1113.66   67.40   1
  -3  -1  -3 1173.22   70.13   1
  -4  -1  -3  414.77   28.54   1
   4   1   3  441.12   26.60   2
  -5  -1  -3  293.36   22.08   1
   5   1   3  293.42   19.61   2
  -6  -1  -3   95.55   12.08   1
   6   1   3   93.33    9.77   2
  -7  -1  -3   19.48    7.05   1
   7   1   3    8.47    4.91   2
  -8  -1  -3  178.07   19.17   1
   8   1   3  191.83   15.22   2
  -9  -1  -3  204.52   21.55   1
   9   1   3  200.23   16.71   2
 -10  -1  -3    1.92    8.58   1
  10   1   3    2.84    5.32   2
 -11  -1  -3   -1.81    7.81   1
  11   1   3    2.68    5.05   2
 -12  -1  -3   35.35   13.37   1
 -13  -1  -3  136.21   24.76   1
  14  -2  -3  131.36   18.16   2
 -14   2   3  105.91   20.38   3
  13  -2  -3  451.22   34.82   2
 -13   2   3  390.12   37.26   3
  12  -2  -3  741.85   52.11   2
 -12   2   3  722.51   54.86   3
  11  -2  -3  583.86   43.23   2
 -11   2   3  618.64   46.88   3
  10  -2  -3  871.34   59.14   2
 -10   2   3  917.26   62.68   3
   9  -2  -3 1324.10   84.24   2
  -9   2   3 1378.98   84.60   2
  -9   2   3 1330.78   86.71   3
   8  -2  -3  914.83   61.75   2
  -8   2   3 1014.20   62.58   2
  -8   2   3  967.95   64.02   3
   7  -2  -3    7.02    6.30   2
  -7   2   3    7.69    7.59   3
  -7   2   3   -1.33    6.32   2
   6  -2  -3 1554.26   95.81   2
  -6   2   3 1622.78   96.89   3
  -6   2   3 1561.98   95.89   2
   5  -2  -3 1154.94   71.02   2
  -5   2   3 1177.65   72.51   2
  -5   2   3 1136.83   71.32   3
   4  -2  -3 3509.44  211.74   2
   4  -2  -3 3730.31  212.10   3
  -4   2   3 3564.56  211.62   3
  -4   2   3 3732.46  211.98   2
   3  -2  -3  872.57   54.64   2
   3  -2  -3  773.22   49.88   3
  -3   2   3  818.88   50.42   2
  -3   2   3  824.76   49.72   3
   2  -2  -3  790.11   46.57   2
   2  -2  -3  738.14   45.70   3
  -2   2   3  811.73   46.65   2
  -2   2   3  775.91   45.66   3
  -2   2   3  701.21   45.61   1
   1  -2  -3  990.05   55.83   1
   1  -2  -3  896.33   55.47   3
   1  -2  -3  925.02   55.89   2
  -1   2   3  905.01   55.86   2
  -1   2   3 1033.81   55.68   1
  -1   2   3  886.67   55.35   3
   0  -2  -3  240.29   16.28   2
   0  -2  -3  301.02   17.47   1
   0   2   3  267.09   17.06   1
   0   2   3  223.94   16.29   2
  -1  -2  -3 1401.69   89.43   2
  -1  -2  -3 1695.31   91.18   1
   1   2   3 1405.11   89.57   2
   1   2   3 1727.36   91.66   1
  -2  -2  -3   52.77    5.88   1
   2   2   3   49.03    6.56   1
   3   2   3  359.55   24.42   1
  -4  -2  -3  537.40   35.12   1
   4   2   3  544.03   32.00   2
  -5  -2  -3  275.62   20.60   1
   5   2   3  255.19   16.85   2
   6   2   3  100.83    9.38   2
  -7  -2  -3  134.75   15.46   1
   7   2   3  160.04   11.76   2
  -8  -2  -3    5.70    6.40   1
   8   2   3    5.64    5.44   2
  -9  -2  -3  245.68   23.90   1
   9   2   3  204.42   16.32   2
 -10  -2  -3  479.05   38.01   1
  10   2   3  419.83   29.15   2
 -11  -2  -3   89.18   17.00   1
  11   2   3   87.21   10.45   2
 -12  -2  -3  247.28   29.28   1
 -13  -2  -3  318.62   38.96   1
  14  -3  -3  394.21   33.54   2
 -14   3   3  350.49   34.62   3
  13  -3  -3   43.54   12.47   2
 -13   3   3   79.58   19.22   3
  12  -3  -3   60.33   13.42   2
 -12   3   3   77.30   17.59   3
  11  -3  -3  116.24   18.06   2
 -11   3   3  103.82   20.05   3
  10  -3  -3 1004.69   69.52   2
 -10   3   3 1148.26   73.43   3
   9  -3  -3  368.07   30.63   2
  -9   3   3  408.83   33.07   3
   8  -3  -3  628.55   43.64   2
  -8   3   3  643.72   43.76   2
  -8   3   3  626.55   45.31   3
   7  -3  -3  133.46   15.09   2
  -7   3   3  126.17   15.25   3
  -7   3   3  107.61   14.83   2
   6  -3  -3  469.43   34.19   2
  -6   3   3  497.27   34.66   3
  -6   3   3  491.23   34.27   2
   5  -3  -3 2082.87  130.86   2
   5  -3  -3 2260.42  131.89   3
  -5   3   3 2196.08  131.09   3
  -5   3   3 2256.02  131.20   2
   4  -3  -3    9.73    6.06   2
   4  -3  -3   16.46    6.33   3
  -4   3   3    7.91    5.11   3
  -4   3   3   14.17    6.29   2
   3  -3  -3  202.06   16.28   2
   3  -3  -3  200.95   15.63   3
  -3   3   3  203.11   15.41   3
  -3   3   3  207.51   16.45   2
   2  -3  -3   49.45    7.69   2
   2  -3  -3   64.99    7.52   3
  -2   3   3   63.14    8.29   2
  -2   3   3   60.90    7.20   3
  -2   3   3   71.59    7.09   1
   1  -3  -3 3847.22  222.19   2
  -1   3   3 3810.08  221.98   3
  -1   3   3 3865.80  222.16   2
   0  -3  -3 2569.36  149.09   1
   0  -3  -3 2448.50  148.26   2
   0  -3  -3 2614.37  149.10   3
   0   3   3 2611.75  148.32   2
  -1  -3  -3 5539.38  317.82   2
  -2  -3  -3   40.45    5.99   1
   2   3   3   34.20    5.81   1
  -3  -3  -3  128.75   10.99   1
   3   3   3  107.52   11.35   1
  -4  -3  -3  589.24   34.60   1
   4   3   3  450.11   34.22   1
  -5  -3  -3  285.30   21.81   1
  -6  -3  -3    6.18    5.10   1
  -7  -3  -3   43.27    9.33   1
  -8  -3  -3   40.03    9.86   1
   8   3   3   41.99    5.05   2
  -9  -3  -3  697.24   50.70   1
   9   3   3  628.84   39.29   2
 -10  -3  -3 1391.52   86.45   1
  10   3   3 1218.00   75.67   2
 -11  -3  -3  136.21   21.67   1
 -12  -3  -3   31.76   13.65   1
 -13  -3  -3   -6.31   10.73   1
  14  -4  -3  212.03   24.25   2
 -14   4   3  196.25   24.73   3
  13  -4  -3   79.82   16.08   2
 -13   4   3   67.86   17.57   3
  12  -4  -3   53.82   13.77   2
 -12   4   3   40.10   13.93   3
  10  -4  -3   47.76   12.76   2
 -10   4   3   88.84   17.68   3
   9  -4  -3  251.55   24.34   2
  -9   4   3  301.52   26.61   3
   8  -4  -3  636.63   45.41   2
  -8   4   3  666.56   46.70   3
   7  -4  -3   -0.67    7.09   2
  -7   4   3   11.44    7.09   3
  -7   4   3   12.93    7.61   2
   6  -4  -3 1133.72   70.81   2
   6  -4  -3 1119.63   71.59   3
  -6   4   3 1084.94   70.27   2
  -6   4   3 1129.25   70.78   3
   5  -4  -3 5648.45  340.89   3
   5  -4  -3 5967.98  340.85   2
  -5   4   3 5957.63  340.60   2
  -5   4   3 5852.20  340.43   3
   4  -4  -3  137.73   15.07   2
   4  -4  -3  165.85   15.58   3
  -4   4   3  158.74   15.30   2
  -4   4   3  172.78   15.04   3
   3  -4  -3 1776.32  103.05   2
   3  -4  -3 1638.86  102.35   3
  -3   4   3 1785.73  102.33   3
  -3   4   3 1776.02  102.91   2
  -3   4   3 1629.92  101.39   1
   2  -4  -3  623.15   37.14   2
   2  -4  -3  497.96   35.50   1
   2  -4  -3  564.78   36.52   3
  -2   4   3  612.10   35.78   1
  -2   4   3  586.87   36.70   2
  -2   4   3  558.87   36.15   3
   1  -4  -3  349.13   24.21   2
   1  -4  -3  379.07   24.21   1
   1  -4  -3  365.26   24.43   3
  -1   4   3  371.45   23.78   1
  -1   4   3  366.80   24.15   3
  -1   4   3  343.25   23.95   2
   0  -4  -3 1187.75   68.67   3
   0  -4  -3 1101.23   68.27   1
   0  -4  -3 1150.10   67.64   2
   0   4   3 1116.77   68.28   1
  -1  -4  -3  297.32   20.40   1
  -1  -4  -3  261.28   18.59   2
   1   4   3  329.54   21.01   1
  -2  -4  -3 1597.57   97.44   2
  -2  -4  -3 1740.22  100.18   1
   2   4   3 1742.95  101.13   1
  -3  -4  -3  761.01   45.93   1
   3   4   3  701.46   46.73   1
  -4  -4  -3 2506.85  137.01   1
   4   4   3 2115.11  137.34   1
  -5  -4  -3 1313.70   80.56   1
  -6  -4  -3   51.58    9.58   1
  -7  -4  -3   17.89    7.69   1
  -8  -4  -3  225.87   22.52   1
  -9  -4  -3   14.22    9.41   1
 -10  -4  -3  342.39   32.22   1
 -11  -4  -3   -1.96    8.94   1
 -12  -4  -3  260.68   30.09   1
  14  -5  -3   40.69   14.01   2
 -14   5   3   31.82   13.63   3
  13  -5  -3  105.37   18.81   2
 -13   5   3  110.34   20.80   3
  12  -5  -3  128.96   19.87   2
 -12   5   3   88.77   18.46   3
  11  -5  -3   44.74   12.36   2
 -11   5   3   51.20   14.70   3
  10  -5  -3   31.70   11.15   2
 -10   5   3   38.44   12.35   3
   9  -5  -3  385.42   31.13   2
  -9   5   3  357.97   31.69   3
   8  -5  -3   66.11   13.38   2
  -8   5   3   89.62   16.27   3
   7  -5  -3  121.77   16.79   3
   7  -5  -3  120.62   17.53   2
  -7   5   3  109.80   15.07   3
   6  -5  -3  774.09   53.60   3
   6  -5  -3  811.90   53.25   2
  -6   5   3  806.24   52.89   3
   5  -5  -3 3689.60  225.51   3
   5  -5  -3 3823.71  225.44   2
  -5   5   3 3974.86  225.32   2
  -5   5   3 3826.97  224.87   3
   4  -5  -3   26.01    7.71   3
   4  -5  -3   34.90    8.87   2
  -4   5   3   23.94    7.23   3
  -4   5   3   18.84    5.51   1
  -4   5   3   15.55    6.57   2
   3  -5  -3 2971.85  166.30   2
   3  -5  -3 2680.13  165.57   3
  -3   5   3 2713.96  164.24   1
  -3   5   3 2896.57  165.54   3
   2  -5  -3  196.81   15.99   2
   2  -5  -3  155.60   16.82   3
   2  -5  -3  158.51   14.09   1
  -2   5   3  201.00   14.13   1
  -2   5   3  176.49   14.67   3
   1  -5  -3  172.90   15.53   3
   1  -5  -3  232.09   15.68   1
   1  -5  -3  169.00   14.95   2
  -1   5   3  195.31   14.73   1
  -1   5   3  178.96   15.09   3
   0  -5  -3  104.19   16.05   1
   0  -5  -3  122.89   11.62   3
   0  -5  -3  114.82   10.47   2
   0   5   3  119.70   11.26   1
  -1  -5  -3  603.70   37.03   2
  -1  -5  -3  555.18   38.41   1
  -1  -5  -3  596.35   39.10   3
   1   5   3  667.17   39.40   1
  -2  -5  -3  940.29   54.50   1
  -2  -5  -3  791.92   51.56   2
   2   5   3  914.12   55.37   1
  -3  -5  -3   91.43   10.04   1
   3   5   3   80.39   10.57   1
  -4  -5  -3 2048.96  114.24   1
   4   5   3 1763.94  114.95   1
  -5  -5  -3  261.66   21.03   1
  -6  -5  -3 1655.39  101.31   1
  -7  -5  -3   87.26   13.60   1
  -8  -5  -3  804.52   55.43   1
  -9  -5  -3   96.38   16.17   1
 -10  -5  -3  188.10   23.85   1
 -11  -5  -3   -4.58   11.41   1
 -12  -5  -3  173.87   34.34   1
  14  -6  -3   24.57   12.08   2
 -14   6   3   20.64   11.74   3
 -13   6   3  234.55   34.79   3
  12  -6  -3  328.68   29.80   2
 -12   6   3  284.90   30.39   3
  11  -6  -3  333.35   29.81   2
 -11   6   3  307.43   31.26   3
  10  -6  -3  184.18   22.39   2
 -10   6   3  195.64   22.93   3
   9  -6  -3   94.02   17.72   2
  -9   6   3   98.79   18.19   3
   8  -6  -3   30.75   10.97   2
   8  -6  -3   40.36   13.72   3
  -8   6   3   43.07   12.23   3
   7  -6  -3  664.86   49.43   3
   7  -6  -3  718.77   48.94   2
  -7   6   3  702.93   48.53   3
   6  -6  -3  280.24   24.78   2
   6  -6  -3  265.62   25.47   3
  -6   6   3  303.85   24.63   3
   5  -6  -3  241.25   21.08   2
   5  -6  -3  225.41   20.85   3
  -5   6   3  249.14   20.34   3
  -5   6   3  194.31   17.77   1
   4  -6  -3 1305.63   82.64   3
   4  -6  -3 1399.08   83.14   2
  -4   6   3 1323.12   81.97   3
  -4   6   3 1309.92   80.59   1
   3  -6  -3 4822.58  273.70   2
   3  -6  -3 4478.35  273.29   3
  -3   6   3 4754.37  273.06   3
   2  -6  -3  376.02   28.12   3
   2  -6  -3  400.17   28.24   2
   2  -6  -3  385.23   27.15   1
  -2   6   3  446.39   27.02   1
  -2   6   3  372.00   27.51   3
   1  -6  -3  172.25   15.28   2
   1  -6  -3  208.54   15.94   1
   1  -6  -3  180.38   15.97   3
  -1   6   3  187.54   15.54   3
  -1   6   3  149.07   14.44   1
   0  -6  -3  438.67   29.21   3
   0  -6  -3  405.89   28.03   2
   0  -6  -3  415.68   28.55   1
   0   6   3  401.39   28.22   1
  -1  -6  -3 1868.60  121.14   1
  -1  -6  -3 1985.95  122.01   3
  -1  -6  -3 2034.68  119.77   2
   1   6   3 2299.74  122.36   1
  -2  -6  -3    4.30    3.06   2
  -2  -6  -3    5.73    4.89   1
  -2  -6  -3   -3.31    4.29   3
   2   6   3   -0.34    4.25   1
  -3  -6  -3  684.17   42.82   1
   3   6   3  632.78   43.84   1
  -4  -6  -3  267.26   20.12   1
   4   6   3  219.81   20.73   1
  -5  -6  -3   14.09    6.18   1
   5   6   3    9.46    6.42   1
  -6  -6  -3  796.66   52.59   1
  -7  -6  -3    8.19    6.87   1
  -8  -6  -3  437.73   34.83   1
  -9  -6  -3   -4.70    8.80   1
 -10  -6  -3   -1.10   11.41   1
 -11  -6  -3  173.01   25.99   1
 -14   7   3   33.12   16.55   3
  13  -7  -3  177.46   25.85   2
 -13   7   3  145.28   21.94   3
  12  -7  -3   89.40   18.02   2
 -12   7   3  105.11   21.72   3
  11  -7  -3   40.54   12.90   2
 -11   7   3   38.40   14.44   3
  10  -7  -3  220.72   25.04   2
 -10   7   3  254.82   26.12   3
   9  -7  -3   34.04   13.53   2
  -9   7   3   26.27   11.66   3
   8  -7  -3  286.31   27.53   2
   8  -7  -3  311.98   29.95   3
  -8   7   3  303.76   27.60   3
   7  -7  -3 1090.79   76.21   3
   7  -7  -3 1172.09   75.81   2
  -7   7   3 1205.22   75.57   3
   6  -7  -3  545.80   39.40   2
   6  -7  -3  494.09   39.64   3
  -6   7   3  523.90   36.68   1
  -6   7   3  560.79   39.04   3
   5  -7  -3  123.14   15.55   2
   5  -7  -3  136.07   16.23   3
  -5   7   3  119.54   13.17   1
  -5   7   3  118.22   14.55   3
   4  -7  -3  388.38   28.30   2
   4  -7  -3  340.73   28.02   3
  -4   7   3  356.89   25.41   1
  -4   7   3  345.69   26.90   3
   3  -7  -3  562.07   37.69   2
   3  -7  -3  496.75   37.27   3
  -3   7   3  530.16   36.80   3
  -3   7   3  561.12   35.43   1
   2  -7  -3  413.56   32.13   1
   2  -7  -3  491.69   34.27   3
   2  -7  -3  509.75   33.88   2
  -2   7   3  520.85   32.46   1
  -2   7   3  489.31   33.38   3
   1  -7  -3  274.31   22.53   3
   1  -7  -3  316.76   21.91   1
   1  -7  -3  262.96   21.31   2
  -1   7   3  265.14   20.76   1
  -1   7   3  277.00   21.75   3
   0  -7  -3  292.29   21.98   2
   0  -7  -3  298.41   23.48   3
   0  -7  -3  308.83   22.84   1
   0   7   3  314.66   22.74   1
  -1  -7  -3  371.53   26.00   1
  -1  -7  -3  313.70   28.00   2
  -1  -7  -3  320.32   26.02   3
   1   7   3  401.28   26.47   1
  -2  -7  -3    8.83    4.18   2
  -2  -7  -3    8.97    5.40   1
  -2  -7  -3   30.16    7.77   3
   2   7   3   15.70    6.20   1
  -3  -7  -3  121.99   13.18   1
  -3  -7  -3   94.40    8.47   2
  -3  -7  -3  128.60   14.32   3
   3   7   3  111.94   13.73   1
  -4  -7  -3  169.80   15.95   1
   4   7   3  136.25   16.23   1
  -5  -7  -3   11.47    6.33   1
   5   7   3   21.25    7.61   1
  -6  -7  -3   59.17   11.70   1
  -7  -7  -3  119.08   17.75   1
  -8  -7  -3  284.96   26.49   1
  -9  -7  -3   56.56   13.97   1
 -10  -7  -3   81.37   17.53   1
 -11  -7  -3  843.01   66.92   1
  14  -8  -3   35.03   12.76   2
 -14   8   3   20.29   11.42   3
  13  -8  -3   87.97   18.45   2
 -13   8   3   66.62   16.44   3
  12  -8  -3  686.19   53.26   2
 -12   8   3  693.29   54.01   3
  11  -8  -3  174.19   22.98   2
 -11   8   3  179.11   23.80   3
  10  -8  -3  674.30   51.97   2
 -10   8   3  699.76   51.96   3
   9  -8  -3   94.35   17.91   2
   9  -8  -3   83.17   19.88   3
  -9   8   3  128.78   26.79   3
   8  -8  -3   27.61   13.45   3
  -8   8   3   29.16   11.81   3
   7  -8  -3  960.93   62.96   2
   7  -8  -3  946.98   64.07   3
  -7   8   3  796.77   58.52   1
  -7   8   3  982.01   62.47   3
   6  -8  -3  137.12   18.54   2
   6  -8  -3  175.72   20.71   3
  -6   8   3  180.72   19.10   3
  -6   8   3  150.90   16.41   1
   5  -8  -3   88.70   15.01   2
   5  -8  -3   91.73   15.52   3
  -5   8   3   90.56   12.25   1
  -5   8   3   89.54   13.91   3
   4  -8  -3   76.89   14.56   3
   4  -8  -3   92.37   14.25   2
  -4   8   3   87.31   12.66   3
  -4   8   3   93.30   11.16   1
   3  -8  -3   31.27    9.50   2
   3  -8  -3   21.60    8.26   3
  -3   8   3   25.70    7.84   3
  -3   8   3   32.71    6.47   1
   2  -8  -3  300.76   24.31   3
   2  -8  -3  270.25   22.08   1
   2  -8  -3  318.33   23.75   2
  -2   8   3  267.03   21.41   1
  -2   8   3  284.81   22.89   3
   1  -8  -3 1119.91   69.57   2
   1  -8  -3 1164.38   69.63   1
   1  -8  -3 1082.26   70.72   3
  -1   8   3 1133.93   70.27   3
  -1   8   3 1087.09   68.89   1
   0  -8  -3  901.77   60.26   1
   0  -8  -3  926.20   61.55   3
   0  -8  -3  968.78   59.69   2
   0   8   3 1035.62   60.70   1
  -1  -8  -3   66.17    9.14   2
  -1  -8  -3   57.90    9.95   1
  -1  -8  -3   59.64   11.84   3
   1   8   3   57.66    9.67   1
  -2  -8  -3  193.39   18.70   1
  -2  -8  -3  217.23   20.05   3
  -2  -8  -3  246.92   19.76   2
   2   8   3  220.49   19.62   1
  -3  -8  -3  306.82   23.66   1
  -3  -8  -3  302.77   25.03   3
  -3  -8  -3  269.33   19.27   2
   3   8   3  314.11   24.86   1
  -4  -8  -3  334.70   26.01   1
  -4  -8  -3  361.81   27.84   3
   4   8   3  292.49   26.46   1
  -5  -8  -3  531.55   38.77   3
  -5  -8  -3  559.57   36.78   1
   5   8   3  428.89   37.18   1
  -6  -8  -3  115.58   15.89   1
  -7  -8  -3  328.05   27.95   1
  -8  -8  -3   14.83   10.42   1
  -9  -8  -3  644.21   49.01   1
 -10  -8  -3   -7.19   11.09   1
  13  -9  -3   45.16   13.58   2
 -13   9   3    9.50   11.00   3
  12  -9  -3  594.88   51.84   2
 -12   9   3  744.67   54.24   3
 -11   9   3   13.61   11.88   3
  10  -9  -3  972.02   69.91   3
  10  -9  -3  890.01   65.69   2
 -10   9   3  920.66   65.88   3
   9  -9  -3   56.20   15.09   2
   9  -9  -3   64.84   19.53   3
  -9   9   3   52.75   14.58   3
   8  -9  -3  325.21   32.48   3
   8  -9  -3  335.90   30.00   2
  -8   9   3  283.92   26.26   1
  -8   9   3  349.81   33.10   3
   7  -9  -3  426.46   37.04   3
   7  -9  -3  459.80   45.13   2
  -7   9   3  402.86   34.42   3
  -7   9   3  409.47   31.54   1
   6  -9  -3  679.58   50.20   3
   6  -9  -3  713.54   49.57   2
  -6   9   3  692.81   48.65   3
  -6   9   3  658.71   45.73   1
   5  -9  -3  470.49   37.27   3
   5  -9  -3  426.36   35.96   2
  -5   9   3  496.64   36.39   3
  -5   9   3  498.92   33.61   1
   4  -9  -3  969.37   62.33   2
   4  -9  -3  836.15   61.85   3
  -4   9   3  897.48   61.03   3
  -4   9   3 1023.67   59.49   1
   3  -9  -3  275.75   24.84   2
   3  -9  -3  284.91   25.78   3
  -3   9   3  275.07   23.84   3
  -3   9   3  290.88   22.29   1
   2  -9  -3 1281.21   75.83   2
   2  -9  -3 1131.66   74.01   1
   2  -9  -3 1247.59   76.92   3
  -2   9   3 1064.73   73.36   1
  -2   9   3 1267.03   75.96   3
   1  -9  -3  330.83   27.01   2
   1  -9  -3  380.70   27.81   1
   1  -9  -3  380.12   29.40   3
  -1   9   3  347.91   26.48   1
  -1   9   3  340.86   27.81   3
   0  -9  -3 1393.95   91.55   3
   0  -9  -3 1449.58   89.44   2
   0  -9  -3 1486.33   90.51   1
   0   9   3 1543.23   90.43   1
  -1  -9  -3  242.19   21.66   1
  -1  -9  -3  240.34   22.34   3
  -1  -9  -3  237.24   19.08   2
   1   9   3  259.31   21.40   1
  -2  -9  -3    4.47    7.46   3
  -2  -9  -3    3.24    6.68   1
  -2  -9  -3   10.60    5.23   2
   2   9   3   17.28    7.69   1
  -3  -9  -3  166.60   17.82   1
  -3  -9  -3  189.84   13.82   2
  -3  -9  -3  208.22   19.93   3
   3   9   3  157.48   18.08   1
  -4  -9  -3   58.19   13.62   3
  -4  -9  -3   54.93   11.35   1
   4   9   3   30.65    9.47   1
  -5  -9  -3  770.75   52.88   3
  -5  -9  -3  801.50   50.38   1
   5   9   3  631.38   50.44   1
  -6  -9  -3   10.87    8.19   1
  -6  -9  -3   12.59   11.23   3
  -7  -9  -3  791.43   57.00   3
  -7  -9  -3  773.50   54.16   1
  -8  -9  -3   -3.06    8.76   1
  -9  -9  -3 1366.11   90.38   1
  13 -10  -3   58.16   15.38   2
 -13  10   3   52.36   17.19   3
 -12  10   3   56.79   17.62   3
  11 -10  -3   38.48   13.43   2
 -11  10   3    5.84   17.37   3
  10 -10  -3   25.47   15.90   2
  10 -10  -3   34.50   15.88   3
 -10  10   3   17.74   11.72   3
 -10  10   3   25.74    9.02   1
   9 -10  -3  503.14   44.35   3
   9 -10  -3  505.50   41.97   2
  -9  10   3  515.47   41.70   3
  -9  10   3  490.09   37.79   1
   8 -10  -3   17.47   10.83   2
   8 -10  -3    9.82   13.39   3
  -8  10   3   19.88   11.26   3
  -8  10   3    3.49    7.51   1
   7 -10  -3   10.52   10.99   2
   7 -10  -3   25.02   13.90   3
  -7  10   3   13.38   10.63   3
  -7  10   3   18.04    8.36   1
   6 -10  -3 2679.18  173.45   3
   6 -10  -3 2961.83  183.91   2
  -6  10   3 2876.80  183.60   3
  -6  10   3 2841.83  168.74   1
   5 -10  -3 1928.57  123.74   2
   5 -10  -3 1891.85  124.65   3
  -5  10   3 2072.79  123.65   3
  -5  10   3 2071.71  120.66   1
   4 -10  -3  441.48   36.76   3
   4 -10  -3  453.80   36.38   2
  -4  10   3  447.36   35.39   3
  -4  10   3  508.81   33.62   1
   3 -10  -3   10.70    8.44   2
   3 -10  -3   12.17    9.93   3
  -3  10   3   -1.45    5.40   1
  -3  10   3    6.08    7.53   3
   2 -10  -3 2186.09  130.33   1
   2 -10  -3 2146.26  131.21   2
   2 -10  -3 2123.15  132.77   3
  -2  10   3 2313.69  132.18   3
  -2  10   3 2049.39  129.50   1
   1 -10  -3   21.61    8.55   2
   1 -10  -3   39.79   11.20   3
   1 -10  -3   17.28    7.58   1
  -1  10   3   23.69    7.36   1
   0 -10  -3  656.62   44.45   2
   0 -10  -3  683.83   47.43   3
   0 -10  -3  637.93   45.35   1
   0  10   3  692.91   45.30   1
  -1 -10  -3   19.65    9.46   3
  -1 -10  -3   13.94    8.20   1
  -1 -10  -3   25.18    7.30   2
   1  10   3    9.61    6.88   1
  -2 -10  -3   26.56    9.35   3
  -2 -10  -3   39.70    7.70   2
  -2 -10  -3   22.17    8.83   1
   2  10   3   20.70    8.60   1
  -3 -10  -3   57.52   11.19   1
  -3 -10  -3   73.98   14.98   3
   3  10   3   62.97   12.21   1
  -4 -10  -3   84.94   13.99   1
   4  10   3  108.79   15.27   1
  -5 -10  -3   -4.28    9.64   3
   5  10   3   14.52    7.39   1
  -6 -10  -3   32.26   14.38   3
  -6 -10  -3   28.82   10.28   1
  -7 -10  -3  196.32   26.35   3
  -7 -10  -3  240.76   24.28   1
  -8 -10  -3   59.70   15.23   1
  -8 -10  -3   81.04   20.34   3
  -9 -10  -3  372.86   36.57   1
  -9 -10  -3  402.64   39.17   3
  12 -11  -3   72.27   19.11   2
 -12  11   3  137.40   32.52   3
 -12  11   3  124.35   16.89   1
  11 -11  -3   13.99   14.07   3
  11 -11  -3   19.44   11.99   2
 -11  11   3   -2.44    9.38   3
 -11  11   3   10.50   11.04   1
  10 -11  -3  190.27   27.30   3
  10 -11  -3  107.31   19.82   2
 -10  11   3  134.98   18.27   1
   9 -11  -3  187.50   25.29   2
   9 -11  -3  179.05   27.28   3
  -9  11   3  184.45   20.41   1
  -9  11   3  209.29   24.36   3
   8 -11  -3   84.42   17.82   2
   8 -11  -3  149.16   25.90   3
  -8  11   3  128.00   19.35   3
  -8  11   3  119.30   16.38   1
   7 -11  -3   46.55   14.47   2
  -7  11   3   60.99   14.19   3
  -7  11   3   31.91    9.69   1
   6 -11  -3 2183.75  141.57   3
  -6  11   3 2221.57  139.49   3
  -6  11   3 2345.19  136.39   1
   5 -11  -3  826.73   64.19   3
  -5  11   3  883.59   62.44   3
  -5  11   3 1032.37   60.56   1
   4 -11  -3  394.78   33.63   3
   4 -11  -3  351.37   31.44   2
  -4  11   3  396.88   29.24   1
  -4  11   3  363.22   31.53   3
   3 -11  -3   97.99   16.14   2
   3 -11  -3   85.73   16.62   3
  -3  11   3   91.51   17.38   3
  -3  11   3   80.07   12.71   1
   2 -11  -3  359.82   30.11   2
   2 -11  -3  391.06   32.39   3
   2 -11  -3  363.23   29.26   1
  -2  11   3  381.45   28.69   1
  -2  11   3  393.93   32.08   3
   1 -11  -3  350.36   28.33   1
   1 -11  -3  347.95   27.81   2
   1 -11  -3  331.98   29.97   3
  -1  11   3  359.31   27.34   1
   0 -11  -3   99.70   17.28   3
   0 -11  -3   55.21   12.47   1
   0 -11  -3   82.50   13.25   2
   0  11   3   82.68   12.76   1
  -1 -11  -3  281.11   27.14   3
  -1 -11  -3  277.57   23.19   2
  -1 -11  -3  306.20   26.25   1
   1  11   3  321.80   25.83   1
  -2 -11  -3  103.61   15.21   1
  -2 -11  -3   81.22   11.32   2
  -2 -11  -3  131.01   26.55   3
   2  11   3  107.90   15.33   1
  -3 -11  -3   30.66    6.83   2
  -3 -11  -3   21.73   10.18   1
  -3 -11  -3   36.66   12.84   3
   3  11   3   26.12    9.24   1
  -4 -11  -3  378.29   32.01   3
   4  11   3  307.14   29.35   1
  -5 -11  -3   14.65    9.76   1
  -5 -11  -3   17.93   10.43   3
   5  11   3    8.91    6.83   1
  -6 -11  -3   86.27   18.10   3
  -6 -11  -3   42.05   12.26   1
  -7 -11  -3   47.47   13.81   1
  -7 -11  -3   39.95   17.76   3
  -8 -11  -3   54.08   15.86   1
  -8 -11  -3   51.79   19.10   3
  12 -12  -3   68.26   20.62   2
 -12  12   3   83.43   18.18   3
 -12  12   3   57.92   12.97   1
  11 -12  -3  102.58   20.36   2
  11 -12  -3  217.90   36.97   3
 -11  12   3  157.81   20.26   1
  10 -12  -3  223.95   31.02   3
  10 -12  -3  168.93   22.92   2
 -10  12   3  172.26   23.56   3
 -10  12   3  138.19   19.90   1
   9 -12  -3   19.58   12.30   2
   9 -12  -3   40.32   17.00   3
  -9  12   3   35.23   15.76   3
  -9  12   3   14.09    9.03   1
   8 -12  -3   24.34   15.32   3
   8 -12  -3   16.48   12.09   2
  -8  12   3   21.76    9.28   1
  -8  12   3   31.01   13.88   3
   7 -12  -3  175.41   30.05   3
   7 -12  -3  136.84   22.03   2
  -7  12   3  105.26   16.58   1
  -7  12   3  136.73   22.80   3
   6 -12  -3  806.50   61.49   3
   6 -12  -3  731.35   58.71   2
  -6  12   3  922.83   56.44   1
  -6  12   3  838.34   59.27   3
   5 -12  -3   26.36   12.84   3
   5 -12  -3   20.13   10.54   2
  -5  12   3   20.31    8.72   1
  -5  12   3   21.89   10.60   3
   4 -12  -3  280.54   30.47   2
  -4  12   3  258.09   23.54   1
  -4  12   3  298.18   26.80   3
   3 -12  -3  381.95   38.82   3
   3 -12  -3  367.02   30.67   2
  -3  12   3  308.35   26.99   1
  -3  12   3  356.19   30.14   3
   2 -12  -3  157.07   18.84   1
   2 -12  -3  182.79   20.40   2
   2 -12  -3  212.63   33.97   3
  -2  12   3  178.34   18.51   1
  -2  12   3  188.37   20.54   3
   1 -12  -3  828.72   57.17   2
   1 -12  -3  802.47   56.95   1
  -1  12   3  932.17   57.33   1
   0 -12  -3  502.88   38.19   2
   0 -12  -3  524.42   42.47   3
   0 -12  -3  537.99   39.79   1
   0  12   3  578.30   39.58   1
  -1 -12  -3 1575.98  102.17   2
  -1 -12  -3 1765.06  105.01   1
  -1 -12  -3 1694.31  107.43   3
  -2 -12  -3    0.49    9.72   3
  -2 -12  -3    0.08    5.39   2
  -2 -12  -3  -19.64    7.89   1
   2  12   3  -12.15    7.00   1
  -3 -12  -3   45.55   14.71   3
  -3 -12  -3   48.63    8.24   2
   3  12   3   39.97   11.08   1
  -4 -12  -3  355.16   33.36   3
  -4 -12  -3  359.34   31.18   1
   4  12   3  354.13   31.02   1
  -5 -12  -3   75.25   18.72   3
  -5 -12  -3   56.89   13.17   1
   5  12   3   49.92   17.09   1
  -6 -12  -3    7.66   12.15   3
  -6 -12  -3   17.15    9.58   1
  -7 -12  -3  -11.19   11.85   3
  -7 -12  -3  -10.35    9.72   1
  11 -13  -3   66.70   18.76   2
  11 -13  -3   92.76   23.06   3
 -11  13   3   48.49   16.47   3
 -11  13   3   55.73   12.82   1
  10 -13  -3  230.29   33.06   3
  10 -13  -3  201.58   26.42   2
 -10  13   3  285.45   36.17   3
   9 -13  -3  225.10   37.23   3
   9 -13  -3  156.13   26.67   2
  -9  13   3  177.32   21.46   1
  -9  13   3  148.67   23.21   3
   8 -13  -3  116.55   20.85   2
   8 -13  -3  175.84   30.58   3
  -8  13   3  152.24   19.66   1
  -8  13   3  152.17   25.61   3
   7 -13  -3  164.51   29.96   2
   7 -13  -3   97.08   24.10   3
  -7  13   3  146.54   30.41   3
  -7  13   3  121.65   17.16   1
   6 -13  -3   40.35   16.03   3
   6 -13  -3   16.42   11.19   2
  -6  13   3   46.46   11.31   1
  -6  13   3   21.74   11.47   3
   5 -13  -3  557.57   43.95   2
   5 -13  -3  537.69   46.91   3
  -5  13   3  633.21   44.55   3
  -5  13   3  490.67   45.08   1
   4 -13  -3    8.74   10.18   2
   4 -13  -3  -10.66   10.19   3
  -4  13   3   12.34    9.59   1
  -4  13   3   32.58   12.48   3
   3 -13  -3  899.72   65.67   3
  -3  13   3  907.74   60.83   1
  -3  13   3  909.91   62.96   3
   2 -13  -3   73.55   14.93   2
   2 -13  -3   50.87   16.61   3
   2 -13  -3   82.71   14.36   1
  -2  13   3   57.21   13.56   1
   1 -13  -3  251.42   23.38   1
   1 -13  -3  205.63   22.52   2
   1 -13  -3  220.41   26.56   3
  -1  13   3  186.11   27.05   1
   0 -13  -3  996.83   64.15   1
   0 -13  -3  929.31   67.14   3
   0 -13  -3  877.14   62.67   2
   0  13   3  988.80   63.88   1
  -1 -13  -3  825.05   56.34   1
  -1 -13  -3  827.03   59.80   3
  -1 -13  -3  746.71   53.61   2
   1  13   3  844.58   56.47   1
  -2 -13  -3   53.79   16.79   3
  -2 -13  -3   47.14    9.23   2
  -2 -13  -3   40.76   12.95   1
   2  13   3   19.05    8.72   1
  -3 -13  -3   -4.00   11.75   3
  -3 -13  -3  -12.55    8.82   1
   3  13   3    2.23    7.13   1
  -4 -13  -3  342.54   30.86   1
  -4 -13  -3  307.13   32.75   3
   4  13   3  317.77   39.34   1
  -5 -13  -3   26.65   12.41   1
  -5 -13  -3   29.55   15.44   3
  -6 -13  -3    4.54   13.49   3
  -6 -13  -3   -5.25   10.16   1
  10 -14  -3  299.17   36.19   3
  10 -14  -3  215.11   29.63   2
 -10  14   3  244.83   27.96   3
 -10  14   3  196.69   23.98   1
   9 -14  -3   17.88   10.80   2
   9 -14  -3   24.24   17.64   3
  -9  14   3    6.05   10.70   3
  -9  14   3    0.08   10.11   1
   8 -14  -3   21.62   17.47   3
   8 -14  -3   30.47   15.10   2
  -8  14   3   10.99   21.50   3
   7 -14  -3   89.09   24.85   3
   7 -14  -3   39.83   12.40   2
  -7  14   3   38.63   11.87   1
  -7  14   3   51.62   16.08   3
   6 -14  -3  456.48   41.71   3
  -6  14   3  421.50   36.87   3
  -6  14   3  366.00   32.45   1
   5 -14  -3  793.67   60.39   3
  -5  14   3  711.68   52.54   1
  -5  14   3  806.00   56.78   3
   4 -14  -3  122.21   21.99   3
   4 -14  -3   78.00   17.07   2
  -4  14   3  115.18   19.81   3
  -4  14   3   82.14   14.48   1
   3 -14  -3   70.09   20.77   3
   3 -14  -3   54.53   14.89   2
  -3  14   3   54.66   14.92   3
  -3  14   3   50.13   12.62   1
   2 -14  -3  159.43   21.01   2
   2 -14  -3  200.46   21.14   1
   2 -14  -3  224.80   26.93   3
  -2  14   3  172.97   20.47   1
   1 -14  -3  436.19   39.26   3
   1 -14  -3  430.37   35.17   1
  -1  14   3  454.99   35.18   1
   0 -14  -3   36.39   10.66   2
   0 -14  -3   30.58   20.47   1
   0 -14  -3   48.26   17.66   3
   0  14   3   22.53    9.92   1
  -1 -14  -3   69.80   14.69   1
  -1 -14  -3   76.92   19.85   3
   1  14   3   70.61   13.73   1
  -2 -14  -3   97.57   18.19   1
  -2 -14  -3  145.30   24.22   3
   2  14   3  108.01   17.19   1
  -3 -14  -3   19.30   12.35   1
  -3 -14  -3   47.82   16.75   3
  -4 -14  -3  -10.02   10.04   1
  -4 -14  -3   27.08   13.76   3
   4  14   3   20.17    8.74   1
   8 -15  -3   86.14   18.84   2
   8 -15  -3   97.68   23.61   3
  -8  15   3   69.58   16.78   3
  -8  15   3   72.86   21.97   1
   7 -15  -3   27.65   17.66   3
  -7  15   3    9.80   10.91   3
  -7  15   3   11.25    8.60   1
   6 -15  -3   40.43   17.28   3
   6 -15  -3   19.73   11.19   2
  -6  15   3   -2.29   10.53   3
  -6  15   3    5.89    7.85   1
   5 -15  -3  183.53   23.25   2
   5 -15  -3  163.10   27.72   3
  -5  15   3  134.93   19.05   1
   4 -15  -3  249.54   31.81   3
  -4  15   3  235.52   28.54   3
  -4  15   3  260.94   25.48   1
   3 -15  -3   18.16   10.48   2
   3 -15  -3   29.16   16.17   3
   2 -15  -3   36.65   17.72   3
   2 -15  -3   22.46   10.45   2
  -2  15   3   30.04   10.89   1
   1 -15  -3  254.40   31.42   3
   1 -15  -3  238.96   24.18   1
   1 -15  -3  272.36   25.15   2
  -1  15   3  251.46   24.89   1
   0 -15  -3   27.52   15.40   3
   0 -15  -3   43.88   12.13   1
  -1 -15  -3  -13.14    8.63   1
  -1 -15  -3   20.22   15.33   3
   1  15   3   -6.86    7.14   1
  -2 -15  -3   84.19   17.09   1
  -2 -15  -3  106.82   23.00   3
   2  15   3   79.78   14.77   1
  -3 -15  -3  -11.23   10.29   1
   3  15   3   26.82    9.02   1
  -6  16   3  231.14   28.15   3
   5 -16  -3   11.35   16.24   3
   5 -16  -3   34.83   12.15   2
  -5  16   3    6.71   11.58   3
  -5  16   3  -18.34    9.27   1
   4 -16  -3   17.16   11.01   2
   4 -16  -3   30.02   16.81   3
  -4  16   3   -1.27    9.37   1
  -4  16   3    5.08    9.88   3
   3 -16  -3  176.33   29.97   3
  -3  16   3  123.90   19.52   1
   2 -16  -3   22.32   16.60   3
   2 -16  -3   28.46   17.09   2
  -2  16   3    9.08    9.05   1
   1 -16  -3   37.92    9.36   1
   1 -16  -3   37.29   17.26   3
   0 -16  -3  119.98   17.49   1
  -2 -16   4  241.54   31.28   3
  -1 -16   4   37.75   18.32   3
   0 -16   4   44.97   14.76   2
   0 -16   4   98.37   22.37   3
   1 -16   4  498.59   46.97   3
  -2  16  -4   28.97   13.07   3
   2 -16   4   75.22   20.01   3
   2 -16   4   42.38   13.12   2
  -3  16  -4  160.82   26.78   3
   3 -16   4  171.48   23.92   2
   3 -16   4  208.66   29.93   3
  -4  16  -4   56.60   17.47   3
   4 -16   4   87.26   23.19   3
   4 -16   4   58.70   17.42   2
  -5  16  -4   99.41   21.31   3
   5 -16   4   74.38   24.65   3
   5 -16   4   74.65   16.60   2
  -6  16  -4  200.94   27.35   3
   6 -16   4  145.46   24.75   2
  -4 -15   4   13.65   14.70   3
  -3 -15   4  964.34   70.46   3
  -2 -15   4  165.92   25.79   3
  -1 -15   4   97.02   18.36   1
  -1 -15   4  108.29   23.09   3
   0 -15   4  174.48   26.63   3
  -1  15  -4  504.45   40.20   3
   1 -15   4  444.61   39.37   2
   1 -15   4  489.19   45.19   3
  -2  15  -4   29.83   11.95   3
   2 -15   4   31.99   16.82   3
   2 -15   4   24.02   13.19   2
  -3  15  -4  117.19   22.00   3
   3 -15   4  136.72   27.51   3
  -4  15  -4   28.38   12.59   3
   4 -15   4   47.11   12.59   2
   4 -15   4   54.76   19.98   3
   5 -15   4  401.16   43.82   3
   5 -15   4  360.33   34.28   2
  -6  15  -4  479.93   43.90   3
   6 -15   4  564.44   53.33   3
  -7  15  -4  246.19   28.86   3
   7 -15   4  202.42   25.57   2
   7 -15   4  273.90   36.51   3
  -8  15  -4   87.61   21.35   3
   8 -15   4   47.32   14.65   2
  -6 -14   4   -0.92   12.00   3
  -6 -14   4   -2.34   10.96   1
  -5 -14   4  537.53   41.77   1
  -5 -14   4  599.40   48.15   3
  -4 -14   4   51.66   16.16   3
  -3 -14   4  332.62   26.86   1
  -3 -14   4  299.68   31.96   3
  -2 -14   4  129.68   22.60   3
  -2 -14   4   90.90   13.98   1
   1  14  -4  373.15   28.60   1
  -1 -14   4  358.62   28.09   1
  -1 -14   4  423.06   37.13   3
   0  14  -4   37.48    7.76   1
   0 -14   4   48.21   15.84   3
  -1  14  -4    6.45    9.45   3
  -1  14  -4    7.70    5.52   1
   1 -14   4   12.44   11.12   3
  -2  14  -4  406.88   35.25   3
  -2  14  -4  387.07   28.29   1
   2 -14   4  427.92   38.73   3
  -3  14  -4   30.37   16.08   3
   3 -14   4    3.51    9.41   2
   3 -14   4   62.54   19.48   3
  -4  14  -4   77.20   18.12   3
  -4  14  -4   72.62   11.13   1
   4 -14   4   81.14   21.58   3
   4 -14   4   58.17   15.32   2
  -5  14  -4    0.46    5.10   1
  -5  14  -4    2.45    9.79   3
   5 -14   4    2.19   15.15   3
   5 -14   4   -0.51    8.10   2
  -6  14  -4   29.08    9.41   1
  -6  14  -4   39.38   15.63   3
   6 -14   4   71.28   22.12   3
   6 -14   4   49.15   13.93   2
  -7  14  -4  213.18   36.24   3
   7 -14   4  168.07   33.85   3
  -8  14  -4   22.29   13.51   3
   8 -14   4   34.04   13.44   2
   8 -14   4   40.05   17.52   3
  -9  14  -4   22.27   11.35   3
   9 -14   4   53.16   23.41   3
   9 -14   4   14.18   11.82   2
  -7 -13   4   33.19   14.74   3
  -7 -13   4   11.27    9.26   1
  -6 -13   4    6.47    8.26   1
  -6 -13   4   28.82   13.28   3
  -5 -13   4  217.72   25.17   3
  -5 -13   4  206.41   21.16   1
  -4 -13   4    6.20    7.88   1
  -4 -13   4    1.44   10.12   3
  -3 -13   4    7.76    7.81   1
  -3 -13   4   11.00   11.55   3
   2  13  -4  254.80   22.98   1
  -2 -13   4  324.86   24.22   1
  -2 -13   4  313.89   29.67   3
   1  13  -4  280.23   22.62   1
  -1 -13   4  300.94   29.05   3
  -1 -13   4  292.36   22.98   1
   0  13  -4   90.64   17.44   3
   0  13  -4   78.46   10.86   1
   0 -13   4  118.17   20.94   3
   0 -13   4   73.04   11.00   1
  -1  13  -4   -2.45    8.48   3
  -1  13  -4    3.56    4.85   1
   1 -13   4  -10.36    8.49   3
  -2  13  -4  364.30   26.24   1
  -2  13  -4  354.51   32.35   3
   2 -13   4  420.51   36.14   3
  -3  13  -4  279.34   21.29   1
  -3  13  -4  272.48   27.34   3
   3 -13   4  281.14   30.81   3
  -4  13  -4  431.74   30.71   1
  -4  13  -4  466.01   38.19   3
   4 -13   4  473.11   42.18   3
   4 -13   4  436.66   36.69   2
  -5  13  -4  158.07   21.07   3
  -5  13  -4  129.07   14.29   1
   5 -13   4  133.16   21.19   2
   5 -13   4  183.11   31.25   3
  -6  13  -4    0.63    5.86   1
  -6  13  -4   18.46   18.65   3
   6 -13   4   12.48   10.80   2
   6 -13   4   42.40   17.34   3
  -7  13  -4  213.81   19.49   1
  -7  13  -4  212.01   25.87   3
   7 -13   4  157.30   22.78   2
   7 -13   4  189.73   28.56   3
  -8  13  -4   68.15   17.85   3
  -8  13  -4   26.82    9.62   1
   8 -13   4   20.09    9.58   2
   8 -13   4   55.56   20.66   3
  -9  13  -4   14.73   11.25   3
   9 -13   4    6.88   10.34   2
   9 -13   4   21.10   16.85   3
 -10  13  -4   34.41   15.00   3
  10 -13   4   51.02   14.53   2
  -8 -12   4  -18.04   10.85   3
  -7 -12   4  -11.00    8.55   1
  -7 -12   4   -8.92    9.41   3
  -6 -12   4   -8.12    6.78   1
  -6 -12   4    3.48    8.95   3
  -5 -12   4   69.33   11.00   2
  -5 -12   4   37.16   10.06   1
  -5 -12   4   66.64   15.29   3
  -4 -12   4   25.37    8.57   1
  -4 -12   4   21.60   11.45   3
  -3 -12   4   72.12   17.47   3
  -3 -12   4   77.22   12.00   1
   2  12  -4  718.91   52.28   1
  -2 -12   4  825.96   58.15   3
  -2 -12   4  911.30   53.06   1
   1  12  -4   -1.08    4.85   1
  -1 -12   4    2.01    6.00   1
  -1 -12   4   -1.94   10.38   3
   0  12  -4 1207.30   75.13   3
   0  12  -4 1122.50   70.04   1
   0 -12   4 1053.92   69.75   1
   0 -12   4 1213.95   77.39   3
  -1  12  -4   64.70   14.14   3
  -1  12  -4   42.07    7.47   1
   1 -12   4   80.44   16.60   3
  -2  12  -4 1106.67   67.65   1
  -2  12  -4 1105.24   73.44   3
   2 -12   4 1119.95   75.95   3
  -3  12  -4   86.94   16.08   3
  -3  12  -4   98.28   11.15   1
   3 -12   4  120.84   22.24   3
  -4  12  -4   88.98   11.39   1
  -4  12  -4  134.40   21.74   3
  -5  12  -4  671.90   42.15   1
  -5  12  -4  651.30   48.73   3
   5 -12   4  566.73   46.45   2
   5 -12   4  637.93   51.76   3
  -6  12  -4   67.31   10.80   1
  -6  12  -4   69.83   16.20   3
   6 -12   4   76.63   16.49   2
   6 -12   4   85.69   21.47   3
  -7  12  -4   39.57    9.43   1
  -7  12  -4   40.10   13.30   3
   7 -12   4   41.21   14.13   2
   7 -12   4   46.68   19.00   3
  -8  12  -4  112.38   22.81   3
  -8  12  -4   96.82   14.70   1
   8 -12   4   83.63   17.45   2
   8 -12   4  136.21   27.55   3
  -9  12  -4    6.21   11.21   3
  -9  12  -4   11.41    8.84   1
   9 -12   4    8.32    9.32   2
   9 -12   4   14.21   16.97   3
 -10  12  -4   37.19   10.75   1
 -10  12  -4   30.06   13.91   3
  10 -12   4   43.95   12.96   2
 -11  12  -4  216.54   28.17   3
  11 -12   4  204.78   26.32   2
  -9 -11   4  426.01   36.25   1
  -9 -11   4  407.37   38.31   3
  -8 -11   4   37.22   15.01   3
  -8 -11   4   37.42   12.67   1
  -7 -11   4  135.65   19.25   3
  -7 -11   4  129.26   21.52   1
  -6 -11   4  213.93   22.48   3
  -6 -11   4  202.74   16.88   2
  -6 -11   4  193.34   20.49   1
  -5 -11   4  200.85   19.75   1
  -5 -11   4  201.63   18.18   2
  -5 -11   4  184.54   21.54   3
  -4 -11   4   64.28   14.67   3
  -4 -11   4   53.92   10.16   1
  -3 -11   4  114.93   18.96   3
  -3 -11   4   78.00   12.67   1
   2  11  -4  805.80   58.06   1
  -2 -11   4  954.64   63.37   3
  -2 -11   4 1039.84   58.95   1
   1  11  -4    8.65    4.69   1
  -1 -11   4    1.77    8.84   3
   0  11  -4  932.96   58.58   1
   0  11  -4 1003.43   63.15   3
   0 -11   4 1009.76   65.14   3
   0 -11   4  881.19   58.37   1
  -1  11  -4  660.52   46.31   3
  -1  11  -4  669.07   41.57   1
   1 -11   4  627.89   47.93   3
  -2  11  -4 1525.71   86.41   1
  -2  11  -4 1402.82   91.32   3
   2 -11   4 1380.92   93.29   3
  -3  11  -4   31.29    6.76   1
   3 -11   4   30.33   12.58   3
  -4  11  -4   56.01   13.48   3
  -4  11  -4   35.72    7.00   1
   4 -11   4   48.06   14.88   3
  -5  11  -4  436.11   37.78   3
  -5  11  -4  508.68   32.55   1
   5 -11   4  441.31   40.41   3
  -6  11  -4   54.24   15.04   3
  -6  11  -4   45.70    8.97   1
   6 -11   4   35.88   12.28   2
  -7  11  -4  444.99   38.22   3
  -7  11  -4  435.79   31.96   1
   7 -11   4  477.85   41.72   3
   7 -11   4  393.65   35.81   2
  -8  11  -4  495.26   37.23   1
  -8  11  -4  543.15   43.95   3
   8 -11   4  548.96   47.92   3
   8 -11   4  514.57   41.97   2
  -9  11  -4   43.07   10.06   1
  -9  11  -4   74.78   18.90   3
   9 -11   4   52.62   14.82   2
 -10  11  -4   16.20   12.27   3
  10 -11   4   44.15   13.78   2
 -11  11  -4  352.14   36.28   3
  11 -11   4  336.21   34.61   2
 -10 -10   4  431.51   37.58   1
 -10 -10   4  415.99   37.85   3
  -9 -10   4  950.22   62.49   1
  -9 -10   4  814.64   62.16   3
  -8 -10   4  -15.33    7.11   1
  -8 -10   4   -6.45    8.43   3
  -7 -10   4  120.46   29.03   3
  -7 -10   4  105.68   15.76   1
  -7 -10   4  105.86   11.17   2
  -6 -10   4    7.11    5.67   2
  -6 -10   4    8.10    8.99   3
  -6 -10   4    2.54    6.59   1
  -5 -10   4   87.65   11.97   2
  -5 -10   4   86.36   13.07   1
  -5 -10   4   71.25   14.73   3
  -4 -10   4  463.64   36.81   3
  -4 -10   4  525.01   34.85   1
  -3 -10   4  158.17   17.69   3
  -3 -10   4  130.89   14.00   1
   2  10  -4   78.12   10.34   1
  -2 -10   4   96.19   15.73   3
  -2 -10   4   91.89   11.43   1
   1  10  -4  272.28   24.17   3
   1  10  -4  265.93   21.05   1
  -1 -10   4  279.27   25.64   3
  -1 -10   4  347.42   21.94   1
   0  10  -4 1398.90   86.53   3
   0  10  -4 1389.67   82.67   1
   0 -10   4 1336.66   82.90   1
   0 -10   4 1404.09   87.99   3
  -1  10  -4  172.07   13.43   1
  -1  10  -4  152.32   17.89   3
   1 -10   4  146.60   19.30   3
  -3  10  -4   85.89   16.17   3
  -3  10  -4   59.78    8.75   1
   3 -10   4   55.67   15.01   3
  -4  10  -4  340.20   23.38   1
  -4  10  -4  325.73   28.52   3
   4 -10   4  299.82   30.40   3
  -5  10  -4   81.41   22.73   3
  -5  10  -4   87.51   11.37   1
   5 -10   4  121.35   21.09   3
  -6  10  -4  180.38   22.08   3
  -6  10  -4  193.69   17.21   1
   6 -10   4  187.62   24.15   3
   6 -10   4  171.18   20.30   2
  -7  10  -4   44.41    8.98   1
  -7  10  -4   60.28   16.05   3
   7 -10   4   31.73   11.42   2
   7 -10   4   51.28   19.29   3
  -8  10  -4   44.81   14.60   3
   8 -10   4   42.98   15.88   3
   8 -10   4   31.70   12.59   2
  -9  10  -4  345.95   34.15   3
   9 -10   4  350.19   32.68   2
 -10  10  -4   62.51   17.50   3
  10 -10   4   50.52   15.85   2
  11 -10   4  251.46   29.25   2
 -12  10  -4   29.61   12.19   3
  12 -10   4   20.40   12.51   2
 -11  -9   4   43.79   16.26   3
 -11  -9   4   33.96   14.12   1
 -10  -9   4  407.89   35.73   1
 -10  -9   4  396.03   35.48   3
  -9  -9   4   49.08   13.79   3
  -9  -9   4   53.04   13.38   1
  -8  -9   4  122.88   18.05   3
  -7  -9   4  558.68   37.03   2
  -7  -9   4  519.19   41.30   3
  -7  -9   4  627.96   41.55   1
  -6  -9   4  160.10   17.08   1
  -6  -9   4  140.28   17.38   3
  -6  -9   4  149.63   14.25   2
  -5  -9   4  171.98   16.01   1
  -5  -9   4  141.16   14.38   2
  -5  -9   4  140.64   16.52   3
  -4  -9   4  137.99   14.35   1
  -4  -9   4  132.84   16.04   3
  -3  -9   4  497.08   37.04   3
  -3  -9   4  534.12   34.76   1
   2   9  -4   51.88    8.17   1
  -2  -9   4   51.63   11.98   3
  -2  -9   4   54.11    8.13   1
   1   9  -4  435.98   31.52   1
   1   9  -4  522.57   35.08   3
  -1  -9   4  483.52   35.74   3
  -1  -9   4  548.47   38.10   1
   0   9  -4 1396.67   80.96   1
   0   9  -4 1360.06   84.38   3
   0  -9   4 1341.68   85.51   3
   0  -9   4 1337.20   80.78   1
  -1   9  -4   13.00    4.05   1
  -1   9  -4   20.88    7.97   3
   1  -9   4   10.30    7.91   3
  -2   9  -4   54.90   11.90   3
  -2   9  -4   54.33    7.18   1
   2  -9   4   40.71   12.01   3
  -3   9  -4    1.24    3.82   1
  -3   9  -4   -2.58    6.99   3
   3  -9   4    1.73    9.43   3
  -4   9  -4  798.13   55.61   3
  -4   9  -4  830.26   50.50   1
   4  -9   4  799.27   57.48   3
  -5   9  -4   10.53    5.40   1
  -5   9  -4   -5.88    7.47   3
   5  -9   4   -3.18    9.24   3
  -6   9  -4 1002.01   66.58   3
   6  -9   4  892.81   63.41   2
   6  -9   4  961.03   67.20   3
  -7   9  -4  279.53   27.81   3
   7  -9   4  322.47   31.02   3
   7  -9   4  248.34   25.62   2
  -8   9  -4   36.17   14.29   3
   8  -9   4   17.84   10.99   2
  -9   9  -4   84.14   19.35   3
   9  -9   4   75.43   16.09   2
  10  -9   4   -5.94    8.50   2
 -11   9  -4  329.51   33.85   3
  11  -9   4  254.85   29.49   2
 -12   9  -4   38.67   14.81   3
  12  -9   4   54.50   15.88   2
 -11  -8   4   18.79   11.34   1
 -10  -8   4  269.26   27.92   1
  -9  -8   4  352.57   31.13   3
  -9  -8   4  312.37   29.65   1
  -8  -8   4  246.31   24.04   3
  -8  -8   4  277.59   24.94   1
  -7  -8   4  333.74   27.68   3
  -7  -8   4  325.30   24.93   2
  -7  -8   4  364.11   28.29   1
  -6  -8   4    3.78    6.88   3
  -6  -8   4    6.44    5.00   2
  -6  -8   4   10.69    6.43   1
  -5  -8   4 1316.96   87.80   3
  -5  -8   4 1450.19   85.99   2
  -5  -8   4 1502.55   87.35   1
  -4  -8   4  160.58   16.10   2
  -4  -8   4  233.97   17.38   1
  -4  -8   4  197.74   18.23   3
  -3  -8   4  639.12   46.19   3
  -3  -8   4  766.31   44.93   1
   2   8  -4  131.58   11.89   1
  -2  -8   4  159.94   15.32   3
  -2  -8   4  130.99   13.28   1
   1   8  -4  326.12   23.96   1
   1   8  -4  365.80   26.84   3
  -1  -8   4  364.32   27.83   3
  -1  -8   4  414.02   24.63   1
   0   8  -4  581.77   39.22   3
   0  -8   4  599.44   40.40   3
   0  -8   4  571.58   35.95   1
  -1   8  -4 2049.18  127.49   3
  -1   8  -4 2311.41  124.08   1
   1  -8   4 1992.67  128.35   3
  -2   8  -4  410.56   29.75   3
  -2   8  -4  376.33   26.16   1
   2  -8   4  389.43   30.72   3
  -3   8  -4  131.79   15.51   3
  -3   8  -4  126.85   10.90   1
   3  -8   4  112.00   16.32   3
  -4   8  -4   67.56    9.08   1
  -4   8  -4   80.48   14.85   3
   4  -8   4   98.07   17.39   3
  -5   8  -4   45.92   12.33   3
   5  -8   4   50.41   14.06   3
  -6   8  -4 1068.29   68.62   3
   6  -8   4 1008.07   69.30   3
   6  -8   4  924.78   65.46   2
  -7   8  -4  372.86   34.39   3
   7  -8   4  306.02   31.38   3
   7  -8   4  303.10   28.30   2
  -8   8  -4    9.83   11.42   3
   8  -8   4    2.68    9.01   2
  -9   8  -4   -0.31    9.95   3
   9  -8   4   10.41    9.00   2
 -10   8  -4  161.64   26.86   3
  10  -8   4  155.10   21.20   2
 -11   8  -4  106.99   23.51   3
  11  -8   4   85.86   18.23   2
  12  -8   4  560.54   45.86   2
 -13   8  -4   26.32   12.49   3
 -12  -7   4  297.14   33.13   1
 -11  -7   4   44.42   13.99   1
 -10  -7   4  238.21   25.45   1
  -8  -7   4  492.95   38.13   1
  -8  -7   4  517.42   38.64   2
  -7  -7   4  642.20   46.48   2
  -7  -7   4  627.05   43.78   1
  -7  -7   4  630.00   43.61   3
  -6  -7   4   -0.83    4.77   1
  -6  -7   4   -7.27    5.09   3
  -6  -7   4  -11.21    7.59   2
  -5  -7   4   21.69    6.74   2
  -5  -7   4   26.71    7.65   3
  -5  -7   4   29.56    6.83   1
  -4  -7   4 1002.47   64.47   3
  -4  -7   4  951.17   63.54   2
  -4  -7   4 1142.65   63.94   1
  -3  -7   4  285.24   22.61   3
  -3  -7   4  318.01   21.38   1
   2   7  -4   16.41    4.02   1
  -2  -7   4   18.73    6.35   3
  -2  -7   4   20.91    4.73   1
   1   7  -4  686.84   46.07   1
   1   7  -4  718.40   45.91   3
  -1  -7   4  726.61   46.58   3
  -1  -7   4  728.84   43.72   1
   0   7  -4  501.49   34.42   3
   0   7  -4  524.58   31.51   1
   0  -7   4  512.04   35.42   3
   0  -7   4  506.78   31.45   1
  -1   7  -4 2851.63  173.07   3
  -1   7  -4 3179.49  169.71   1
   1  -7   4 2747.30  173.65   3
  -2   7  -4   71.47   12.12   3
  -2   7  -4   60.30    6.95   1
   2  -7   4  100.81   15.27   3
  -3   7  -4 6360.94  342.09   1
  -3   7  -4 5743.41  343.44   3
   3  -7   4 5543.26  344.17   3
  -4   7  -4  350.48   28.91   3
   4  -7   4  360.52   30.02   3
  -5   7  -4  126.00   16.64   3
   5  -7   4  119.94   17.52   3
  -6   7  -4 1231.48   81.56   3
   6  -7   4 1253.06   82.55   3
  -7   7  -4  805.31   57.23   3
   7  -7   4  781.83   54.42   2
  -8   7  -4  445.46   39.72   3
   8  -7   4  493.75   37.53   2
  -9   7  -4  518.49   42.35   3
   9  -7   4  460.21   38.41   2
 -10   7  -4  175.97   24.79   3
  10  -7   4  185.46   21.63   2
 -11   7  -4   -1.26   11.56   3
  11  -7   4   14.05   10.41   2
 -12   7  -4 1086.53   79.33   3
  12  -7   4 1073.25   82.07   2
 -13   7  -4    3.68   10.05   3
  13  -7   4    4.83    8.88   2
 -12  -6   4  440.51   40.07   1
 -11  -6   4   28.74   11.66   1
 -10  -6   4   10.82    9.33   1
 -10  -6   4    1.18    5.56   2
  -9  -6   4  330.74   25.54   2
  -9  -6   4  375.75   31.53   1
  -8  -6   4  433.24   31.12   2
  -8  -6   4  473.26   35.46   1
  -7  -6   4    0.14    5.64   1
  -6  -6   4   12.72    5.68   2
  -6  -6   4   10.06    5.84   1
  -5  -6   4   76.52   10.36   1
  -5  -6   4   93.50   10.75   3
  -5  -6   4   83.83    9.48   2
  -4  -6   4   82.31    9.14   2
  -4  -6   4   59.60    8.61   3
  -4  -6   4   65.33    8.55   1
  -3  -6   4 1859.66  104.95   1
  -3  -6   4 1675.81  105.32   3
  -2  -6   4 2678.71  145.66   1
  -2  -6   4 2312.11  146.95   3
   1   6  -4  841.08   53.56   1
   1   6  -4  980.46   56.11   3
  -1  -6   4 1011.98   56.80   3
  -1  -6   4  800.40   53.57   1
   0   6  -4   88.76    6.90   1
   0   6  -4   78.51    9.84   3
   0  -6   4   82.18    6.99   1
   0  -6   4   74.40   11.33   3
  -1   6  -4 5212.95  291.06   3
  -1   6  -4 4733.92  287.40   1
   1  -6   4 5070.02  291.66   3
   2  -6   4  143.01   15.80   3
  -3   6  -4 2010.80  122.80   3
   3  -6   4 2048.01  123.80   3
  -4   6  -4  391.01   30.58   3
   4  -6   4  389.93   31.33   3
  -5   6  -4  395.76   32.39   3
   5  -6   4  425.12   33.60   3
  -6   6  -4  864.56   59.76   3
  -7   6  -4  419.73   35.02   3
   7  -6   4  399.37   31.92   2
  -8   6  -4  202.46   24.37   3
   8  -6   4  223.98   21.66   2
  -9   6  -4   39.47   14.60   3
   9  -6   4   26.35   11.24   2
 -10   6  -4  579.84   47.67   3
  10  -6   4  552.78   43.05   2
 -11   6  -4    8.55   11.19   3
  11  -6   4    7.59    8.55   2
 -12   6  -4  290.18   32.11   3
  12  -6   4  255.95   27.64   2
 -13   6  -4    5.81   10.44   3
 -13   6  -4   25.24   10.52   1
  13  -6   4   10.97   11.99   2
 -13  -5   4   -4.10   10.35   1
 -12  -5   4  649.82   51.66   1
 -11  -5   4  252.95   26.21   1
 -11  -5   4  188.42   18.28   2
 -10  -5   4   -9.17    5.57   2
 -10  -5   4    6.48    7.54   1
  -9  -5   4    4.73    7.81   1
  -9  -5   4   11.95    6.52   2
  -8  -5   4  137.21   13.80   2
  -8  -5   4  133.11   17.30   1
  -7  -5   4  107.95   14.30   1
  -6  -5   4   33.20    7.77   1
  -6  -5   4   61.09    8.01   2
  -5  -5   4   76.33    9.93   1
  -5  -5   4   91.06    9.19   2
  -4  -5   4  312.59   22.62   3
  -4  -5   4  352.44   22.49   2
  -4  -5   4  299.57   22.47   1
  -3  -5   4 3375.86  196.96   1
  -3  -5   4 3409.14  199.03   3
  -2  -5   4  819.52   48.09   1
  -2  -5   4  778.58   49.32   3
   1   5  -4 1363.37   80.79   3
  -1  -5   4 1384.85   79.12   1
  -1  -5   4 1308.12   81.02   3
   0   5  -4  340.79   24.62   3
   0   5  -4  379.53   22.13   1
   0  -5   4  367.85   22.09   1
   0  -5   4  369.48   25.52   3
  -1   5  -4 6533.11  372.65   3
   1  -5   4 6349.55  373.09   3
  -2   5  -4  262.02   20.67   3
   2  -5   4  255.70   21.35   3
  -3   5  -4  117.74   14.34   3
   3  -5   4  122.16   15.01   3
  -4   5  -4 1792.13  110.89   3
   4  -5   4 1819.68  111.44   3
  -5   5  -4   26.85   10.23   3
  -6   5  -4  536.47   40.33   3
   6  -5   4  514.61   37.04   2
  -7   5  -4  407.72   35.35   3
   7  -5   4  415.46   31.60   2
  -8   5  -4  590.97   46.57   3
   8  -5   4  584.77   42.27   2
  -9   5  -4   59.15   17.55   3
   9  -5   4   41.91   11.73   2
 -10   5  -4   43.28   17.95   3
  10  -5   4   37.98   11.64   2
 -11   5  -4   47.52   15.89   3
  11  -5   4   36.60   11.98   2
 -12   5  -4   16.74   13.11   3
  12  -5   4   29.08   10.82   2
 -13   5  -4   43.39   13.53   3
 -13   5  -4   40.32   11.77   1
  13  -5   4    8.25   11.14   2
 -13  -4   4   92.86   19.12   1
 -12  -4   4  108.27   21.75   1
 -11  -4   4  108.96   14.55   2
 -11  -4   4   96.87   17.85   1
 -10  -4   4  579.56   39.19   2
 -10  -4   4  545.27   56.19   1
  -9  -4   4  188.04   21.64   1
  -9  -4   4  222.03   18.91   2
  -8  -4   4   22.47    8.95   1
  -8  -4   4   35.11    8.39   2
  -7  -4   4  323.77   27.28   1
  -7  -4   4  387.85   31.59   2
  -6  -4   4  312.17   24.63   1
  -6  -4   4  333.51   22.69   2
  -5  -4   4  181.22   13.52   2
  -5  -4   4  140.56   14.30   1
  -3  -4   4  226.06   16.80   1
  -3  -4   4  246.05   17.39   2
  -3  -4   4  255.19   17.10   3
  -2  -4   4  524.85   33.44   1
  -2  -4   4  579.10   34.43   3
   1   4  -4  889.54   56.20   3
  -1  -4   4 1025.48   55.00   1
  -1  -4   4  892.60   56.51   3
   0   4  -4 1696.27   95.58   3
   0   4  -4 1576.07   92.67   1
   0  -4   4 1689.27   95.69   3
   0  -4   4 1494.33   92.61   1
  -1   4  -4   82.43    9.34   3
  -1   4  -4   68.76    5.40   1
   1  -4   4   87.23    9.84   3
  -2   4  -4 2627.90  153.84   3
   2  -4   4 2575.45  154.08   3
  -3   4  -4  145.80   15.50   3
   3  -4   4  145.55   15.89   3
  -4   4  -4 3048.95  181.68   3
  -5   4  -4  101.89   14.94   3
  -6   4  -4  773.64   53.71   3
   6  -4   4  761.76   50.21   2
  -7   4  -4 2540.57  157.87   3
   7  -4   4 2600.36  154.07   2
  -8   4  -4 1164.60   75.25   3
   8  -4   4 1025.06   69.79   2
  -9   4  -4  717.83   53.59   3
   9  -4   4  604.10   45.40   2
 -10   4  -4   72.23   17.83   3
  10  -4   4   66.12   13.31   2
 -11   4  -4  150.99   27.37   3
 -11   4  -4  157.24   19.90   1
  11  -4   4  180.20   29.39   2
 -12   4  -4   -1.00    9.41   1
 -12   4  -4   11.80   11.91   3
  12  -4   4    7.67    9.28   2
 -13   4  -4   16.97   10.47   1
 -13   4  -4   10.12   15.64   3
  13  -4   4   12.90    9.36   2
 -14  -3   4    7.05   15.47   1
 -13  -3   4  151.19   24.99   1
  12   3  -4   56.23   11.15   2
 -12  -3   4   53.18   15.98   1
  11   3  -4  495.36   34.52   2
 -11  -3   4  479.09   40.31   1
 -11  -3   4  495.18   35.17   2
  10   3  -4  497.60   34.23   2
 -10  -3   4  500.09   35.25   2
 -10  -3   4  480.72   39.31   1
   9   3  -4  180.12   15.56   2
  -9  -3   4  174.94   19.88   1
  -9  -3   4  147.19   16.64   2
   8   3  -4   80.69   10.91   2
  -8  -3   4  108.97   12.65   2
   7   3  -4 1395.65   83.98   2
  -7  -3   4 1393.88   84.73   2
   6   3  -4   20.18    5.25   2
  -6  -3   4   11.73    5.12   2
   5   3  -4  453.01   28.78   2
  -5  -3   4  428.89   28.82   2
  -4  -3   4  139.75   11.46   2
  -3  -3   4   35.42    6.08   2
  -2  -3   4  147.60   10.70   3
   1   3  -4  310.64   18.80   3
  -1  -3   4  265.16   17.48   1
  -1  -3   4  299.02   18.97   3
   0   3  -4 1414.89   83.77   3
   0  -3   4 1427.17   84.08   3
  -1   3  -4 1077.74   64.61   3
   1  -3   4 1051.71   64.80   3
  -2   3  -4 2596.37  155.39   3
   2  -3   4 2673.48  155.61   3
  -3   3  -4 1356.89   83.70   3
  -4   3  -4 3319.14  196.78   3
  -5   3  -4   22.49    8.48   3
  -6   3  -4  205.13   22.30   3
   6  -3   4  239.48   19.22   2
  -7   3  -4 1571.74   98.19   3
   7  -3   4 1479.79   93.32   2
  -8   3  -4  130.69   21.36   3
   8  -3   4  119.97   15.22   2
   9  -3   4  114.07   15.18   2
 -10   3  -4  159.85   20.53   1
 -10   3  -4  170.94   24.77   3
  10  -3   4  201.38   19.74   2
 -11   3  -4  136.37   19.26   1
 -11   3  -4  159.89   28.64   3
  11  -3   4  157.50   17.84   2
 -12   3  -4   15.48   11.70   3
 -12   3  -4   -9.02    8.32   1
 -13   3  -4  335.26   32.11   1
 -13   3  -4  183.57   43.76   3
 -14  -2   4   82.90   21.33   1
 -14  -2   4   57.73   16.02   3
 -13  -2   4    9.75   10.41   1
  12   2  -4   10.29    6.89   2
 -12  -2   4   13.60    9.71   1
  11   2  -4  609.91   40.66   2
 -11  -2   4  579.95   45.95   1
 -11  -2   4  578.72   41.10   2
  10   2  -4    7.90    6.37   2
 -10  -2   4    0.17    7.51   2
   9   2  -4  544.74   36.79   2
  -9  -2   4  541.08   37.65   2
   8   2  -4  110.26   12.09   2
  -8  -2   4  114.17   13.28   2
   7   2  -4 1097.28   67.13   2
  -7  -2   4 1096.81   67.70   2
   6   2  -4   37.64    6.84   2
  -6  -2   4   29.32    6.64   2
   5   2  -4  874.48   52.16   2
  -5  -2   4  830.14   52.28   2
   4   2  -4  102.13   13.87   2
  -4  -2   4   96.68    9.14   2
   3   2  -4 2219.43  129.14   2
  -3  -2   4 2209.05  129.22   2
  -2  -2   4  742.85   44.56   3
  -2  -2   4  775.22   45.94   2
   1   2  -4   17.31    3.11   3
  -1  -2   4   14.03    3.07   3
   0   2  -4  151.94   11.68   3
   0  -2   4  164.91   12.01   3
  -1   2  -4 1023.15   59.93   3
  -1   2  -4  869.44   57.06   1
   1  -2   4 1080.84   60.16   3
  -2   2  -4   30.02    8.39   3
  -3   2  -4 2826.58  167.27   3
  -4   2  -4 1130.18   71.54   3
   6  -2   4  416.11   29.03   2
  -7   2  -4  148.12   20.34   3
   7  -2   4  168.33   15.52   2
  -8   2  -4   10.69   10.75   3
  -8   2  -4    9.82    7.57   1
   8  -2   4   23.97    7.81   2
  -9   2  -4   43.38   11.16   1
   9  -2   4   38.11    9.09   2
 -10   2  -4  422.53   34.94   1
 -10   2  -4  404.39   38.00   3
  10  -2   4  422.66   31.81   2
 -11   2  -4   80.67   19.79   3
 -11   2  -4  122.17   18.77   1
  11  -2   4  128.00   15.54   2
 -12   2  -4   65.88   17.34   3
 -12   2  -4   62.61   15.49   1
  12  -2   4   57.24   12.36   2
 -13   2  -4  748.19   54.15   1
 -13   2  -4  549.09   61.91   3
 -14  -1   4   40.93   13.60   1
 -14  -1   4   24.77   11.59   3
  13   1  -4  308.13   25.79   2
 -13  -1   4  350.92   33.25   1
 -13  -1   4  249.45   29.33   3
  12   1  -4    6.95    6.47   2
 -12  -1   4   10.02   10.23   3
  11   1  -4 1215.77   76.36   2
 -11  -1   4 1206.28   76.98   2
  10   1  -4   55.81   10.51   2
 -10  -1   4   50.15   11.06   2
   9   1  -4  757.82   48.74   2
  -9  -1   4  730.13   49.33   2
   8   1  -4  159.37   15.12   2
  -8  -1   4  172.91   16.52   2
   7   1  -4  434.00   29.91   2
  -7  -1   4  443.24   30.68   2
   6   1  -4  121.95   11.62   2
   5   1  -4    4.29    4.16   2
  -5  -1   4   10.95    4.99   2
  -4  -1   4  851.38   51.92   2
   3   1  -4 1840.43  108.30   2
  -3  -1   4 1861.29  108.48   2
   1   1  -4 2907.22  174.45   3
  -1  -1   4 3137.92  175.88   2
  -1  -1   4 3081.59  174.63   3
   0   1  -4   25.91    4.68   3
   0   1  -4   37.07    3.43   1
   0  -1   4   37.74    3.38   1
  -1   1  -4   20.47    2.90   1
   1  -1   4   11.10    2.34   1
  -2   1  -4  694.34   41.63   1
  -3   1  -4   24.69    4.41   1
  -4   1  -4    9.99    6.58   1
  -5   1  -4 1369.04   90.58   1
   5  -1   4 1645.35   90.14   2
  -6   1  -4  605.07   42.39   1
   6  -1   4  677.43   41.33   2
  -7   1  -4    4.18    5.85   1
   7  -1   4    6.68    5.30   2
  -8   1  -4 1866.39  114.99   1
   8  -1   4 1860.05  112.10   2
  -9   1  -4  188.75   21.45   1
   9  -1   4  214.41   18.75   2
 -10   1  -4   72.97   16.04   1
  10  -1   4   84.41   13.12   2
 -11   1  -4  304.32   29.21   1
 -11   1  -4  231.89   30.51   3
  11  -1   4  308.15   24.42   2
 -12   1  -4   54.01   17.05   3
 -12   1  -4   52.57   14.73   1
  12  -1   4   90.72   14.16   2
 -13   1  -4  380.38   37.78   1
 -14   0   4   31.92   11.40   1
  13   0  -4  397.77   31.66   2
 -13   0   4  375.80   35.51   3
  12   0  -4   24.98    8.65   2
 -12   0   4    2.10   10.72   3
  11   0  -4  210.45   19.06   2
 -11   0   4  214.55   20.23   2
 -11   0   4  139.95   21.39   3
  10   0  -4  385.65   28.35   2
 -10   0   4  298.32   30.30   3
 -10   0   4  396.23   29.06   2
   9   0  -4 1134.93   72.17   2
  -9   0   4 1165.28   72.97   2
   8   0  -4   -2.71    4.96   2
  -8   0   4   -1.24    6.21   2
   7   0  -4   19.27    6.63   2
  -7   0   4   28.79    7.69   2
   6   0  -4  604.60   38.86   2
  -6   0   4  580.61   38.97   2
   5   0  -4  465.10   31.01   2
  -5   0   4  473.36   31.26   2
   4   0  -4 2795.53  164.89   2
  -4   0   4 2857.23  165.07   2
   3   0  -4   64.93    7.29   2
  -3   0   4   60.30    6.58   3
  -3   0   4   67.39    7.42   2
   2   0  -4  429.96   25.84   2
  -2   0   4  408.19   25.88   2
  -2   0   4  395.41   24.08   3
   1   0  -4  141.02    9.57   2
  -1   0   4  123.78    9.51   2
  -1   0   4  122.24    8.84   1
   0   0  -4  538.71   31.05   1
   0   0   4  526.49   31.24   2
   0   0   4  487.08   30.93   1
  -1   0  -4  146.51    9.99   1
   1   0   4  136.23   10.17   1
  -2   0  -4  333.22   20.11   1
   2   0   4  286.94   20.12   1
  -3   0  -4 1278.43   76.05   1
  -4   0  -4   40.63    6.53   1
  -5   0  -4 2272.35  138.51   1
   5   0   4 2403.65  137.12   2
  -6   0  -4    1.36    4.73   1
   6   0   4    4.24    4.06   2
  -7   0  -4    8.21    6.11   1
   7   0   4    8.15    4.90   2
  -8   0  -4  823.36   55.97   1
   8   0   4  832.79   52.40   2
  -9   0  -4    0.28    6.55   1
   9   0   4    5.07    5.66   2
 -10   0  -4  255.34   29.13   1
  10   0   4  258.64   21.06   2
 -11   0  -4   17.63    9.70   1
  11   0   4    4.98    6.44   2
 -12   0  -4   -4.93    9.29   1
 -13   0  -4    3.15   12.26   3
 -13   0  -4   -8.36   12.04   1
  14  -1  -4   85.16   16.51   2
 -14   1   4   96.98   28.11   3
  13  -1  -4   14.68    8.72   2
 -13   1   4   15.18   11.87   3
  12  -1  -4   75.73   13.73   2
 -12   1   4   70.44   16.59   3
  11  -1  -4  726.68   50.05   2
 -11   1   4  689.93   52.95   3
 -11   1   4  779.08   51.23   2
  10  -1  -4 1633.16  105.26   2
 -10   1   4 1714.30  108.29   3
 -10   1   4 1789.08  106.25   2
   9  -1  -4  243.63   21.65   2
  -9   1   4  232.67   24.04   3
  -9   1   4  260.66   22.77   2
   8  -1  -4  204.73   19.33   2
  -8   1   4  218.27   21.25   3
  -8   1   4  257.01   21.13   2
   7  -1  -4  254.23   20.57   2
  -7   1   4  262.93   21.46   2
  -7   1   4  237.16   21.56   3
   6  -1  -4 1832.92  107.88   2
  -6   1   4 1790.62  107.94   2
  -6   1   4 1763.91  108.25   3
   5  -1  -4  466.06   31.25   2
  -5   1   4  453.39   33.38   2
   4  -1  -4   53.30    8.29   2
  -4   1   4   69.42    8.39   3
  -4   1   4   62.41    8.85   2
   3  -1  -4 1652.83   96.39   2
   3  -1  -4 1696.42   95.62   3
  -3   1   4 1578.18   96.26   2
  -3   1   4 1587.40   95.16   3
   2  -1  -4  418.27   26.43   2
   2  -1  -4  409.96   25.11   3
  -2   1   4  400.55   26.39   2
  -2   1   4  425.36   24.98   3
   1  -1  -4  418.79   24.70   3
   1  -1  -4  404.63   25.37   1
   1  -1  -4  380.68   25.33   2
  -1   1   4  447.76   25.30   1
  -1   1   4  394.50   25.52   2
   0  -1  -4    6.61    2.76   1
   0  -1  -4   -0.14    2.03   2
   0   1   4    3.26    2.27   2
  -1  -1  -4   65.58    6.56   1
   1   1   4   69.97    7.10   1
  -2  -1  -4 1601.11   92.29   1
   2   1   4 1541.07   93.00   1
  -3  -1  -4  950.09   54.38   1
   3   1   4  833.47   54.39   1
  -4  -1  -4  255.17   18.68   1
   4   1   4  249.08   16.51   2
  -5  -1  -4 1994.35  121.48   1
   5   1   4 2080.54  118.97   2
  -6  -1  -4   17.00    6.29   1
   6   1   4   27.95    5.68   2
  -7  -1  -4   28.25    8.10   1
   7   1   4   38.24    7.14   2
  -8  -1  -4  118.59   15.85   1
   8   1   4  139.27   12.12   2
  -9  -1  -4   -0.07    7.34   1
   9   1   4    6.15    5.04   2
 -10  -1  -4  101.30   17.51   1
  10   1   4   95.35   11.27   2
 -11  -1  -4   13.85   10.57   1
  11   1   4    8.39    5.42   2
 -12  -1  -4   15.88   12.11   1
 -13  -1  -4  228.50   31.03   1
  14  -2  -4   12.88    8.95   2
 -14   2   4   12.74   13.83   3
  13  -2  -4  195.79   21.60   2
 -13   2   4  191.40   24.13   3
 -12   2   4   24.25   11.85   3
  11  -2  -4  607.59   42.69   2
 -11   2   4  564.89   45.00   3
  10  -2  -4  644.30   45.50   2
 -10   2   4  723.26   46.73   2
 -10   2   4  577.64   47.21   3
   9  -2  -4  467.72   34.58   2
  -9   2   4  454.65   34.81   2
  -9   2   4  466.41   36.33   3
   8  -2  -4 1240.34   78.70   2
  -8   2   4 1223.24   79.81   3
  -8   2   4 1301.10   79.25   2
   7  -2  -4  765.35   49.31   2
  -7   2   4  738.49   50.16   3
  -7   2   4  745.24   49.63   2
   6  -2  -4 1024.66   65.54   2
  -6   2   4 1105.65   66.06   2
  -6   2   4 1014.09   65.85   3
   5  -2  -4  153.01   15.28   2
  -5   2   4  164.28   15.78   2
  -5   2   4  176.32   15.36   3
   4  -2  -4   97.55   10.79   3
   4  -2  -4   88.21   10.15   2
  -4   2   4   95.26    9.70   3
  -4   2   4   88.93   10.47   2
   3  -2  -4   10.95    4.06   3
   3  -2  -4    4.06    4.38   2
  -3   2   4    0.56    3.82   2
  -3   2   4    1.90    3.06   3
   2  -2  -4  961.94   58.34   2
   2  -2  -4  961.23   57.40   3
  -2   2   4  981.69   57.27   3
  -2   2   4  933.14   57.64   1
  -2   2   4 1001.68   58.50   2
   1  -2  -4 1741.29   98.77   1
   1  -2  -4 1615.18   98.20   3
   1  -2  -4 1599.19   98.57   2
  -1   2   4 1609.38   98.67   2
  -1   2   4 1861.75   98.61   1
   0  -2  -4  867.34   54.64   2
   0  -2  -4 1009.29   55.80   1
   0   2   4  893.79   54.84   2
   0   2   4  946.51   55.66   1
  -1  -2  -4  268.44   16.57   1
  -1  -2  -4  221.21   14.64   2
   1   2   4  225.25   14.80   2
  -2  -2  -4  311.57   20.54   1
   2   2   4  304.46   21.17   1
   2   2   4  306.89   18.38   2
  -3  -2  -4 1895.25  108.07   1
   3   2   4 1763.58  108.67   1
  -4  -2  -4  151.97   13.14   1
   4   2   4  145.31    9.78   2
  -5  -2  -4 1925.27  119.57   1
   5   2   4 2079.03  116.15   2
  -6  -2  -4   16.26    6.27   1
   6   2   4    8.46    3.37   2
  -7  -2  -4  646.22   44.55   1
   7   2   4  649.59   39.62   2
  -8  -2  -4   98.06   15.32   1
   8   2   4  112.76    9.78   2
  -9  -2  -4    8.94    7.86   1
 -10  -2  -4   15.86   10.49   1
  10   2   4   10.96    5.69   2
 -11  -2  -4   -2.40    9.17   1
 -12  -2  -4    6.44   10.10   1
 -13  -2  -4   73.17   31.88   1
  14  -3  -4   21.88   10.61   2
  13  -3  -4  240.54   24.29   2
 -13   3   4  227.81   26.45   3
  12  -3  -4   30.80   11.05   2
 -12   3   4   28.15   12.70   3
  11  -3  -4   80.53   15.48   2
 -11   3   4   51.59   15.21   3
  10  -3  -4  111.39   17.20   2
 -10   3   4  145.31   18.80   2
 -10   3   4  113.96   19.80   3
   9  -3  -4   92.58   15.69   2
  -9   3   4  109.63   16.84   2
  -9   3   4   89.49   16.26   3
   8  -3  -4   82.13   14.51   2
  -8   3   4   94.87   15.55   2
  -8   3   4   76.63   15.09   3
   7  -3  -4   95.79   14.71   2
  -7   3   4   84.02   13.14   3
  -7   3   4  108.23   13.93   2
   6  -3  -4  660.55   45.01   2
  -6   3   4  717.64   45.24   3
  -6   3   4  639.33   44.86   2
   5  -3  -4   17.87    7.45   2
   5  -3  -4   36.54    8.44   3
  -5   3   4   31.60    7.23   3
  -5   3   4   29.91    7.97   2
   4  -3  -4  282.66   20.71   3
   4  -3  -4  269.25   20.86   2
  -4   3   4  273.65   28.11   2
  -4   3   4  273.60   19.93   3
   3  -3  -4  586.46   36.18   3
   3  -3  -4  595.04   37.05   2
  -3   3   4  591.84   35.86   3
  -3   3   4  507.77   35.52   1
  -3   3   4  571.21   36.96   2
   2  -3  -4  156.16   13.78   2
   2  -3  -4  113.09   10.84   1
   2  -3  -4  125.96   11.03   3
  -2   3   4  136.46   10.77   3
  -2   3   4  132.72   10.85   1
  -2   3   4  162.96   12.23   2
   1  -3  -4  555.92   33.44   1
   1  -3  -4  502.23   33.12   2
   1  -3  -4  527.98   33.06   3
  -1   3   4  557.22   36.54   1
  -1   3   4  526.66   33.31   2
  -1   3   4  512.59   32.80   3
   0  -3  -4 3949.48  225.33   3
   0  -3  -4 3849.54  224.41   2
   0   3   4 3873.12  224.49   2
  -1  -3  -4 1970.56  123.07   2
  -1  -3  -4 2206.84  125.08   1
   1   3   4 2339.05  125.79   1
   1   3   4 2028.86  123.26   2
  -2  -3  -4  415.68   27.29   1
   2   3   4  412.04   27.96   1
  -3  -3  -4 3376.78  191.36   1
   3   3   4 3186.25  192.31   1
  -4  -3  -4  627.43   38.04   1
   4   3   4  534.26   38.32   1
  -5  -3  -4  135.24   13.70   1
  -6  -3  -4  343.21   26.10   1
  -7  -3  -4  841.11   55.71   1
  -8  -3  -4  184.52   20.04   1
  -9  -3  -4   72.86   15.76   1
 -10  -3  -4  326.29   30.95   1
 -11  -3  -4   51.27   14.85   1
 -12  -3  -4   78.69   18.01   1
  14  -4  -4   52.35   18.56   2
 -14   4   4   46.19   15.77   3
  13  -4  -4   23.12   10.49   2
 -13   4   4   23.98   11.30   3
  12  -4  -4  133.65   20.45   2
 -12   4   4   88.48   19.05   3
  11  -4  -4   92.92   17.15   2
 -11   4   4  108.87   19.58   3
  10  -4  -4    2.28    7.67   2
 -10   4   4   -4.19    8.05   3
   9  -4  -4    2.16    8.79   2
  -9   4   4   13.91    9.65   2
  -9   4   4   27.76   10.45   3
   8  -4  -4  647.96   45.59   2
  -8   4   4  673.03   46.28   3
  -8   4   4  626.54   45.13   2
   7  -4  -4  421.91   31.97   2
  -7   4   4  405.25   31.53   2
  -7   4   4  426.89   31.72   3
   6  -4  -4  156.30   16.45   3
   6  -4  -4   84.03   13.98   2
  -6   4   4  114.51   15.18   2
  -6   4   4  119.11   14.15   3
   5  -4  -4  815.22   54.15   3
   5  -4  -4  842.16   54.20   2
  -5   4   4  840.16   53.37   3
  -5   4   4  843.99   54.06   2
   4  -4  -4  441.68   30.60   3
   4  -4  -4  483.45   31.53   2
  -4   4   4  426.78   29.84   3
  -4   4   4  424.95   30.83   2
   3  -4  -4  462.83   30.61   2
   3  -4  -4  425.53   29.70   3
  -3   4   4  418.36   28.93   1
  -3   4   4  455.25   29.49   3
  -3   4   4  478.60   30.99   2
   2  -4  -4  222.18   17.56   2
   2  -4  -4  213.95   16.80   1
   2  -4  -4  235.04   17.19   3
  -2   4   4  223.59   17.57   2
  -2   4   4  230.79   16.85   3
  -2   4   4  249.10   16.72   1
   1  -4  -4   11.36    4.25   1
   1  -4  -4   18.92    5.16   3
   1  -4  -4    8.50    4.50   2
  -1   4   4   15.82    4.64   3
  -1   4   4    6.06    4.36   2
  -1   4   4   16.16    4.32   1
   0  -4  -4   15.79    4.71   3
   0  -4  -4    2.39    3.46   2
   0  -4  -4   16.17    4.80   1
   0   4   4   11.84    4.16   1
   0   4   4    3.83    3.53   2
  -1  -4  -4 1709.36  104.33   2
  -1  -4  -4 1717.46  106.46   1
   1   4   4 1965.77  107.11   1
  -2  -4  -4  127.35    8.37   2
  -3  -4  -4 3025.63  173.54   1
   3   4   4 2901.23  174.81   1
  -4  -4  -4    3.92    3.90   1
   4   4   4    9.52    4.62   1
  -5  -4  -4  320.86   24.06   1
  -6  -4  -4  722.01   47.90   1
  -7  -4  -4   50.54   10.79   1
  -8  -4  -4  145.81   18.26   1
  -9  -4  -4  694.77   50.39   1
 -10  -4  -4  349.15   32.59   1
 -11  -4  -4   95.11   18.95   1
 -12  -4  -4    8.25   11.76   1
  14  -5  -4   27.58   11.18   2
 -14   5   4   29.22   11.54   3
  13  -5  -4   13.63   10.95   2
 -13   5   4   25.72   12.51   3
  12  -5  -4  333.84   30.14   2
 -12   5   4  304.61   30.66   3
  11  -5  -4  414.09   35.46   2
 -11   5   4  473.48   47.00   3
  10  -5  -4  192.53   23.34   2
 -10   5   4  169.17   21.10   3
   9  -5  -4   37.85   12.07   2
  -9   5   4   52.93   13.00   3
   8  -5  -4  685.04   47.68   2
  -8   5   4  685.99   47.48   2
  -8   5   4  657.35   47.54   3
   7  -5  -4  497.77   36.62   3
   7  -5  -4  453.97   35.41   2
  -7   5   4  501.28   35.41   3
  -7   5   4  433.64   34.82   2
   6  -5  -4   53.32   11.55   3
   6  -5  -4   41.14   10.36   2
  -6   5   4   43.33    9.77   2
  -6   5   4   74.45   12.19   3
   5  -5  -4  170.99   17.56   2
  -5   5   4  184.10   17.00   3
   4  -5  -4  401.14   29.26   2
   4  -5  -4  398.47   28.66   3
  -4   5   4  360.64   26.94   1
  -4   5   4  414.94   29.21   2
  -4   5   4  413.12   28.14   3
   3  -5  -4 1633.21  103.42   3
   3  -5  -4 1727.63  104.07   2
  -3   5   4 1758.74  103.29   3
  -3   5   4 1706.08  103.75   2
  -3   5   4 1805.68  102.62   1
   2  -5  -4 1066.43   65.75   3
   2  -5  -4  943.88   65.06   1
   2  -5  -4 1044.10   65.60   2
  -2   5   4 1108.97   65.35   3
  -2   5   4 1099.74   65.63   2
  -2   5   4 1144.98   64.78   1
   1  -5  -4 1240.49   76.35   2
   1  -5  -4 1376.05   77.14   1
   1  -5  -4 1275.81   76.94   3
  -1   5   4 1274.96   76.64   3
  -1   5   4 1181.81   76.08   1
   0  -5  -4  323.37   23.55   2
   0  -5  -4  367.57   25.01   1
   0  -5  -4  371.93   25.08   3
   0   5   4  358.77   24.79   1
  -1  -5  -4  371.90   26.25   2
  -1  -5  -4  467.76   29.24   3
  -1  -5  -4  377.55   28.07   1
   1   5   4  463.17   29.19   1
  -2  -5  -4  126.26   12.11   1
  -2  -5  -4  109.55    8.53   2
   2   5   4  126.96   12.76   1
  -3  -5  -4  227.80   17.76   1
   3   5   4  214.29   18.86   1
  -4  -5  -4 2186.56  123.68   1
   4   5   4 1952.52  124.90   1
  -5  -5  -4   11.05    5.41   1
   5   5   4    3.61    5.92   1
  -6  -5  -4 1158.98   73.10   1
  -7  -5  -4  594.15   42.02   1
  -9  -5  -4  284.77   27.36   1
 -10  -5  -4  182.73   23.37   1
 -11  -5  -4  296.15   31.62   1
 -12  -5  -4   44.20   16.71   1
  14  -6  -4    8.51    9.10   2
 -14   6   4    0.11    8.78   3
 -13   6   4    5.53   10.26   3
  12  -6  -4   -6.91    7.01   2
 -12   6   4    7.74    9.89   3
  11  -6  -4    8.89    8.41   2
 -11   6   4    9.40   10.52   3
  10  -6  -4  113.66   19.51   2
 -10   6   4  119.69   20.57   3
   9  -6  -4   22.79   10.94   2
  -9   6   4   60.44   14.36   3
   8  -6  -4   -0.41    8.54   2
   8  -6  -4    9.52   10.12   3
  -8   6   4   10.85    9.19   3
   7  -6  -4  391.03   32.52   3
   7  -6  -4  394.45   31.75   2
  -7   6   4  395.33   30.90   3
   6  -6  -4   37.23   11.57   3
  -6   6   4   36.13   10.45   3
   5  -6  -4  864.65   57.60   3
   5  -6  -4  907.70   58.17   2
  -5   6   4  942.52   57.05   3
  -5   6   4  813.91   55.23   1
   4  -6  -4  504.53   36.33   2
   4  -6  -4  515.28   35.94   3
  -4   6   4  485.64   35.01   3
  -4   6   4  548.14   34.48   1
   3  -6  -4  633.73   45.75   2
   3  -6  -4  694.40   45.97   3
  -3   6   4  674.79   45.16   3
  -3   6   4  791.14   44.81   1
   2  -6  -4   31.33    7.85   2
   2  -6  -4   29.29    6.71   1
   2  -6  -4   40.76    9.34   3
  -2   6   4   31.40    6.18   1
  -2   6   4   41.04    8.23   3
   1  -6  -4 2402.03  141.15   3
   1  -6  -4 2493.21  140.70   1
   1  -6  -4 2445.85  140.29   2
  -1   6   4 2464.53  140.80   3
  -1   6   4 2086.34  139.66   1
   0  -6  -4  146.67   13.83   2
   0  -6  -4  163.07   15.23   1
   0  -6  -4  177.29   15.53   3
   0   6   4  171.45   14.90   1
  -1  -6  -4   95.60   10.66   2
  -1  -6  -4  159.20   14.14   3
  -1  -6  -4  130.21   13.14   1
   1   6   4  139.69   13.30   1
  -2  -6  -4  284.88   18.82   2
  -2  -6  -4  300.41   22.11   1
  -2  -6  -4  286.39   22.69   3
   2   6   4  297.53   22.92   1
  -3  -6  -4  350.55   25.27   1
   3   6   4  332.49   26.46   1
  -4  -6  -4  595.32   38.93   1
   4   6   4  561.60   40.59   1
  -5  -6  -4  598.40   37.71   1
   5   6   4  474.54   38.14   1
  -6  -6  -4  239.27   21.37   1
  -7  -6  -4 1407.22   88.60   1
  -8  -6  -4  557.65   41.91   1
  -9  -6  -4  289.26   28.12   1
 -10  -6  -4   82.38   17.71   1
 -11  -6  -4    7.99   13.05   1
 -14   7   4  190.16   24.09   3
  13  -7  -4  112.05   19.91   2
  12  -7  -4  110.50   20.47   2
 -12   7   4  111.44   21.15   3
  11  -7  -4  510.45   41.97   2
 -11   7   4  531.38   42.46   3
  10  -7  -4   34.99   13.23   2
 -10   7   4   39.87   16.21   3
   9  -7  -4    1.89    9.38   3
   9  -7  -4  -13.88    7.86   2
  -9   7   4   17.90   10.33   3
   8  -7  -4  119.86   19.44   2
   8  -7  -4  152.85   22.55   3
  -8   7   4  122.05   17.59   3
   7  -7  -4 1098.09   70.91   2
   7  -7  -4 1002.09   70.77   3
  -7   7   4 1094.71   69.89   3
   6  -7  -4   34.54   11.88   3
   6  -7  -4   42.25   11.62   2
  -6   7   4   34.59    8.49   1
  -6   7   4   32.71   10.28   3
   5  -7  -4  963.66   62.79   2
   5  -7  -4  949.66   62.88   3
  -5   7   4  983.21   61.93   3
  -5   7   4  933.12   60.13   1
   4  -7  -4   25.84    8.78   2
   4  -7  -4   15.27    8.31   3
  -4   7   4   12.67    7.21   3
  -4   7   4   16.44    5.56   1
   3  -7  -4  882.97   58.20   2
   3  -7  -4  861.75   58.32   3
  -3   7   4  973.02   56.63   1
  -3   7   4  894.22   57.58   3
   2  -7  -4  609.18   42.41   2
   2  -7  -4  645.59   42.24   1
   2  -7  -4  644.74   43.32   3
  -2   7   4  656.79   42.65   3
  -2   7   4  657.51   41.65   1
   1  -7  -4 1102.23   69.82   2
   1  -7  -4 1135.59   71.30   3
   1  -7  -4 1199.94   70.69   1
  -1   7   4 1180.04   70.80   3
  -1   7   4 1072.10   69.67   1
   0  -7  -4  274.25   22.12   1
   0  -7  -4  295.21   22.97   3
   0  -7  -4  273.71   20.85   2
   0   7   4  297.13   22.13   1
  -1  -7  -4  473.18   33.51   1
  -1  -7  -4  464.27   34.01   3
   1   7   4  524.59   34.27   1
  -2  -7  -4  375.24   29.89   1
  -2  -7  -4  408.21   27.17   2
  -2  -7  -4  447.61   31.67   3
   2   7   4  502.51   32.19   1
  -3  -7  -4  420.26   30.07   3
  -3  -7  -4  371.91   28.33   1
   3   7   4  372.75   29.75   1
  -4  -7  -4  616.09   40.19   1
   4   7   4  559.53   41.63   1
  -5  -7  -4   24.62    8.18   1
   5   7   4   17.42    7.67   1
  -6  -7  -4  195.43   19.38   1
  -7  -7  -4  888.98   59.76   1
  -8  -7  -4  212.37   22.93   1
  -9  -7  -4   47.64   14.23   1
 -10  -7  -4  -19.95   10.79   1
 -11  -7  -4   61.14   22.20   1
  14  -8  -4  239.50   27.98   2
  13  -8  -4   61.52   15.63   2
 -13   8   4   25.00   12.59   3
  12  -8  -4  320.24   32.60   2
 -12   8   4  367.38   34.10   3
  11  -8  -4  422.32   38.06   2
 -11   8   4  455.37   38.55   3
  10  -8  -4   17.30    9.95   2
 -10   8   4   31.55   12.12   3
   9  -8  -4   60.11   15.16   2
   9  -8  -4   94.57   20.43   3
  -9   8   4   97.42   29.15   3
   8  -8  -4   16.92   15.44   2
   8  -8  -4   32.33   13.62   3
  -8   8   4   31.12   11.26   3
   7  -8  -4  841.22   57.92   2
   7  -8  -4  886.56   59.22   3
  -7   8   4  759.69   54.11   1
  -7   8   4  846.79   56.93   3
   6  -8  -4   17.68    9.95   3
   6  -8  -4   16.29    9.91   2
  -6   8   4    7.07    7.23   3
  -6   8   4   10.08    5.99   1
   5  -8  -4  603.75   42.47   2
   5  -8  -4  539.26   42.19   3
  -5   8   4  605.24   39.67   1
  -5   8   4  589.41   41.39   3
   4  -8  -4   24.60    8.98   2
   4  -8  -4   31.25   10.20   3
  -4   8   4   26.17    7.92   3
  -4   8   4   29.37    7.20   1
   3  -8  -4    2.81    7.20   3
   3  -8  -4    6.25    6.49   2
  -3   8   4   14.31    5.68   1
  -3   8   4   11.43    6.65   3
   2  -8  -4  321.97   26.06   3
   2  -8  -4  313.75   24.30   1
   2  -8  -4  317.59   24.94   2
  -2   8   4  352.43   25.19   3
  -2   8   4  277.13   23.18   1
   0  -8  -4  123.12   13.09   2
   0  -8  -4  132.21   15.36   3
   0  -8  -4  133.76   14.97   1
   0   8   4  140.39   14.42   1
  -1  -8  -4  251.82   19.48   2
  -1  -8  -4  243.95   22.62   3
  -1  -8  -4  280.51   22.40   1
   1   8   4  294.54   22.65   1
  -2  -8  -4   62.85   10.81   1
  -2  -8  -4   56.58    7.73   2
  -2  -8  -4   54.79   11.64   3
   2   8   4   55.47   10.07   1
  -3  -8  -4  133.29    9.63   2
  -3  -8  -4  105.94   14.32   1
  -3  -8  -4  136.80   16.12   3
   3   8   4  110.37   15.40   1
  -4  -8  -4   92.12   13.46   1
  -4  -8  -4  105.60   14.85   3
   4   8   4   90.35   13.92   1
  -5  -8  -4  314.56   24.52   1
   5   8   4  251.15   25.03   1
  -6  -8  -4  105.97   16.80   1
  -7  -8  -4    6.50    7.71   1
  -8  -8  -4   15.93   10.89   1
  -9  -8  -4   20.27   12.23   1
 -10  -8  -4  149.22   23.79   1
  13  -9  -4   19.05   11.15   2
 -13   9   4   27.59   12.70   3
  12  -9  -4  288.62   30.25   2
 -12   9   4  274.19   35.85   3
  11  -9  -4  198.09   36.84   2
 -11   9   4  178.44   24.20   3
  10  -9  -4  188.18   32.35   3
  10  -9  -4  166.04   23.11   2
 -10   9   4  166.67   22.87   3
   9  -9  -4  187.81   25.86   3
   9  -9  -4  208.21   23.86   2
  -9   9   4  184.16   22.41   3
  -9   9   4  169.01   19.22   1
   8  -9  -4  149.19   19.93   2
   8  -9  -4  138.04   23.12   3
  -8   9   4  136.52   17.61   1
   7  -9  -4  120.32   21.25   3
  -7   9   4  120.50   16.12   1
  -7   9   4  142.90   21.15   3
   6  -9  -4   57.95   14.04   3
  -6   9   4   42.48   10.82   3
  -6   9   4   34.93    8.46   1
   5  -9  -4   26.02   10.74   3
   5  -9  -4   25.35   10.37   2
  -5   9   4   31.97   10.14   3
  -5   9   4   31.99    8.17   1
   4  -9  -4  218.62   22.76   2
   4  -9  -4  230.44   23.25   3
  -4   9   4  287.64   21.37   1
  -4   9   4  251.92   22.40   3
   3  -9  -4  307.02   26.71   2
   3  -9  -4  336.30   27.88   3
  -3   9   4  314.43   26.22   3
  -3   9   4  328.06   24.74   1
   2  -9  -4  219.21   20.07   1
   2  -9  -4  194.67   20.89   3
   2  -9  -4  218.48   20.11   2
  -2   9   4  202.93   18.53   1
  -2   9   4  218.33   19.94   3
   1  -9  -4 1309.11   79.73   1
   1  -9  -4 1286.17   79.02   2
   1  -9  -4 1219.94   80.71   3
  -1   9   4 1275.75   78.96   1
   0  -9  -4  828.03   56.56   3
   0  -9  -4  826.36   53.68   2
   0  -9  -4  831.33   55.32   1
   0   9   4  891.59   55.27   1
  -1  -9  -4  138.69   15.65   1
  -1  -9  -4   99.16   14.95   3
  -1  -9  -4  123.76   12.30   2
   1   9   4  127.98   15.12   1
  -2  -9  -4   65.99    8.77   2
  -2  -9  -4   88.75   13.30   1
  -2  -9  -4   83.42   14.78   3
   2   9   4   86.13   12.94   1
  -3  -9  -4   50.20   12.37   3
  -3  -9  -4   18.77    8.42   1
  -3  -9  -4   34.94    5.54   2
   3   9   4   18.60    7.58   1
  -4  -9  -4  129.41   17.61   3
  -4  -9  -4  112.53   15.88   1
  -5  -9  -4   41.26   15.03   3
  -5  -9  -4   25.43    9.52   1
   5   9   4   20.73    8.78   1
  -6  -9  -4    5.95    7.73   1
  -6  -9  -4   -4.11    8.88   3
  -7  -9  -4  161.10   20.54   1
  -8  -9  -4  149.86   21.39   1
  -9  -9  -4  226.84   27.42   1
 -13  10   4   30.46   15.38   3
 -12  10   4   96.27   21.23   3
  11 -10  -4   12.14   11.36   2
 -11  10   4   12.61    8.05   1
  10 -10  -4   -3.36   12.14   3
  10 -10  -4   -4.36   12.25   2
 -10  10   4   -0.56    9.42   3
 -10  10   4    2.23    7.63   1
   9 -10  -4  273.46   32.99   3
   9 -10  -4  266.28   28.66   2
  -9  10   4  259.81   25.19   1
  -9  10   4  284.07   28.33   3
   8 -10  -4   78.39   19.22   3
   8 -10  -4   44.89   14.63   2
  -8  10   4   20.88   11.30   1
  -8  10   4   38.51   13.85   3
   7 -10  -4  478.27   41.25   3
   7 -10  -4  540.47   40.73   2
  -7  10   4  460.31   35.81   1
  -7  10   4  485.36   38.70   3
  -6  10   4  489.95   35.70   1
  -6  10   4  479.27   44.21   3
   5 -10  -4  307.00   29.06   3
   5 -10  -4  295.64   27.80   2
  -5  10   4  308.72   24.71   1
  -5  10   4  281.79   26.77   3
   4 -10  -4  405.18   32.54   2
   4 -10  -4  380.15   33.15   3
  -4  10   4  419.76   29.99   1
  -4  10   4  387.95   31.91   3
   3 -10  -4  110.97   16.78   3
   3 -10  -4   95.96   14.88   2
  -3  10   4   97.89   13.34   1
  -3  10   4   99.04   15.07   3
   2 -10  -4   36.46    9.90   2
  -2  10   4   44.41   10.20   3
  -2  10   4   30.20    7.44   1
   1 -10  -4   48.84   10.54   2
   1 -10  -4   56.29   11.72   1
   1 -10  -4   67.25   14.07   3
  -1  10   4   63.26   11.16   1
   0 -10  -4  526.86   38.86   1
   0 -10  -4  494.89   36.75   2
   0 -10  -4  568.97   40.69   3
   0  10   4  588.99   38.83   1
  -1 -10  -4    5.97    5.73   2
  -1 -10  -4   20.23    8.93   3
  -1 -10  -4   -0.91    7.41   1
   1  10   4    7.22    6.60   1
  -2 -10  -4  101.46   17.19   3
  -2 -10  -4   94.93   14.27   1
  -2 -10  -4   71.45    9.51   2
   2  10   4   78.54   13.03   1
  -3 -10  -4   77.86   14.97   3
  -3 -10  -4   72.21    8.60   2
  -3 -10  -4   70.62   12.82   1
   3  10   4   62.29   16.00   1
  -4 -10  -4   69.68   13.20   1
  -4 -10  -4  121.54   17.81   3
   4  10   4   77.97   14.09   1
  -5 -10  -4   -5.94    9.83   3
  -5 -10  -4   -4.74    6.80   1
   5  10   4   -3.70    6.07   1
  -6 -10  -4   -2.20    8.33   1
  -6 -10  -4   -9.40    8.93   3
  -7 -10  -4   51.06   17.03   3
  -7 -10  -4   59.36   13.90   1
  -8 -10  -4  259.04   29.66   3
  -8 -10  -4  183.64   25.30   1
  -9 -10  -4  367.90   46.73   3
  -9 -10  -4  405.71   46.69   1
  12 -11  -4   37.00   14.24   2
 -12  11   4   25.55    9.71   1
  11 -11  -4  671.05   55.02   3
  11 -11  -4  596.74   56.59   2
 -11  11   4  601.47   48.27   3
 -11  11   4  493.88   51.47   1
  10 -11  -4  392.68   39.69   3
  10 -11  -4  392.03   35.95   2
 -10  11   4  364.65   31.74   1
 -10  11   4  348.06   41.42   3
   9 -11  -4   47.09   15.16   2
   9 -11  -4   79.13   20.34   3
  -9  11   4   78.33   17.23   3
  -9  11   4   58.53   12.78   1
   8 -11  -4  102.93   22.79   3
   8 -11  -4   84.86   19.38   2
  -8  11   4   98.02   18.20   3
  -8  11   4   69.29   13.16   1
   7 -11  -4  755.92   56.41   2
   7 -11  -4  775.10   73.98   3
  -7  11   4  785.24   55.74   3
   5 -11  -4  254.26   27.83   3
  -5  11   4  235.18   25.30   3
  -5  11   4  292.24   24.03   1
   4 -11  -4   99.24   16.23   2
   4 -11  -4   90.56   18.50   3
  -4  11   4  117.06   16.45   3
  -4  11   4   66.29   11.95   1
   3 -11  -4   41.03   11.66   2
   3 -11  -4   58.32   13.59   3
  -3  11   4   41.10    9.20   1
  -3  11   4   26.72   11.51   3
   2 -11  -4  678.89   46.73   1
   2 -11  -4  706.28   49.63   3
   2 -11  -4  663.35   46.93   2
  -2  11   4  674.59   45.82   1
  -2  11   4  653.41   47.81   3
   1 -11  -4   18.52    8.00   2
   1 -11  -4   26.01   11.89   3
   1 -11  -4   22.04    9.15   1
  -1  11   4   26.75    8.27   1
   0 -11  -4  147.45   19.23   3
   0 -11  -4  150.40   16.18   2
   0 -11  -4  120.78   17.90   1
   0  11   4  173.21   17.60   1
  -1 -11  -4   10.39    8.88   1
  -1 -11  -4   15.01   10.14   3
  -1 -11  -4   10.41    6.58   2
   1  11   4    7.62    6.85   1
  -2 -11  -4   -1.16   10.63   3
  -2 -11  -4   -4.20    4.58   2
  -2 -11  -4   -7.26    7.48   1
   2  11   4   -6.32    5.52   1
  -3 -11  -4   70.22   16.25   3
  -3 -11  -4   45.67   11.44   1
   3  11   4   41.73   10.69   1
  -4 -11  -4   38.28   11.34   1
  -4 -11  -4   23.18   12.16   3
   4  11   4   17.53    7.82   1
  -5 -11  -4  169.61   20.34   1
  -5 -11  -4  184.37   23.49   3
   5  11   4  170.25   20.26   1
  -6 -11  -4   -3.98   11.79   3
  -6 -11  -4    0.90    9.04   1
  -7 -11  -4   -8.35   12.47   3
  -7 -11  -4   -0.27    9.24   1
  -8 -11  -4  200.40   30.66   3
  -8 -11  -4  155.03   24.99   1
  12 -12  -4   27.49   19.42   2
 -12  12   4   20.51   12.16   3
  11 -12  -4  843.79   64.96   3
 -11  12   4  783.71   54.66   1
 -11  12   4  588.27   65.85   3
  10 -12  -4  101.95   21.12   2
  10 -12  -4  179.07   33.44   3
 -10  12   4  132.87   23.06   3
 -10  12   4  142.80   18.99   1
   9 -12  -4  230.18   31.09   3
   9 -12  -4  252.51   28.16   2
  -9  12   4  281.15   34.31   3
  -9  12   4  235.77   24.46   1
   8 -12  -4    0.91   10.82   2
   8 -12  -4    5.57   15.04   3
  -8  12   4   -7.63    6.58   1
  -8  12   4   -2.20    9.26   3
   7 -12  -4    9.55   10.56   2
   7 -12  -4   14.03   12.77   3
  -7  12   4   10.37   10.07   3
  -7  12   4    3.65    7.97   1
   6 -12  -4   32.45   12.16   2
   6 -12  -4   42.00   15.21   3
  -6  12   4   20.47   10.42   1
  -6  12   4   22.21   10.44   3
   5 -12  -4    7.19    8.90   2
   5 -12  -4   11.51   12.74   3
  -5  12   4    6.26    8.90   3
  -5  12   4    1.64    6.58   1
   4 -12  -4   10.85   18.53   3
   4 -12  -4    9.09   11.43   2
  -4  12   4    3.92    6.90   1
  -4  12   4    9.03    9.52   3
   3 -12  -4   20.54   20.46   3
   3 -12  -4    2.95    8.17   2
  -3  12   4   -1.83    6.05   1
  -3  12   4    0.91    7.53   3
   2 -12  -4  145.73   33.09   3
   2 -12  -4  134.87   17.52   1
   2 -12  -4  117.06   16.66   2
  -2  12   4   94.25   15.03   1
   1 -12  -4   24.54   13.43   3
   1 -12  -4   30.53   11.46   1
   1 -12  -4   32.36   10.26   2
  -1  12   4   15.74    8.31   1
  -1 -12  -4   74.71   14.81   1
  -1 -12  -4   46.55   14.54   3
   1  12   4   55.72   12.53   1
  -2 -12  -4   43.52   14.78   3
  -2 -12  -4   13.33   10.77   1
  -2 -12  -4   25.41    6.94   2
   2  12   4   26.71   10.85   1
  -3 -12  -4    5.93    9.40   1
  -3 -12  -4   27.14    7.32   2
  -3 -12  -4   19.78   11.85   3
   3  12   4   10.06    7.28   1
  -4 -12  -4   80.28   15.69   1
  -4 -12  -4   88.77   18.58   3
   4  12   4   59.71   13.63   1
  -5 -12  -4  162.14   21.56   1
  -5 -12  -4  200.92   24.99   3
   5  12   4  166.82   20.29   1
  -6 -12  -4    0.15   13.47   3
  -6 -12  -4   20.64   10.58   1
  -7 -12  -4  -17.73   18.01   3
  -7 -12  -4    0.98    9.54   1
  11 -13  -4  244.05   34.28   3
  11 -13  -4  119.81   24.80   2
 -11  13   4  197.14   22.14   1
 -11  13   4  174.75   23.86   3
  10 -13  -4   67.11   22.62   3
  10 -13  -4   23.08   12.23   2
 -10  13   4   19.57   10.74   1
   9 -13  -4   26.06   18.09   3
   9 -13  -4   -1.07   10.74   2
  -9  13   4    1.39    8.56   1
  -9  13   4    2.52    9.65   3
   8 -13  -4  249.02   32.78   3
  -8  13   4  233.46   26.44   3
  -8  13   4  243.29   24.89   1
   7 -13  -4    4.15   12.67   3
   7 -13  -4   31.61   17.27   2
  -7  13   4  -12.18    6.28   1
  -7  13   4  -16.56   11.30   3
   6 -13  -4   51.32   17.95   3
   6 -13  -4   23.86   11.95   2
  -6  13   4   37.87   13.04   3
  -6  13   4   29.38    9.66   1
   5 -13  -4  289.14   30.71   3
  -5  13   4  236.25   23.68   1
  -5  13   4  273.00   27.03   3
   4 -13  -4  136.51   25.22   3
   4 -13  -4  122.25   19.61   2
  -4  13   4  120.67   18.68   3
  -4  13   4   98.61   15.50   1
   3 -13  -4   38.39   11.21   2
   3 -13  -4   23.04   13.28   3
  -3  13   4   22.15    9.68   1
  -3  13   4   36.34   12.06   3
   2 -13  -4  230.62   27.80   3
   2 -13  -4  256.56   23.79   2
   2 -13  -4  216.71   23.52   1
  -2  13   4  229.67   23.21   1
   1 -13  -4  665.97   48.00   2
   1 -13  -4  683.02   49.55   1
   1 -13  -4  681.51   53.02   3
  -1  13   4  718.13   49.24   1
   0 -13  -4  237.99   24.62   1
   0 -13  -4  228.27   22.79   2
   0 -13  -4  284.42   28.46   3
   0  13   4  199.66   22.90   1
  -1 -13  -4   37.24   13.86   3
  -1 -13  -4    0.48   12.98   1
  -1 -13  -4   15.73    7.18   2
   1  13   4   -3.62    6.91   1
  -2 -13  -4   16.23   13.04   3
  -2 -13  -4    4.40    9.51   1
   2  13   4    5.00    8.34   1
  -3 -13  -4    1.21   12.21   3
  -3 -13  -4   -1.88   10.32   1
   3  13   4   19.45   10.24   1
  -4 -13  -4    6.61   11.02   1
  -4 -13  -4    9.90   11.54   3
   4  13   4   18.26    8.55   1
  -5 -13  -4   53.07   14.76   1
  -5 -13  -4   61.98   17.88   3
  -6 -13  -4  181.24   40.70   3
  10 -14  -4  240.45   32.38   3
  10 -14  -4  205.58   26.37   2
 -10  14   4  163.77   24.32   3
 -10  14   4  137.95   21.25   1
   9 -14  -4  143.45   29.27   3
   9 -14  -4   65.02   16.97   2
  -9  14   4   45.85   14.84   1
  -9  14   4   76.92   16.72   3
   8 -14  -4  124.19   27.87   2
   8 -14  -4  104.80   26.56   3
  -8  14   4   97.59   17.24   1
  -8  14   4  128.77   31.15   3
   7 -14  -4  267.34   34.19   3
   7 -14  -4  255.40   28.34   2
  -7  14   4  253.22   25.62   1
  -7  14   4  269.22   28.15   3
   6 -14  -4  232.32   28.44   3
  -6  14   4  136.16   18.73   1
  -6  14   4  148.79   22.15   3
  -5  14   4   74.10   17.49   3
  -5  14   4   52.25   12.24   1
   4 -14  -4   96.63   17.95   2
   4 -14  -4  151.80   26.49   3
  -4  14   4   82.84   16.77   3
  -4  14   4   72.51   13.70   1
   3 -14  -4   59.00   14.79   2
   3 -14  -4   57.30   16.53   3
  -3  14   4   39.80   12.04   1
   2 -14  -4  263.96   29.15   3
  -2  14   4  194.24   22.31   1
   1 -14  -4  147.76   20.65   1
   1 -14  -4  145.70   23.88   3
   1 -14  -4  144.88   18.37   2
  -1  14   4  133.78   18.51   1
   0 -14  -4   13.36    7.31   2
   0 -14  -4   18.51   14.31   3
   0 -14  -4    1.98    9.57   1
   0  14   4   11.08    8.12   1
  -1 -14  -4   -4.53   11.32   3
  -1 -14  -4   -6.34    9.34   1
   1  14   4    0.37    7.19   1
  -2 -14  -4   -7.25    9.98   1
  -2 -14  -4    9.33   11.90   3
   2  14   4    6.78    8.56   1
  -3 -14  -4   69.83   19.66   3
  -3 -14  -4   37.19   14.05   1
   3  14   4   48.24   12.28   1
  -4 -14  -4   43.96   16.22   3
  -4 -14  -4   29.04   13.41   1
   4  14   4   35.38   10.07   1
   8 -15  -4   13.69   11.45   2
   8 -15  -4   31.24   18.29   3
  -8  15   4   -9.27    7.59   1
  -8  15   4   38.43   13.96   3
   7 -15  -4  210.44   30.77   3
  -7  15   4  150.22   21.91   3
  -7  15   4  153.49   20.54   1
   6 -15  -4   94.10   19.16   2
   6 -15  -4  103.26   23.20   3
  -6  15   4   94.50   21.14   3
  -6  15   4   54.20   12.62   1
   5 -15  -4   13.17   14.69   3
   5 -15  -4   15.45   12.47   2
  -5  15   4   -5.67    7.67   1
  -5  15   4   -6.70   14.77   3
   4 -15  -4   20.52   16.38   3
   4 -15  -4   19.54   12.16   2
   3 -15  -4    9.74   15.55   3
   3 -15  -4    4.64    8.84   2
  -3  15   4  -14.25    7.66   1
   2 -15  -4    0.74   13.25   3
   2 -15  -4   22.93   10.52   2
  -2  15   4   -9.65    7.34   1
   1 -15  -4  407.75   35.93   2
   1 -15  -4  442.34   35.81   1
   1 -15  -4  440.73   41.66   3
  -1  15   4  441.48   35.98   1
   0 -15  -4  526.16   42.65   1
   0 -15  -4  581.47   48.14   3
   0  15   4  548.27   43.17   1
  -1 -15  -4   87.94   21.49   3
  -1 -15  -4   47.74   13.65   1
   1  15   4   29.98   10.47   1
  -2 -15  -4   44.45   19.70   3
  -2 -15  -4    7.25   11.78   1
   2  15   4    9.08    7.90   1
   6 -16  -4   35.85   12.74   2
  -6  16   4  -12.38    9.78   1
  -6  16   4   -3.37   10.28   3
   5 -16  -4   33.88   13.02   2
   5 -16  -4   32.45   22.60   3
  -5  16   4    4.22   11.22   3
   4 -16  -4   46.97   20.16   3
   4 -16  -4   41.49   14.14   2
  -4  16   4   11.66   16.76   1
   3 -16  -4   32.29   17.20   2
   3 -16  -4   43.17   17.97   3
   2 -16  -4   -0.17   15.29   3
  -2  16   4   -8.00   11.62   1
   1 -16  -4  410.45   33.26   1
  -1  16   4  357.66   32.60   1
   0 -16  -4  141.88   18.80   1
   0 -16  -4  157.10   29.44   3
  -2 -16   5   28.60   16.99   3
  -1 -16   5  205.36   30.19   3
   0 -16   5   58.19   15.59   2
   0 -16   5   94.64   23.90   3
  -1  16  -5   57.69   20.13   3
   1 -16   5   41.93   18.07   3
  -2  16  -5  295.18   31.58   3
   2 -16   5  282.47   30.52   2
   2 -16   5  406.13   38.75   3
  -3  16  -5   69.42   18.19   3
   3 -16   5   64.20   15.11   2
   3 -16   5  167.07   29.64   3
  -4  16  -5   52.52   17.72   3
   4 -16   5   28.55   19.06   3
  -5  16  -5    7.04   11.50   3
   5 -16   5   17.49   19.03   3
   5 -16   5   14.53   11.75   2
  -6  16  -5   20.68   13.41   3
   6 -16   5   11.29   10.59   2
   6 -16   5  104.82   37.32   3
  -4 -15   5  321.84   35.49   3
  -3 -15   5  551.78   48.14   3
  -2 -15   5   21.23   16.23   3
  -1 -15   5  120.64   25.77   3
   0 -15   5  391.73   38.29   3
  -1  15  -5  251.73   27.46   3
   1 -15   5  283.75   33.19   3
  -2  15  -5   61.06   16.48   3
   2 -15   5   40.92   18.55   3
  -3  15  -5   68.70   17.05   3
   3 -15   5   59.72   21.59   3
   3 -15   5   50.81   13.63   2
  -4  15  -5  304.78   30.99   3
   4 -15   5  351.26   38.10   3
   4 -15   5  280.26   29.58   2
   5 -15   5   81.21   15.75   2
   5 -15   5   98.32   25.62   3
  -6  15  -5   32.88   14.03   3
   6 -15   5   81.80   26.03   3
   6 -15   5   53.16   15.56   2
  -7  15  -5   20.24   12.60   3
   7 -15   5   62.47   22.91   3
   7 -15   5   19.09   11.00   2
   8 -15   5   54.74   23.48   3
  -6 -14   5   44.15   16.49   3
  -5 -14   5   90.21   19.98   3
  -5 -14   5   59.33   13.98   1
  -4 -14   5   99.69   16.13   1
  -4 -14   5  166.60   25.37   3
  -3 -14   5  121.37   22.43   3
  -3 -14   5  128.23   15.68   1
  -2 -14   5  370.60   28.37   1
  -2 -14   5  404.78   36.54   3
   1  14  -5   12.85    6.17   1
  -1 -14   5   24.60   13.13   3
   0  14  -5  648.03   45.72   1
   0  14  -5  734.02   51.78   3
   0 -14   5  765.42   56.05   3
  -1  14  -5  223.47   23.50   3
  -1  14  -5  180.12   16.64   1
   1 -14   5  202.48   26.75   3
  -2  14  -5    6.37    5.03   1
  -2  14  -5    5.08    9.63   3
   2 -14   5   12.23   12.31   3
  -3  14  -5   54.49   18.85   3
  -3  14  -5   41.02    7.78   1
   3 -14   5  116.82   23.35   3
  -4  14  -5   19.78   10.61   3
  -4  14  -5   24.50    6.45   1
   4 -14   5   27.75   14.90   3
   4 -14   5   22.07   11.04   2
  -5  14  -5   46.46   15.68   3
  -5  14  -5   20.69    7.87   1
   5 -14   5   27.37   14.38   3
   5 -14   5   34.12   13.29   2
  -6  14  -5  107.45   20.77   3
   6 -14   5  130.54   27.10   3
   6 -14   5   77.55   17.97   2
   7 -14   5    6.19   16.79   2
   7 -14   5   48.64   22.14   3
  -8  14  -5  251.84   30.02   3
   8 -14   5  294.14   35.46   3
   8 -14   5  220.17   26.76   2
  -9  14  -5    7.73   10.55   3
   9 -14   5    3.05    9.64   2
  -7 -13   5   19.64   12.22   3
  -7 -13   5    4.71    9.32   1
  -6 -13   5  114.29   23.55   1
  -6 -13   5  157.03   22.43   3
  -5 -13   5  252.04   23.37   2
  -5 -13   5  267.79   28.03   3
  -5 -13   5  236.88   22.64   1
  -4 -13   5    8.19    7.17   1
  -4 -13   5    8.56   10.18   3
  -3 -13   5   17.78   11.01   3
  -3 -13   5    0.62    6.37   1
  -2 -13   5   16.75   10.60   3
  -2 -13   5   13.69    6.89   1
   1  13  -5   11.87    5.29   1
  -1 -13   5   -5.46   10.03   3
  -1 -13   5    6.49    5.70   1
   0  13  -5    4.93    4.58   1
   0  13  -5    2.90    7.99   3
   0 -13   5    4.38   10.92   3
  -1  13  -5  103.32   18.04   3
  -1  13  -5   71.13    9.80   1
   1 -13   5   95.37   19.20   3
  -2  13  -5  237.79   26.18   3
  -2  13  -5  292.13   20.45   1
   2 -13   5  270.01   30.28   3
  -3  13  -5  290.48   22.18   1
  -3  13  -5  334.22   30.36   3
   3 -13   5  339.30   33.67   3
  -4  13  -5    8.18   10.18   3
  -4  13  -5   -0.68    4.30   1
   4 -13   5   23.82   15.41   3
  -5  13  -5   10.60    9.65   3
  -5  13  -5   17.38    5.65   1
   5 -13   5    4.47    8.41   2
   5 -13   5   20.01   13.92   3
  -6  13  -5  154.31   15.75   1
  -6  13  -5  212.11   37.72   3
   6 -13   5  153.93   26.80   3
   6 -13   5  116.82   26.61   2
  -7  13  -5   11.72    7.20   1
  -7  13  -5    9.03   10.22   3
   7 -13   5    3.33    9.49   2
   7 -13   5   14.72   15.90   3
  -8  13  -5  338.09   34.34   3
   8 -13   5  305.80   32.16   2
   8 -13   5  394.82   40.71   3
  -9  13  -5   43.67   15.57   3
   9 -13   5  109.27   28.47   3
   9 -13   5   38.07   13.14   2
 -10  13  -5  901.46   64.40   3
  10 -13   5  691.16   60.93   2
  -8 -12   5  -19.90    9.12   3
  -8 -12   5  -14.27    8.65   1
  -7 -12   5   85.53   15.28   1
  -7 -12   5   78.38   17.74   3
  -6 -12   5   98.51   14.33   2
  -6 -12   5   63.95   12.79   1
  -6 -12   5  100.97   18.88   3
  -5 -12   5   65.86   11.30   2
  -5 -12   5   37.86   10.44   1
  -5 -12   5   92.04   16.82   3
  -4 -12   5   86.36   12.45   1
  -3 -12   5   96.38   17.92   3
  -3 -12   5  107.35   13.81   1
  -2 -12   5  274.70   22.01   1
  -2 -12   5  287.59   27.75   3
   1  12  -5    3.77    4.68   1
  -1 -12   5   10.35   11.01   3
  -1 -12   5    9.82    5.76   1
   0  12  -5   30.32   10.76   3
   0  12  -5   12.89    5.33   1
   0 -12   5   11.69    5.50   1
   0 -12   5   23.36   11.58   3
  -1  12  -5  665.30   43.14   1
  -1  12  -5  701.26   49.11   3
   1 -12   5  694.04   51.69   3
  -2  12  -5  285.24   20.26   1
  -2  12  -5  263.41   25.97   3
   2 -12   5  291.16   29.71   3
  -3  12  -5   20.90   10.82   3
  -3  12  -5   17.62    5.40   1
   3 -12   5   39.63   14.24   3
  -4  12  -5  129.25   19.76   3
  -4  12  -5   92.70   11.07   1
  -5  12  -5  175.11   16.54   1
  -5  12  -5  185.48   23.74   3
   5 -12   5  218.99   28.53   3
  -6  12  -5  150.33   23.80   3
  -6  12  -5  105.46   13.65   1
   6 -12   5  143.49   26.03   3
   6 -12   5   94.21   18.56   2
  -7  12  -5   47.27   16.49   3
  -7  12  -5   26.03    8.22   1
   7 -12   5   38.15   18.44   3
   7 -12   5   35.80   16.97   2
  -8  12  -5    8.13    6.66   1
  -8  12  -5    2.16   10.42   3
   8 -12   5    6.40   12.55   3
   8 -12   5    4.48   10.25   2
  -9  12  -5  566.75   46.80   3
  -9  12  -5  518.61   38.95   1
   9 -12   5  532.72   44.36   2
 -10  12  -5  703.88   53.98   3
  10 -12   5  590.29   51.35   2
 -11  12  -5    4.86   17.40   3
  11 -12   5    1.23   11.08   2
  -9 -11   5   29.44   12.55   1
  -9 -11   5   47.41   15.17   3
  -8 -11   5  125.56   19.14   1
  -8 -11   5  150.63   20.87   3
  -7 -11   5  196.15   21.21   1
  -7 -11   5  185.47   22.10   3
  -7 -11   5  198.28   21.98   2
  -6 -11   5   42.54   10.65   1
  -6 -11   5   52.44    9.12   2
  -5 -11   5  224.74   20.27   2
  -5 -11   5  242.39   23.57   3
  -5 -11   5  236.23   21.26   1
  -4 -11   5  543.46   37.63   1
  -4 -11   5  545.97   41.58   3
  -3 -11   5  124.55   17.95   3
  -3 -11   5  112.25   13.81   1
  -2 -11   5   15.23    6.19   1
  -2 -11   5   17.55   10.91   3
   0  11  -5   26.01    9.44   3
   0  11  -5   20.46    5.51   1
   0 -11   5   25.22    6.04   1
   0 -11   5   52.54   13.18   3
  -1  11  -5  118.96   11.60   1
  -1  11  -5  151.69   17.33   3
   1 -11   5  142.76   19.87   3
  -2  11  -5  564.88   42.87   3
  -2  11  -5  591.07   36.80   1
   2 -11   5  590.69   45.10   3
  -3  11  -5  537.79   35.61   1
   3 -11   5  604.35   45.33   3
  -4  11  -5  253.49   25.60   3
  -4  11  -5  228.25   18.44   1
   4 -11   5  260.72   28.16   3
  -5  11  -5  271.83   20.66   1
  -5  11  -5  253.68   26.68   3
   5 -11   5  252.33   30.20   3
  -6  11  -5  115.63   13.78   1
  -6  11  -5  133.09   20.42   3
   6 -11   5  176.77   30.92   3
   6 -11   5  106.02   18.82   2
  -7  11  -5   34.43   14.67   3
  -7  11  -5   22.64    7.51   1
   7 -11   5   17.37   11.43   2
   7 -11   5   39.29   17.55   3
  -8  11  -5   99.32   20.67   3
  -8  11  -5  100.20   14.01   1
   8 -11   5  136.40   27.34   3
   8 -11   5   81.76   18.77   2
  -9  11  -5  379.85   35.39   3
   9 -11   5  317.68   32.72   2
 -10  11  -5  138.98   33.15   3
  10 -11   5   70.86   16.69   2
 -11  11  -5  261.87   30.43   3
  11 -11   5  256.23   29.54   2
 -10 -10   5   38.25   13.74   1
 -10 -10   5   65.70   16.70   3
  -9 -10   5    6.95    9.86   1
  -9 -10   5   13.71   11.50   3
  -8 -10   5    9.41    9.65   1
  -8 -10   5    5.92    9.92   3
  -7 -10   5  448.26   36.66   3
  -7 -10   5  497.57   35.88   1
  -7 -10   5  472.22   32.36   2
  -6 -10   5  264.03   21.62   2
  -6 -10   5  286.49   23.67   1
  -6 -10   5  275.48   25.48   3
  -5 -10   5    9.64    6.74   1
  -5 -10   5   16.02    7.30   2
  -5 -10   5   18.73   10.64   3
  -4 -10   5   63.57   10.35   1
  -4 -10   5   88.61   13.49   3
  -3 -10   5   -0.03    4.72   1
  -3 -10   5   -9.74    6.74   3
  -2 -10   5   87.47   10.75   1
  -2 -10   5   93.29   15.85   3
   0  10  -5   92.72   13.44   3
   0  10  -5   73.10    8.37   1
   0 -10   5   65.09    8.38   1
   0 -10   5   79.05   14.50   3
  -1  10  -5  682.64   43.09   1
  -1  10  -5  703.92   48.26   3
   1 -10   5  732.29   50.41   3
  -2  10  -5 2729.19  150.51   1
  -2  10  -5 2524.25  155.96   3
   2 -10   5 2470.92  157.58   3
  -3  10  -5  385.68   30.65   3
  -3  10  -5  333.99   24.03   1
   3 -10   5  391.54   33.04   3
  -4  10  -5   96.29   11.27   1
  -4  10  -5  131.34   17.54   3
   4 -10   5  122.60   20.69   3
  -5  10  -5    8.29    5.38   1
  -5  10  -5    6.69   13.48   3
   5 -10   5   22.19   12.75   3
  -6  10  -5  435.89   31.92   1
  -6  10  -5  486.56   39.16   3
   6 -10   5  469.09   40.57   3
  -7  10  -5  440.98   37.54   3
   7 -10   5  455.74   49.12   3
   7 -10   5  371.81   33.97   2
  -8  10  -5  158.38   21.67   3
   8 -10   5  112.97   19.59   2
  -9  10  -5   98.60   29.91   3
   9 -10   5  113.38   19.92   2
 -10  10  -5  424.76   38.83   3
  10 -10   5  381.82   36.71   2
 -11  10  -5  197.33   28.14   3
  11 -10   5  200.61   25.38   2
 -12  10  -5  158.63   27.55   3
  12 -10   5  123.84   24.69   2
 -11  -9   5   -8.95    9.77   1
 -11  -9   5    6.24   12.42   3
 -10  -9   5   61.84   15.65   3
 -10  -9   5   46.08   13.70   1
  -9  -9   5  538.53   40.81   1
  -9  -9   5  499.62   40.53   3
  -8  -9   5   53.78    9.12   2
  -8  -9   5   48.75   12.91   3
  -8  -9   5   30.95   10.04   1
  -7  -9   5  206.20   21.22   3
  -7  -9   5  208.53   20.62   1
  -7  -9   5  210.18   17.82   2
  -6  -9   5   53.59   10.50   1
  -6  -9   5   46.72    9.02   2
  -6  -9   5   45.17   11.65   3
  -5  -9   5  531.31   40.10   3
  -5  -9   5  620.13   39.18   1
  -5  -9   5  565.23   38.56   2
  -4  -9   5  456.70   30.62   1
  -4  -9   5  415.45   32.37   3
  -3  -9   5  208.28   16.93   1
  -3  -9   5  201.05   19.73   3
  -2  -9   5   81.08    9.63   1
  -2  -9   5   88.39   13.10   3
   1   9  -5    2.57    3.40   1
   1   9  -5    5.67    5.92   3
  -1  -9   5    5.58    7.69   3
  -1  -9   5    7.28    4.00   1
   0   9  -5  477.56   33.44   3
   0   9  -5  452.57   29.43   1
   0  -9   5  501.66   35.38   3
   0  -9   5  431.67   29.03   1
  -1   9  -5  428.09   26.40   1
  -1   9  -5  348.04   29.02   3
   1  -9   5  359.69   30.41   3
  -2   9  -5  612.50   42.79   3
   2  -9   5  597.90   44.36   3
  -3   9  -5  102.82   15.61   3
  -3   9  -5   94.86    9.59   1
   3  -9   5   98.28   17.49   3
  -4   9  -5  824.61   50.79   1
  -4   9  -5  796.31   56.70   3
   4  -9   5  843.47   58.70   3
  -5   9  -5   37.04    7.49   1
  -5   9  -5   41.53   12.40   3
   5  -9   5   49.45   15.52   3
   6  -9   5  493.64   41.73   3
  -7   9  -5    3.80    9.76   3
   7  -9   5    0.91   10.44   3
   7  -9   5    8.18    7.50   2
  -8   9  -5  114.75   21.22   3
   8  -9   5  111.51   19.62   2
  -9   9  -5    6.02   12.00   3
   9  -9   5   17.71   10.92   2
 -10   9  -5  166.49   28.23   3
  10  -9   5  102.44   19.69   2
 -11   9  -5  226.57   28.38   3
  11  -9   5  183.63   24.83   2
 -12   9  -5   -2.51   10.39   3
  12  -9   5    7.46   14.53   2
 -11  -8   5  201.79   25.41   1
 -11  -8   5  175.16   22.90   3
 -10  -8   5   48.11   14.62   3
 -10  -8   5   35.29   12.02   1
  -9  -8   5  212.64   18.31   2
  -9  -8   5  204.52   22.68   3
  -9  -8   5  242.82   23.76   1
  -8  -8   5  178.78   16.62   2
  -8  -8   5  182.50   20.02   3
  -8  -8   5  209.25   20.87   1
  -7  -8   5   38.35    9.39   1
  -7  -8   5   55.84   11.56   3
  -7  -8   5   42.13    8.22   2
  -6  -8   5   45.27   10.65   3
  -6  -8   5   44.68    8.65   2
  -6  -8   5   33.79    8.07   1
  -5  -8   5  273.47   23.70   3
  -5  -8   5  292.48   22.62   2
  -5  -8   5  332.46   23.54   1
  -4  -8   5  629.15   42.28   3
  -4  -8   5  740.65   41.36   1
  -4  -8   5  510.61   40.41   2
  -3  -8   5   24.01    8.02   3
  -3  -8   5   17.96    5.07   1
  -2  -8   5  302.05   22.07   1
  -2  -8   5  361.44   25.81   3
   1   8  -5   46.02    7.37   1
   1   8  -5   70.24   10.29   3
  -1  -8   5   59.65    6.99   1
  -1  -8   5   63.93   11.03   3
   0   8  -5  580.10   38.26   3
   0   8  -5  554.26   34.33   1
   0  -8   5  541.42   34.26   1
   0  -8   5  576.66   39.42   3
  -1   8  -5  251.00   21.26   3
  -1   8  -5  271.61   16.95   1
   1  -8   5  234.05   22.02   3
  -2   8  -5  597.68   37.43   1
  -2   8  -5  635.24   42.64   3
   2  -8   5  623.64   43.86   3
  -3   8  -5  158.47   17.75   3
   3  -8   5  159.33   18.97   3
  -4   8  -5  274.42   20.10   1
  -4   8  -5  314.65   26.11   3
   4  -8   5  272.42   26.80   3
  -5   8  -5   31.13   11.17   3
   5  -8   5   24.78   11.94   3
  -6   8  -5  128.61   18.96   3
   6  -8   5   91.52   18.37   3
  -7   8  -5   19.10   13.58   3
   7  -8   5   10.16    9.66   2
  -8   8  -5  367.00   33.47   3
   8  -8   5  321.94   30.03   2
  -9   8  -5  608.33   49.89   3
   9  -8   5  623.13   46.72   2
 -10   8  -5  105.37   23.47   3
  10  -8   5  115.92   20.22   2
 -11   8  -5  176.38   25.70   3
  11  -8   5  114.37   24.13   2
 -12   8  -5  126.74   25.70   3
  12  -8   5   72.81   16.75   2
 -13   8  -5  100.90   25.76   3
 -12  -7   5   29.94   14.02   1
 -11  -7   5  214.68   25.59   1
 -10  -7   5  103.93   17.17   1
 -10  -7   5   85.12   12.27   2
  -9  -7   5  812.47   52.11   2
  -9  -7   5  815.97   58.74   1
  -8  -7   5  418.30   30.13   2
  -8  -7   5  446.13   34.23   1
  -7  -7   5   21.50    7.61   3
  -7  -7   5   25.82    6.66   2
  -7  -7   5   18.06    7.29   1
  -6  -7   5    2.87    5.05   1
  -6  -7   5    7.88    5.98   3
  -6  -7   5    2.01    4.86   2
  -5  -7   5  211.96   18.19   3
  -5  -7   5  234.20   18.19   1
  -5  -7   5  202.66   17.24   2
  -4  -7   5    2.34    4.80   2
  -4  -7   5    7.59    4.14   1
  -4  -7   5    7.16    4.93   3
  -3  -7   5  109.56   11.99   3
  -2  -7   5  673.25   44.80   3
  -2  -7   5  704.12   42.48   1
   1   7  -5  313.18   22.50   3
   1   7  -5  253.08   19.32   1
  -1  -7   5  307.74   23.18   3
  -1  -7   5  337.88   19.88   1
   0   7  -5  155.83   11.25   1
   0   7  -5  181.94   15.46   3
   0  -7   5  153.38   11.29   1
   0  -7   5  182.93   16.41   3
   1  -7   5   41.65    9.63   3
  -2   7  -5   47.30   10.26   3
  -2   7  -5   59.77    6.27   1
   2  -7   5   75.87   13.64   3
  -3   7  -5  663.56   43.65   1
  -3   7  -5  771.47   49.32   3
   3  -7   5  742.75   50.17   3
  -4   7  -5  544.03   38.67   3
   4  -7   5  492.45   39.09   3
  -5   7  -5   68.84   14.88   3
   5  -7   5   72.36   15.76   3
  -6   7  -5  161.07   20.81   3
   6  -7   5  167.88   21.72   3
  -7   7  -5  354.32   32.14   3
   7  -7   5  324.93   28.50   2
  -8   7  -5  192.98   23.37   3
   8  -7   5  178.66   25.40   2
  -9   7  -5  208.12   25.06   3
   9  -7   5  182.05   21.74   2
 -10   7  -5  134.59   24.91   3
  10  -7   5  104.41   18.06   2
 -11   7  -5  292.89   32.04   3
  11  -7   5  249.33   26.98   2
 -12   7  -5  194.79   43.87   3
 -13   7  -5   41.06   12.42   1
 -13   7  -5   45.21   14.37   3
  13  -7   5   47.80   13.23   2
 -12  -6   5   23.91   12.79   1
 -11  -6   5   83.96   17.19   1
 -10  -6   5   93.71   13.76   2
 -10  -6   5  120.25   17.72   1
  -9  -6   5  954.97   65.18   1
  -9  -6   5  968.35   60.90   2
  -8  -6   5   10.91    5.65   2
  -8  -6   5    7.30    7.26   1
  -7  -6   5  205.27   17.08   2
  -7  -6   5  204.21   19.50   1
  -6  -6   5  403.60   29.92   1
  -6  -6   5  407.78   29.21   3
  -6  -6   5  430.33   28.42   2
  -5  -6   5  611.62   41.19   3
  -5  -6   5  635.16   41.55   1
  -5  -6   5  661.68   40.92   2
  -4  -6   5  809.26   50.85   3
  -4  -6   5  810.48   50.42   1
  -4  -6   5  809.91   50.94   2
   2   6  -5 1843.86  110.39   3
  -2  -6   5 1981.01  108.86   1
  -2  -6   5 1746.99  110.54   3
   1   6  -5    7.20    4.65   3
  -1  -6   5    5.86    2.61   1
  -1  -6   5   -2.97    4.91   3
   0   6  -5   10.70    5.33   3
   0   6  -5    3.54    1.76   1
   0  -6   5    3.43    5.20   3
   0  -6   5    4.32    2.08   1
  -1   6  -5  239.68   19.59   3
  -1   6  -5  241.96   15.33   1
   1  -6   5  254.74   20.59   3
  -2   6  -5 2631.18  150.54   3
  -2   6  -5 2378.80  145.75   1
   2  -6   5 2573.43  151.31   3
  -3   6  -5 3349.12  198.21   3
   3  -6   5 3334.51  198.97   3
  -4   6  -5   12.98    8.58   3
   4  -6   5   -0.12    8.20   3
  -5   6  -5  352.59   29.61   3
   5  -6   5  346.39   30.18   3
  -6   6  -5  309.11   28.38   3
  -7   6  -5  496.63   40.20   3
   7  -6   5  478.50   36.58   2
  -8   6  -5   -7.28   12.95   3
   8  -6   5    1.02    7.58   2
  -9   6  -5    0.45   11.30   3
   9  -6   5  -16.32    6.32   2
 -10   6  -5  269.45   31.16   3
  10  -6   5  278.86   26.85   2
 -11   6  -5  708.67   70.92   3
  11  -6   5  756.88   54.31   2
 -12   6  -5  305.76   28.75   1
 -12   6  -5  298.64   33.19   3
  12  -6   5  251.11   28.52   2
 -13   6  -5   33.32   11.94   1
 -13   6  -5   44.49   14.44   3
  13  -6   5   48.54   14.10   2
 -13  -5   5   97.76   19.79   1
 -12  -5   5  239.76   27.44   1
 -11  -5   5  262.27   22.22   2
 -11  -5   5  283.99   28.53   1
 -10  -5   5  112.09   14.96   2
 -10  -5   5  141.63   22.87   1
  -9  -5   5  130.71   18.40   1
  -9  -5   5  137.21   15.22   2
  -8  -5   5 2004.94  123.12   1
  -8  -5   5 1998.01  119.66   2
  -7  -5   5  722.14   45.57   2
  -7  -5   5  699.09   47.99   1
  -6  -5   5  889.12   60.23   1
  -6  -5   5 1013.31   59.04   2
  -5  -5   5  938.29   58.67   1
  -4  -5   5 5890.20  337.19   3
  -4  -5   5 6191.51  337.40   2
  -4  -5   5 5405.08  336.78   1
  -3  -5   5  420.94   26.96   3
  -3  -5   5  386.65   26.04   1
   2   5  -5  514.30   33.05   3
  -2  -5   5  501.89   31.55   1
  -2  -5   5  531.29   33.29   3
   1   5  -5   97.62    9.53   3
  -1  -5   5   80.11    9.71   3
  -1  -5   5   92.01    7.10   1
   0   5  -5  204.62   13.46   1
   0   5  -5  237.68   17.15   3
   0  -5   5  240.55   17.83   3
  -1   5  -5  120.27    7.92   1
  -1   5  -5  114.54   12.16   3
   1  -5   5  119.82   13.33   3
  -2   5  -5  126.23   14.13   3
   2  -5   5  123.00   14.52   3
  -3   5  -5  203.42   19.39   3
   3  -5   5  213.20   20.48   3
  -4   5  -5 1175.69   77.81   3
   4  -5   5 1275.49   79.01   3
  -5   5  -5 1658.19  104.11   3
  -6   5  -5   42.78   12.64   3
  -7   5  -5  380.93   34.52   3
   7  -5   5  406.30   30.87   2
  -8   5  -5   29.12   12.74   3
   8  -5   5   53.15   12.22   2
  -9   5  -5   -0.44   11.36   3
   9  -5   5   -4.36    7.09   2
 -10   5  -5   34.23   15.54   3
 -11   5  -5  129.53   28.67   3
 -11   5  -5  136.74   18.97   1
  11  -5   5  139.18   20.70   2
 -12   5  -5  201.71   28.04   3
 -12   5  -5  207.99   24.46   1
  12  -5   5  218.79   24.20   2
 -13   5  -5   12.29   11.25   3
 -13   5  -5   14.69    9.99   1
  13  -5   5    4.79   10.45   2
 -13  -4   5   74.99   19.34   1
 -12  -4   5  213.86   25.86   1
 -12  -4   5  203.16   19.87   2
 -11  -4   5   -5.49    7.11   1
 -11  -4   5    6.40    6.76   2
 -10  -4   5  626.52   42.98   2
 -10  -4   5  632.30   47.92   1
  -9  -4   5  307.80   24.87   2
  -9  -4   5  321.90   28.25   1
  -8  -4   5 3252.26  185.05   2
  -8  -4   5 3025.03  187.78   1
  -7  -4   5  397.76   26.99   2
  -7  -4   5  356.18   28.79   1
  -6  -4   5  197.33   18.09   1
  -6  -4   5  229.77   17.45   2
  -5  -4   5 2722.83  148.52   2
  -5  -4   5 2329.42  148.96   1
  -4  -4   5 3114.02  179.81   3
  -4  -4   5 3419.98  180.76   2
  -4  -4   5 2749.54  180.29   1
  -3  -4   5  347.29   23.00   2
  -3  -4   5  306.38   21.81   1
  -3  -4   5  344.97   21.95   3
   2   4  -5  603.76   35.24   3
  -2  -4   5  496.80   34.08   1
  -2  -4   5  605.93   35.40   3
   1   4  -5    4.44    3.40   3
  -1  -4   5    4.85    1.53   1
  -1  -4   5    1.07    3.50   3
   0   4  -5    3.39    3.88   3
   0  -4   5   15.00    5.20   3
  -1   4  -5    3.70    4.65   3
   1  -4   5    1.38    4.91   3
  -2   4  -5 1196.93   72.71   3
   2  -4   5 1148.38   72.93   3
  -3   4  -5  146.12   16.51   3
   3  -4   5  142.42   16.23   3
  -4   4  -5   90.26   14.54   3
  -5   4  -5  184.35   20.19   3
  -6   4  -5  115.30   17.19   3
  -7   4  -5   45.65   13.67   3
   7  -4   5   57.84   11.59   2
  -8   4  -5  147.53   23.68   3
   8  -4   5  109.84   16.11   2
  -9   4  -5   28.30   14.31   3
   9  -4   5   15.32    8.63   2
 -10   4  -5    0.54    7.23   1
 -10   4  -5   -2.68   11.30   3
  10  -4   5    7.32    8.25   2
 -11   4  -5   36.30   11.17   1
 -11   4  -5   12.71   11.62   3
 -12   4  -5    9.81   12.42   3
 -12   4  -5   16.15   10.49   1
  12  -4   5   26.62   10.56   2
 -13   4  -5   15.16   12.18   3
 -13   4  -5    8.52   10.53   1
  13  -4   5   -3.68   13.81   2
 -13  -3   5   36.73   12.80   1
  12   3  -5   88.91   13.83   2
 -12  -3   5   95.91   14.60   2
 -12  -3   5   58.08   14.79   1
  11   3  -5   55.29   10.98   2
 -11  -3   5   47.73   12.86   1
 -11  -3   5   55.67   12.03   2
  10   3  -5  759.76   48.86   2
 -10  -3   5  686.65   53.03   1
 -10  -3   5  785.37   50.16   2
   9   3  -5    7.40    5.84   2
  -9  -3   5    0.00    6.40   2
   8   3  -5 1302.83   80.30   2
  -8  -3   5 1332.46   81.06   2
   7   3  -5  483.83   32.34   2
  -7  -3   5  477.51   32.67   2
   6   3  -5   13.90    4.99   2
  -6  -3   5    5.66    5.36   2
   5   3  -5  703.96   43.24   2
  -5  -3   5  675.29   43.32   2
  -4  -3   5  534.91   34.21   2
  -3  -3   5  702.42   43.31   3
  -3  -3   5  746.09   44.73   2
  -2  -3   5 1537.33   90.73   3
  -2  -3   5 1569.62   91.83   2
   1   3  -5  244.70   16.19   3
  -1  -3   5  242.15   16.44   3
   0   3  -5   28.03    5.22   3
   0  -3   5   22.76    5.36   3
  -1   3  -5  273.57   18.43   3
  -1   3  -5  199.96   14.01   1
   1  -3   5  260.40   18.60   3
  -2   3  -5 4709.65  274.41   3
  -3   3  -5 1132.87   71.35   3
  -4   3  -5  214.50   20.61   3
  -5   3  -5  400.07   31.88   3
  -6   3  -5  442.58   35.31   3
  -7   3  -5   -4.22    9.24   3
   7  -3   5   15.53    7.84   2
  -8   3  -5  152.21   20.74   3
  -8   3  -5  116.22   15.78   1
   8  -3   5  128.16   15.13   2
  -9   3  -5   83.99   14.27   1
  -9   3  -5   69.63   18.33   3
   9  -3   5   97.33   14.48   2
 -10   3  -5   20.33   13.26   3
 -10   3  -5   19.93    9.78   1
  10  -3   5   26.98    9.23   2
 -11   3  -5   69.94   16.16   1
 -11   3  -5   68.37   18.90   3
  11  -3   5   92.13   15.11   2
 -12   3  -5  289.33   29.54   1
 -12   3  -5  261.27   32.11   3
 -13   3  -5  141.01   26.82   3
 -13   3  -5  163.01   23.35   1
 -14  -2   5   35.07   19.62   3
 -14  -2   5   55.28   15.42   1
  13   2  -5  412.57   39.14   2
 -13  -2   5  414.56   38.36   1
  12   2  -5  136.01   15.25   2
 -12  -2   5  120.17   16.07   2
 -12  -2   5  120.03   20.91   1
  11   2  -5   -1.10    6.63   2
 -11  -2   5    0.98    7.22   2
  10   2  -5    7.87    6.23   2
 -10  -2   5   12.77    8.40   2
   9   2  -5   65.49   11.26   2
  -9  -2   5   68.40   12.09   2
   8   2  -5  256.73   20.67   2
  -8  -2   5  270.66   21.72   2
   7   2  -5   19.09    6.16   2
  -7  -2   5   25.10    6.79   2
   6   2  -5  127.36   11.88   2
  -6  -2   5  122.19   12.24   2
   5   2  -5   25.06    5.80   2
  -5  -2   5    8.76    4.57   2
   4   2  -5 1011.49   61.12   2
  -4  -2   5 1009.41   61.21   2
  -3  -2   5  657.73   40.83   2
  -2  -2   5   75.61    5.94   3
   1   2  -5 2429.14  140.54   3
  -1  -2   5 2440.37  140.84   3
   0   2  -5  170.39   13.97   3
   0   2  -5  193.49   11.76   1
   0  -2   5  191.15   14.27   3
   0  -2   5  206.61   11.77   1
  -1   2  -5   83.85    6.11   1
  -1   2  -5   88.74    9.88   3
  -2   2  -5 3252.88  206.60   1
  -2   2  -5 3937.25  210.32   3
  -3   2  -5   87.19   13.46   3
  -3   2  -5   58.99    6.89   1
  -4   2  -5   84.41    9.17   1
  -5   2  -5  616.08   40.09   1
[truncated: 1,665,860 more chars]
