# Supplementary material for: Chemistry of CS2 and CS3 Bridged Decaborane Analogues: Regular Coordination Versus Cluster Expansion
Source: Molecules. 2023 Jan 19;28(3):998. doi: 10.3390/molecules28030998 (PMC9919328; doi:10.3390/molecules28030998)
Supplement: Supplementary file 1 [file molecules-28-00998-s001.zip › CIF/cif of 8.cif]

 
data_shelx
 
_audit_creation_method            'SHELXL-2018/3'
_shelx_SHELXL_version_number      '2018/3'
_chemical_name_systematic         ?
_chemical_name_common             ?
_chemical_melting_point           ?
_chemical_formula_moiety          
'C33 H34 B6 Co6 O13 Rh2 S5 [+ solvent]'

_chemical_formula_sum
 'C33 H34 B6 Co6 O13 Rh2 S5' 
_chemical_formula_weight          1423.16

loop_
 _atom_type_symbol
 _atom_type_description
 _atom_type_scat_dispersion_real
 _atom_type_scat_dispersion_imag
 _atom_type_scat_source
 'C'  'C'   0.0033   0.0016
 'International Tables Vol C Tables 4.2.6.8 and 6.1.1.4'
 'H'  'H'   0.0000   0.0000
 'International Tables Vol C Tables 4.2.6.8 and 6.1.1.4'
 'Co'  'Co'   0.3494   0.9721
 'International Tables Vol C Tables 4.2.6.8 and 6.1.1.4'
 'Rh'  'Rh'  -1.1178   0.9187
 'International Tables Vol C Tables 4.2.6.8 and 6.1.1.4'
 'B'  'B'   0.0013   0.0007
 'International Tables Vol C Tables 4.2.6.8 and 6.1.1.4'
 'O'  'O'   0.0106   0.0060
 'International Tables Vol C Tables 4.2.6.8 and 6.1.1.4'
 'S'  'S'   0.1246   0.1234
 'International Tables Vol C Tables 4.2.6.8 and 6.1.1.4'
 
_space_group_crystal_system       triclinic
_space_group_IT_number            2
_space_group_name_H-M_alt         'P -1'
_space_group_name_Hall            '-P 1'
 
_shelx_space_group_comment
;
The symmetry employed for this shelxl refinement is uniquely defined
by the following loop, which should always be used as a source of
symmetry information in preference to the above space-group names.
They are only intended as comments.
;
 
loop_
 _space_group_symop_operation_xyz
 'x, y, z'
 '-x, -y, -z'
 
_cell_length_a                    12.4725(4)
_cell_length_b                    14.4351(5)
_cell_length_c                    16.0368(5)
_cell_angle_alpha                 88.7070(10)
_cell_angle_beta                  74.7360(10)
_cell_angle_gamma                 79.9110(10)
_cell_volume                      2741.52(16)
_cell_formula_units_Z             2
_cell_measurement_temperature     297(2)

_cell_measurement_reflns_used      9384
_cell_measurement_theta_min        2.97
_cell_measurement_theta_max       33.08
_exptl_crystal_description       'plate'
_exptl_crystal_colour            'brown'


_exptl_crystal_density_meas       ?
_exptl_crystal_density_method     ?
_exptl_crystal_density_diffrn     1.724          
_exptl_crystal_F_000              1396
_exptl_transmission_factor_min    ?
_exptl_transmission_factor_max    ?
_exptl_crystal_size_max           0.120
_exptl_crystal_size_mid           0.100
_exptl_crystal_size_min           0.020
_exptl_absorpt_coefficient_mu     2.594
_shelx_estimated_absorpt_T_min    0.746
_shelx_estimated_absorpt_T_max    0.950
_exptl_absorpt_correction_type    multi-scan
_exptl_absorpt_correction_T_min   0.6215
_exptl_absorpt_correction_T_max   0.7465
_exptl_absorpt_process_details    'SADABS (Bruker, 2016'
_exptl_absorpt_special_details    ?
_diffrn_ambient_temperature       297(2)
_diffrn_radiation_wavelength      0.71073
_diffrn_radiation_type            MoK\a

_diffrn_radiation_source          'fine-focus sealed tube' 
_diffrn_radiation_monochromator   graphite 
_diffrn_measurement_device_type   
'Bruker D8 VENTURE diffractometer with PHOTON II detector'
_diffrn_measurement_method        '\w and \f scan'


_diffrn_detector_area_resol_mean  ?
_diffrn_reflns_number             173274
_diffrn_reflns_av_unetI/netI      0.0320
_diffrn_reflns_av_R_equivalents   0.0796
_diffrn_reflns_limit_h_min        -16
_diffrn_reflns_limit_h_max        16
_diffrn_reflns_limit_k_min        -19
_diffrn_reflns_limit_k_max        19
_diffrn_reflns_limit_l_min        -21
_diffrn_reflns_limit_l_max        21
_diffrn_reflns_theta_min          3.406
_diffrn_reflns_theta_max          28.000
_diffrn_reflns_theta_full         25.242
_diffrn_measured_fraction_theta_max   0.997
_diffrn_measured_fraction_theta_full  0.997
_diffrn_reflns_Laue_measured_fraction_max    0.997
_diffrn_reflns_Laue_measured_fraction_full   0.997
_diffrn_reflns_point_group_measured_fraction_max   0.997
_diffrn_reflns_point_group_measured_fraction_full  0.997
_reflns_number_total              13201
_reflns_number_gt                 10147
_reflns_threshold_expression      'I > 2\s(I)'
_reflns_Friedel_coverage          0.000
_reflns_Friedel_fraction_max      .
_reflns_Friedel_fraction_full     .
 
_reflns_special_details
;
 Reflections were merged by SHELXL according to the crystal
 class for the calculation of statistics and refinement.
 
 Structure factors included contributions from the .fab file.
 
 _reflns_Friedel_fraction is defined as the number of unique
 Friedel pairs measured divided by the number that would be
 possible theoretically, ignoring centric projections and
 systematic absences.
;
 
_computing_data_collection        'APEX3 (Bruker, 2016)'
_computing_cell_refinement        'APEX3/SAINT (Bruker, 2016)' 
_computing_data_reduction         'SAINT/XPREP (Bruker, 2016)'
_computing_structure_solution     'SHELXT 2018/2 (Sheldrick, 2018)'
_computing_structure_refinement 'SHELXL-2018/3 (Sheldrick, 2018)'


_computing_molecular_graphics     ?
_computing_publication_material   ?


_refine_special_details           ?
_refine_ls_structure_factor_coef  Fsqd
_refine_ls_matrix_type            full
_refine_ls_weighting_scheme       calc
_refine_ls_weighting_details
'w=1/[\s^2^(Fo^2^)+(0.0275P)^2^+2.6440P] where P=(Fo^2^+2Fc^2^)/3'
_atom_sites_solution_primary      ?
_atom_sites_solution_secondary    ?
_atom_sites_solution_hydrogens    geom
_refine_ls_hydrogen_treatment     constr
_refine_ls_extinction_method      none
_refine_ls_extinction_coef        .
_refine_ls_number_reflns          13201
_refine_ls_number_parameters      596
_refine_ls_number_restraints      150
_refine_ls_R_factor_all           0.0497
_refine_ls_R_factor_gt            0.0295
_refine_ls_wR_factor_ref          0.0764
_refine_ls_wR_factor_gt           0.0654
_refine_ls_goodness_of_fit_ref    1.049
_refine_ls_restrained_S_all       1.051
_refine_ls_shift/su_max           0.002
_refine_ls_shift/su_mean          0.000
 
loop_
 _atom_site_label
 _atom_site_type_symbol
 _atom_site_fract_x
 _atom_site_fract_y
 _atom_site_fract_z
 _atom_site_U_iso_or_equiv
 _atom_site_adp_type
 _atom_site_occupancy
 _atom_site_site_symmetry_order  
 _atom_site_calc_flag
 _atom_site_refinement_flags_posn
 _atom_site_refinement_flags_adp
 _atom_site_refinement_flags_occupancy
 _atom_site_disorder_assembly
 _atom_site_disorder_group
Co1 Co 0.73453(3) 0.72831(3) 0.40465(3) 0.03167(9) Uani 1 1 d . . . . .
Co2 Co 0.83559(3) 0.80710(3) 0.28100(3) 0.03495(10) Uani 1 1 d . . . . .
Co3 Co 0.82343(4) 0.97977(3) 0.32614(3) 0.04203(11) Uani 1 1 d . . . . .
S5 S 0.79000(6) 0.86848(5) 0.41708(5) 0.03335(16) Uani 1 1 d . . . . .
Co5 Co 0.66214(4) 0.84566(3) 0.53306(3) 0.03714(10) Uani 1 1 d . . . . .
Co6 Co 0.87059(4) 0.76054(3) 0.49406(3) 0.03913(10) Uani 1 1 d . . . . .
Co7 Co 0.97540(3) 0.84608(3) 0.35958(3) 0.04185(11) Uani 1 1 d . . . . .
Rh1 Rh 0.81667(2) 0.45532(2) 0.19591(2) 0.03663(6) Uani 1 1 d . . . . .
Rh2 Rh 0.53552(2) 0.63651(2) 0.18933(2) 0.03284(6) Uani 1 1 d . . . . .
C1 C 0.7698(4) 0.3328(3) 0.2694(4) 0.0746(11) Uani 1 1 d . . . . .
C2 C 0.8365(5) 0.3002(3) 0.1843(3) 0.0797(12) Uani 1 1 d . . . . .
C3 C 0.9421(4) 0.3223(3) 0.1747(3) 0.0769(12) Uani 1 1 d . . . . .
C4 C 0.9455(4) 0.3662(3) 0.2499(3) 0.0703(11) Uani 1 1 d . . . . .
C5 C 0.8427(5) 0.3709(3) 0.3090(3) 0.0693(11) Uani 1 1 d . . . . .
C6 C 0.8094(9) 0.4061(4) 0.4012(3) 0.188(5) Uani 1 1 d . . . . .
H6A H 0.730071 0.431149 0.418073 0.282 Uiso 1 1 calc R U . . .
H6B H 0.851135 0.454561 0.406577 0.282 Uiso 1 1 calc R U . . .
H6C H 0.825797 0.355075 0.437914 0.282 Uiso 1 1 calc R U . . .
C7 C 1.0463(6) 0.4005(5) 0.2671(7) 0.179(4) Uani 1 1 d . . . . .
H7A H 1.021941 0.439536 0.318614 0.269 Uiso 1 1 calc R U . . .
H7B H 1.079624 0.436295 0.219013 0.269 Uiso 1 1 calc R U . . .
H7C H 1.101038 0.347462 0.274382 0.269 Uiso 1 1 calc R U . . .
C8 C 1.0421(7) 0.2987(6) 0.0963(5) 0.209(5) Uani 1 1 d . . . . .
H8A H 1.088238 0.240721 0.105271 0.313 Uiso 1 1 calc R U . . .
H8B H 1.085773 0.348272 0.087843 0.313 Uiso 1 1 calc R U . . .
H8C H 1.015500 0.292033 0.046118 0.313 Uiso 1 1 calc R U . . .
C9 C 0.7956(10) 0.2483(4) 0.1215(6) 0.237(6) Uani 1 1 d . . . . .
H9A H 0.829901 0.264916 0.063549 0.355 Uiso 1 1 calc R U . . .
H9B H 0.715044 0.265168 0.133280 0.355 Uiso 1 1 calc R U . . .
H9C H 0.815916 0.181704 0.127792 0.355 Uiso 1 1 calc R U . . .
C10 C 0.6517(5) 0.3188(5) 0.3110(7) 0.218(6) Uani 1 1 d . . . . .
H10A H 0.615241 0.367935 0.353561 0.328 Uiso 1 1 calc R U . . .
H10B H 0.653283 0.258888 0.338261 0.328 Uiso 1 1 calc R U . . .
H10C H 0.610758 0.320636 0.267788 0.328 Uiso 1 1 calc R U . . .
C11 C 0.3863(3) 0.5976(2) 0.2824(2) 0.0427(7) Uani 1 1 d . . . . .
C12 C 0.3829(3) 0.5738(3) 0.1968(2) 0.0503(8) Uani 1 1 d . . . . .
C13 C 0.3747(3) 0.6580(3) 0.1504(2) 0.0523(8) Uani 1 1 d . . . . .
C14 C 0.3724(3) 0.7348(3) 0.2078(2) 0.0455(7) Uani 1 1 d . . . . .
C15 C 0.3765(2) 0.6967(2) 0.2890(2) 0.0399(7) Uani 1 1 d . . . . .
C16 C 0.3663(3) 0.7510(3) 0.3701(2) 0.0572(10) Uani 1 1 d . . . . .
H16A H 0.402960 0.804633 0.355843 0.086 Uiso 1 1 calc R U . . .
H16B H 0.401342 0.711399 0.407862 0.086 Uiso 1 1 calc R U . . .
H16C H 0.287924 0.771847 0.398558 0.086 Uiso 1 1 calc R U . . .
C17 C 0.3617(4) 0.8373(3) 0.1867(3) 0.0715(12) Uani 1 1 d . . . . .
H17A H 0.284310 0.867444 0.207632 0.107 Uiso 1 1 calc R U . . .
H17B H 0.385855 0.843709 0.125145 0.107 Uiso 1 1 calc R U . . .
H17C H 0.407933 0.866396 0.213684 0.107 Uiso 1 1 calc R U . . .
C18 C 0.3631(4) 0.6672(4) 0.0596(3) 0.0877(16) Uani 1 1 d . . . . .
H18A H 0.409524 0.614310 0.024872 0.132 Uiso 1 1 calc R U . . .
H18B H 0.386771 0.724230 0.035817 0.132 Uiso 1 1 calc R U . . .
H18C H 0.285731 0.668904 0.059909 0.132 Uiso 1 1 calc R U . . .
C19 C 0.3794(4) 0.4775(3) 0.1651(3) 0.0836(15) Uani 1 1 d . . . . .
H19A H 0.398854 0.475732 0.103081 0.125 Uiso 1 1 calc R U . . .
H19B H 0.304746 0.463489 0.187219 0.125 Uiso 1 1 calc R U . . .
H19C H 0.432319 0.431614 0.184870 0.125 Uiso 1 1 calc R U . . .
C20 C 0.3852(3) 0.5315(3) 0.3553(3) 0.0646(11) Uani 1 1 d . . . . .
H20A H 0.426317 0.551535 0.392367 0.097 Uiso 1 1 calc R U . . .
H20B H 0.419898 0.469228 0.332730 0.097 Uiso 1 1 calc R U . . .
H20C H 0.308637 0.531143 0.387645 0.097 Uiso 1 1 calc R U . . .
C21 C 0.6461(3) 0.6507(2) 0.4586(2) 0.0406(7) Uani 1 1 d . . . . .
C22 C 0.8659(3) 0.6392(3) 0.5141(2) 0.0498(8) Uani 1 1 d . . . . .
C23 C 0.6508(3) 0.7575(3) 0.6143(2) 0.0550(9) Uani 1 1 d . . . . .
C24 C 1.0236(3) 0.7363(3) 0.4196(3) 0.0537(9) Uani 1 1 d . . . . .
C25 C 0.9076(3) 0.7995(3) 0.5871(3) 0.0556(9) Uani 1 1 d . . . . .
C26 C 1.0584(3) 0.9204(3) 0.3919(3) 0.0585(10) Uani 1 1 d . . . . .
C27 C 0.8228(3) 1.0783(3) 0.3940(3) 0.0557(9) Uani 1 1 d . . . . .
C28 C 1.0559(3) 0.7988(3) 0.2565(3) 0.0626(11) Uani 1 1 d . . . . .
C29 C 0.9363(4) 0.9988(3) 0.2348(3) 0.0736(13) Uani 1 1 d . . . . .
C30 C 0.6948(4) 1.0176(3) 0.2933(3) 0.0610(10) Uani 1 1 d . . . . .
C31 C 0.8797(3) 0.8220(3) 0.1677(3) 0.0532(9) Uani 1 1 d . . . . .
C32 C 0.5254(3) 0.8707(3) 0.5127(2) 0.0508(9) Uani 1 1 d . . . . .
C33 C 0.6563(3) 0.9441(3) 0.6021(3) 0.0546(9) Uani 1 1 d . . . . .
B1 B 0.6704(3) 0.6008(3) 0.0688(2) 0.0430(9) Uani 1 1 d . . . . .
H1 H 0.667795 0.609307 0.000977 0.052 Uiso 1 1 calc R U . . .
B2 B 0.6678(3) 0.5108(3) 0.1465(2) 0.0391(8) Uani 1 1 d . . . . .
H2 H 0.624886 0.451742 0.141087 0.047 Uiso 1 1 calc R U . . .
B3 B 0.8006(3) 0.5153(3) 0.0718(2) 0.0436(9) Uani 1 1 d . . . . .
H3 H 0.846167 0.490413 0.005454 0.052 Uiso 1 1 calc R U . . .
B4 B 0.8054(3) 0.6056(2) 0.2219(2) 0.0345(7) Uani 1 1 d . . . . .
B5 B 0.6700(3) 0.5679(2) 0.2472(2) 0.0321(7) Uani 1 1 d . . . . .
H5 H 0.629253 0.549353 0.313496 0.039 Uiso 1 1 calc R U . . .
B6 B 0.6750(3) 0.6887(2) 0.2205(2) 0.0337(7) Uani 1 1 d . . . . .
O1 O 0.8222(3) 1.1410(2) 0.4342(2) 0.0888(11) Uani 1 1 d . . . . .
O2 O 1.1100(3) 0.9689(2) 0.4106(3) 0.1007(12) Uani 1 1 d . . . . .
O3 O 1.0052(4) 1.0156(3) 0.1773(3) 0.1268(17) Uani 1 1 d . . . . .
O4 O 1.1181(2) 0.7690(3) 0.1938(2) 0.0958(12) Uani 1 1 d . . . . .
O5 O 1.1052(2) 0.6823(2) 0.4152(2) 0.0809(10) Uani 1 1 d . . . . .
O6 O 0.9037(3) 0.8311(3) 0.0956(2) 0.0923(11) Uani 1 1 d . . . . .
O7 O 0.9275(3) 0.8219(2) 0.6477(2) 0.0898(11) Uani 1 1 d . . . . .
O8 O 0.6487(3) 1.0030(2) 0.6494(2) 0.0933(11) Uani 1 1 d . . . . .
O9 O 0.4370(2) 0.8855(3) 0.5037(2) 0.0850(10) Uani 1 1 d . . . . .
O10 O 0.6376(3) 0.7070(2) 0.6694(2) 0.0893(11) Uani 1 1 d . . . . .
O11 O 0.5836(2) 0.6045(2) 0.49200(17) 0.0638(8) Uani 1 1 d . . . . .
O12 O 0.8696(3) 0.5624(2) 0.5308(2) 0.0732(8) Uani 1 1 d . . . . .
O13 O 0.6151(3) 1.0440(3) 0.2736(3) 0.1015(12) Uani 1 1 d . . . . .
S1 S 0.90316(7) 0.56874(6) 0.11293(5) 0.04284(18) Uani 1 1 d . . . . .
S2 S 0.66581(7) 0.72294(6) 0.10914(5) 0.04016(18) Uani 1 1 d . . . . .
S3 S 0.87378(6) 0.65060(5) 0.29950(5) 0.03633(16) Uani 1 1 d . . . . .
S4 S 0.65452(6) 0.78885(5) 0.29917(5) 0.03370(16) Uani 1 1 d . . . . .
 
loop_
 _atom_site_aniso_label
 _atom_site_aniso_U_11
 _atom_site_aniso_U_22
 _atom_site_aniso_U_33
 _atom_site_aniso_U_23
 _atom_site_aniso_U_13
 _atom_site_aniso_U_12
Co1 0.02923(19) 0.0329(2) 0.0344(2) -0.00122(16) -0.00882(16) -0.00863(16)
Co2 0.0298(2) 0.0375(2) 0.0377(2) 0.00004(17) -0.00653(17) -0.00978(17)
Co3 0.0399(2) 0.0356(2) 0.0509(3) 0.00456(19) -0.0102(2) -0.01051(19)
S5 0.0287(3) 0.0328(4) 0.0401(4) -0.0003(3) -0.0099(3) -0.0080(3)
Co5 0.0359(2) 0.0375(2) 0.0377(2) -0.00463(18) -0.00730(18) -0.00871(18)
Co6 0.0374(2) 0.0387(2) 0.0474(3) 0.00306(19) -0.0203(2) -0.00920(18)
Co7 0.0279(2) 0.0439(2) 0.0567(3) 0.0015(2) -0.01272(19) -0.01166(18)
Rh1 0.03892(13) 0.03476(13) 0.03240(13) -0.00491(10) -0.00570(10) -0.00124(10)
Rh2 0.03080(12) 0.03886(13) 0.03023(12) -0.00502(9) -0.00916(9) -0.00732(10)
C1 0.053(2) 0.049(2) 0.112(3) 0.034(2) -0.013(2) -0.0008(18)
C2 0.133(3) 0.0312(19) 0.091(3) -0.003(2) -0.068(3) 0.000(2)
C3 0.083(3) 0.058(3) 0.064(2) 0.0063(19) -0.004(2) 0.030(2)
C4 0.073(2) 0.052(2) 0.094(3) 0.022(2) -0.040(2) -0.005(2)
C5 0.110(3) 0.041(2) 0.048(2) 0.0029(17) -0.020(2) 0.010(2)
C6 0.405(14) 0.074(4) 0.048(3) -0.004(3) -0.053(5) 0.050(6)
C7 0.144(6) 0.111(5) 0.358(13) 0.099(7) -0.184(8) -0.055(5)
C8 0.209(8) 0.155(7) 0.126(6) 0.054(5) 0.091(6) 0.120(6)
C9 0.491(17) 0.052(3) 0.284(11) -0.001(5) -0.319(13) -0.028(6)
C10 0.067(3) 0.138(6) 0.404(15) 0.177(8) 0.003(6) -0.015(4)
C11 0.0315(15) 0.0478(17) 0.0479(17) -0.0046(14) -0.0049(14) -0.0129(14)
C12 0.0374(17) 0.0598(19) 0.058(2) -0.0171(15) -0.0122(15) -0.0171(16)
C13 0.0344(17) 0.082(2) 0.0448(18) -0.0092(16) -0.0174(15) -0.0096(17)
C14 0.0293(15) 0.0528(18) 0.0531(18) -0.0002(14) -0.0116(14) -0.0029(14)
C15 0.0279(14) 0.0467(16) 0.0445(16) -0.0090(13) -0.0064(13) -0.0083(13)
C16 0.046(2) 0.071(3) 0.052(2) -0.0230(19) -0.0031(17) -0.0132(18)
C17 0.059(3) 0.060(2) 0.089(3) 0.016(2) -0.018(2) 0.001(2)
C18 0.061(3) 0.156(5) 0.049(2) -0.007(3) -0.027(2) -0.009(3)
C19 0.073(3) 0.079(3) 0.103(4) -0.042(3) -0.015(3) -0.032(2)
C20 0.057(2) 0.065(3) 0.068(3) 0.012(2) -0.005(2) -0.021(2)
C21 0.0461(18) 0.0427(18) 0.0355(17) -0.0049(14) -0.0129(14) -0.0103(15)
C22 0.0463(19) 0.050(2) 0.058(2) 0.0002(17) -0.0214(17) -0.0101(16)
C23 0.067(2) 0.051(2) 0.045(2) -0.0055(17) -0.0076(18) -0.0161(19)
C24 0.0368(18) 0.055(2) 0.074(3) 0.0090(19) -0.0220(18) -0.0104(17)
C25 0.066(2) 0.050(2) 0.064(2) 0.0069(18) -0.033(2) -0.0195(18)
C26 0.047(2) 0.054(2) 0.083(3) 0.004(2) -0.026(2) -0.0170(18)
C27 0.051(2) 0.045(2) 0.073(3) 0.0031(19) -0.0175(19) -0.0148(17)
C28 0.0360(19) 0.077(3) 0.073(3) -0.006(2) -0.010(2) -0.0109(19)
C29 0.073(3) 0.063(3) 0.077(3) 0.005(2) 0.000(3) -0.022(2)
C30 0.063(3) 0.053(2) 0.074(3) 0.012(2) -0.028(2) -0.013(2)
C31 0.051(2) 0.062(2) 0.047(2) 0.0005(17) -0.0043(17) -0.0204(18)
C32 0.0411(19) 0.058(2) 0.049(2) -0.0154(17) -0.0052(16) -0.0057(16)
C33 0.055(2) 0.050(2) 0.059(2) -0.0085(18) -0.0121(18) -0.0132(17)
B1 0.046(2) 0.055(2) 0.0282(18) -0.0034(16) -0.0094(16) -0.0076(18)
B2 0.044(2) 0.0399(19) 0.0332(18) -0.0051(15) -0.0087(15) -0.0080(16)
B3 0.044(2) 0.051(2) 0.0291(18) -0.0071(16) -0.0019(15) -0.0014(17)
B4 0.0295(16) 0.0367(18) 0.0353(18) -0.0016(14) -0.0055(14) -0.0046(14)
B5 0.0314(16) 0.0349(17) 0.0296(16) -0.0023(13) -0.0060(13) -0.0070(14)
B6 0.0295(16) 0.0389(18) 0.0325(17) -0.0021(14) -0.0070(14) -0.0070(14)
O1 0.095(2) 0.065(2) 0.111(3) -0.0260(19) -0.026(2) -0.0223(18)
O2 0.088(2) 0.084(2) 0.160(4) 0.001(2) -0.063(2) -0.045(2)
O3 0.118(3) 0.120(3) 0.111(3) 0.026(3) 0.038(3) -0.043(3)
O4 0.0416(16) 0.146(3) 0.086(2) -0.033(2) 0.0043(17) -0.0075(19)
O5 0.0383(15) 0.080(2) 0.117(3) 0.0248(19) -0.0206(16) 0.0048(14)
O6 0.113(3) 0.122(3) 0.0431(18) 0.0043(18) -0.0022(18) -0.051(2)
O7 0.126(3) 0.086(2) 0.084(2) -0.0026(18) -0.066(2) -0.032(2)
O8 0.111(3) 0.075(2) 0.097(3) -0.041(2) -0.021(2) -0.028(2)
O9 0.0404(15) 0.114(3) 0.097(2) -0.037(2) -0.0223(16) 0.0070(16)
O10 0.132(3) 0.072(2) 0.061(2) 0.0232(17) -0.014(2) -0.031(2)
O11 0.0799(19) 0.0718(18) 0.0469(15) 0.0082(13) -0.0085(14) -0.0463(16)
O12 0.088(2) 0.0466(16) 0.097(2) 0.0148(16) -0.0432(19) -0.0185(15)
O13 0.087(2) 0.091(3) 0.146(4) 0.020(2) -0.072(3) -0.008(2)
S1 0.0347(4) 0.0500(5) 0.0366(4) -0.0007(4) 0.0008(3) -0.0038(3)
S2 0.0408(4) 0.0460(4) 0.0341(4) 0.0062(3) -0.0103(3) -0.0088(4)
S3 0.0280(3) 0.0377(4) 0.0436(4) -0.0043(3) -0.0110(3) -0.0036(3)
S4 0.0288(3) 0.0338(4) 0.0395(4) -0.0037(3) -0.0109(3) -0.0043(3)
 
_geom_special_details
;
 All esds (except the esd in the dihedral angle between two l.s. planes)
 are estimated using the full covariance matrix.  The cell esds are taken
 into account individually in the estimation of esds in distances, angles
 and torsion angles; correlations between esds in cell parameters are only
 used when they are defined by crystal symmetry.  An approximate (isotropic)
 treatment of cell esds is used for estimating esds involving l.s. planes.
;
 
loop_
 _geom_bond_atom_site_label_1
 _geom_bond_atom_site_label_2
 _geom_bond_distance
 _geom_bond_site_symmetry_2
 _geom_bond_publ_flag
Co1 C21 1.762(3) . ?
Co1 S3 2.2313(9) . ?
Co1 S4 2.2665(9) . ?
Co1 S5 2.2790(8) . ?
Co1 Co2 2.4288(6) . ?
Co1 Co5 2.5628(6) . ?
Co1 Co6 2.5962(5) . ?
Co2 C31 1.775(4) . ?
Co2 S3 2.2551(9) . ?
Co2 S4 2.2612(8) . ?
Co2 S5 2.2645(9) . ?
Co2 Co7 2.5452(6) . ?
Co2 Co3 2.5789(6) . ?
Co3 C29 1.799(5) . ?
Co3 C27 1.808(4) . ?
Co3 C30 1.810(4) . ?
Co3 S5 2.1658(9) . ?
Co3 Co7 2.6099(6) . ?
S5 Co5 2.1692(9) . ?
S5 Co7 2.2206(8) . ?
S5 Co6 2.2315(9) . ?
Co5 C32 1.793(4) . ?
Co5 C23 1.796(4) . ?
Co5 C33 1.801(4) . ?
Co5 Co6 2.5923(6) . ?
Co6 C22 1.781(4) . ?
Co6 C25 1.802(4) . ?
Co6 C24 1.943(4) . ?
Co6 Co7 2.6164(7) . ?
Co7 C28 1.773(5) . ?
Co7 C26 1.785(4) . ?
Co7 C24 1.923(4) . ?
Rh1 C1 2.183(4) . ?
Rh1 B4 2.191(3) . ?
Rh1 B3 2.197(4) . ?
Rh1 B5 2.212(3) . ?
Rh1 C2 2.216(4) . ?
Rh1 B2 2.223(4) . ?
Rh1 C4 2.224(4) . ?
Rh1 C3 2.224(4) . ?
Rh1 C5 2.226(4) . ?
Rh1 S1 2.3195(9) . ?
Rh2 B6 2.186(3) . ?
Rh2 B5 2.203(3) . ?
Rh2 B1 2.204(4) . ?
Rh2 C11 2.208(3) . ?
Rh2 B2 2.213(4) . ?
Rh2 C14 2.220(3) . ?
Rh2 C12 2.222(3) . ?
Rh2 C13 2.223(3) . ?
Rh2 C15 2.244(3) . ?
Rh2 S2 2.3213(8) . ?
C1 C5 1.425(7) . ?
C1 C2 1.438(7) . ?
C1 C10 1.495(7) . ?
C2 C3 1.378(7) . ?
C2 C9 1.508(7) . ?
C3 C4 1.389(7) . ?
C3 C8 1.515(7) . ?
C4 C5 1.371(7) . ?
C4 C7 1.519(7) . ?
C5 C6 1.501(6) . ?
C6 H6A 0.9600 . ?
C6 H6B 0.9600 . ?
C6 H6C 0.9600 . ?
C7 H7A 0.9600 . ?
C7 H7B 0.9600 . ?
C7 H7C 0.9600 . ?
C8 H8A 0.9600 . ?
C8 H8B 0.9600 . ?
C8 H8C 0.9600 . ?
C9 H9A 0.9600 . ?
C9 H9B 0.9600 . ?
C9 H9C 0.9600 . ?
C10 H10A 0.9600 . ?
C10 H10B 0.9600 . ?
C10 H10C 0.9600 . ?
C11 C15 1.419(5) . ?
C11 C12 1.435(5) . ?
C11 C20 1.491(5) . ?
C12 C13 1.413(6) . ?
C12 C19 1.503(5) . ?
C13 C14 1.449(5) . ?
C13 C18 1.502(5) . ?
C14 C15 1.412(5) . ?
C14 C17 1.502(5) . ?
C15 C16 1.499(4) . ?
C16 H16A 0.9600 . ?
C16 H16B 0.9600 . ?
C16 H16C 0.9600 . ?
C17 H17A 0.9600 . ?
C17 H17B 0.9600 . ?
C17 H17C 0.9600 . ?
C18 H18A 0.9600 . ?
C18 H18B 0.9600 . ?
C18 H18C 0.9600 . ?
C19 H19A 0.9600 . ?
C19 H19B 0.9600 . ?
C19 H19C 0.9600 . ?
C20 H20A 0.9600 . ?
C20 H20B 0.9600 . ?
C20 H20C 0.9600 . ?
C21 O11 1.134(4) . ?
C22 O12 1.131(4) . ?
C23 O10 1.129(5) . ?
C24 O5 1.157(4) . ?
C25 O7 1.132(4) . ?
C26 O2 1.124(4) . ?
C27 O1 1.121(5) . ?
C28 O4 1.135(5) . ?
C29 O3 1.137(5) . ?
C30 O13 1.122(5) . ?
C31 O6 1.126(4) . ?
C32 O9 1.133(4) . ?
C33 O8 1.127(4) . ?
B1 B2 1.779(5) . ?
B1 B3 1.871(6) . ?
B1 S2 1.877(4) . ?
B1 H1 1.1000 . ?
B2 B3 1.781(5) . ?
B2 B5 1.838(5) . ?
B2 H2 1.1000 . ?
B3 S1 1.866(4) . ?
B3 H3 1.1000 . ?
B4 B5 1.806(5) . ?
B4 B6 1.848(5) . ?
B4 S3 1.868(3) . ?
B4 S1 1.875(3) . ?
B5 B6 1.793(5) . ?
B5 H5 1.1000 . ?
B6 S2 1.870(4) . ?
B6 S4 1.879(3) . ?
 
loop_
 _geom_angle_atom_site_label_1
 _geom_angle_atom_site_label_2
 _geom_angle_atom_site_label_3
 _geom_angle
 _geom_angle_site_symmetry_1
 _geom_angle_site_symmetry_3
 _geom_angle_publ_flag
C21 Co1 S3 109.88(11) . . ?
C21 Co1 S4 104.36(11) . . ?
S3 Co1 S4 86.83(3) . . ?
C21 Co1 S5 143.99(10) . . ?
S3 Co1 S5 103.91(3) . . ?
S4 Co1 S5 89.35(3) . . ?
C21 Co1 Co2 156.04(10) . . ?
S3 Co1 Co2 57.70(2) . . ?
S4 Co1 Co2 57.45(2) . . ?
S5 Co1 Co2 57.40(2) . . ?
C21 Co1 Co5 91.17(10) . . ?
S3 Co1 Co5 151.43(3) . . ?
S4 Co1 Co5 107.01(3) . . ?
S5 Co1 Co5 52.84(2) . . ?
Co2 Co1 Co5 108.44(2) . . ?
C21 Co1 Co6 110.90(10) . . ?
S3 Co1 Co6 93.33(2) . . ?
S4 Co1 Co6 142.30(3) . . ?
S5 Co1 Co6 54.01(2) . . ?
Co2 Co1 Co6 91.165(18) . . ?
Co5 Co1 Co6 60.322(16) . . ?
C31 Co2 S3 105.26(13) . . ?
C31 Co2 S4 101.58(12) . . ?
S3 Co2 S4 86.39(3) . . ?
C31 Co2 S5 149.49(13) . . ?
S3 Co2 S5 103.61(3) . . ?
S4 Co2 S5 89.84(3) . . ?
C31 Co2 Co1 150.54(12) . . ?
S3 Co2 Co1 56.75(2) . . ?
S4 Co2 Co1 57.66(2) . . ?
S5 Co2 Co1 57.97(2) . . ?
C31 Co2 Co7 112.90(12) . . ?
S3 Co2 Co7 94.76(3) . . ?
S4 Co2 Co7 143.75(3) . . ?
S5 Co2 Co7 54.61(2) . . ?
Co1 Co2 Co7 93.02(2) . . ?
C31 Co2 Co3 96.90(13) . . ?
S3 Co2 Co3 152.56(3) . . ?
S4 Co2 Co3 105.03(3) . . ?
S5 Co2 Co3 52.64(2) . . ?
Co1 Co2 Co3 108.19(2) . . ?
Co7 Co2 Co3 61.235(17) . . ?
C29 Co3 C27 98.82(19) . . ?
C29 Co3 C30 105.6(2) . . ?
C27 Co3 C30 101.42(19) . . ?
C29 Co3 S5 136.35(16) . . ?
C27 Co3 S5 103.44(13) . . ?
C30 Co3 S5 106.07(13) . . ?
C29 Co3 Co2 93.31(15) . . ?
C27 Co3 Co2 158.28(13) . . ?
C30 Co3 Co2 92.48(13) . . ?
S5 Co3 Co2 56.21(2) . . ?
C29 Co3 Co7 83.88(16) . . ?
C27 Co3 Co7 104.58(13) . . ?
C30 Co3 Co7 150.56(13) . . ?
S5 Co3 Co7 54.46(2) . . ?
Co2 Co3 Co7 58.746(16) . . ?
Co3 S5 Co5 137.88(4) . . ?
Co3 S5 Co7 73.01(3) . . ?
Co5 S5 Co7 142.60(4) . . ?
Co3 S5 Co6 143.19(4) . . ?
Co5 S5 Co6 72.16(3) . . ?
Co7 S5 Co6 71.98(3) . . ?
Co3 S5 Co2 71.16(3) . . ?
Co5 S5 Co2 131.98(3) . . ?
Co7 S5 Co2 69.14(3) . . ?
Co6 S5 Co2 106.01(3) . . ?
Co3 S5 Co1 131.77(4) . . ?
Co5 S5 Co1 70.31(3) . . ?
Co7 S5 Co1 106.68(3) . . ?
Co6 S5 Co1 70.27(3) . . ?
Co2 S5 Co1 64.63(2) . . ?
C32 Co5 C23 104.87(18) . . ?
C32 Co5 C33 101.52(17) . . ?
C23 Co5 C33 97.63(18) . . ?
C32 Co5 S5 109.68(13) . . ?
C23 Co5 S5 134.91(13) . . ?
C33 Co5 S5 102.81(13) . . ?
C32 Co5 Co1 90.94(11) . . ?
C23 Co5 Co1 95.20(12) . . ?
C33 Co5 Co1 159.14(13) . . ?
S5 Co5 Co1 56.85(2) . . ?
C32 Co5 Co6 151.37(11) . . ?
C23 Co5 Co6 80.98(13) . . ?
C33 Co5 Co6 105.47(13) . . ?
S5 Co5 Co6 55.03(2) . . ?
Co1 Co5 Co6 60.477(16) . . ?
C22 Co6 C25 102.94(17) . . ?
C22 Co6 C24 93.99(17) . . ?
C25 Co6 C24 95.90(18) . . ?
C22 Co6 S5 134.37(11) . . ?
C25 Co6 S5 118.36(13) . . ?
C24 Co6 S5 99.86(12) . . ?
C22 Co6 Co5 105.83(12) . . ?
C25 Co6 Co5 97.72(14) . . ?
C24 Co6 Co5 152.66(12) . . ?
S5 Co6 Co5 52.80(2) . . ?
C22 Co6 Co1 78.65(11) . . ?
C25 Co6 Co1 155.70(14) . . ?
C24 Co6 Co1 108.24(12) . . ?
S5 Co6 Co1 55.72(2) . . ?
Co5 Co6 Co1 59.201(15) . . ?
C22 Co6 Co7 131.80(13) . . ?
C25 Co6 Co7 107.60(13) . . ?
C24 Co6 Co7 47.10(11) . . ?
S5 Co6 Co7 53.81(2) . . ?
Co5 Co6 Co7 105.94(2) . . ?
Co1 Co6 Co7 87.650(19) . . ?
C28 Co7 C26 105.49(19) . . ?
C28 Co7 C24 93.7(2) . . ?
C26 Co7 C24 96.76(17) . . ?
C28 Co7 S5 129.62(13) . . ?
C26 Co7 S5 120.00(14) . . ?
C24 Co7 S5 100.87(11) . . ?
C28 Co7 Co2 73.38(12) . . ?
C26 Co7 Co2 154.73(13) . . ?
C24 Co7 Co2 108.51(11) . . ?
S5 Co7 Co2 56.24(2) . . ?
C28 Co7 Co3 104.36(15) . . ?
C26 Co7 Co3 97.02(13) . . ?
C24 Co7 Co3 153.38(11) . . ?
S5 Co7 Co3 52.53(2) . . ?
Co2 Co7 Co3 60.020(17) . . ?
C28 Co7 Co6 129.41(15) . . ?
C26 Co7 Co6 109.81(14) . . ?
C24 Co7 Co6 47.73(11) . . ?
S5 Co7 Co6 54.20(2) . . ?
Co2 Co7 Co6 88.159(18) . . ?
Co3 Co7 Co6 105.95(2) . . ?
C1 Rh1 B4 137.21(18) . . ?
C1 Rh1 B3 135.81(19) . . ?
B4 Rh1 B3 78.71(14) . . ?
C1 Rh1 B5 103.40(15) . . ?
B4 Rh1 B5 48.43(12) . . ?
B3 Rh1 B5 82.20(13) . . ?
C1 Rh1 C2 38.16(19) . . ?
B4 Rh1 C2 172.73(15) . . ?
B3 Rh1 C2 108.24(16) . . ?
B5 Rh1 C2 133.32(19) . . ?
C1 Rh1 B2 103.98(16) . . ?
B4 Rh1 B2 81.26(13) . . ?
B3 Rh1 B2 47.52(14) . . ?
B5 Rh1 B2 48.98(12) . . ?
C2 Rh1 B2 104.91(16) . . ?
C1 Rh1 C4 61.90(17) . . ?
B4 Rh1 C4 112.19(15) . . ?
B3 Rh1 C4 138.97(17) . . ?
B5 Rh1 C4 135.52(17) . . ?
C2 Rh1 C4 61.24(17) . . ?
B2 Rh1 C4 165.05(15) . . ?
C1 Rh1 C3 61.85(17) . . ?
B4 Rh1 C3 140.03(18) . . ?
B3 Rh1 C3 110.55(16) . . ?
B5 Rh1 C3 164.84(15) . . ?
C2 Rh1 C3 36.18(19) . . ?
B2 Rh1 C3 134.45(18) . . ?
C4 Rh1 C3 36.39(18) . . ?
C1 Rh1 C5 37.69(18) . . ?
B4 Rh1 C5 110.86(14) . . ?
B3 Rh1 C5 170.06(14) . . ?
B5 Rh1 C5 106.02(15) . . ?
C2 Rh1 C5 62.09(16) . . ?
B2 Rh1 C5 134.60(17) . . ?
C4 Rh1 C5 35.90(17) . . ?
C3 Rh1 C5 60.53(16) . . ?
C1 Rh1 S1 168.48(11) . . ?
B4 Rh1 S1 49.02(9) . . ?
B3 Rh1 S1 48.72(11) . . ?
B5 Rh1 S1 87.41(9) . . ?
C2 Rh1 S1 134.20(16) . . ?
B2 Rh1 S1 86.05(10) . . ?
C4 Rh1 S1 107.54(12) . . ?
C3 Rh1 S1 107.08(14) . . ?
C5 Rh1 S1 135.67(14) . . ?
B6 Rh2 B5 48.24(12) . . ?
B6 Rh2 B1 78.82(13) . . ?
B5 Rh2 B1 81.92(13) . . ?
B6 Rh2 C11 126.59(13) . . ?
B5 Rh2 C11 100.24(13) . . ?
B1 Rh2 C11 147.57(13) . . ?
B6 Rh2 B2 81.71(13) . . ?
B5 Rh2 B2 49.20(12) . . ?
B1 Rh2 B2 47.49(14) . . ?
C11 Rh2 B2 110.55(13) . . ?
B6 Rh2 C14 117.88(13) . . ?
B5 Rh2 C14 147.29(13) . . ?
B1 Rh2 C14 128.13(14) . . ?
C11 Rh2 C14 62.43(13) . . ?
B2 Rh2 C14 159.96(13) . . ?
B6 Rh2 C12 163.84(14) . . ?
B5 Rh2 C12 121.48(14) . . ?
B1 Rh2 C12 114.13(13) . . ?
C11 Rh2 C12 37.80(13) . . ?
B2 Rh2 C12 99.75(14) . . ?
C14 Rh2 C12 62.76(13) . . ?
B6 Rh2 C13 152.13(15) . . ?
B5 Rh2 C13 158.54(14) . . ?
B1 Rh2 C13 105.57(14) . . ?
C11 Rh2 C13 62.57(13) . . ?
B2 Rh2 C13 121.97(14) . . ?
C14 Rh2 C13 38.07(13) . . ?
C12 Rh2 C13 37.07(14) . . ?
B6 Rh2 C15 107.64(12) . . ?
B5 Rh2 C15 112.61(12) . . ?
B1 Rh2 C15 165.00(14) . . ?
C11 Rh2 C15 37.17(12) . . ?
B2 Rh2 C15 145.50(13) . . ?
C14 Rh2 C15 36.87(13) . . ?
C12 Rh2 C15 62.38(12) . . ?
C13 Rh2 C15 62.32(12) . . ?
B6 Rh2 S2 48.90(9) . . ?
B5 Rh2 S2 87.02(9) . . ?
B1 Rh2 S2 48.93(11) . . ?
C11 Rh2 S2 162.42(9) . . ?
B2 Rh2 S2 86.36(10) . . ?
C14 Rh2 S2 103.18(9) . . ?
C12 Rh2 S2 146.99(11) . . ?
C13 Rh2 S2 113.22(11) . . ?
C15 Rh2 S2 125.25(9) . . ?
C5 C1 C2 106.3(4) . . ?
C5 C1 C10 127.0(7) . . ?
C2 C1 C10 126.4(7) . . ?
C5 C1 Rh1 72.8(2) . . ?
C2 C1 Rh1 72.1(2) . . ?
C10 C1 Rh1 125.4(3) . . ?
C3 C2 C1 107.0(4) . . ?
C3 C2 C9 128.4(7) . . ?
C1 C2 C9 124.6(7) . . ?
C3 C2 Rh1 72.2(2) . . ?
C1 C2 Rh1 69.7(2) . . ?
C9 C2 Rh1 125.1(4) . . ?
C2 C3 C4 109.6(4) . . ?
C2 C3 C8 125.9(7) . . ?
C4 C3 C8 124.5(7) . . ?
C2 C3 Rh1 71.6(2) . . ?
C4 C3 Rh1 71.8(2) . . ?
C8 C3 Rh1 125.3(4) . . ?
C5 C4 C3 108.7(4) . . ?
C5 C4 C7 124.6(6) . . ?
C3 C4 C7 126.7(6) . . ?
C5 C4 Rh1 72.1(3) . . ?
C3 C4 Rh1 71.8(2) . . ?
C7 C4 Rh1 123.8(3) . . ?
C4 C5 C1 108.3(4) . . ?
C4 C5 C6 127.7(6) . . ?
C1 C5 C6 123.9(6) . . ?
C4 C5 Rh1 72.0(2) . . ?
C1 C5 Rh1 69.5(2) . . ?
C6 C5 Rh1 125.8(3) . . ?
C5 C6 H6A 109.5 . . ?
C5 C6 H6B 109.5 . . ?
H6A C6 H6B 109.5 . . ?
C5 C6 H6C 109.5 . . ?
H6A C6 H6C 109.5 . . ?
H6B C6 H6C 109.5 . . ?
C4 C7 H7A 109.5 . . ?
C4 C7 H7B 109.5 . . ?
H7A C7 H7B 109.5 . . ?
C4 C7 H7C 109.5 . . ?
H7A C7 H7C 109.5 . . ?
H7B C7 H7C 109.5 . . ?
C3 C8 H8A 109.5 . . ?
C3 C8 H8B 109.5 . . ?
H8A C8 H8B 109.5 . . ?
C3 C8 H8C 109.5 . . ?
H8A C8 H8C 109.5 . . ?
H8B C8 H8C 109.5 . . ?
C2 C9 H9A 109.5 . . ?
C2 C9 H9B 109.5 . . ?
H9A C9 H9B 109.5 . . ?
C2 C9 H9C 109.5 . . ?
H9A C9 H9C 109.5 . . ?
H9B C9 H9C 109.5 . . ?
C1 C10 H10A 109.5 . . ?
C1 C10 H10B 109.5 . . ?
H10A C10 H10B 109.5 . . ?
C1 C10 H10C 109.5 . . ?
H10A C10 H10C 109.5 . . ?
H10B C10 H10C 109.5 . . ?
C15 C11 C12 108.3(3) . . ?
C15 C11 C20 125.3(3) . . ?
C12 C11 C20 126.0(3) . . ?
C15 C11 Rh2 72.80(18) . . ?
C12 C11 Rh2 71.65(19) . . ?
C20 C11 Rh2 127.3(2) . . ?
C13 C12 C11 107.8(3) . . ?
C13 C12 C19 126.4(4) . . ?
C11 C12 C19 125.7(4) . . ?
C13 C12 Rh2 71.49(19) . . ?
C11 C12 Rh2 70.55(17) . . ?
C19 C12 Rh2 127.0(3) . . ?
C12 C13 C14 107.8(3) . . ?
C12 C13 C18 126.2(4) . . ?
C14 C13 C18 125.9(4) . . ?
C12 C13 Rh2 71.44(19) . . ?
C14 C13 Rh2 70.86(17) . . ?
C18 C13 Rh2 126.1(3) . . ?
C15 C14 C13 107.8(3) . . ?
C15 C14 C17 125.8(3) . . ?
C13 C14 C17 126.4(4) . . ?
C15 C14 Rh2 72.49(19) . . ?
C13 C14 Rh2 71.07(19) . . ?
C17 C14 Rh2 124.4(3) . . ?
C14 C15 C11 108.3(3) . . ?
C14 C15 C16 126.4(3) . . ?
C11 C15 C16 125.2(3) . . ?
C14 C15 Rh2 70.65(18) . . ?
C11 C15 Rh2 70.03(18) . . ?
C16 C15 Rh2 127.4(2) . . ?
C15 C16 H16A 109.5 . . ?
C15 C16 H16B 109.5 . . ?
H16A C16 H16B 109.5 . . ?
C15 C16 H16C 109.5 . . ?
H16A C16 H16C 109.5 . . ?
H16B C16 H16C 109.5 . . ?
C14 C17 H17A 109.5 . . ?
C14 C17 H17B 109.5 . . ?
H17A C17 H17B 109.5 . . ?
C14 C17 H17C 109.5 . . ?
H17A C17 H17C 109.5 . . ?
H17B C17 H17C 109.5 . . ?
C13 C18 H18A 109.5 . . ?
C13 C18 H18B 109.5 . . ?
H18A C18 H18B 109.5 . . ?
C13 C18 H18C 109.5 . . ?
H18A C18 H18C 109.5 . . ?
H18B C18 H18C 109.5 . . ?
C12 C19 H19A 109.5 . . ?
C12 C19 H19B 109.5 . . ?
H19A C19 H19B 109.5 . . ?
C12 C19 H19C 109.5 . . ?
H19A C19 H19C 109.5 . . ?
H19B C19 H19C 109.5 . . ?
C11 C20 H20A 109.5 . . ?
C11 C20 H20B 109.5 . . ?
H20A C20 H20B 109.5 . . ?
C11 C20 H20C 109.5 . . ?
H20A C20 H20C 109.5 . . ?
H20B C20 H20C 109.5 . . ?
O11 C21 Co1 175.6(3) . . ?
O12 C22 Co6 174.0(3) . . ?
O10 C23 Co5 174.7(4) . . ?
O5 C24 Co7 137.8(3) . . ?
O5 C24 Co6 137.0(3) . . ?
Co7 C24 Co6 85.17(15) . . ?
O7 C25 Co6 177.0(4) . . ?
O2 C26 Co7 178.2(4) . . ?
O1 C27 Co3 178.0(4) . . ?
O4 C28 Co7 172.1(4) . . ?
O3 C29 Co3 176.5(5) . . ?
O13 C30 Co3 177.7(4) . . ?
O6 C31 Co2 177.4(4) . . ?
O9 C32 Co5 176.8(4) . . ?
O8 C33 Co5 175.7(4) . . ?
B2 B1 B3 58.3(2) . . ?
B2 B1 S2 116.2(2) . . ?
B3 B1 S2 114.7(2) . . ?
B2 B1 Rh2 66.51(17) . . ?
B3 B1 Rh2 119.2(2) . . ?
S2 B1 Rh2 68.78(12) . . ?
B2 B1 H1 138.8 . . ?
B3 B1 H1 108.3 . . ?
S2 B1 H1 104.8 . . ?
Rh2 B1 H1 130.2 . . ?
B1 B2 B3 63.4(2) . . ?
B1 B2 B5 106.0(2) . . ?
B3 B2 B5 106.4(2) . . ?
B1 B2 Rh2 66.01(17) . . ?
B3 B2 Rh2 123.2(2) . . ?
B5 B2 Rh2 65.11(15) . . ?
B1 B2 Rh1 122.2(2) . . ?
B3 B2 Rh1 65.48(18) . . ?
B5 B2 Rh1 65.21(15) . . ?
Rh2 B2 Rh1 129.68(16) . . ?
B1 B2 H2 118.9 . . ?
B3 B2 H2 118.6 . . ?
B5 B2 H2 126.4 . . ?
Rh2 B2 H2 107.3 . . ?
Rh1 B2 H2 107.9 . . ?
B2 B3 S1 116.4(2) . . ?
B2 B3 B1 58.2(2) . . ?
S1 B3 B1 113.3(2) . . ?
B2 B3 Rh1 67.00(17) . . ?
S1 B3 Rh1 69.07(13) . . ?
B1 B3 Rh1 119.1(2) . . ?
B2 B3 H3 138.2 . . ?
S1 B3 H3 105.2 . . ?
B1 B3 H3 109.1 . . ?
Rh1 B3 H3 129.7 . . ?
B5 B4 B6 58.76(18) . . ?
B5 B4 S3 127.0(2) . . ?
B6 B4 S3 109.4(2) . . ?
B5 B4 S1 116.6(2) . . ?
B6 B4 S1 115.3(2) . . ?
S3 B4 S1 114.53(17) . . ?
B5 B4 Rh1 66.38(15) . . ?
B6 B4 Rh1 119.70(19) . . ?
S3 B4 Rh1 122.99(18) . . ?
S1 B4 Rh1 69.05(11) . . ?
B6 B5 B4 61.78(19) . . ?
B6 B5 B2 104.8(2) . . ?
B4 B5 B2 104.1(2) . . ?
B6 B5 Rh2 65.40(15) . . ?
B4 B5 Rh2 120.8(2) . . ?
B2 B5 Rh2 65.69(16) . . ?
B6 B5 Rh1 121.3(2) . . ?
B4 B5 Rh1 65.19(15) . . ?
B2 B5 Rh1 65.81(16) . . ?
Rh2 B5 Rh1 130.85(15) . . ?
B6 B5 H5 120.2 . . ?
B4 B5 H5 120.9 . . ?
B2 B5 H5 126.7 . . ?
Rh2 B5 H5 107.4 . . ?
Rh1 B5 H5 107.2 . . ?
B5 B6 B4 59.46(19) . . ?
B5 B6 S2 116.6(2) . . ?
B4 B6 S2 113.4(2) . . ?
B5 B6 S4 126.1(2) . . ?
B4 B6 S4 109.4(2) . . ?
S2 B6 S4 115.67(19) . . ?
B5 B6 Rh2 66.36(15) . . ?
B4 B6 Rh2 119.6(2) . . ?
S2 B6 Rh2 69.33(11) . . ?
S4 B6 Rh2 123.44(17) . . ?
B3 S1 B4 96.12(16) . . ?
B3 S1 Rh1 62.20(13) . . ?
B4 S1 Rh1 61.93(11) . . ?
B6 S2 B1 96.12(16) . . ?
B6 S2 Rh2 61.77(10) . . ?
B1 S2 Rh2 62.28(12) . . ?
B4 S3 Co1 106.47(11) . . ?
B4 S3 Co2 101.10(11) . . ?
Co1 S3 Co2 65.55(3) . . ?
B6 S4 Co2 100.36(10) . . ?
B6 S4 Co1 105.73(11) . . ?
Co2 S4 Co1 64.88(2) . . ?
 
loop_
 _geom_torsion_atom_site_label_1
 _geom_torsion_atom_site_label_2
 _geom_torsion_atom_site_label_3
 _geom_torsion_atom_site_label_4
 _geom_torsion
 _geom_torsion_site_symmetry_1
 _geom_torsion_site_symmetry_2
 _geom_torsion_site_symmetry_3
 _geom_torsion_site_symmetry_4
 _geom_torsion_publ_flag
C5 C1 C2 C3 -2.2(5) . . . . ?
C10 C1 C2 C3 -175.8(5) . . . . ?
Rh1 C1 C2 C3 63.0(3) . . . . ?
C5 C1 C2 C9 175.4(4) . . . . ?
C10 C1 C2 C9 1.9(7) . . . . ?
Rh1 C1 C2 C9 -119.3(5) . . . . ?
C5 C1 C2 Rh1 -65.3(3) . . . . ?
C10 C1 C2 Rh1 121.2(5) . . . . ?
C1 C2 C3 C4 0.7(5) . . . . ?
C9 C2 C3 C4 -176.8(5) . . . . ?
Rh1 C2 C3 C4 62.1(3) . . . . ?
C1 C2 C3 C8 177.9(5) . . . . ?
C9 C2 C3 C8 0.3(8) . . . . ?
Rh1 C2 C3 C8 -120.8(5) . . . . ?
C1 C2 C3 Rh1 -61.4(3) . . . . ?
C9 C2 C3 Rh1 121.1(5) . . . . ?
C2 C3 C4 C5 1.2(5) . . . . ?
C8 C3 C4 C5 -176.0(5) . . . . ?
Rh1 C3 C4 C5 63.1(3) . . . . ?
C2 C3 C4 C7 179.0(4) . . . . ?
C8 C3 C4 C7 1.8(8) . . . . ?
Rh1 C3 C4 C7 -119.1(5) . . . . ?
C2 C3 C4 Rh1 -62.0(3) . . . . ?
C8 C3 C4 Rh1 120.9(5) . . . . ?
C3 C4 C5 C1 -2.6(5) . . . . ?
C7 C4 C5 C1 179.5(4) . . . . ?
Rh1 C4 C5 C1 60.3(3) . . . . ?
C3 C4 C5 C6 175.4(4) . . . . ?
C7 C4 C5 C6 -2.5(7) . . . . ?
Rh1 C4 C5 C6 -121.7(5) . . . . ?
C3 C4 C5 Rh1 -62.9(3) . . . . ?
C7 C4 C5 Rh1 119.2(5) . . . . ?
C2 C1 C5 C4 3.0(5) . . . . ?
C10 C1 C5 C4 176.4(4) . . . . ?
Rh1 C1 C5 C4 -61.9(3) . . . . ?
C2 C1 C5 C6 -175.1(4) . . . . ?
C10 C1 C5 C6 -1.6(7) . . . . ?
Rh1 C1 C5 C6 120.1(4) . . . . ?
C2 C1 C5 Rh1 64.9(3) . . . . ?
C10 C1 C5 Rh1 -121.7(5) . . . . ?
C15 C11 C12 C13 1.9(4) . . . . ?
C20 C11 C12 C13 174.6(3) . . . . ?
Rh2 C11 C12 C13 -62.2(2) . . . . ?
C15 C11 C12 C19 -173.7(3) . . . . ?
C20 C11 C12 C19 -1.0(6) . . . . ?
Rh2 C11 C12 C19 122.2(4) . . . . ?
C15 C11 C12 Rh2 64.1(2) . . . . ?
C20 C11 C12 Rh2 -123.2(3) . . . . ?
C11 C12 C13 C14 -0.3(4) . . . . ?
C19 C12 C13 C14 175.3(3) . . . . ?
Rh2 C12 C13 C14 -61.9(2) . . . . ?
C11 C12 C13 C18 -176.8(3) . . . . ?
C19 C12 C13 C18 -1.2(6) . . . . ?
Rh2 C12 C13 C18 121.6(4) . . . . ?
C11 C12 C13 Rh2 61.6(2) . . . . ?
C19 C12 C13 Rh2 -122.8(4) . . . . ?
C12 C13 C14 C15 -1.4(4) . . . . ?
C18 C13 C14 C15 175.1(3) . . . . ?
Rh2 C13 C14 C15 -63.6(2) . . . . ?
C12 C13 C14 C17 -178.5(3) . . . . ?
C18 C13 C14 C17 -2.0(6) . . . . ?
Rh2 C13 C14 C17 119.2(4) . . . . ?
C12 C13 C14 Rh2 62.3(2) . . . . ?
C18 C13 C14 Rh2 -121.2(4) . . . . ?
C13 C14 C15 C11 2.5(4) . . . . ?
C17 C14 C15 C11 179.7(3) . . . . ?
Rh2 C14 C15 C11 -60.2(2) . . . . ?
C13 C14 C15 C16 -174.6(3) . . . . ?
C17 C14 C15 C16 2.6(5) . . . . ?
Rh2 C14 C15 C16 122.7(3) . . . . ?
C13 C14 C15 Rh2 62.7(2) . . . . ?
C17 C14 C15 Rh2 -120.1(3) . . . . ?
C12 C11 C15 C14 -2.8(4) . . . . ?
C20 C11 C15 C14 -175.6(3) . . . . ?
Rh2 C11 C15 C14 60.6(2) . . . . ?
C12 C11 C15 C16 174.4(3) . . . . ?
C20 C11 C15 C16 1.6(5) . . . . ?
Rh2 C11 C15 C16 -122.3(3) . . . . ?
C12 C11 C15 Rh2 -63.3(2) . . . . ?
C20 C11 C15 Rh2 123.9(3) . . . . ?
S2 B1 B2 B3 -104.1(3) . . . . ?
Rh2 B1 B2 B3 -153.3(2) . . . . ?
B3 B1 B2 B5 100.7(3) . . . . ?
S2 B1 B2 B5 -3.4(3) . . . . ?
Rh2 B1 B2 B5 -52.63(19) . . . . ?
B3 B1 B2 Rh2 153.3(2) . . . . ?
S2 B1 B2 Rh2 49.22(19) . . . . ?
B3 B1 B2 Rh1 30.2(2) . . . . ?
S2 B1 B2 Rh1 -73.8(3) . . . . ?
Rh2 B1 B2 Rh1 -123.1(2) . . . . ?
B1 B2 B3 S1 102.2(3) . . . . ?
B5 B2 B3 S1 2.2(4) . . . . ?
Rh2 B2 B3 S1 72.8(3) . . . . ?
Rh1 B2 B3 S1 -49.9(2) . . . . ?
B5 B2 B3 B1 -100.0(3) . . . . ?
Rh2 B2 B3 B1 -29.4(2) . . . . ?
Rh1 B2 B3 B1 -152.1(2) . . . . ?
B1 B2 B3 Rh1 152.1(2) . . . . ?
B5 B2 B3 Rh1 52.1(2) . . . . ?
Rh2 B2 B3 Rh1 122.7(2) . . . . ?
S2 B1 B3 B2 106.7(3) . . . . ?
Rh2 B1 B3 B2 28.2(2) . . . . ?
B2 B1 B3 S1 -107.7(3) . . . . ?
S2 B1 B3 S1 -1.0(3) . . . . ?
Rh2 B1 B3 S1 -79.5(3) . . . . ?
B2 B1 B3 Rh1 -29.5(2) . . . . ?
S2 B1 B3 Rh1 77.1(3) . . . . ?
Rh2 B1 B3 Rh1 -1.3(4) . . . . ?
S3 B4 B5 B6 91.6(3) . . . . ?
S1 B4 B5 B6 -104.8(3) . . . . ?
Rh1 B4 B5 B6 -153.9(2) . . . . ?
B6 B4 B5 B2 99.4(2) . . . . ?
S3 B4 B5 B2 -168.9(2) . . . . ?
S1 B4 B5 B2 -5.4(3) . . . . ?
Rh1 B4 B5 B2 -54.43(18) . . . . ?
B6 B4 B5 Rh2 29.6(2) . . . . ?
S3 B4 B5 Rh2 121.2(2) . . . . ?
S1 B4 B5 Rh2 -75.2(3) . . . . ?
Rh1 B4 B5 Rh2 -124.3(2) . . . . ?
B6 B4 B5 Rh1 153.9(2) . . . . ?
S3 B4 B5 Rh1 -114.5(3) . . . . ?
S1 B4 B5 Rh1 49.06(18) . . . . ?
B1 B2 B5 B6 -0.5(3) . . . . ?
B3 B2 B5 B6 65.8(3) . . . . ?
Rh2 B2 B5 B6 -53.70(18) . . . . ?
Rh1 B2 B5 B6 118.1(2) . . . . ?
B1 B2 B5 B4 -64.6(3) . . . . ?
B3 B2 B5 B4 1.8(3) . . . . ?
Rh2 B2 B5 B4 -117.7(2) . . . . ?
Rh1 B2 B5 B4 54.03(18) . . . . ?
B1 B2 B5 Rh2 53.2(2) . . . . ?
B3 B2 B5 Rh2 119.5(2) . . . . ?
Rh1 B2 B5 Rh2 171.77(14) . . . . ?
B1 B2 B5 Rh1 -118.6(2) . . . . ?
B3 B2 B5 Rh1 -52.2(2) . . . . ?
Rh2 B2 B5 Rh1 -171.77(14) . . . . ?
B2 B5 B6 B4 -98.3(2) . . . . ?
Rh2 B5 B6 B4 -152.20(19) . . . . ?
Rh1 B5 B6 B4 -27.9(2) . . . . ?
B4 B5 B6 S2 102.7(2) . . . . ?
B2 B5 B6 S2 4.4(3) . . . . ?
Rh2 B5 B6 S2 -49.50(17) . . . . ?
Rh1 B5 B6 S2 74.8(3) . . . . ?
B4 B5 B6 S4 -92.6(3) . . . . ?
B2 B5 B6 S4 169.1(2) . . . . ?
Rh2 B5 B6 S4 115.2(2) . . . . ?
Rh1 B5 B6 S4 -120.5(2) . . . . ?
B4 B5 B6 Rh2 152.20(19) . . . . ?
B2 B5 B6 Rh2 53.88(18) . . . . ?
Rh1 B5 B6 Rh2 124.3(2) . . . . ?
S3 B4 B6 B5 -122.2(2) . . . . ?
S1 B4 B6 B5 107.0(2) . . . . ?
Rh1 B4 B6 B5 27.7(2) . . . . ?
B5 B4 B6 S2 -108.1(2) . . . . ?
S3 B4 B6 S2 129.68(19) . . . . ?
S1 B4 B6 S2 -1.1(3) . . . . ?
Rh1 B4 B6 S2 -80.4(3) . . . . ?
B5 B4 B6 S4 121.2(2) . . . . ?
S3 B4 B6 S4 -1.0(3) . . . . ?
S1 B4 B6 S4 -131.80(19) . . . . ?
Rh1 B4 B6 S4 148.89(17) . . . . ?
B5 B4 B6 Rh2 -29.4(2) . . . . ?
S3 B4 B6 Rh2 -151.67(17) . . . . ?
S1 B4 B6 Rh2 77.5(3) . . . . ?
Rh1 B4 B6 Rh2 -1.8(3) . . . . ?
B2 B3 S1 B4 -4.8(3) . . . . ?
B1 B3 S1 B4 60.0(3) . . . . ?
Rh1 B3 S1 B4 -53.74(13) . . . . ?
B2 B3 S1 Rh1 48.9(2) . . . . ?
B1 B3 S1 Rh1 113.7(2) . . . . ?
B5 B4 S1 B3 6.1(3) . . . . ?
B6 B4 S1 B3 -60.0(2) . . . . ?
S3 B4 S1 B3 171.7(2) . . . . ?
Rh1 B4 S1 B3 53.94(14) . . . . ?
B5 B4 S1 Rh1 -47.82(19) . . . . ?
B6 B4 S1 Rh1 -113.9(2) . . . . ?
S3 B4 S1 Rh1 117.8(2) . . . . ?
B5 B6 S2 B1 -5.8(2) . . . . ?
B4 B6 S2 B1 60.4(2) . . . . ?
S4 B6 S2 B1 -172.12(19) . . . . ?
Rh2 B6 S2 B1 -53.95(14) . . . . ?
B5 B6 S2 Rh2 48.12(18) . . . . ?
B4 B6 S2 Rh2 114.4(2) . . . . ?
S4 B6 S2 Rh2 -118.18(19) . . . . ?
B2 B1 S2 B6 5.4(3) . . . . ?
B3 B1 S2 B6 -59.9(3) . . . . ?
Rh2 B1 S2 B6 53.58(13) . . . . ?
B2 B1 S2 Rh2 -48.2(2) . . . . ?
B3 B1 S2 Rh2 -113.5(3) . . . . ?
B5 B4 S3 Co1 -33.1(3) . . . . ?
B6 B4 S3 Co1 31.8(2) . . . . ?
S1 B4 S3 Co1 163.05(14) . . . . ?
Rh1 B4 S3 Co1 -116.87(16) . . . . ?
B5 B4 S3 Co2 -100.7(3) . . . . ?
B6 B4 S3 Co2 -35.7(2) . . . . ?
S1 B4 S3 Co2 95.50(17) . . . . ?
Rh1 B4 S3 Co2 175.58(15) . . . . ?
B5 B6 S4 Co2 102.8(2) . . . . ?
B4 B6 S4 Co2 37.1(2) . . . . ?
S2 B6 S4 Co2 -92.39(16) . . . . ?
Rh2 B6 S4 Co2 -173.65(16) . . . . ?
B5 B6 S4 Co1 36.2(3) . . . . ?
B4 B6 S4 Co1 -29.6(2) . . . . ?
S2 B6 S4 Co1 -159.00(14) . . . . ?
Rh2 B6 S4 Co1 119.73(17) . . . . ?
 
_refine_diff_density_max    0.522
_refine_diff_density_min   -0.532
_refine_diff_density_rms    0.076

_shelx_res_file
;
TITL mo_SUBHASHRHCO_0m_a.res in P-1
    shelx.res
    created by SHELXL-2018/3 at 12:43:06 on 25-Jan-2022
CELL  0.71073  12.4725  14.4351  16.0368   88.707   74.736   79.911
ZERR     2.00   0.0004   0.0005   0.0005    0.001    0.001    0.001
LATT   1
SFAC  C    H    CO   RH   B    O    S
UNIT  66 68 12 4 12 26 10
MERG   2
OMIT    -3.00  56.00
OMIT    -1   0   1
OMIT     1   1   2
OMIT    -1  -1   1
OMIT     1  -1   1
OMIT    -1   1   0
OMIT    -1   1   1
OMIT     0   2   0
OMIT     0   0   2
OMIT     0  -1   2
OMIT     0   1   2
OMIT     0  -2   1
OMIT     1  -1   2
OMIT     1  -1   3
OMIT     0  -2   2
OMIT     1  -2   3
OMIT     2   1   0
OMIT     2   0   0
OMIT     1   0   2
OMIT     1   2   1
OMIT     1   3   0
OMIT     1   2   2
OMIT     2   0   1
OMIT     2   0   2
ABIN
RIGU 0.002 0.004 C1 > C10
RIGU 0.002 0.004 C11 > C20
FMAP   2
PLAN   90
SIZE     0.020   0.100   0.120
ACTA
BOND   $H
CONF
L.S.   5    0   42
TEMP    23.85
WGHT    0.027500    2.644000
FVAR       0.33669
CO1   3    0.734528    0.728307    0.404646    11.00000    0.02923    0.03289 =
         0.03444   -0.00122   -0.00882   -0.00863
CO2   3    0.835592    0.807104    0.281000    11.00000    0.02980    0.03749 =
         0.03771    0.00004   -0.00653   -0.00978
CO3   3    0.823430    0.979774    0.326144    11.00000    0.03990    0.03561 =
         0.05086    0.00456   -0.01019   -0.01051
S5    7    0.789997    0.868476    0.417084    11.00000    0.02869    0.03280 =
         0.04006   -0.00028   -0.00991   -0.00797
CO5   3    0.662138    0.845662    0.533057    11.00000    0.03593    0.03751 =
         0.03770   -0.00463   -0.00730   -0.00871
CO6   3    0.870590    0.760538    0.494059    11.00000    0.03736    0.03870 =
         0.04741    0.00306   -0.02029   -0.00920
CO7   3    0.975397    0.846081    0.359584    11.00000    0.02787    0.04392 =
         0.05666    0.00149   -0.01272   -0.01166
RH1   4    0.816672    0.455318    0.195914    11.00000    0.03892    0.03476 =
         0.03240   -0.00491   -0.00570   -0.00124
RH2   4    0.535519    0.636509    0.189329    11.00000    0.03080    0.03886 =
         0.03023   -0.00502   -0.00916   -0.00732
C1    1    0.769752    0.332765    0.269382    11.00000    0.05349    0.04884 =
         0.11189    0.03404   -0.01320   -0.00077
C2    1    0.836501    0.300218    0.184325    11.00000    0.13335    0.03121 =
         0.09142   -0.00306   -0.06812    0.00036
C3    1    0.942149    0.322339    0.174677    11.00000    0.08349    0.05783 =
         0.06405    0.00625   -0.00363    0.03009
C4    1    0.945491    0.366188    0.249934    11.00000    0.07273    0.05200 =
         0.09383    0.02247   -0.04047   -0.00546
C5    1    0.842665    0.370869    0.309034    11.00000    0.11021    0.04064 =
         0.04804    0.00293   -0.02039    0.01020
C6    1    0.809422    0.406086    0.401203    11.00000    0.40549    0.07352 =
         0.04761   -0.00365   -0.05335    0.04991
AFIX 137
H6A   2    0.730071    0.431149    0.418073    11.00000   -1.50000
H6B   2    0.851135    0.454561    0.406577    11.00000   -1.50000
H6C   2    0.825797    0.355075    0.437914    11.00000   -1.50000
AFIX   0
C7    1    1.046302    0.400531    0.267062    11.00000    0.14446    0.11078 =
         0.35830    0.09931   -0.18396   -0.05534
AFIX 137
H7A   2    1.021941    0.439536    0.318614    11.00000   -1.50000
H7B   2    1.079624    0.436295    0.219013    11.00000   -1.50000
H7C   2    1.101038    0.347462    0.274382    11.00000   -1.50000
AFIX   0
C8    1    1.042065    0.298674    0.096300    11.00000    0.20923    0.15504 =
         0.12569    0.05441    0.09085    0.11976
AFIX 137
H8A   2    1.088238    0.240721    0.105271    11.00000   -1.50000
H8B   2    1.085773    0.348272    0.087843    11.00000   -1.50000
H8C   2    1.015500    0.292033    0.046118    11.00000   -1.50000
AFIX   0
C9    1    0.795627    0.248283    0.121531    11.00000    0.49141    0.05228 =
         0.28392   -0.00148   -0.31949   -0.02810
AFIX 137
H9A   2    0.829901    0.264916    0.063549    11.00000   -1.50000
H9B   2    0.715044    0.265168    0.133280    11.00000   -1.50000
H9C   2    0.815916    0.181704    0.127792    11.00000   -1.50000
AFIX   0
C10   1    0.651701    0.318808    0.310967    11.00000    0.06748    0.13793 =
         0.40354    0.17656    0.00259   -0.01501
AFIX 137
H10A  2    0.615241    0.367935    0.353561    11.00000   -1.50000
H10B  2    0.653283    0.258888    0.338261    11.00000   -1.50000
H10C  2    0.610758    0.320636    0.267788    11.00000   -1.50000
AFIX   0
C11   1    0.386252    0.597551    0.282352    11.00000    0.03154    0.04783 =
         0.04794   -0.00457   -0.00486   -0.01286
C12   1    0.382859    0.573788    0.196793    11.00000    0.03742    0.05979 =
         0.05758   -0.01715   -0.01217   -0.01713
C13   1    0.374726    0.657978    0.150378    11.00000    0.03442    0.08201 =
         0.04479   -0.00916   -0.01743   -0.00961
C14   1    0.372429    0.734798    0.207808    11.00000    0.02931    0.05279 =
         0.05314   -0.00021   -0.01158   -0.00288
C15   1    0.376460    0.696724    0.289018    11.00000    0.02786    0.04671 =
         0.04449   -0.00898   -0.00640   -0.00827
C16   1    0.366255    0.751030    0.370106    11.00000    0.04558    0.07091 =
         0.05191   -0.02296   -0.00314   -0.01324
AFIX 137
H16A  2    0.402960    0.804633    0.355843    11.00000   -1.50000
H16B  2    0.401342    0.711399    0.407862    11.00000   -1.50000
H16C  2    0.287924    0.771847    0.398558    11.00000   -1.50000
AFIX   0
C17   1    0.361660    0.837335    0.186659    11.00000    0.05948    0.05988 =
         0.08923    0.01561   -0.01752    0.00052
AFIX 137
H17A  2    0.284310    0.867444    0.207632    11.00000   -1.50000
H17B  2    0.385855    0.843709    0.125145    11.00000   -1.50000
H17C  2    0.407933    0.866396    0.213684    11.00000   -1.50000
AFIX   0
C18   1    0.363143    0.667186    0.059552    11.00000    0.06140    0.15626 =
         0.04917   -0.00673   -0.02711   -0.00879
AFIX 137
H18A  2    0.409524    0.614310    0.024872    11.00000   -1.50000
H18B  2    0.386771    0.724230    0.035817    11.00000   -1.50000
H18C  2    0.285731    0.668904    0.059909    11.00000   -1.50000
AFIX   0
C19   1    0.379380    0.477460    0.165132    11.00000    0.07343    0.07913 =
         0.10268   -0.04152   -0.01514   -0.03216
AFIX 137
H19A  2    0.398854    0.475732    0.103081    11.00000   -1.50000
H19B  2    0.304746    0.463489    0.187219    11.00000   -1.50000
H19C  2    0.432319    0.431614    0.184870    11.00000   -1.50000
AFIX   0
C20   1    0.385181    0.531482    0.355265    11.00000    0.05708    0.06543 =
         0.06793    0.01190   -0.00521   -0.02056
AFIX 137
H20A  2    0.426317    0.551535    0.392367    11.00000   -1.50000
H20B  2    0.419898    0.469228    0.332730    11.00000   -1.50000
H20C  2    0.308637    0.531143    0.387645    11.00000   -1.50000
AFIX   0
C21   1    0.646072    0.650741    0.458601    11.00000    0.04610    0.04268 =
         0.03554   -0.00494   -0.01288   -0.01029
C22   1    0.865927    0.639240    0.514080    11.00000    0.04626    0.04981 =
         0.05829    0.00017   -0.02138   -0.01005
C23   1    0.650837    0.757499    0.614271    11.00000    0.06733    0.05067 =
         0.04525   -0.00555   -0.00764   -0.01608
C24   1    1.023602    0.736350    0.419607    11.00000    0.03677    0.05473 =
         0.07436    0.00902   -0.02202   -0.01037
C25   1    0.907568    0.799514    0.587091    11.00000    0.06573    0.04968 =
         0.06380    0.00690   -0.03317   -0.01953
C26   1    1.058354    0.920430    0.391891    11.00000    0.04666    0.05412 =
         0.08285    0.00408   -0.02620   -0.01700
C27   1    0.822823    1.078277    0.394046    11.00000    0.05143    0.04543 =
         0.07323    0.00305   -0.01752   -0.01478
C28   1    1.055943    0.798833    0.256476    11.00000    0.03604    0.07693 =
         0.07289   -0.00622   -0.00960   -0.01087
C29   1    0.936261    0.998840    0.234771    11.00000    0.07300    0.06274 =
         0.07731    0.00465    0.00019   -0.02189
C30   1    0.694752    1.017588    0.293314    11.00000    0.06285    0.05268 =
         0.07382    0.01165   -0.02789   -0.01286
C31   1    0.879749    0.821989    0.167677    11.00000    0.05073    0.06155 =
         0.04652    0.00052   -0.00431   -0.02039
C32   1    0.525437    0.870745    0.512706    11.00000    0.04111    0.05766 =
         0.04934   -0.01539   -0.00521   -0.00572
C33   1    0.656320    0.944057    0.602125    11.00000    0.05484    0.05018 =
         0.05911   -0.00851   -0.01212   -0.01324
B1    5    0.670356    0.600848    0.068804    11.00000    0.04574    0.05473 =
         0.02815   -0.00338   -0.00939   -0.00762
AFIX 153
H1    2    0.667795    0.609307    0.000977    11.00000   -1.20000
AFIX   0
B2    5    0.667831    0.510830    0.146522    11.00000    0.04396    0.03989 =
         0.03324   -0.00510   -0.00874   -0.00800
AFIX 153
H2    2    0.624886    0.451742    0.141087    11.00000   -1.20000
AFIX   0
B3    5    0.800571    0.515268    0.071755    11.00000    0.04403    0.05086 =
         0.02915   -0.00706   -0.00190   -0.00136
AFIX 153
H3    2    0.846167    0.490413    0.005454    11.00000   -1.20000
AFIX   0
B4    5    0.805371    0.605614    0.221861    11.00000    0.02954    0.03671 =
         0.03525   -0.00165   -0.00551   -0.00465
B5    5    0.669979    0.567933    0.247227    11.00000    0.03136    0.03493 =
         0.02956   -0.00235   -0.00601   -0.00700
AFIX 153
H5    2    0.629253    0.549353    0.313496    11.00000   -1.20000
AFIX   0
B6    5    0.675025    0.688679    0.220506    11.00000    0.02952    0.03892 =
         0.03254   -0.00208   -0.00699   -0.00701
O1    6    0.822221    1.141022    0.434226    11.00000    0.09479    0.06486 =
         0.11051   -0.02598   -0.02599   -0.02228
O2    6    1.109978    0.968871    0.410604    11.00000    0.08791    0.08376 =
         0.15951    0.00062   -0.06313   -0.04547
O3    6    1.005213    1.015584    0.177277    11.00000    0.11771    0.11994 =
         0.11106    0.02588    0.03752   -0.04280
O4    6    1.118123    0.769037    0.193820    11.00000    0.04163    0.14554 =
         0.08645   -0.03307    0.00428   -0.00751
O5    6    1.105235    0.682259    0.415232    11.00000    0.03835    0.08012 =
         0.11736    0.02477   -0.02056    0.00483
O6    6    0.903748    0.831139    0.095606    11.00000    0.11260    0.12185 =
         0.04311    0.00426   -0.00220   -0.05099
O7    6    0.927465    0.821873    0.647731    11.00000    0.12630    0.08574 =
         0.08420   -0.00264   -0.06558   -0.03182
O8    6    0.648685    1.003009    0.649402    11.00000    0.11085    0.07539 =
         0.09658   -0.04059   -0.02137   -0.02814
O9    6    0.437011    0.885459    0.503698    11.00000    0.04044    0.11388 =
         0.09712   -0.03707   -0.02227    0.00698
O10   6    0.637635    0.707023    0.669387    11.00000    0.13214    0.07170 =
         0.06111    0.02317   -0.01354   -0.03080
O11   6    0.583601    0.604488    0.491997    11.00000    0.07993    0.07182 =
         0.04694    0.00816   -0.00850   -0.04635
O12   6    0.869610    0.562408    0.530786    11.00000    0.08834    0.04662 =
         0.09716    0.01480   -0.04321   -0.01848
O13   6    0.615118    1.043977    0.273624    11.00000    0.08729    0.09121 =
         0.14619    0.02046   -0.07239   -0.00779
S1    7    0.903160    0.568738    0.112927    11.00000    0.03473    0.04998 =
         0.03664   -0.00068    0.00084   -0.00381
S2    7    0.665815    0.722936    0.109143    11.00000    0.04077    0.04602 =
         0.03413    0.00615   -0.01028   -0.00881
S3    7    0.873777    0.650601    0.299499    11.00000    0.02804    0.03773 =
         0.04358   -0.00428   -0.01103   -0.00359
S4    7    0.654522    0.788851    0.299171    11.00000    0.02877    0.03377 =
         0.03946   -0.00368   -0.01092   -0.00433
HKLF    4  1.0  1.00  0.00  0.00  0.00  1.00  0.00  0.00  0.00  1.00


REM  mo_SUBHASHRHCO_0m_a.res in P-1
REM wR2 = 0.0764, GooF = S = 1.049, Restrained GooF = 1.051 for all data
REM R1 = 0.0295 for 10147 Fo > 4sig(Fo) and 0.0497 for all 13201 data
REM 596 parameters refined using 150 restraints

END

WGHT      0.0275      2.6441

REM Highest difference peak  0.522,  deepest hole -0.532,  1-sigma level  0.076
Q1    1   0.7011  0.2780  0.1780  11.00000  0.05    0.52
Q2    1   0.8820  0.3339  0.1611  11.00000  0.05    0.42
Q3    1   0.7658  0.3184  0.2075  11.00000  0.05    0.42
Q4    1   0.9347  0.2680  0.0759  11.00000  0.05    0.38
Q5    1   0.8139  0.4608  0.0271  11.00000  0.05    0.38
Q6    1   0.6595  0.2961  0.2012  11.00000  0.05    0.38
Q7    1   1.0646  0.3696  0.1881  11.00000  0.05    0.37
Q8    1   0.5281  0.6803  0.1622  11.00000  0.05    0.36
Q9    1   0.8202  0.2309  0.1219  11.00000  0.05    0.35
Q10   1   0.6640  0.3674  0.3640  11.00000  0.05    0.35
Q11   1   0.7786  0.3634  0.2964  11.00000  0.05    0.34
Q12   1   0.6034  0.6409  0.2443  11.00000  0.05    0.32
Q13   1   0.4248  0.7720  0.3902  11.00000  0.05    0.31
Q14   1   0.6172  0.2836  0.2119  11.00000  0.05    0.31
Q15   1   0.3167  0.7338  0.4200  11.00000  0.05    0.30
Q16   1   0.3827  0.9036  0.0980  11.00000  0.05    0.30
Q17   1   1.1001  0.2898  0.1991  11.00000  0.05    0.30
Q18   1   0.9027  0.4208  0.3654  11.00000  0.05    0.30
Q19   1   0.6292  0.5945  0.0237  11.00000  0.05    0.30
Q20   1   0.8361  0.7146  0.4864  11.00000  0.05    0.29
Q21   1   0.5543  0.8184  0.8413  11.00000  0.05    0.29
Q22   1   0.6453  0.4471  0.1136  11.00000  0.05    0.29
Q23   1   0.7837  1.0434  0.3878  11.00000  0.05    0.29
Q24   1   0.8563  0.4330  0.0006  11.00000  0.05    0.28
Q25   1   0.6438  0.2982  0.3026  11.00000  0.05    0.28
Q26   1   0.3857  1.0204  0.5295  11.00000  0.05    0.28
Q27   1   0.8359  1.1673  0.4484  11.00000  0.05    0.28
Q28   1   0.9448  0.3447  0.2130  11.00000  0.05    0.28
Q29   1   0.8607  0.8177  0.6741  11.00000  0.05    0.28
Q30   1   0.8634  0.2754  0.0933  11.00000  0.05    0.28
Q31   1   0.9170  0.9646  0.3370  11.00000  0.05    0.27
Q32   1   0.6737  1.0387  0.2071  11.00000  0.05    0.27
Q33   1   1.0746  0.3219  0.0798  11.00000  0.05    0.27
Q34   1   1.0583  0.9630  0.2003  11.00000  0.05    0.27
Q35   1   0.9228  0.7574  0.3191  11.00000  0.05    0.27
Q36   1   0.8885  0.3814  0.2832  11.00000  0.05    0.27
Q37   1   0.4411  0.8636  0.1731  11.00000  0.05    0.27
Q38   1   0.3942  0.7024  0.1358  11.00000  0.05    0.27
Q39   1   0.2931  0.4945  0.1194  11.00000  0.05    0.27
Q40   1   0.9055  0.7013  0.5030  11.00000  0.05    0.27
Q41   1   0.6404  0.7973  0.8359  11.00000  0.05    0.26
Q42   1   0.9477  0.7771  0.6364  11.00000  0.05    0.26
Q43   1   0.3444  0.8310  0.1315  11.00000  0.05    0.26
Q44   1   0.2756  0.8732  0.1645  11.00000  0.05    0.26
Q45   1   0.9987  0.8490  0.2995  11.00000  0.05    0.26
Q46   1   0.6727  0.8166  0.0940  11.00000  0.05    0.26
Q47   1   0.6874  0.5120  0.2146  11.00000  0.05    0.26
Q48   1   0.6833  1.0232  0.5961  11.00000  0.05    0.26
Q49   1   0.4198  1.1299  0.1733  11.00000  0.05    0.26
Q50   1   0.3693  0.5213  0.1124  11.00000  0.05    0.26
Q51   1   0.8773  0.8144  0.5497  11.00000  0.05    0.26
Q52   1   0.4137  0.6029  0.1596  11.00000  0.05    0.26
Q53   1   0.5990  0.8249  0.4886  11.00000  0.05    0.25
Q54   1   0.3494  0.8261  0.2027  11.00000  0.05    0.25
Q55   1   0.3673  0.5999  0.2430  11.00000  0.05    0.25
Q56   1   0.6736  1.0082  0.2014  11.00000  0.05    0.25
Q57   1   0.5965  1.0345  0.2956  11.00000  0.05    0.25
Q58   1   0.9664  0.7637  0.4471  11.00000  0.05    0.25
Q59   1   0.7107  0.5430  0.0942  11.00000  0.05    0.25
Q60   1   0.9081  0.3764  0.4365  11.00000  0.05    0.25
Q61   1   0.5300  0.8160 -0.0954  11.00000  0.05    0.25
Q62   1   0.8463  0.8996  0.0582  11.00000  0.05    0.25
Q63   1   0.4403  0.4533  0.1191  11.00000  0.05    0.25
Q64   1   0.5553  0.6350  0.4742  11.00000  0.05    0.24
Q65   1   0.8312  0.5650  0.0785  11.00000  0.05    0.24
Q66   1   0.7065  0.6046  0.2286  11.00000  0.05    0.24
Q67   1   0.5447  0.7107  0.2433  11.00000  0.05    0.24
Q68   1   0.7810  1.1774  0.3423  11.00000  0.05    0.24
Q69   1   0.8076  0.8213  0.4658  11.00000  0.05    0.24
Q70   1   0.7062  0.9826  0.7136  11.00000  0.05    0.24
Q71   1   0.8684  0.8941  0.1201  11.00000  0.05    0.24
Q72   1   0.3047  0.9110  0.1369  11.00000  0.05    0.24
Q73   1   1.0637  0.2139  0.0690  11.00000  0.05    0.24
Q74   1   0.9769  0.1923  0.1077  11.00000  0.05    0.24
Q75   1   0.2580  0.5903  0.1617  11.00000  0.05    0.24
Q76   1   0.6454  1.0373  0.7088  11.00000  0.05    0.24
Q77   1   0.9208  0.8224  0.3174  11.00000  0.05    0.24
Q78   1   0.9033  1.1836  0.4703  11.00000  0.05    0.24
Q79   1   0.8198  0.6400  0.2523  11.00000  0.05    0.24
Q80   1   0.6657  0.8176  0.1630  11.00000  0.05    0.23
Q81   1   0.3635  0.2552  0.1441  11.00000  0.05    0.23
Q82   1   0.5124  0.8832  0.3287  11.00000  0.05    0.23
Q83   1   0.7105  0.3810  0.3798  11.00000  0.05    0.23
Q84   1   0.3585  0.5603  0.3099  11.00000  0.05    0.23
Q85   1   0.6956  0.8392  0.8129  11.00000  0.05    0.23
Q86   1   0.8848  0.6420  0.1508  11.00000  0.05    0.23
Q87   1   0.6840  0.6971  0.1533  11.00000  0.05    0.23
Q88   1   0.7242  0.5013  0.4591  11.00000  0.05    0.23
Q89   1   0.8917  1.1336  0.3899  11.00000  0.05    0.23
Q90   1   0.7021  0.7613  0.0679  11.00000  0.05    0.23
;
_shelx_res_checksum   45074

_shelx_hkl_file
;
  -2   0   0  208.68   14.50
   2   0   0  201.88   13.80
  -3   0   0  190.18   17.50
  -3   0   0  200.98   15.90
  -3   0   0  216.98   15.90
  -3   0   0  189.78   15.40
  -3   0   0  217.98   15.50
  -3   0   0  225.38   18.80
  -3   0   0  195.58   14.00
  -3   0   0  185.78   14.70
  -3   0   0  224.98   15.60
   3   0   0  223.88   16.70
   3   0   0  173.78   15.40
   3   0   0  253.57   21.10
   3   0   0  210.48   15.20
   3   0   0  196.68   15.20
   3   0   0  225.28   14.30
   3   0   0  201.78   15.70
   3   0   0  205.58   15.50
  -4   0   0 5679.83  348.57
  -4   0   0 6312.37  348.57
  -4   0   0 6367.06  349.07
  -4   0   0 6418.86  349.37
  -4   0   0 6854.61  349.47
  -4   0   0 6345.56  349.37
  -4   0   0 5988.20  350.16
  -4   0   0 5957.70  352.46
  -4   0   0 6759.92  347.47
   4   0   0 6638.54  349.67
   4   0   0 6104.59  349.17
   4   0   0 6629.34  354.06
   4   0   0 5636.44  347.27
   4   0   0 6047.29  349.57
   4   0   0 5811.22  348.87
   4   0   0 6091.69  348.87
   4   0   0 5999.60  349.37
   4   0   0 5859.71  349.07
  -5   0   0  168.38   17.30
  -5   0   0  154.38   14.10
  -5   0   0  156.88   14.90
  -5   0   0  187.18   19.90
  -5   0   0  176.98   15.50
  -5   0   0  144.29   15.00
  -5   0   0  157.08   15.50
  -5   0   0  163.18   15.60
  -5   0   0  163.68   15.60
  -5   0   0  143.59   12.60
   5   0   0  224.18   24.10
   5   0   0  190.68   15.70
   5   0   0  178.28   15.40
   5   0   0  144.19   16.30
   5   0   0  156.08   14.70
   5   0   0  159.08   15.50
   5   0   0  172.68   15.70
   5   0   0  144.29   15.70
  -6   0   0 3610.74  204.58
  -6   0   0 3968.40  209.58
  -6   0   0 3566.24  201.38
  -6   0   0 3478.85  204.28
  -6   0   0 3514.55  203.98
  -6   0   0 3907.21  204.98
  -6   0   0 3506.05  202.88
  -6   0   0 3824.42  205.08
  -6   0   0 3074.69  205.28
  -6   0   0 3388.86  203.58
   6   0   0 3141.39  204.88
   6   0   0 3460.15  204.28
   6   0   0 3794.92  204.58
   6   0   0 3292.77  204.08
   6   0   0 3452.75  204.68
   6   0   0 3523.65  203.88
   6   0   0 3431.76  204.08
   6   0   0 3925.21  212.88
  -7   0   0  136.99   16.70
  -7   0   0   98.99   15.30
  -7   0   0  105.59   13.80
  -7   0   0  103.79   14.40
  -7   0   0   95.19   15.00
  -7   0   0   86.09   10.60
  -7   0   0  117.59   13.20
  -7   0   0  116.79   14.20
  -7   0   0   93.39   17.70
  -7   0   0   98.49   13.40
   7   0   0  106.59   15.60
   7   0   0  118.49   15.50
   7   0   0   94.89   15.10
   7   0   0   91.99   19.00
   7   0   0  117.19   13.80
   7   0   0  110.79   13.10
   7   0   0  113.39   15.30
   7   0   0  101.29   14.20
  -8   0   0   18.50    9.10
  -8   0   0   20.20    6.40
  -8   0   0   16.30    8.90
  -8   0   0   14.10   11.00
  -8   0   0   18.50   11.80
  -8   0   0   32.00   11.00
  -8   0   0   12.40    9.70
  -8   0   0   15.00    9.00
  -8   0   0   27.20    8.10
  -8   0   0   16.60   10.00
   8   0   0    4.60    9.00
   8   0   0   16.20    9.70
   8   0   0   18.90   10.80
   8   0   0   20.80    9.50
   8   0   0   18.30   10.10
   8   0   0   23.00   13.90
  -9   0   0   33.10   13.00
  -9   0   0   44.60   14.70
  -9   0   0   56.69   11.70
  -9   0   0   55.49   13.30
  -9   0   0   30.60   14.30
  -9   0   0   40.60   11.90
  -9   0   0   44.80    8.80
  -9   0   0   55.99   13.00
  -9   0   0   22.40   10.30
   9   0   0   43.60   15.70
   9   0   0   50.29   14.50
   9   0   0   29.30   12.00
   9   0   0   57.29   13.00
   9   0   0   48.50   17.20
   9   0   0   44.60    9.90
   9   0   0   44.50   12.30
   9   0   0   43.80   13.20
   9   0   0   64.79   16.30
 -10   0   0  260.77   26.50
 -10   0   0  260.97   21.20
 -10   0   0  239.78   25.80
 -10   0   0  270.57   28.20
 -10   0   0  304.57   26.30
 -10   0   0  222.28   20.10
 -10   0   0  243.68   25.10
 -10   0   0  268.77   23.40
 -10   0   0  213.38   23.20
 -10   0   0  274.77   28.20
  10   0   0  257.17   26.10
  10   0   0  241.38   21.30
  10   0   0  267.07   27.50
  10   0   0  260.07   26.00
  10   0   0  214.78   27.20
  10   0   0  251.67   32.50
  10   0   0  216.38   27.80
  10   0   0  211.68   24.60
  10   0   0  220.38   25.20
 -11   0   0  452.55   32.10
 -11   0   0  413.76   36.60
 -11   0   0  473.45   40.40
 -11   0   0  404.16   39.00
 -11   0   0  409.56   31.20
 -11   0   0  478.05   38.70
 -11   0   0  382.26   37.00
 -11   0   0  461.35   34.20
 -11   0   0  402.46   35.20
 -11   0   0  387.86   35.80
  11   0   0  445.46   40.70
  11   0   0  502.95   39.30
  11   0   0  416.76   47.60
  11   0   0  463.35   39.30
  11   0   0  425.46   37.90
  11   0   0  436.46   32.20
  11   0   0  448.16   38.10
  11   0   0  410.16   36.80
 -12   0   0   18.10   10.30
 -12   0   0   23.40   15.20
 -12   0   0   -4.10   10.50
 -12   0   0   -6.90    7.00
 -12   0   0    8.80    7.30
 -12   0   0    2.40   11.80
 -12   0   0    2.80   14.00
 -12   0   0  -17.50   11.30
 -12   0   0   -4.10   10.30
  12   0   0    8.10    9.10
  12   0   0  -11.70   12.90
  12   0   0   -1.60   12.60
  12   0   0   -5.60   13.50
  12   0   0   16.30   11.80
  12   0   0    0.60   15.60
  12   0   0    3.50   11.60
 -13   0   0  103.79   24.10
 -13   0   0  182.98   29.80
 -13   0   0  112.29   19.20
 -13   0   0  146.29   16.10
 -13   0   0  128.59   18.80
 -13   0   0  111.99   14.50
 -13   0   0  126.29   23.40
 -13   0   0  140.19   23.70
 -13   0   0  125.59   24.60
  13   0   0  142.79   26.00
  13   0   0  109.69   26.90
  13   0   0  142.99   24.50
  13   0   0   98.89   20.30
  13   0   0  118.19   24.50
  13   0   0  127.29   24.30
  13   0   0  142.79   26.30
 -14   0   0  222.28   34.50
 -14   0   0  255.77   21.50
 -14   0   0  243.38   25.60
 -14   0   0  290.87   35.40
 -14   0   0  227.08   33.80
 -14   0   0  184.58   19.20
 -14   0   0  263.37   29.90
 -14   0   0  241.18   22.70
  14   0   0  216.98   28.10
  14   0   0  215.68   31.40
  14   0   0  126.19   33.90
  14   0   0  257.47   31.80
 -15   0   0   64.09   23.70
 -15   0   0   85.89   11.70
 -15   0   0   83.09   16.40
 -15   0   0   93.09   14.00
 -15   0   0  114.69   25.70
 -15   0   0  111.59   27.50
 -15   0   0  101.29   27.10
 -15   0   0   87.89   14.90
  15   0   0   51.49   23.40
  15   0   0   57.19   24.20
  15   0   0   69.39   27.50
  15   0   0   83.29   23.80
  15   0   0   93.19   26.60
 -16   0   0    0.10    8.20
 -16   0   0   15.20   16.00
 -16   0   0    2.90   17.20
 -16   0   0    5.50   19.50
 -16   0   0   25.10   18.50
 -16   0   0   11.80   11.40
  16   0   0    8.70   16.30
  16   0   0  -11.40   19.30
  16   0   0   11.90   23.10
  16   0   0  -37.00   21.60
  16   0   0   25.60   18.50
 -17   0   0   13.80   19.20
 -17   0   0    1.80   10.40
 -17   0   0    2.80   17.90
 -17   0   0   14.20   21.00
 -17   0   0   16.80    8.50
  17   0   0    4.40   22.70
  17   0   0    7.60   18.40
  17   0   0  -12.60   15.00
  17   0   0   59.89   24.00
 -18   0   0   11.00   19.60
 -18   0   0    8.90   18.70
  18   0   0   18.40   23.90
  18   0   0   15.80   19.20
  18   0   0   -6.70   18.90
  18   0   0   37.80   21.00
  18  -1   0  -17.60   17.20
  18  -1   0   48.10   30.70
  18  -1   0  -29.60   20.60
  18  -1   0   19.10   25.40
 -18   1   0    0.10   18.80
 -18   1   0   16.10   21.30
  17  -1   0   26.50   25.40
  17  -1   0   29.30   19.90
  17  -1   0    9.50   23.70
  17  -1   0   43.40   20.00
 -17   1   0   33.10   22.70
 -17   1   0   39.90   19.60
 -17   1   0   17.90   13.20
 -17   1   0    1.70   20.00
  16  -1   0    1.20   17.50
  16  -1   0    7.60   15.80
  16  -1   0   16.60   18.00
  16  -1   0   14.00   21.70
 -16   1   0   21.00   24.20
 -16   1   0   26.80   18.30
 -16   1   0    6.70   12.30
 -16   1   0    4.00    7.10
 -16   1   0   21.70   17.90
 -16   1   0    1.20   17.20
  15  -1   0    2.00   16.50
  15  -1   0    0.30   15.90
  15  -1   0   32.70   16.80
  15  -1   0    4.10   18.70
  15  -1   0  -12.30   18.20
 -15   1   0  -15.50    9.50
 -15   1   0  -11.10   13.20
 -15   1   0    6.40   28.20
 -15   1   0  -27.00   13.60
 -15   1   0   -9.50   10.50
 -15   1   0   35.60   17.90
 -15   1   0   10.00   13.10
 -15   1   0   -2.00   15.40
 -15   1   0   -0.30    7.40
  14  -1   0    7.10   13.90
  14  -1   0   20.20   17.70
  14  -1   0  -10.50   20.10
  14  -1   0   15.50   17.50
  14  -1   0   20.50   19.40
  14  -1   0   41.70   35.70
 -14   1   0    7.90    9.70
 -14   1   0   11.10    7.90
 -14   1   0    6.50   14.40
 -14   1   0    3.40   15.20
 -14   1   0   22.00   12.00
 -14   1   0    5.50   15.50
 -14   1   0   11.70   12.60
 -14   1   0   23.30   19.20
  13  -1   0   -4.10   15.50
  13  -1   0   47.10   16.30
  13  -1   0   34.00   16.40
  13  -1   0   42.60   20.70
  13  -1   0   27.70   22.50
  13  -1   0   69.09   19.90
 -13   1   0   36.00    9.40
 -13   1   0   48.50   21.40
 -13   1   0   20.00   11.10
 -13   1   0   26.80    9.80
 -13   1   0   16.80   15.60
 -13   1   0   54.19   17.90
 -13   1   0   18.00   12.60
 -13   1   0   25.70   16.60
 -13   1   0   19.30   15.90
  12  -1   0  146.69   24.20
  12  -1   0  108.99   22.20
  12  -1   0  123.29   22.60
  12  -1   0  135.99   26.40
  12  -1   0  142.39   24.80
  12  -1   0   98.49   26.70
 -12   1   0  148.79   26.60
 -12   1   0  140.49   21.60
 -12   1   0  181.68   15.90
 -12   1   0  144.39   24.20
 -12   1   0  149.39   24.20
 -12   1   0  190.28   28.60
 -12   1   0  145.59   23.90
 -12   1   0  138.69   18.30
 -12   1   0  107.09   15.90
  11  -1   0  153.78   17.70
  11  -1   0  173.18   24.30
  11  -1   0  143.79   24.30
  11  -1   0  157.38   21.50
  11  -1   0  179.38   22.70
  11  -1   0  169.48   21.50
  11  -1   0  159.78   27.30
  11  -1   0  152.38   29.20
 -11   1   0  188.08   20.50
 -11   1   0  164.58   21.30
 -11   1   0  177.68   16.50
 -11   1   0  190.88   24.30
 -11   1   0  154.88   23.80
 -11   1   0  186.68   19.00
 -11   1   0  156.08   24.40
 -11   1   0  216.18   25.80
 -11   1   0  151.48   24.50
  10  -1   0   13.60   11.90
  10  -1   0   24.60   13.40
  10  -1   0   29.80   15.90
  10  -1   0   22.10   15.00
  10  -1   0   30.90   13.00
  10  -1   0   47.50   14.30
 -10   1   0   25.40   12.90
 -10   1   0   17.00   13.30
 -10   1   0   34.60   10.50
 -10   1   0   43.50   12.90
 -10   1   0   22.00   11.80
 -10   1   0   14.20   13.10
 -10   1   0   27.80   14.70
 -10   1   0   35.20   13.90
 -10   1   0   40.30   10.50
   9  -1   0  688.33   51.09
   9  -1   0  742.63   55.49
   9  -1   0  645.64   56.69
   9  -1   0  601.94   51.19
   9  -1   0  664.13   50.49
   9  -1   0  635.34   49.10
   9  -1   0  773.02   51.09
   9  -1   0  731.73   51.89
  -9   1   0  664.33   48.90
  -9   1   0  734.53   50.79
  -9   1   0  668.83   49.00
  -9   1   0  685.13   47.70
  -9   1   0  644.74   48.70
  -9   1   0  742.93   46.90
  -9   1   0  633.64   51.39
  -9   1   0  761.32   51.39
  -9   1   0  750.72   51.09
   8  -1   0  208.28   20.40
   8  -1   0  177.48   21.00
   8  -1   0  204.38   22.20
   8  -1   0  186.98   24.90
   8  -1   0  157.68   19.80
   8  -1   0  173.08   22.60
   8  -1   0  200.68   19.30
   8  -1   0  181.28   20.30
  -8   1   0  203.68   17.60
  -8   1   0  189.88   19.00
  -8   1   0  199.68   19.90
  -8   1   0  173.78   19.70
  -8   1   0  180.98   21.40
  -8   1   0  165.18   18.70
  -8   1   0  202.58   21.40
  -8   1   0  159.58   19.20
  -8   1   0  134.69   19.20
   7  -1   0  684.93   53.39
   7  -1   0  736.83   52.69
   7  -1   0  770.52   49.50
   7  -1   0  739.83   49.20
   7  -1   0  748.23   49.70
   7  -1   0  740.23   51.29
   7  -1   0  733.63   47.60
   7  -1   0  692.93   50.29
   7  -1   0  714.33   49.20
  -7   1   0  735.03   47.80
  -7   1   0  728.13   48.10
  -7   1   0  610.94   51.49
  -7   1   0  729.43   49.70
  -7   1   0  632.94   48.10
  -7   1   0  720.73   46.00
  -7   1   0  734.43   49.50
  -7   1   0  717.33   50.49
  -7   1   0  683.63   48.40
  -7   1   0  724.33   48.40
   6  -1   0  554.64   41.40
   6  -1   0  610.44   40.80
   6  -1   0  598.74   40.30
   6  -1   0  560.44   44.50
   6  -1   0  591.24   45.30
   6  -1   0  519.15   40.10
   6  -1   0  624.24   39.40
   6  -1   0  615.44   41.40
   6  -1   0  584.54   40.90
  -6   1   0  628.14   39.90
  -6   1   0  516.85   41.30
  -6   1   0  587.94   38.20
  -6   1   0  525.85   39.30
  -6   1   0  617.64   44.20
  -6   1   0  600.14   40.70
  -6   1   0  644.44   41.00
  -6   1   0  553.64   40.30
  -6   1   0  598.34   40.90
  -6   1   0  570.54   46.50
   5  -1   0    0.30    6.70
   5  -1   0    0.00    6.00
   5  -1   0    2.20    7.50
   5  -1   0    5.40    5.70
   5  -1   0    7.40    7.30
   5  -1   0   -1.30    6.70
   5  -1   0    8.60    6.80
   5  -1   0    9.90    9.10
   5  -1   0    8.40    8.90
  -5   1   0   -7.40    5.00
  -5   1   0    2.30    8.00
  -5   1   0    0.30    6.10
  -5   1   0    0.50    7.30
  -5   1   0    2.30    5.20
  -5   1   0   -4.50    6.10
  -5   1   0    8.80    7.40
  -5   1   0   -2.20    5.30
  -5   1   0    5.60    7.00
  -5   1   0   -3.90    5.40
   4  -1   0  856.11   54.79
   4  -1   0  865.21   52.69
   4  -1   0  821.92   52.09
   4  -1   0  935.91   53.49
   4  -1   0  865.41   51.89
   4  -1   0  821.42   51.89
   4  -1   0  809.92   50.49
   4  -1   0  815.32   52.09
  -4   1   0  841.42   55.19
  -4   1   0  836.62   51.39
  -4   1   0  862.31   52.39
  -4   1   0  762.82   50.79
  -4   1   0  775.12   51.49
  -4   1   0  895.61   52.59
  -4   1   0  890.41   52.59
  -4   1   0  744.43   50.59
  -4   1   0  785.52   52.19
   3  -1   0 1908.61  112.59
   3  -1   0 1841.82  112.59
   3  -1   0 1858.01  112.89
   3  -1   0 1938.51  111.39
   3  -1   0 1966.40  115.49
   3  -1   0 1971.80  113.49
   3  -1   0 1976.50  112.49
   3  -1   0 1970.30  112.69
  -3   1   0 2115.89  113.09
  -3   1   0 1790.02  111.99
  -3   1   0 1933.71  112.69
  -3   1   0 1957.50  111.69
  -3   1   0 1973.50  112.69
  -3   1   0 1942.91  114.49
  -3   1   0 1883.21  111.39
  -3   1   0 1986.20  112.69
  -3   1   0 2067.79  113.19
   2  -1   0  102.59    9.60
   2  -1   0   90.59    9.00
   2  -1   0   96.99    7.80
   2  -1   0  114.69   10.00
   2  -1   0  102.09   10.70
   2  -1   0  112.09    9.90
   2  -1   0   90.09    9.00
   2  -1   0   91.79    9.90
   2  -1   0  112.69    9.80
  -2   1   0   91.09    9.10
  -2   1   0  105.09    8.40
  -2   1   0   78.69    8.90
  -2   1   0   77.09    8.40
  -2   1   0  119.29   12.40
  -2   1   0   97.79    9.10
  -2   1   0  109.29   10.70
  -2   1   0   76.09    8.70
  -2   1   0  118.09    9.90
   1  -1   0    1.40    3.10
  -2  -1   0    2.40    2.70
  -2  -1   0    8.00    4.70
  -2  -1   0    0.40    3.30
  -2  -1   0    5.80    2.90
  -2  -1   0    0.60    3.50
  -2  -1   0    8.40    5.20
   2   1   0   12.10    3.30
   2   1   0    6.70    4.60
   2   1   0   14.00    2.90
   2   1   0   12.20    3.30
   2   1   0   12.40    4.50
   2   1   0   14.10    4.10
   2   1   0    7.90    3.30
   2   1   0   10.40    3.50
   2   1   0   15.30    3.30
   2   1   0   12.40    3.60
   2   1   0   13.20    1.70
   2   1   0   11.40    2.80
  -3  -1   0  144.29   13.70
  -3  -1   0  115.19   11.80
  -3  -1   0  127.19   10.80
  -3  -1   0  123.69    9.70
  -3  -1   0  146.89   13.70
  -3  -1   0  129.09   10.60
  -3  -1   0  129.19   10.30
  -3  -1   0  125.39    8.80
  -3  -1   0  124.69   11.60
  -3  -1   0  143.19   11.00
   3   1   0  116.89   10.50
   3   1   0  117.49   10.50
   3   1   0  134.49   11.60
   3   1   0  135.69   14.20
   3   1   0  119.99   11.50
   3   1   0  110.49   10.20
   3   1   0  135.29    8.70
   3   1   0  139.79   11.30
   3   1   0  127.49   10.00
   3   1   0  146.69   10.80
  -4  -1   0   43.60    7.30
  -4  -1   0   40.90   10.30
  -4  -1   0   29.80    7.10
  -4  -1   0   40.00    8.30
  -4  -1   0   47.80    6.90
  -4  -1   0   41.50    7.20
  -4  -1   0   39.80    9.20
  -4  -1   0   44.80    6.60
  -4  -1   0   56.19    9.50
  -4  -1   0   43.90    4.90
   4   1   0   39.40    7.90
   4   1   0   53.99    8.20
   4   1   0   45.20    7.30
   4   1   0   36.90    7.70
   4   1   0   49.00    8.80
   4   1   0   59.19    8.90
   4   1   0   38.70    4.60
   4   1   0   51.59   12.40
   4   1   0   46.70    7.40
   4   1   0   42.00    6.50
   4   1   0   40.30    7.40
  -5  -1   0  182.38   14.70
  -5  -1   0  155.48   14.60
  -5  -1   0  180.88   17.20
  -5  -1   0  133.79   16.60
  -5  -1   0  142.49   12.80
  -5  -1   0  150.18   13.70
  -5  -1   0  171.48   14.30
  -5  -1   0  163.68   16.30
  -5  -1   0  145.59   11.30
  -5  -1   0  141.99   15.00
   5   1   0  162.28   14.40
   5   1   0  155.48   14.60
   5   1   0  140.49   14.40
   5   1   0  127.29   17.90
   5   1   0  143.09   11.20
   5   1   0  175.18   15.50
   5   1   0  150.28   12.70
   5   1   0  149.88   15.80
   5   1   0  159.38   14.20
   5   1   0  158.08   14.00
   5   1   0  153.38   15.10
  -6  -1   0 2239.68  144.59
  -6  -1   0 2494.95  143.09
  -6  -1   0 2419.86  140.49
  -6  -1   0 2429.86  143.59
  -6  -1   0 2536.85  144.09
  -6  -1   0 2751.92  147.19
  -6  -1   0 2564.04  144.09
  -6  -1   0 2637.74  145.49
  -6  -1   0 2552.94  148.69
  -6  -1   0 2615.24  142.59
   6   1   0 2586.64  142.09
   6   1   0 2465.55  144.49
   6   1   0 2496.25  143.79
   6   1   0 2450.25  144.59
   6   1   0 2438.36  143.79
   6   1   0 2169.48  143.59
   6   1   0 2339.47  144.69
   6   1   0 2307.87  143.29
  -7  -1   0  442.06   35.60
  -7  -1   0  477.05   33.10
  -7  -1   0  455.95   33.30
  -7  -1   0  411.16   37.50
  -7  -1   0  464.75   34.60
  -7  -1   0  454.85   32.30
  -7  -1   0  507.05   30.00
  -7  -1   0  428.66   31.10
  -7  -1   0  431.56   32.90
   7   1   0  489.15   35.20
   7   1   0  436.26   33.70
   7   1   0  462.95   40.30
   7   1   0  479.25   34.00
   7   1   0  469.65   33.20
   7   1   0  435.66   32.90
   7   1   0  487.65   31.20
   7   1   0  472.15   34.10
   7   1   0  444.36   33.40
  -8  -1   0   91.39   12.90
  -8  -1   0  115.89   12.70
  -8  -1   0  106.79   16.00
  -8  -1   0  121.29   14.80
  -8  -1   0  102.39   18.50
  -8  -1   0  135.29   14.70
  -8  -1   0  116.89   23.00
  -8  -1   0  106.89   11.10
  -8  -1   0  105.49   18.30
  -8  -1   0  116.69   17.40
   8   1   0  126.39   15.30
   8   1   0   84.39   12.00
   8   1   0  107.49   16.70
   8   1   0  112.59   16.60
   8   1   0  105.69   15.40
   8   1   0  138.99   16.20
  -9  -1   0  840.02   53.89
  -9  -1   0  873.01   55.69
  -9  -1   0  892.11   57.09
  -9  -1   0  837.32   59.99
  -9  -1   0  814.82   56.09
  -9  -1   0  866.81   51.99
  -9  -1   0  926.11   59.39
  -9  -1   0  851.11   56.89
  -9  -1   0  819.52   53.29
  -9  -1   0  738.43   57.69
   9   1   0  821.72   57.79
   9   1   0  841.12   58.89
   9   1   0  819.52   56.49
   9   1   0  893.61   57.59
   9   1   0  812.82   53.09
   9   1   0  722.53   56.49
   9   1   0  868.11   66.29
   9   1   0  871.41   57.99
 -10  -1   0  251.37   24.60
 -10  -1   0  277.77   20.80
 -10  -1   0  237.48   24.90
 -10  -1   0  284.97   24.50
 -10  -1   0  209.98   25.30
 -10  -1   0  249.08   25.10
 -10  -1   0  319.87   29.10
 -10  -1   0  291.97   29.60
 -10  -1   0  269.67   22.90
 -10  -1   0  267.47   22.40
  10   1   0  293.17   26.40
  10   1   0  316.17   27.50
  10   1   0  249.68   21.40
  10   1   0  248.68   26.30
  10   1   0  270.17   25.60
  10   1   0  268.87   34.70
  10   1   0  284.17   27.10
  10   1   0  240.78   26.90
 -11  -1   0   22.30   11.00
 -11  -1   0   15.00    9.80
 -11  -1   0   39.80   15.80
 -11  -1   0   27.30    7.50
 -11  -1   0   35.10   15.90
 -11  -1   0   16.30    8.70
 -11  -1   0   10.70   13.80
 -11  -1   0   29.60   12.10
  11   1   0   35.70   16.90
  11   1   0   25.00   10.90
  11   1   0   20.70   14.30
  11   1   0   10.60   13.10
  11   1   0   10.80   11.10
  11   1   0   20.60   11.50
  11   1   0   22.70   17.50
  11   1   0   17.50   13.20
 -12  -1   0    2.20   13.90
 -12  -1   0    6.20   15.20
 -12  -1   0   18.20   10.80
 -12  -1   0    5.60    9.50
 -12  -1   0    0.20    7.70
 -12  -1   0   18.60    6.90
 -12  -1   0   14.30   11.60
 -12  -1   0  -12.60   10.80
  12   1   0   23.80    8.10
  12   1   0   15.40   15.90
  12   1   0   28.50   17.00
  12   1   0   16.80   13.00
  12   1   0    4.30   14.00
  12   1   0    8.20   12.20
  12   1   0   -6.10   11.70
 -13  -1   0  109.59   20.90
 -13  -1   0  171.38   27.90
 -13  -1   0  103.49   20.30
 -13  -1   0  112.99   25.20
 -13  -1   0  117.89   23.90
 -13  -1   0  121.59   12.40
 -13  -1   0  109.99   17.20
 -13  -1   0  132.09   15.70
  13   1   0  150.08   25.50
  13   1   0   94.59   13.00
  13   1   0  107.29   22.50
  13   1   0  130.39   23.60
  13   1   0   79.89   20.80
  13   1   0   92.69   24.60
  13   1   0   80.29   18.60
 -14  -1   0  237.98   19.40
 -14  -1   0  310.17   36.30
 -14  -1   0  271.57   24.10
 -14  -1   0  273.57   30.70
 -14  -1   0  245.58   32.80
 -14  -1   0  332.07   34.70
 -14  -1   0  278.57   28.90
 -14  -1   0  298.77   26.00
  14   1   0  335.67   34.40
  14   1   0  286.87   31.60
  14   1   0  283.77   32.80
  14   1   0  269.77   31.60
  14   1   0  232.88   23.80
 -15  -1   0  112.49   16.50
 -15  -1   0  114.79   18.70
 -15  -1   0  160.18   28.10
 -15  -1   0  160.88   31.30
 -15  -1   0  103.69   19.40
 -15  -1   0   95.89   27.10
 -15  -1   0  131.69   24.90
  15   1   0  140.79   27.00
  15   1   0  139.29   26.20
  15   1   0  103.59   25.00
  15   1   0  132.69   31.40
  15   1   0  134.79   29.70
  15   1   0   84.89   35.50
 -16  -1   0   40.40   20.40
 -16  -1   0  118.89   27.90
 -16  -1   0   83.49   20.70
 -16  -1   0  132.89   28.90
 -16  -1   0  103.99   16.10
 -16  -1   0  103.29   12.70
 -16  -1   0   90.69   18.60
  16   1   0   73.39   26.30
  16   1   0  130.79   27.30
  16   1   0   86.79   26.20
  16   1   0   79.79   27.90
  16   1   0  187.18   32.00
  16   1   0   40.30   24.50
 -17  -1   0    7.70    9.10
 -17  -1   0    8.80   16.30
 -17  -1   0  -11.60   17.30
  17   1   0   23.30   25.60
  17   1   0   -8.60   15.90
  17   1   0   40.00   22.40
  17   1   0   -0.10   17.20
 -18  -1   0   61.29   23.10
 -18  -1   0  -31.00   16.40
  18   1   0  -19.80   18.50
  18   1   0    2.00   17.40
  18   1   0  -24.20   20.20
  17  -2   0    9.10   21.40
  17  -2   0   -5.60   19.50
  17  -2   0  -18.60   21.00
  17  -2   0   12.70   21.40
 -17   2   0   -2.20   15.00
 -17   2   0    1.40   18.30
 -17   2   0   12.70   18.80
 -17   2   0  -11.30   18.10
  16  -2   0  -13.40   13.40
  16  -2   0  -21.10   18.50
  16  -2   0    0.40   21.60
  16  -2   0   -6.20   15.80
 -16   2   0   -1.60    7.10
 -16   2   0  -10.20   16.80
 -16   2   0   26.50   21.20
 -16   2   0   -8.10   16.50
 -16   2   0   -4.80   19.00
 -16   2   0   16.60   13.70
  15  -2   0   10.30   17.80
  15  -2   0   26.70   16.30
  15  -2   0  -42.90   16.70
  15  -2   0  -12.50   15.00
  15  -2   0   -3.60   16.90
 -15   2   0   -0.10    8.80
 -15   2   0    3.80   13.90
 -15   2   0   17.20   17.20
 -15   2   0    3.10   16.40
 -15   2   0   -4.70   15.60
 -15   2   0  -12.70   16.30
 -15   2   0  -26.50   12.10
 -15   2   0    7.20   13.30
 -15   2   0   12.40   12.80
  14  -2   0   -1.60   13.20
  14  -2   0    0.20   16.40
  14  -2   0   -1.30   17.90
  14  -2   0  -16.60   16.40
  14  -2   0  -31.60   11.30
 -14   2   0    7.20   15.30
 -14   2   0    5.00   13.80
 -14   2   0    0.40   12.10
 -14   2   0   -6.30   13.60
 -14   2   0    8.70    6.50
 -14   2   0   -4.80   15.40
 -14   2   0  -17.60   16.90
 -14   2   0  -11.80   14.10
 -14   2   0   -3.50   11.70
  13  -2   0   91.89   22.60
  13  -2   0   82.49   23.60
  13  -2   0   94.89   27.00
  13  -2   0  107.09   24.90
  13  -2   0   64.99   20.00
  13  -2   0   55.59   20.40
 -13   2   0   75.89   21.50
 -13   2   0   72.99   15.50
 -13   2   0   55.69   10.20
 -13   2   0   88.99   21.20
 -13   2   0   62.29   18.80
 -13   2   0   80.49   22.20
 -13   2   0   92.89   19.70
 -13   2   0   79.99   16.40
 -13   2   0   48.50   18.20
  12  -2   0  137.49   24.10
  12  -2   0  130.09   28.50
  12  -2   0  140.59   27.20
  12  -2   0  149.49   26.90
  12  -2   0  145.79   26.10
  12  -2   0  122.59   23.70
 -12   2   0  111.59   22.40
 -12   2   0  139.89   22.40
 -12   2   0  147.89   29.30
 -12   2   0  130.39   17.30
 -12   2   0  128.59   13.70
 -12   2   0  151.88   19.40
 -12   2   0  137.59   22.30
 -12   2   0  134.79   24.50
  11  -2   0   42.80   16.00
  11  -2   0   11.00   13.40
  11  -2   0   22.60   15.00
  11  -2   0   21.30   18.20
  11  -2   0   26.60   16.20
  11  -2   0   28.30   15.90
 -11   2   0   25.00   15.90
 -11   2   0   30.60    9.90
 -11   2   0   23.30   10.40
 -11   2   0   25.50   12.00
 -11   2   0   28.00   15.80
 -11   2   0   26.30   13.00
 -11   2   0    8.30   14.50
 -11   2   0   52.89   15.00
  10  -2   0  686.93   59.29
  10  -2   0  734.53   56.99
  10  -2   0  767.72   56.99
  10  -2   0  868.91   59.19
  10  -2   0  736.53   58.19
  10  -2   0  702.73   55.49
  10  -2   0  763.32   62.59
  10  -2   0  793.92   56.99
 -10   2   0  798.52   54.89
 -10   2   0  749.92   55.29
 -10   2   0  746.23   55.99
 -10   2   0  762.82   52.29
 -10   2   0  790.42   55.59
 -10   2   0  781.52   54.09
 -10   2   0  680.43   56.79
 -10   2   0  857.61   57.89
   9  -2   0  355.06   34.40
   9  -2   0  320.97   31.90
   9  -2   0  371.96   37.30
   9  -2   0  338.77   31.70
   9  -2   0  309.47   29.40
   9  -2   0  405.46   32.30
   9  -2   0  334.97   32.80
   9  -2   0  315.37   31.10
  -9   2   0  327.27   31.30
  -9   2   0  346.97   31.00
  -9   2   0  357.86   27.80
  -9   2   0  325.37   31.60
  -9   2   0  297.97   29.90
  -9   2   0  331.57   29.20
  -9   2   0  384.66   31.80
  -9   2   0  312.57   29.60
  -9   2   0  322.57   28.40
   8  -2   0  219.58   23.40
   8  -2   0  193.58   24.90
   8  -2   0  274.77   24.80
   8  -2   0  289.47   26.70
   8  -2   0  219.88   28.40
   8  -2   0  235.78   24.90
   8  -2   0  197.38   22.90
   8  -2   0  225.48   21.40
   8  -2   0  230.88   26.60
  -8   2   0  247.48   24.10
  -8   2   0  262.67   21.90
  -8   2   0  202.78   23.20
  -8   2   0  242.98   24.90
  -8   2   0  233.58   22.00
  -8   2   0  237.08   23.30
  -8   2   0  255.47   23.10
  -8   2   0  230.08   22.60
  -8   2   0  278.57   25.80
   7  -2   0   -0.60   10.00
   7  -2   0    9.20    8.10
   7  -2   0   13.70    9.70
   7  -2   0   21.90    9.40
   7  -2   0   -3.70    8.40
   7  -2   0    8.80    9.10
   7  -2   0   16.00   10.30
   7  -2   0    9.00    9.60
   7  -2   0   13.80   11.60
  -7   2   0    7.80    7.10
  -7   2   0    6.40   10.20
  -7   2   0    2.10    9.40
  -7   2   0    6.70    9.00
  -7   2   0   10.90    8.80
  -7   2   0    1.80    7.30
  -7   2   0    0.20    6.80
  -7   2   0   -1.40    9.40
  -7   2   0   12.40    9.30
   6  -2   0 2663.23  162.58
   6  -2   0 2766.52  167.28
   6  -2   0 2961.60  163.08
   6  -2   0 2648.83  159.58
   6  -2   0 2632.94  162.28
   6  -2   0 2804.32  162.18
   6  -2   0 3043.50  167.08
   6  -2   0 2909.71  162.58
   6  -2   0 2568.44  162.88
  -6   2   0 2779.02  160.38
  -6   2   0 2824.92  165.48
  -6   2   0 2482.35  160.98
  -6   2   0 2820.92  161.38
  -6   2   0 2906.11  163.18
  -6   2   0 2681.03  162.58
  -6   2   0 2868.21  162.48
  -6   2   0 2392.06  159.08
  -6   2   0 3010.30  163.58
   5  -2   0   24.20    9.70
   5  -2   0   28.60    8.60
   5  -2   0   29.20   10.00
   5  -2   0   27.50   10.00
   5  -2   0   30.00    9.10
   5  -2   0   18.60    9.90
   5  -2   0   30.90    8.80
   5  -2   0   14.00    8.50
   5  -2   0   31.20    7.00
  -5   2   0   29.40    9.00
  -5   2   0   30.70    9.50
  -5   2   0   28.00    9.10
  -5   2   0   32.60   10.00
  -5   2   0   25.00    7.30
  -5   2   0   33.90    8.20
  -5   2   0   32.90   10.10
  -5   2   0   25.40    9.20
  -5   2   0   28.20    9.90
   4  -2   0  365.06   25.50
   4  -2   0  357.96   23.20
   4  -2   0  314.37   25.60
   4  -2   0  351.46   27.00
   4  -2   0  345.37   26.20
   4  -2   0  354.76   27.60
   4  -2   0  295.67   24.50
   4  -2   0  324.07   25.30
   4  -2   0  333.07   26.70
  -4   2   0  375.26   26.20
  -4   2   0  330.37   26.20
  -4   2   0  364.36   25.20
  -4   2   0  347.77   24.20
  -4   2   0  301.57   22.90
  -4   2   0  365.76   26.00
  -4   2   0  336.07   25.60
  -4   2   0  323.07   25.70
  -4   2   0  309.17   26.60
   3  -2   0 2871.21  160.08
   3  -2   0 2671.33  159.88
   3  -2   0 2919.11  160.58
   3  -2   0 2506.15  159.98
   3  -2   0 2880.51  160.38
   3  -2   0 2941.61  162.78
   3  -2   0 2962.30  161.08
  -3   2   0 2800.02  157.88
  -3   2   0 2646.14  160.18
  -3   2   0 2471.35  159.88
  -3   2   0 2957.70  160.38
  -3   2   0 2806.92  160.28
  -3   2   0 2717.73  161.48
  -3   2   0 2820.52  160.38
   2  -2   0  285.47   20.90
   2  -2   0  269.37   20.90
   2  -2   0  291.07   20.50
   2  -2   0  259.77   19.90
   2  -2   0  263.77   20.20
   2  -2   0  312.07   20.50
   2  -2   0  344.07   23.80
  -2   2   0  277.57   20.40
  -2   2   0  285.27   20.20
  -2   2   0  283.57   18.00
  -2   2   0  294.97   20.70
  -2   2   0  273.07   20.10
  -2   2   0  244.58   19.50
  -2   2   0  258.67   20.20
  -2   2   0  271.37   20.20
  -2   2   0  300.57   20.20
  -2   2   0  269.17   21.90
   1  -2   0  961.50   52.59
   1  -2   0  863.41   52.09
   1  -2   0  913.21   52.39
   1  -2   0  979.60   51.19
  -1   2   0  823.82   53.99
  -1   2   0  869.81   52.89
  -1   2   0  771.32   51.99
   0  -2   0    1.60    2.10
   0  -2   0    0.70    2.40
   0  -2   0    1.20    3.80
   0  -2   0    0.30    2.30
   0  -2   0   -1.10    2.70
   0  -2   0    2.00    2.50
   0  -2   0   -0.70    1.80
   0  -2   0    2.30    2.00
   0   2   0    0.90    2.40
   0   2   0    1.80    4.40
   0   2   0    0.50    2.30
   0   2   0   -0.20    2.80
   0   2   0    0.30    2.50
   0   2   0   -3.50    2.30
   0   2   0   -2.30    2.80
   0   2   0   -3.60    2.20
  -2  -2   0  366.66   24.60
  -2  -2   0  383.66   23.40
  -2  -2   0  400.26   25.00
  -2  -2   0  341.57   22.40
  -2  -2   0  362.46   24.20
  -2  -2   0  324.87   23.50
  -2  -2   0  358.16   22.50
  -2  -2   0  390.96   24.20
   2   2   0  372.76   22.90
   2   2   0  425.86   25.70
   2   2   0  331.77   22.70
   2   2   0  375.36   22.10
   2   2   0  441.26   26.30
   2   2   0  366.06   23.80
   2   2   0  399.86   23.10
   2   2   0  356.56   22.10
   2   2   0  398.66   23.40
   2   2   0  433.86   24.20
   2   2   0  433.16   24.70
   2   2   0  350.26   22.90
  -3  -2   0  313.27   22.60
  -3  -2   0  285.07   18.60
  -3  -2   0  295.07   19.00
  -3  -2   0  266.37   19.60
  -3  -2   0  297.17   17.30
  -3  -2   0  287.27   20.20
  -3  -2   0  296.27   21.70
  -3  -2   0  290.87   18.90
  -3  -2   0  280.07   17.30
  -3  -2   0  285.37   22.20
  -3  -2   0  317.17   18.70
   3   2   0  290.27   18.80
   3   2   0  284.27   21.10
   3   2   0  292.47   18.30
   3   2   0  301.57   20.10
   3   2   0  250.77   17.40
   3   2   0  281.97   20.50
   3   2   0  284.37   20.20
   3   2   0  282.57   20.00
   3   2   0  272.07   18.90
   3   2   0  288.07   18.70
   3   2   0  289.17   18.50
   3   2   0  266.87   18.80
   3   2   0  310.97   22.70
  -4  -2   0   12.30    5.00
  -4  -2   0   19.00    5.20
  -4  -2   0   20.40    5.10
  -4  -2   0   15.80    8.10
  -4  -2   0   24.10    7.80
  -4  -2   0   13.70    4.50
  -4  -2   0   14.80    6.50
  -4  -2   0   14.50    5.20
  -4  -2   0   13.30    3.50
  -4  -2   0   14.00    8.10
  -4  -2   0   17.40    4.20
   4   2   0    2.20    7.70
   4   2   0    8.80    2.10
   4   2   0    8.20    6.20
   4   2   0   20.30    5.30
   4   2   0   12.60    4.90
   4   2   0   13.50    5.30
   4   2   0   10.90    4.50
   4   2   0   16.30    5.80
   4   2   0   14.70    6.20
   4   2   0   23.20    7.40
   4   2   0   15.50    4.80
   4   2   0    9.90    5.50
   4   2   0   13.70    5.40
  -5  -2   0 5160.68  300.17
  -5  -2   0 5842.12  297.07
  -5  -2   0 5408.36  293.37
  -5  -2   0 5374.56  291.67
  -5  -2   0 5416.66  291.77
  -5  -2   0 5294.37  289.97
  -5  -2   0 4846.22  288.37
  -5  -2   0 5307.67  291.87
  -5  -2   0 5105.09  291.27
  -5  -2   0 4734.03  290.07
  -5  -2   0 5131.69  291.67
   5   2   0 5020.10  291.77
   5   2   0 4708.73  291.37
   5   2   0 5142.99  298.17
   5   2   0 5423.56  294.77
   5   2   0 4909.11  291.57
   5   2   0 4986.60  290.37
   5   2   0 5544.75  292.37
   5   2   0 4940.41  288.27
   5   2   0 5110.19  293.67
   5   2   0 4712.43  292.07
   5   2   0 5355.36  293.87
   5   2   0 5355.16  291.57
  -6  -2   0 2478.65  144.49
  -6  -2   0 2573.94  146.79
  -6  -2   0 2570.24  137.79
  -6  -2   0 2319.77  139.29
  -6  -2   0 2512.55  139.49
  -6  -2   0 2482.25  139.89
  -6  -2   0 2382.66  138.09
  -6  -2   0 2163.38  135.59
  -6  -2   0 2292.27  140.99
  -6  -2   0 2497.35  139.39
  -6  -2   0 2390.06  139.39
  -6  -2   0 2255.47  141.59
   6   2   0 2460.15  139.59
   6   2   0 2201.68  140.79
   6   2   0 2380.16  140.99
   6   2   0 2560.64  139.79
   6   2   0 2320.47  139.69
   6   2   0 2473.15  137.99
   6   2   0 2369.06  139.99
   6   2   0 2433.76  141.89
   6   2   0 2518.55  145.69
   6   2   0 2330.07  140.09
   6   2   0 2351.66  142.19
  -7  -2   0  592.44   43.10
  -7  -2   0  538.95   34.00
  -7  -2   0  579.54   36.00
  -7  -2   0  532.25   40.60
  -7  -2   0  509.95   40.10
  -7  -2   0  531.95   37.80
  -7  -2   0  621.74   42.90
  -7  -2   0  562.04   38.20
  -7  -2   0  532.65   37.90
  -7  -2   0  604.84   44.70
  -7  -2   0  526.25   38.00
  -7  -2   0  612.64   37.30
   7   2   0  568.84   41.00
   7   2   0  532.35   38.10
   7   2   0  585.34   36.30
   7   2   0  566.54   38.40
   7   2   0  530.05   38.70
   7   2   0  569.74   39.80
   7   2   0  612.84   40.40
   7   2   0  567.94   38.60
   7   2   0  672.43   49.30
   7   2   0  506.35   38.20
  -8  -2   0 2382.16  136.39
  -8  -2   0 2331.47  133.19
  -8  -2   0 2286.67  142.99
  -8  -2   0 2275.97  136.99
  -8  -2   0 2472.35  138.69
  -8  -2   0 2513.95  141.69
  -8  -2   0 2435.76  135.49
  -8  -2   0 2425.46  138.29
  -8  -2   0 2211.48  144.39
  -8  -2   0 2168.78  145.89
  -8  -2   0 2466.85  138.09
  -8  -2   0 2051.49  137.39
   8   2   0 2422.06  138.69
   8   2   0 2276.27  138.19
   8   2   0 2309.67  139.39
   8   2   0 2340.17  138.49
   8   2   0 2357.06  139.39
   8   2   0 2283.67  135.39
   8   2   0 2357.16  152.68
  -9  -2   0   71.59   12.50
  -9  -2   0   62.09   12.40
  -9  -2   0   50.79   10.30
  -9  -2   0   74.09   12.50
  -9  -2   0   68.19   16.00
  -9  -2   0   53.39   14.30
  -9  -2   0   53.29   16.00
  -9  -2   0   56.09    7.50
  -9  -2   0   57.19    9.40
  -9  -2   0   67.89   11.40
  -9  -2   0   67.39   15.90
  -9  -2   0   44.90   11.70
   9   2   0   46.60   12.40
   9   2   0   50.19   12.80
   9   2   0   71.29   12.90
   9   2   0   31.60   13.10
   9   2   0   50.49    9.60
   9   2   0   80.49   14.70
   9   2   0   38.80   12.80
   9   2   0   42.00   12.00
 -10  -2   0  327.87   25.70
 -10  -2   0  334.97   27.70
 -10  -2   0  330.87   31.70
 -10  -2   0  292.97   27.90
 -10  -2   0  302.07   24.10
 -10  -2   0  343.27   22.00
 -10  -2   0  312.57   28.20
 -10  -2   0  366.16   33.60
 -10  -2   0  334.57   31.30
 -10  -2   0  321.97   32.10
 -10  -2   0  303.37   25.90
  10   2   0  295.17   24.00
  10   2   0  314.17   27.90
  10   2   0  366.66   38.40
  10   2   0  325.47   29.20
  10   2   0  299.67   29.80
  10   2   0  315.17   28.30
  10   2   0  317.67   29.30
  10   2   0  334.97   28.90
 -11  -2   0  188.08   26.10
 -11  -2   0  154.68   18.80
 -11  -2   0  183.18   21.40
 -11  -2   0  136.79   23.30
 -11  -2   0  159.18   15.90
 -11  -2   0  180.68   17.80
 -11  -2   0  159.18   13.10
 -11  -2   0  171.08   26.60
 -11  -2   0  145.29   17.70
 -11  -2   0  134.49   19.20
  11   2   0  190.28   24.00
  11   2   0  152.98   21.50
  11   2   0  142.99   27.00
  11   2   0  176.18   22.40
  11   2   0  195.58   23.30
  11   2   0  192.88   16.60
  11   2   0  153.98   22.50
  11   2   0  157.98   20.80
 -12  -2   0   33.00   16.30
 -12  -2   0   43.40   18.20
 -12  -2   0   37.50   18.10
 -12  -2   0   56.39   10.60
 -12  -2   0   20.30   12.30
 -12  -2   0   52.29   12.20
 -12  -2   0   36.20   10.60
 -12  -2   0   37.20    5.70
  12   2   0   51.09   18.30
  12   2   0   35.40   13.80
  12   2   0   29.70   15.00
  12   2   0   38.20   14.40
  12   2   0   22.40   13.10
  12   2   0   46.50   20.80
  12   2   0   43.10   16.30
  12   2   0   43.00   14.20
 -13  -2   0   13.40    6.60
 -13  -2   0  -10.90   14.80
 -13  -2   0   -2.80    7.50
 -13  -2   0   -9.90   12.70
 -13  -2   0    1.70   13.80
 -13  -2   0   -6.30   10.80
 -13  -2   0   11.50    9.50
  13   2   0   10.00   14.30
  13   2   0    2.00    7.80
  13   2   0    8.10   13.20
  13   2   0    1.80   12.80
  13   2   0    1.30   12.80
  13   2   0   -1.70   16.50
  13   2   0   12.00   15.80
 -14  -2   0  130.79   20.80
 -14  -2   0   99.59   13.20
 -14  -2   0   96.39   25.40
 -14  -2   0  136.89   18.10
 -14  -2   0  118.29   20.90
 -14  -2   0   89.79   23.30
 -14  -2   0  116.19   26.50
 -14  -2   0   99.29   12.20
  14   2   0   99.29   34.40
  14   2   0   92.09   21.30
  14   2   0  139.79   26.20
  14   2   0  165.08   24.60
  14   2   0  109.69   15.60
  14   2   0   78.79   22.20
 -15  -2   0  108.09   22.30
 -15  -2   0   80.79   25.90
 -15  -2   0  149.29   29.20
 -15  -2   0   99.89   10.80
 -15  -2   0  123.79   18.60
 -15  -2   0  123.79   22.70
 -15  -2   0   97.79   11.30
  15   2   0  131.59   27.60
  15   2   0  115.19   23.40
  15   2   0  118.29   30.60
  15   2   0  111.69   24.80
  15   2   0  124.49   25.20
  15   2   0  124.89   23.80
 -16  -2   0   41.40   21.80
 -16  -2   0   54.09   18.40
 -16  -2   0   54.99   12.70
 -16  -2   0   41.70   22.70
  16   2   0   46.90   19.70
  16   2   0   74.69   22.90
  16   2   0   44.80   24.30
  16   2   0   28.50   25.40
  16   2   0   46.70   22.50
  16   2   0   50.79   21.90
 -17  -2   0    8.50   11.20
 -17  -2   0   18.30   19.70
 -17  -2   0   -8.80   17.40
  17   2   0   10.50   23.60
  17   2   0   18.90   17.90
  17   2   0   -2.10   15.20
  17   2   0   17.30   18.30
 -18  -2   0   36.20   20.50
 -18  -2   0   17.10   21.40
  18   2   0    2.00   23.60
  18   2   0   19.80   21.50
  18   2   0   11.90   17.40
  17  -3   0  -19.80   26.10
  17  -3   0    9.00   17.40
  17  -3   0   -8.30   19.90
 -17   3   0  -21.70   13.20
 -17   3   0  -32.30   20.00
 -17   3   0    2.10   17.50
 -17   3   0  -24.30   18.20
  16  -3   0   16.40   21.80
  16  -3   0   35.90   20.60
  16  -3   0    7.40   21.30
  16  -3   0   93.59   25.10
 -16   3   0   -2.30   13.40
 -16   3   0   30.60   21.70
 -16   3   0    6.90   15.60
 -16   3   0    9.10   16.60
 -16   3   0   -1.90   21.60
  15  -3   0   54.49   23.90
  15  -3   0   76.99   24.10
  15  -3   0   67.79   22.20
  15  -3   0   58.49   28.00
  15  -3   0   48.60   25.50
 -15   3   0   86.29   23.40
 -15   3   0   63.79   22.40
 -15   3   0  113.59   25.20
 -15   3   0   48.50   19.70
 -15   3   0   51.89   18.40
 -15   3   0   67.59   23.40
 -15   3   0   51.99    6.50
 -15   3   0   43.50   19.50
  14  -3   0   32.70   21.90
  14  -3   0   11.40   16.30
  14  -3   0   -7.40   14.90
  14  -3   0   12.80   20.60
  14  -3   0   -0.40   18.10
 -14   3   0   12.80   17.10
 -14   3   0  -12.30   15.80
 -14   3   0    7.70   16.30
 -14   3   0  -18.00   16.60
 -14   3   0  -23.10   12.80
 -14   3   0   -3.40   11.70
 -14   3   0   29.60   14.10
 -14   3   0   13.40    6.80
 -14   3   0   -3.10   15.90
  13  -3   0   47.70   22.40
  13  -3   0   93.69   22.50
  13  -3   0   69.19   21.70
  13  -3   0   36.50   17.70
  13  -3   0   18.10   20.60
  13  -3   0   86.89   22.50
 -13   3   0   74.79   17.20
 -13   3   0   25.00   17.00
 -13   3   0   63.29   13.00
 -13   3   0   22.50   12.90
 -13   3   0   74.59   22.40
 -13   3   0   45.80   16.60
 -13   3   0   48.80   17.20
 -13   3   0   56.09   17.40
  12  -3   0  201.58   29.20
  12  -3   0  252.87   30.50
  12  -3   0  226.38   30.40
  12  -3   0  219.58   33.40
  12  -3   0  259.87   32.40
  12  -3   0  217.98   29.20
 -12   3   0  216.08   32.60
 -12   3   0  255.47   30.00
 -12   3   0  194.28   26.50
 -12   3   0  244.18   31.40
 -12   3   0  237.18   26.40
 -12   3   0  235.08   19.80
 -12   3   0  244.88   28.00
 -12   3   0  196.78   22.70
  11  -3   0  197.68   28.10
  11  -3   0  207.68   27.20
  11  -3   0  220.98   26.90
  11  -3   0  168.08   27.80
  11  -3   0  179.48   31.60
  11  -3   0  249.68   29.60
 -11   3   0  208.68   24.50
 -11   3   0  240.08   28.40
 -11   3   0  229.08   23.50
 -11   3   0  221.88   26.50
 -11   3   0  207.88   26.80
 -11   3   0  242.18   25.40
 -11   3   0  234.28   28.40
  10  -3   0   -7.40   11.60
  10  -3   0    0.30   11.90
  10  -3   0   -5.40   13.00
  10  -3   0    7.30   12.20
  10  -3   0    3.60   13.30
  10  -3   0    4.20    9.90
  10  -3   0   -2.80   11.90
 -10   3   0   -8.00    9.40
 -10   3   0  -10.30    9.10
 -10   3   0    8.70   11.90
 -10   3   0   10.50   11.70
 -10   3   0   16.40   14.30
 -10   3   0   -6.50   13.30
 -10   3   0   -3.60   10.10
 -10   3   0  -11.00    8.10
   9  -3   0   -6.10   10.30
   9  -3   0    3.20    9.70
   9  -3   0    7.20   14.10
   9  -3   0   -7.30    9.90
   9  -3   0    2.70   11.60
   9  -3   0   18.50   15.20
   9  -3   0   -1.30   11.70
   9  -3   0    9.80   12.70
  -9   3   0    2.40   11.70
  -9   3   0   20.10   10.30
  -9   3   0    2.90    9.50
  -9   3   0   11.90   11.20
  -9   3   0    6.70    8.60
  -9   3   0  -10.30   10.40
  -9   3   0    4.50   11.20
  -9   3   0   26.30   12.30
  -9   3   0   -2.10   12.60
   8  -3   0   88.89   17.80
   8  -3   0   68.59   14.80
   8  -3   0   79.99   16.50
   8  -3   0   71.09   16.30
   8  -3   0   94.99   17.00
   8  -3   0  126.29   21.80
   8  -3   0   73.49   18.70
   8  -3   0   94.99   19.20
  -8   3   0   77.29   13.50
  -8   3   0   95.49   16.20
  -8   3   0  111.89   17.50
  -8   3   0   73.49   15.90
  -8   3   0   92.99   17.50
  -8   3   0   81.19   16.40
  -8   3   0   95.59   17.00
  -8   3   0   83.59   14.60
  -8   3   0   82.39   16.40
   7  -3   0   81.59   17.80
   7  -3   0   60.69   15.90
   7  -3   0   65.49   13.90
   7  -3   0   89.69   17.40
   7  -3   0   78.39   15.00
   7  -3   0   77.99   14.90
   7  -3   0   73.09   15.20
   7  -3   0   80.09   16.10
  -7   3   0   75.99   14.70
  -7   3   0   90.19   14.20
  -7   3   0   89.69   14.60
  -7   3   0   78.29   12.50
  -7   3   0   79.49   14.30
  -7   3   0  108.29   16.80
  -7   3   0   79.39   15.80
  -7   3   0   60.29   14.20
   6  -3   0  551.94   39.50
   6  -3   0  459.35   38.40
   6  -3   0  480.05   40.80
   6  -3   0  563.14   38.50
   6  -3   0  530.55   39.70
   6  -3   0  518.85   43.30
   6  -3   0  592.74   39.70
   6  -3   0  510.05   42.20
  -6   3   0  519.55   38.20
  -6   3   0  513.95   37.30
  -6   3   0  482.45   38.30
  -6   3   0  513.75   36.80
  -6   3   0  556.84   39.50
  -6   3   0  515.05   38.50
  -6   3   0  515.05   35.20
  -6   3   0  471.05   38.00
   5  -3   0   -4.50    8.30
   5  -3   0   -1.70    6.90
   5  -3   0    3.10    8.50
   5  -3   0   -5.40    7.70
   5  -3   0  -20.70    8.50
   5  -3   0  -14.20    8.40
   5  -3   0    8.20    8.20
   5  -3   0    5.80    8.00
  -5   3   0   -2.50    5.80
  -5   3   0  -11.50    5.40
  -5   3   0   -7.80    6.90
  -5   3   0   -5.00    5.90
  -5   3   0   -1.00    8.30
  -5   3   0   -3.90    7.50
  -5   3   0    6.00    8.60
  -5   3   0    1.10    5.60
   4  -3   0  162.18   15.90
   4  -3   0  129.29   15.90
   4  -3   0  160.28   15.80
   4  -3   0  163.38   16.10
   4  -3   0  141.59   15.10
   4  -3   0  138.59   16.40
   4  -3   0  129.89   15.80
   4  -3   0  144.39   15.10
  -4   3   0  142.89   14.40
  -4   3   0  150.38   16.10
  -4   3   0  167.98   21.10
  -4   3   0  128.19   14.00
  -4   3   0  142.79   15.90
  -4   3   0  147.69   15.70
  -4   3   0  136.59   12.10
  -4   3   0  145.89   15.40
  -4   3   0  139.39   15.40
  -4   3   0  118.69   14.60
   3  -3   0  224.98   20.60
   3  -3   0  267.77   22.20
   3  -3   0  321.27   23.50
   3  -3   0  269.37   22.50
   3  -3   0  244.58   21.50
   3  -3   0  301.67   21.90
   3  -3   0  283.27   22.10
   3  -3   0  298.47   22.70
  -3   3   0  295.57   21.90
  -3   3   0  274.67   21.10
  -3   3   0  273.37   21.60
  -3   3   0  245.48   21.40
  -3   3   0  265.87   17.50
  -3   3   0  262.27   21.90
  -3   3   0  283.37   22.00
  -3   3   0  268.27   21.90
  -3   3   0  339.47   27.30
  -3   3   0  243.68   18.30
  -3   3   0  309.97   22.40
   2  -3   0   23.40    7.60
   2  -3   0   29.30    8.30
   2  -3   0   32.60    7.60
   2  -3   0   33.50    8.00
   2  -3   0   34.40    6.80
   2  -3   0   30.90    7.70
   2  -3   0   39.80    9.20
   2  -3   0   35.70    8.30
  -2   3   0   18.20    7.60
  -2   3   0   38.80    8.00
  -2   3   0   36.20    7.90
  -2   3   0   30.70    4.70
  -2   3   0   33.60    7.60
  -2   3   0   35.90    9.20
  -2   3   0   21.60    7.90
  -2   3   0   20.20    8.50
  -2   3   0   36.30    8.30
   1  -3   0 4218.08  242.48
   1  -3   0 4402.46  244.28
   1  -3   0 4372.26  242.58
   1  -3   0 4226.98  240.98
   1  -3   0 4083.99  242.18
   1  -3   0 3847.42  241.88
   1  -3   0 4012.60  240.58
  -1   3   0 4445.06  242.58
  -1   3   0 4375.66  242.38
  -1   3   0 4306.97  242.48
  -1   3   0 4002.20  242.38
  -1   3   0 4318.27  240.58
  -1   3   0 4470.35  243.28
  -1   3   0 4668.03  242.48
  -1   3   0 4612.74  245.28
   0  -3   0   17.80    4.80
   0  -3   0   32.60    5.10
   0  -3   0   32.80    8.30
   0  -3   0   22.20    5.10
   0  -3   0   19.30    4.80
   0  -3   0   24.50    4.60
   0  -3   0   29.20    5.10
   0  -3   0   22.80    5.20
   0   3   0   19.00    5.20
   0   3   0   21.70    4.50
   0   3   0   20.90    5.20
   0   3   0   27.60    5.10
   0   3   0   23.00    5.10
   0   3   0   33.90    8.40
   0   3   0   25.30    5.90
   0   3   0   25.70    5.10
  -1  -3   0    5.80    5.20
  -1  -3   0   11.30    4.00
  -1  -3   0    2.00    4.10
  -1  -3   0   16.70    4.90
  -1  -3   0   10.40    2.90
  -1  -3   0    9.40    3.10
  -1  -3   0    5.50    3.40
  -1  -3   0    7.30    2.60
  -1  -3   0    8.50    2.40
  -1  -3   0   13.80    3.50
   1   3   0   10.30    4.40
   1   3   0    2.70    4.00
   1   3   0   16.50    4.10
   1   3   0    4.40    5.70
   1   3   0   14.10    3.90
   1   3   0   10.40    4.10
   1   3   0    6.40    4.10
   1   3   0    7.10    4.00
   1   3   0   10.00    3.10
   1   3   0    4.00    3.30
   1   3   0    4.30    2.10
  -2  -3   0  809.92   49.00
  -2  -3   0  827.62   48.70
  -2  -3   0  907.61   50.99
  -2  -3   0  894.61   50.49
  -2  -3   0  777.02   51.09
  -2  -3   0  886.41   50.89
  -2  -3   0  805.32   48.90
  -2  -3   0  791.62   50.79
  -2  -3   0  817.12   49.90
   2   3   0  823.02   50.29
   2   3   0  926.11   50.09
   2   3   0  836.92   48.40
   2   3   0  868.31   50.49
   2   3   0  844.92   49.50
   2   3   0  816.82   50.99
   2   3   0  851.21   49.20
   2   3   0  845.42   50.29
   2   3   0  837.62   49.30
   2   3   0  845.92   50.09
   2   3   0  853.21   49.20
   2   3   0  931.81   52.89
   2   3   0  807.42   48.60
  -3  -3   0  626.54   39.90
  -3  -3   0  595.14   37.60
  -3  -3   0  637.34   39.20
  -3  -3   0  663.33   41.50
  -3  -3   0  593.44   37.60
  -3  -3   0  762.02   44.20
  -3  -3   0  633.34   37.80
  -3  -3   0  691.83   41.00
  -3  -3   0  640.94   40.80
   3   3   0  646.24   38.90
   3   3   0  600.04   40.50
   3   3   0  626.84   37.50
   3   3   0  609.34   38.40
   3   3   0  658.33   44.30
   3   3   0  651.63   38.90
   3   3   0  636.14   39.70
   3   3   0  668.73   39.90
   3   3   0  642.44   37.40
  -4  -3   0   12.40    5.10
  -4  -3   0   15.50    4.40
  -4  -3   0   18.80    8.90
  -4  -3   0   25.30    7.80
  -4  -3   0    5.50    7.10
  -4  -3   0   19.70    5.80
  -4  -3   0   11.20    6.00
  -4  -3   0   20.40    7.50
  -4  -3   0   16.20    4.70
   4   3   0   15.00    6.70
   4   3   0   19.40    5.10
   4   3   0   10.20    4.30
   4   3   0   16.00    5.60
   4   3   0   20.50    6.00
   4   3   0   12.00    7.40
   4   3   0   18.00    3.10
   4   3   0   17.30    5.80
   4   3   0   15.90    4.60
   4   3   0   27.60    7.80
   4   3   0   25.40    6.80
   4   3   0    9.40    4.60
   4   3   0   21.30    5.00
  -5  -3   0 2543.05  132.39
  -5  -3   0 2298.17  129.59
  -5  -3   0 2274.37  134.69
  -5  -3   0 2373.76  136.89
  -5  -3   0 2207.08  129.49
  -5  -3   0 2083.89  132.09
  -5  -3   0 2270.67  131.79
  -5  -3   0 2351.86  133.99
  -5  -3   0 2351.86  137.59
   5   3   0 2275.17  132.49
   5   3   0 2204.68  129.09
   5   3   0 2295.67  132.09
   5   3   0 2419.26  132.59
   5   3   0 2190.18  133.59
   5   3   0 2213.28  134.79
   5   3   0 2337.37  131.99
   5   3   0 2370.56  132.89
   5   3   0 2419.86  135.09
   5   3   0 2339.77  135.99
   5   3   0 2437.86  133.29
   5   3   0 2141.49  132.49
  -6  -3   0  348.87   23.90
  -6  -3   0  376.26   29.10
  -6  -3   0  360.56   27.10
  -6  -3   0  325.47   23.80
  -6  -3   0  311.87   24.00
  -6  -3   0  342.47   21.30
  -6  -3   0  299.27   20.80
  -6  -3   0  344.57   23.80
  -6  -3   0  312.57   28.60
  -6  -3   0  326.87   28.30
   6   3   0  334.27   26.60
   6   3   0  372.56   24.60
   6   3   0  275.57   24.20
   6   3   0  319.47   24.50
   6   3   0  314.27   23.80
   6   3   0  329.87   26.90
   6   3   0  339.37   29.50
   6   3   0  344.17   23.10
   6   3   0  330.37   24.00
   6   3   0  334.97   26.00
   6   3   0  372.46   27.30
  -7  -3   0   -5.40    8.40
  -7  -3   0    1.10    6.20
  -7  -3   0   -4.30    5.00
  -7  -3   0    3.30    3.80
  -7  -3   0    2.90    6.70
  -7  -3   0    5.60    5.80
  -7  -3   0   13.80   10.30
  -7  -3   0    0.60    8.30
  -7  -3   0   -7.80    7.70
  -7  -3   0    5.90    4.40
  -7  -3   0   -2.40    5.40
   7   3   0   -3.60    3.90
   7   3   0   -0.40    6.00
   7   3   0  -10.40   11.60
   7   3   0   -5.90    6.20
   7   3   0   -4.60    6.50
   7   3   0    5.70   10.20
   7   3   0   -2.40    7.00
   7   3   0   -3.40    5.10
   7   3   0   -5.40    5.90
   7   3   0    2.40    5.90
   7   3   0  -14.60    5.80
  -8  -3   0 1148.49   77.19
  -8  -3   0 1073.49   73.59
  -8  -3   0 1097.29   69.89
  -8  -3   0 1097.49   66.59
  -8  -3   0 1199.98   70.29
  -8  -3   0 1094.19   70.19
  -8  -3   0 1184.88   69.89
  -8  -3   0 1157.38   74.29
  -8  -3   0 1084.49   66.09
  -8  -3   0 1123.99   69.59
   8   3   0 1172.08   70.69
   8   3   0 1225.68   71.29
   8   3   0 1050.69   76.49
   8   3   0 1159.18   78.09
   8   3   0 1114.09   67.89
   8   3   0  977.70   78.99
   8   3   0 1119.39   71.19
   8   3   0 1156.48   70.49
   8   3   0 1053.09   70.59
  -9  -3   0   14.10   11.40
  -9  -3   0    4.40   10.50
  -9  -3   0    7.00    6.80
  -9  -3   0    7.80   10.10
  -9  -3   0   10.00   12.00
  -9  -3   0    4.30    7.40
  -9  -3   0   10.20    7.50
  -9  -3   0    2.30    7.70
  -9  -3   0    5.80    5.30
  -9  -3   0    4.60    8.00
  -9  -3   0    3.00    4.90
   9   3   0   13.80   10.50
   9   3   0    2.80    8.10
   9   3   0   26.50   14.60
   9   3   0   11.40    8.30
   9   3   0   -2.90    8.50
   9   3   0   -0.20    7.80
   9   3   0    0.90    5.80
   9   3   0   29.50   10.50
   9   3   0    8.90    8.20
 -10  -3   0  139.39   17.40
 -10  -3   0  143.39   13.60
 -10  -3   0  135.69   21.50
 -10  -3   0  147.19   12.90
 -10  -3   0  158.18   24.00
 -10  -3   0  141.39   17.90
 -10  -3   0  133.09   16.30
 -10  -3   0  160.48   24.30
 -10  -3   0  134.99   16.70
  10   3   0  134.89   17.10
  10   3   0  137.39   21.20
  10   3   0  131.19   18.20
  10   3   0  163.48   26.10
  10   3   0  138.99   18.20
  10   3   0  152.58   18.80
  10   3   0  157.78   18.10
  10   3   0  125.69   13.90
 -11  -3   0   85.49   15.00
 -11  -3   0   86.59   10.60
 -11  -3   0   96.69   16.00
 -11  -3   0   72.09   15.20
 -11  -3   0   82.49   20.10
 -11  -3   0   82.89   15.00
 -11  -3   0   96.99   16.70
 -11  -3   0   62.89    9.30
 -11  -3   0   66.19   18.60
 -11  -3   0   91.79   19.60
  11   3   0   92.69   18.80
  11   3   0   80.79   16.40
  11   3   0   77.89   20.60
  11   3   0   61.99   16.20
  11   3   0   65.09   15.30
  11   3   0   90.69   11.40
  11   3   0   78.89   16.50
  11   3   0   91.89   17.60
 -12  -3   0   37.20    7.70
 -12  -3   0    9.60   14.40
 -12  -3   0   44.50    7.50
 -12  -3   0   64.39   15.20
 -12  -3   0   46.90   12.60
 -12  -3   0   31.10   12.70
 -12  -3   0   47.60   17.20
 -12  -3   0   41.40   12.50
 -12  -3   0   45.70   17.40
  12   3   0   49.60   16.10
  12   3   0   47.90   14.00
  12   3   0   40.10   14.70
  12   3   0   40.70   13.10
  12   3   0   27.70   15.50
  12   3   0   15.50   18.00
  12   3   0   53.89   15.30
 -13  -3   0   76.49   22.50
 -13  -3   0   92.99   16.40
 -13  -3   0   73.69    8.60
 -13  -3   0  121.59   31.60
 -13  -3   0   51.29   15.60
 -13  -3   0   89.09    9.60
 -13  -3   0   61.19   19.50
 -13  -3   0   87.39   17.90
  13   3   0   72.09   19.00
  13   3   0  100.29   20.10
  13   3   0   95.89   18.10
  13   3   0   78.89   18.60
  13   3   0   68.89   12.10
  13   3   0   80.39   20.40
  13   3   0   86.19   24.80
 -14  -3   0  133.09   18.90
 -14  -3   0  155.58   27.40
 -14  -3   0  126.79   24.50
 -14  -3   0   81.99   24.00
 -14  -3   0  135.99   22.10
  14   3   0  121.29   24.10
  14   3   0   90.09   17.80
  14   3   0  128.29   23.00
  14   3   0   97.99   13.50
  14   3   0  136.79   24.40
  14   3   0  120.09   31.30
 -15  -3   0    3.30   17.60
 -15  -3   0   -3.30   17.00
 -15  -3   0    6.50   10.40
 -15  -3   0   34.40   15.40
  15   3   0   -5.60   15.60
  15   3   0   27.60   15.70
  15   3   0   38.90   16.90
  15   3   0   -2.20   17.90
  15   3   0   12.60   15.90
  15   3   0   39.60   18.10
 -16  -3   0   -6.90   21.70
 -16  -3   0    7.00   11.30
 -16  -3   0   25.30   14.20
 -16  -3   0   42.50   22.40
 -16  -3   0   44.10   21.50
  16   3   0    8.00   15.60
  16   3   0   -8.00   18.70
  16   3   0   27.40   19.10
  16   3   0   16.60   15.40
  16   3   0    1.10   17.40
 -17  -3   0   26.60   21.40
 -17  -3   0   52.69   14.10
 -17  -3   0   41.60   21.50
 -17  -3   0   18.00   15.90
  17   3   0   29.00   25.50
  17   3   0    2.90   16.50
  17   3   0    6.50   15.10
  17   3   0   60.89   22.20
 -18  -3   0   -8.70   17.00
 -18  -3   0    6.50   18.30
 -18  -3   0   21.40   12.70
  18   3   0    1.60   19.50
  18   3   0   -8.10   22.50
  18   3   0   20.30   22.80
  18   3   0    1.60   17.30
  17  -4   0    0.70   18.00
  17  -4   0    1.60   33.90
 -17   4   0   22.50   23.00
 -17   4   0    0.50   17.60
 -17   4   0   -8.90   22.80
 -17   4   0   12.50   17.50
  16  -4   0   63.09   25.60
  16  -4   0   60.29   22.50
  16  -4   0   69.49   24.40
 -16   4   0   29.20   22.00
 -16   4   0   53.29   34.20
 -16   4   0   36.70   25.10
 -16   4   0   58.39   20.20
 -16   4   0   59.99   24.60
  15  -4   0  125.19   28.90
  15  -4   0  113.99   32.80
  15  -4   0  134.59   28.70
  15  -4   0  100.69   29.10
 -15   4   0  114.19   28.20
 -15   4   0  104.99   22.10
 -15   4   0  117.09   26.90
 -15   4   0   84.49   24.30
 -15   4   0  108.69   26.00
 -15   4   0  107.89   26.70
 -15   4   0   54.29   28.00
  14  -4   0   58.79   24.40
  14  -4   0    1.40   19.40
  14  -4   0   -9.80   15.60
  14  -4   0   42.80   22.20
  14  -4   0   39.00   19.60
 -14   4   0   16.50   18.80
 -14   4   0   22.80   19.30
 -14   4   0   24.40   15.50
 -14   4   0   -1.60   15.00
 -14   4   0   23.20    4.10
 -14   4   0    6.00   16.60
 -14   4   0   27.20   15.40
  13  -4   0   91.09   24.10
  13  -4   0   92.79   24.20
  13  -4   0   97.19   26.70
  13  -4   0   93.89   24.20
  13  -4   0   75.59   24.70
 -13   4   0  107.29   25.00
 -13   4   0  108.99   22.70
 -13   4   0  110.99   24.40
 -13   4   0   76.09    8.80
 -13   4   0  138.89   24.70
 -13   4   0  113.69    9.70
 -13   4   0  118.59   21.40
  12  -4   0  139.89   27.00
  12  -4   0  163.58   26.40
  12  -4   0  175.48   30.30
  12  -4   0  128.49   29.30
  12  -4   0  120.39   25.30
  12  -4   0  153.28   26.40
 -12   4   0  108.29   11.40
 -12   4   0  116.49   25.30
 -12   4   0  141.89   23.90
 -12   4   0  145.59   26.60
 -12   4   0  141.49   22.00
 -12   4   0  142.99   12.10
 -12   4   0  156.48   26.00
 -12   4   0  106.39   20.50
 -12   4   0  137.29   21.30
  11  -4   0   23.50   18.50
  11  -4   0   87.39   23.90
  11  -4   0   37.70   18.30
  11  -4   0   58.89   19.30
  11  -4   0   34.90   16.40
  11  -4   0   55.49   18.30
 -11   4   0   34.60   17.10
 -11   4   0   60.99   17.80
 -11   4   0   78.29   19.40
 -11   4   0   59.09   19.80
 -11   4   0   61.19   14.30
 -11   4   0   49.30   15.60
  10  -4   0   91.69   23.80
  10  -4   0  100.09   21.30
  10  -4   0  132.99   23.80
  10  -4   0  137.99   24.30
  10  -4   0  153.38   25.50
  10  -4   0  144.19   23.10
 -10   4   0  118.39   22.30
 -10   4   0  114.19   18.60
 -10   4   0  133.39   20.20
 -10   4   0  114.59   22.00
 -10   4   0  108.19   21.40
 -10   4   0  143.49   18.60
 -10   4   0  116.59   20.60
 -10   4   0  117.39   22.50
   9  -4   0  615.74   51.79
   9  -4   0  665.13   49.30
   9  -4   0  630.94   47.90
   9  -4   0  502.95   47.10
   9  -4   0  596.34   46.60
   9  -4   0  664.43   49.50
   9  -4   0  527.85   49.30
   9  -4   0  634.54   49.99
  -9   4   0  546.25   47.00
  -9   4   0  719.93   56.69
  -9   4   0  575.64   42.70
  -9   4   0  593.44   45.10
  -9   4   0  520.95   45.60
  -9   4   0  588.34   46.80
  -9   4   0  639.74   49.20
  -9   4   0  635.44   48.20
  -9   4   0  602.04   45.00
   8  -4   0   62.49   16.10
   8  -4   0   58.99   16.10
   8  -4   0   76.89   16.30
   8  -4   0   56.79   17.60
   8  -4   0   82.59   19.30
   8  -4   0   59.79   17.30
   8  -4   0   56.59   14.50
   8  -4   0   60.79   15.60
  -8   4   0   40.40   14.80
  -8   4   0   78.69   17.00
  -8   4   0   93.29   17.30
  -8   4   0   79.19   14.80
  -8   4   0   41.70   14.70
  -8   4   0   68.29   13.10
  -8   4   0   60.69   12.40
  -8   4   0   70.59   15.60
   7  -4   0  201.08   23.00
   7  -4   0  200.88   24.90
   7  -4   0  209.38   22.20
   7  -4   0  222.38   23.40
   7  -4   0  195.88   23.50
   7  -4   0  219.48   21.70
   7  -4   0  176.88   21.60
   7  -4   0  239.58   25.80
  -7   4   0  219.18   23.90
  -7   4   0  194.88   22.60
  -7   4   0  241.18   23.30
  -7   4   0  183.38   31.70
  -7   4   0  200.08   18.60
  -7   4   0  225.18   21.10
  -7   4   0  221.68   21.60
  -7   4   0  195.58   22.80
   6  -4   0   -6.30    7.80
   6  -4   0   -1.30    9.10
   6  -4   0    4.70    8.50
   6  -4   0  -19.00    7.30
   6  -4   0    2.80    8.70
   6  -4   0    2.70    7.20
   6  -4   0    3.60   10.70
   6  -4   0    1.90    9.10
  -6   4   0    9.90    9.30
  -6   4   0    2.70   10.80
  -6   4   0    6.90    8.50
  -6   4   0   -5.20    8.60
  -6   4   0    9.80    3.90
  -6   4   0   13.50   10.00
  -6   4   0   -0.20    6.30
  -6   4   0   -1.60    7.30
  -6   4   0   10.10    6.60
   5  -4   0  145.89   16.30
   5  -4   0  151.48   18.00
   5  -4   0  129.89   17.80
   5  -4   0  124.09   16.40
   5  -4   0  136.69   17.30
   5  -4   0  149.19   19.10
   5  -4   0  125.19   16.60
   5  -4   0  126.19   17.70
  -5   4   0  159.58   16.50
  -5   4   0  142.99   17.90
  -5   4   0  151.48   18.10
  -5   4   0  146.79   11.20
  -5   4   0  140.89   15.80
  -5   4   0  150.58   13.40
  -5   4   0  118.99   16.10
  -5   4   0  171.28   23.90
  -5   4   0  132.29   16.80
  -5   4   0  125.39   16.70
   4  -4   0 3187.88  184.88
   4  -4   0 2906.41  183.58
   4  -4   0 2928.61  190.98
   4  -4   0 3458.45  184.48
   4  -4   0 3194.48  184.88
   4  -4   0 3230.48  184.48
   4  -4   0 3068.39  195.58
   4  -4   0 3144.59  184.68
  -4   4   0 3143.39  184.38
  -4   4   0 3304.97  184.38
  -4   4   0 3327.47  184.18
  -4   4   0 3106.49  178.58
  -4   4   0 3190.38  183.68
  -4   4   0 3134.09  184.48
  -4   4   0 3331.47  184.78
  -4   4   0 2779.12  179.28
  -4   4   0 3218.78  185.78
  -4   4   0 3262.37  187.78
   3  -4   0  758.72   54.59
   3  -4   0  978.30   55.99
   3  -4   0  948.31   57.69
   3  -4   0  856.21   55.99
   3  -4   0  916.81   56.19
   3  -4   0  932.41   55.79
   3  -4   0  781.12   55.79
   3  -4   0  953.50   56.09
  -3   4   0  873.11   51.19
  -3   4   0  851.21   55.59
  -3   4   0  889.61   56.29
  -3   4   0  889.41   55.59
  -3   4   0  910.61   56.29
  -3   4   0  891.81   55.79
  -3   4   0  764.02   51.29
  -3   4   0  767.32   54.89
  -3   4   0  882.51   55.29
   2  -4   0 3454.65  216.48
   2  -4   0 3976.50  217.48
   2  -4   0 3502.05  216.98
   2  -4   0 3842.92  217.78
   2  -4   0 3894.21  217.88
   2  -4   0 3741.03  218.58
   2  -4   0 3925.41  217.78
   2  -4   0 3632.24  216.18
  -2   4   0 4155.18  218.28
  -2   4   0 3863.31  219.08
  -2   4   0 3531.75  216.78
  -2   4   0 4116.49  220.78
  -2   4   0 3627.04  217.68
  -2   4   0 3886.21  218.08
  -2   4   0 3622.54  217.68
  -2   4   0 3906.91  214.28
  -2   4   0 4002.20  217.58
   1  -4   0  127.29   13.20
   1  -4   0  140.89   11.60
   1  -4   0  129.69   14.40
   1  -4   0   96.09   11.70
   1  -4   0  132.49   12.40
   1  -4   0  133.99   10.50
   1  -4   0  138.09   13.70
   1  -4   0  125.39   12.30
   1  -4   0  129.99   13.30
  -1   4   0  135.09   12.80
  -1   4   0  150.88   11.00
  -1   4   0  158.08   16.00
  -1   4   0  137.89   12.50
  -1   4   0  151.98   13.30
  -1   4   0  107.09   12.60
  -1   4   0  129.09   13.50
  -1   4   0  135.09   13.40
  -1   4   0  128.99   12.80
   0  -4   0   13.60    7.30
   0  -4   0   13.00    5.20
   0  -4   0   19.10    5.70
   0  -4   0   18.10    6.20
   0  -4   0   21.40    5.90
   0  -4   0   16.50    5.20
   0  -4   0    9.60    4.90
   0  -4   0   10.60    2.60
   0   4   0   19.00    5.70
   0   4   0   19.30    5.90
   0   4   0   23.10    6.30
   0   4   0   17.60    5.30
   0   4   0   18.00    6.00
   0   4   0   24.00   10.20
   0   4   0    9.70    5.90
   0   4   0   30.50    6.60
   0   4   0   19.30    7.00
  -1  -4   0 1946.21  105.39
  -1  -4   0 2014.00  107.39
  -1  -4   0 1809.32  102.09
  -1  -4   0 1902.61  103.49
  -1  -4   0 1951.80  103.39
  -1  -4   0 1976.20  108.89
  -1  -4   0 1878.41  103.99
  -1  -4   0 1622.34  104.99
  -1  -4   0 1811.22  104.09
  -1  -4   0 1893.91  104.09
  -1  -4   0 1632.44  103.29
   1   4   0 1706.23  104.39
   1   4   0 1752.42  104.49
   1   4   0 1673.13  102.19
   1   4   0 1865.51  104.89
   1   4   0 1700.63  104.39
   1   4   0 1795.92  104.89
   1   4   0 1713.63  104.19
   1   4   0 1970.40  108.59
   1   4   0 1808.52  104.29
  -2  -4   0 1758.02   99.69
  -2  -4   0 1703.33   99.99
  -2  -4   0 1725.03   99.59
  -2  -4   0 1941.21  103.69
  -2  -4   0 1915.21  100.19
  -2  -4   0 1762.82   99.49
  -2  -4   0 1733.63  101.09
  -2  -4   0 1764.02  101.69
  -2  -4   0 1595.94   97.39
   2   4   0 1790.42  105.09
   2   4   0 1778.32   99.09
   2   4   0 1592.04   99.69
   2   4   0 1766.12  100.09
   2   4   0 1783.52  101.69
   2   4   0 1746.53   99.89
   2   4   0 1527.25   99.19
   2   4   0 1726.33  101.09
   2   4   0 1751.02  101.19
   2   4   0 1706.53   99.59
   2   4   0 1883.71  100.29
  -3  -4   0 2600.54  152.58
  -3  -4   0 2751.82  153.88
  -3  -4   0 2971.60  152.48
  -3  -4   0 2534.65  152.48
  -3  -4   0 2833.12  155.48
  -3  -4   0 2454.15  149.59
  -3  -4   0 2998.00  155.18
  -3  -4   0 2721.93  150.08
  -3  -4   0 2508.55  149.69
  -3  -4   0 2658.23  151.88
   3   4   0 2570.14  150.58
   3   4   0 2670.13  151.68
   3   4   0 2640.14  151.68
   3   4   0 2690.23  152.68
   3   4   0 2805.92  149.88
   3   4   0 2792.92  153.38
   3   4   0 2518.25  154.48
   3   4   0 2571.14  151.98
   3   4   0 2696.03  150.68
   3   4   0 2666.93  150.88
   3   4   0 2529.85  150.48
   3   4   0 2431.36  152.48
   3   4   0 2537.55  149.59
  -4  -4   0   68.19    6.90
  -4  -4   0   69.39   12.30
  -4  -4   0   74.59   10.50
  -4  -4   0   61.19   10.20
  -4  -4   0   68.29   12.20
  -4  -4   0   68.49    8.80
  -4  -4   0   69.79    7.20
  -4  -4   0   77.39   10.90
  -4  -4   0   73.89    7.60
   4   4   0   58.59   10.20
   4   4   0   68.49    7.00
   4   4   0   67.99    9.60
   4   4   0   62.69    9.50
   4   4   0   58.69    8.10
   4   4   0   64.69    9.00
   4   4   0   66.19    8.70
   4   4   0   76.59   11.00
   4   4   0   64.29    8.20
   4   4   0   53.19   10.70
   4   4   0   53.59    6.70
  -5  -4   0   54.29   10.50
  -5  -4   0   76.99   11.50
  -5  -4   0   84.09   13.60
  -5  -4   0   65.29    8.40
  -5  -4   0   65.39    7.60
  -5  -4   0   78.79    8.20
  -5  -4   0   65.39    9.80
  -5  -4   0   87.29   15.00
  -5  -4   0   75.29   12.70
   5   4   0   80.49   10.20
   5   4   0   48.10    9.30
   5   4   0   75.59    9.30
   5   4   0   68.09    9.40
   5   4   0   66.79    6.10
   5   4   0   64.99   12.50
   5   4   0   78.59   12.50
   5   4   0   89.59    8.90
   5   4   0   78.19   10.10
   5   4   0   70.69    8.40
   5   4   0   52.69    7.50
   5   4   0   67.49    8.70
  -6  -4   0   49.50   13.40
  -6  -4   0   57.29   11.60
  -6  -4   0   65.69   14.30
  -6  -4   0   62.59    8.30
  -6  -4   0   71.59    8.80
  -6  -4   0   56.19   10.80
  -6  -4   0   68.69   17.00
  -6  -4   0   70.99   10.30
  -6  -4   0   62.99    9.50
   6   4   0   70.39    8.70
   6   4   0   69.29   12.40
   6   4   0   75.49   10.10
   6   4   0   59.19   10.60
   6   4   0   74.59    9.20
   6   4   0   57.79    9.30
   6   4   0   60.39    9.40
   6   4   0   64.69   11.30
   6   4   0   61.89   12.10
   6   4   0   66.89    9.10
   6   4   0   58.59   13.20
  -7  -4   0    3.40    5.30
  -7  -4   0   15.20    6.10
  -7  -4   0   -8.40    6.10
  -7  -4   0   11.80    9.90
  -7  -4   0    0.80    6.90
  -7  -4   0   -0.80    9.30
  -7  -4   0   10.80    6.40
  -7  -4   0   10.90   10.80
  -7  -4   0    2.60    8.40
   7   4   0    8.50    9.50
   7   4   0   -4.80    5.40
   7   4   0    2.80    5.90
   7   4   0   -1.60    6.10
   7   4   0    8.20    7.20
   7   4   0    0.80    8.00
   7   4   0   -0.30    5.90
   7   4   0    3.60    5.90
   7   4   0    0.50    4.20
   7   4   0    0.80    6.60
  -8  -4   0    7.90   10.70
  -8  -4   0   -0.70    6.80
  -8  -4   0    7.80   11.00
  -8  -4   0   -0.70    6.00
  -8  -4   0   -3.60    7.80
  -8  -4   0   18.50   16.70
  -8  -4   0    9.50    6.60
  -8  -4   0   -1.40    5.10
  -8  -4   0    3.10    6.70
   8   4   0   11.30    9.10
   8   4   0    4.50    6.80
   8   4   0    6.60    6.70
   8   4   0   12.80    8.40
   8   4   0    8.00   10.70
   8   4   0    8.40    5.80
   8   4   0    9.70    7.80
   8   4   0    6.60    6.70
   8   4   0    4.20    6.80
  -9  -4   0  171.58   22.50
  -9  -4   0  156.68   21.40
  -9  -4   0  166.98   16.50
  -9  -4   0  129.79   22.00
  -9  -4   0  149.29   19.90
  -9  -4   0  185.28   18.00
  -9  -4   0  154.18   18.20
  -9  -4   0  186.18   16.90
   9   4   0  148.79   19.30
   9   4   0  147.29   19.30
   9   4   0  161.68   17.30
   9   4   0  159.38   17.90
   9   4   0  147.49   18.90
   9   4   0  163.78   17.00
   9   4   0  152.08   14.70
   9   4   0  193.48   18.90
   9   4   0  127.29   24.00
 -10  -4   0  340.57   28.80
 -10  -4   0  346.37   33.80
 -10  -4   0  330.87   28.40
 -10  -4   0  339.37   31.60
 -10  -4   0  363.96   33.90
 -10  -4   0  323.87   26.70
 -10  -4   0  348.57   33.40
  10   4   0  362.86   29.50
  10   4   0  370.36   30.10
  10   4   0  330.27   29.10
  10   4   0  345.57   25.40
  10   4   0  342.67   28.60
  10   4   0  306.77   35.90
  10   4   0  284.47   29.30
  10   4   0  358.86   28.70
 -11  -4   0   -3.30   12.10
 -11  -4   0    4.00    9.00
 -11  -4   0    5.90    6.90
 -11  -4   0   10.80    8.40
 -11  -4   0  -13.00   10.90
 -11  -4   0  -18.10    8.40
 -11  -4   0   -4.00   12.80
  11   4   0   -1.60   11.10
  11   4   0  -13.60    9.50
  11   4   0   15.00   11.20
  11   4   0  -12.80   11.60
  11   4   0   -8.40    8.70
  11   4   0   -5.30    8.50
  11   4   0   -7.30   11.00
  11   4   0   -6.90    5.60
 -12  -4   0  154.48   18.50
 -12  -4   0  177.08   27.50
 -12  -4   0  223.28   26.90
 -12  -4   0  179.18   20.50
 -12  -4   0  147.79   19.80
 -12  -4   0  135.29   26.60
  12   4   0  198.08   21.90
  12   4   0  167.18   22.20
  12   4   0  169.98   20.70
  12   4   0  150.38   29.70
  12   4   0  129.09   22.10
  12   4   0  157.78   22.80
  12   4   0  202.28   22.90
 -13  -4   0   39.80   13.50
 -13  -4   0   62.49   21.40
 -13  -4   0   57.29   19.60
 -13  -4   0   70.79   15.20
 -13  -4   0   71.29   15.20
 -13  -4   0   43.40   19.20
  13   4   0   64.29   17.10
  13   4   0   62.29   17.30
  13   4   0   78.69   24.80
  13   4   0   48.80   15.50
  13   4   0   42.50    9.90
  13   4   0   43.50   18.60
  13   4   0   55.69   16.80
 -14  -4   0   81.39   15.80
 -14  -4   0   78.19   16.60
 -14  -4   0   79.99   23.50
 -14  -4   0   56.59   21.40
 -14  -4   0  109.79   18.40
  14   4   0  110.59   21.70
  14   4   0   90.29   14.00
  14   4   0   86.09   18.90
  14   4   0   94.89   26.60
  14   4   0   95.89   20.60
  14   4   0  118.29   19.40
 -15  -4   0   65.29   14.50
 -15  -4   0   41.50   19.60
 -15  -4   0   30.30   14.10
 -15  -4   0   45.00   23.40
 -15  -4   0   10.00   13.80
  15   4   0   35.80   23.90
  15   4   0   25.10   16.20
  15   4   0   41.40   15.80
  15   4   0   33.80   17.40
  15   4   0   35.30   17.20
  15   4   0   24.20   17.40
 -16  -4   0   85.29   36.60
 -16  -4   0   54.69   23.30
 -16  -4   0   37.90   14.30
 -16  -4   0   55.99   17.60
 -16  -4   0   70.19   16.90
  16   4   0   72.69   21.80
  16   4   0    0.00   19.60
  16   4   0   24.40   19.30
  16   4   0   29.50   17.00
  16   4   0   70.39   21.60
  16   4   0   65.89   22.70
 -17  -4   0   20.90   19.00
 -17  -4   0   11.30   19.50
 -17  -4   0   22.30   15.10
  17   4   0   18.90   17.30
  17   4   0   25.90   17.30
  17   4   0    3.20   23.70
  17   4   0    7.90   17.30
 -18  -4   0   -2.60   17.40
 -18  -4   0  -17.90   11.60
 -18  -4   0   -7.70   18.30
  18   4   0   69.79   23.50
  18   4   0  -25.60   23.10
  18   4   0   -7.90   13.50
  18   4   0  -22.20   20.60
  17  -5   0   -4.00   32.90
  17  -5   0  -30.60   17.50
  17  -5   0    8.50   18.50
  17  -5   0   33.90   28.30
 -17   5   0   -7.70   22.20
 -17   5   0   44.40   22.50
 -17   5   0    5.00   19.40
 -17   5   0  -19.40   20.30
  16  -5   0  -26.20   22.70
  16  -5   0  -17.10   17.90
  16  -5   0  -28.00   21.50
  16  -5   0    0.80   20.00
 -16   5   0   23.90   21.00
 -16   5   0   12.40   21.30
 -16   5   0    4.40   17.80
 -16   5   0  -28.60   25.30
 -16   5   0    9.90   15.80
  15  -5   0   20.70   23.70
  15  -5   0   12.10   16.80
  15  -5   0    4.50   19.20
  15  -5   0   28.00   24.70
 -15   5   0    9.60   17.00
 -15   5   0    3.20   15.10
 -15   5   0    0.90   18.80
 -15   5   0  -10.80   17.10
 -15   5   0   52.59   22.80
  14  -5   0   -6.10   16.30
  14  -5   0  -23.90   13.70
  14  -5   0   -4.90   21.80
  14  -5   0    2.70   15.40
  14  -5   0   23.60   27.60
 -14   5   0    3.50   15.40
 -14   5   0  -18.80   14.60
 -14   5   0    1.60   17.30
 -14   5   0    0.40   16.60
 -14   5   0   24.70   15.10
  13  -5   0   -2.40   24.20
  13  -5   0  -18.00   20.70
  13  -5   0  -33.50   16.50
  13  -5   0   -7.70   15.80
  13  -5   0    2.50   17.30
 -13   5   0  -14.50   13.10
 -13   5   0   -9.80   13.70
 -13   5   0  -18.70    9.60
 -13   5   0   -2.90   14.80
 -13   5   0  -29.40   12.70
 -13   5   0    3.10   17.80
  12  -5   0   -8.40   14.50
  12  -5   0  -10.90   11.70
  12  -5   0   -6.80   15.70
  12  -5   0   -6.60   15.60
  12  -5   0   -1.90   18.40
 -12   5   0  -10.90   11.20
 -12   5   0    6.50    4.10
 -12   5   0   18.30   13.90
 -12   5   0   39.10   19.10
 -12   5   0    2.30    4.00
 -12   5   0   -7.80   10.50
 -12   5   0  -13.00   10.90
 -12   5   0    6.20   14.80
  11  -5   0   87.99   24.70
  11  -5   0   96.89   24.80
  11  -5   0   99.89   23.20
  11  -5   0   77.89   20.90
  11  -5   0   86.79   20.60
  11  -5   0   54.79   20.10
 -11   5   0   99.69   23.70
 -11   5   0   74.59    8.30
 -11   5   0  128.69   25.10
 -11   5   0   83.09   21.40
 -11   5   0   78.69   17.90
 -11   5   0   80.29   21.30
 -11   5   0   83.99   18.40
 -11   5   0   80.79   16.90
  10  -5   0    3.90   14.30
  10  -5   0   10.80   14.30
  10  -5   0   21.30   17.00
  10  -5   0    6.00   14.30
  10  -5   0   14.30   16.30
  10  -5   0   -8.70   13.30
 -10   5   0    1.70    4.20
 -10   5   0    7.10   13.70
 -10   5   0   -1.10   17.60
 -10   5   0    9.70   14.60
 -10   5   0   -7.00   14.40
 -10   5   0    5.30   10.00
 -10   5   0  -13.20    9.10
 -10   5   0   14.50   14.00
 -10   5   0   14.90   11.70
   9  -5   0   34.40   15.30
   9  -5   0   57.69   15.40
   9  -5   0   57.49   17.40
   9  -5   0   34.70   17.40
   9  -5   0   55.59   15.60
   9  -5   0   38.80   17.90
  -9   5   0   45.00   11.50
  -9   5   0   30.10   12.90
  -9   5   0   26.40   14.00
  -9   5   0   57.19   17.20
  -9   5   0   26.20   13.10
  -9   5   0   43.70   13.20
  -9   5   0   40.70   16.80
  -9   5   0   68.59   17.70
  -9   5   0   29.50    6.30
   8  -5   0    6.80   14.50
   8  -5   0   22.00   14.60
   8  -5   0   29.20   13.60
   8  -5   0    6.80   11.70
   8  -5   0    8.40   12.10
   8  -5   0   11.70   19.60
   8  -5   0   13.10   15.30
   8  -5   0   10.60   12.80
  -8   5   0    3.00    8.40
  -8   5   0    1.10    9.10
  -8   5   0    0.60   10.60
  -8   5   0   -7.00    7.60
  -8   5   0   -1.90   11.00
  -8   5   0   28.50   17.80
  -8   5   0    0.60    8.90
  -8   5   0    6.40   12.80
  -8   5   0   15.30    4.60
   7  -5   0  996.30   67.79
   7  -5   0 1042.00   66.69
   7  -5   0  972.60   66.29
   7  -5   0  878.71   65.49
   7  -5   0  925.31   64.99
   7  -5   0  859.81   66.99
   7  -5   0  904.31   67.19
   7  -5   0  999.00   67.59
  -7   5   0  916.41   65.79
  -7   5   0  999.10   67.19
  -7   5   0  946.01   64.29
  -7   5   0  909.01   59.89
  -7   5   0  939.01   56.79
  -7   5   0 1036.70   66.69
  -7   5   0  992.50   64.69
  -7   5   0  910.81   66.69
  -7   5   0 1039.00   66.69
   6  -5   0   37.90   12.20
   6  -5   0    7.30   10.60
   6  -5   0   33.50   13.10
   6  -5   0    7.80   14.30
   6  -5   0   29.30   12.90
   6  -5   0   15.80   11.80
   6  -5   0   32.60   10.40
   6  -5   0   10.80    9.30
  -6   5   0   16.90    4.70
  -6   5   0   28.10   12.40
  -6   5   0   27.20   10.50
  -6   5   0   35.50    8.10
  -6   5   0   29.40   10.30
  -6   5   0   20.20   11.10
  -6   5   0   15.20   11.50
  -6   5   0   19.70   11.70
  -6   5   0   35.70   12.10
   5  -5   0  118.09   18.10
   5  -5   0  127.99   15.90
   5  -5   0  100.39   17.40
   5  -5   0   76.79   14.80
   5  -5   0  107.59   15.50
   5  -5   0  115.99   15.60
   5  -5   0   86.49   14.60
   5  -5   0  110.79   17.20
  -5   5   0   91.99   14.90
  -5   5   0   76.69   15.10
  -5   5   0   78.29   17.70
  -5   5   0  101.49   17.00
  -5   5   0  107.59   11.00
  -5   5   0  106.19   16.20
  -5   5   0   97.89   16.50
  -5   5   0  127.49   14.70
  -5   5   0  105.79    9.40
   4  -5   0    0.60    8.30
   4  -5   0   20.20    9.30
   4  -5   0    3.50    8.00
   4  -5   0   -2.40    8.40
   4  -5   0   -0.10    9.10
   4  -5   0   20.90   10.90
   4  -5   0   10.70    8.00
   4  -5   0    5.40    9.10
  -4   5   0   -5.40    7.20
  -4   5   0   11.40    9.10
  -4   5   0   -3.60    8.80
  -4   5   0   -1.90    9.70
  -4   5   0   12.40    4.40
  -4   5   0   21.00   10.20
  -4   5   0   13.40   11.80
  -4   5   0    8.50    7.70
  -4   5   0    3.10    9.30
  -4   5   0    7.00    5.10
   3  -5   0 1403.66   88.09
   3  -5   0 1484.15   86.49
   3  -5   0 1441.06   87.69
   3  -5   0 1450.15   87.49
   3  -5   0 1411.06   88.79
   3  -5   0 1411.86   86.99
   3  -5   0 1414.16   87.49
   3  -5   0 1463.05   87.19
  -3   5   0 1412.96   82.79
  -3   5   0 1242.68   85.99
  -3   5   0 1402.56   87.49
  -3   5   0 1389.96   87.39
  -3   5   0 1519.15   88.69
  -3   5   0 1487.35   88.29
  -3   5   0 1395.36   87.29
  -3   5   0 1519.75   88.59
   2  -5   0  187.48   17.20
   2  -5   0  168.18   15.10
   2  -5   0  196.78   17.80
   2  -5   0  184.38   17.10
   2  -5   0  173.38   17.80
   2  -5   0  167.68   17.50
   2  -5   0  189.98   16.70
   2  -5   0  197.18   14.80
   2  -5   0  195.58   20.30
  -2   5   0  186.78   17.80
  -2   5   0  160.78   17.00
  -2   5   0  197.08   18.10
  -2   5   0  185.58   17.70
  -2   5   0  176.48   16.80
  -2   5   0  201.08   17.60
  -2   5   0  184.38   13.90
  -2   5   0  185.98   17.70
  -2   5   0  206.58   21.20
   1  -5   0   23.60    7.90
   1  -5   0   32.90    7.90
   1  -5   0   37.30    7.70
   1  -5   0   21.90    7.40
   1  -5   0   26.40    4.80
   1  -5   0   19.80    8.20
   1  -5   0   41.40    6.80
   1  -5   0   20.00    8.80
   1  -5   0   25.60    7.80
  -1   5   0   23.80    8.40
  -1   5   0   29.40    8.70
  -1   5   0   34.80    7.90
  -1   5   0   32.50    9.60
  -1   5   0   34.10    8.10
  -1   5   0   34.70    6.10
  -1   5   0   13.90    7.10
  -1   5   0   28.40   10.30
  -1   5   0   21.00    8.20
   0  -5   0 1583.94   92.99
   0  -5   0 1448.46   91.79
   0  -5   0 1629.14   93.09
   0  -5   0 1636.54   96.79
   0  -5   0 1567.84   92.49
   0  -5   0 1718.23   92.39
   0   5   0 1607.44   93.09
   0   5   0 1607.34   93.09
   0   5   0 1493.55   92.79
   0   5   0 1604.84   93.49
   0   5   0 1640.44   92.49
   0   5   0 1619.44   92.89
   0   5   0 1481.55   91.69
   0   5   0 1478.05   92.89
  -1  -5   0 1542.35   85.89
  -1  -5   0 1466.15   84.99
  -1  -5   0 1655.73   90.09
  -1  -5   0 1470.75   85.79
  -1  -5   0 1414.16   83.09
  -1  -5   0 1618.24   88.19
  -1  -5   0 1429.06   85.69
  -1  -5   0 1297.77   84.39
  -1  -5   0 1488.35   84.59
   1   5   0 1562.24   86.49
   1   5   0 1477.45   86.69
   1   5   0 1453.45   85.99
   1   5   0 1467.95   86.69
   1   5   0 1386.86   86.29
   1   5   0 1417.56   85.19
   1   5   0 1538.45   90.59
   1   5   0 1385.56   85.79
  -2  -5   0  406.76   27.00
  -2  -5   0  357.26   27.30
  -2  -5   0  389.16   26.30
  -2  -5   0  452.35   25.30
  -2  -5   0  410.36   25.10
  -2  -5   0  462.85   27.60
  -2  -5   0  419.96   29.70
  -2  -5   0  424.66   27.10
  -2  -5   0  470.05   29.80
  -2  -5   0  429.76   27.10
  -2  -5   0  427.56   29.40
  -2  -5   0  424.56   32.10
   2   5   0  438.56   27.20
   2   5   0  365.96   26.10
   2   5   0  434.76   27.50
   2   5   0  462.05   27.50
   2   5   0  440.66   29.00
   2   5   0  433.86   27.80
   2   5   0  453.85   29.10
   2   5   0  455.55   30.40
   2   5   0  423.06   27.70
   2   5   0  446.06   28.80
   2   5   0  401.76   26.60
   2   5   0  419.26   27.40
  -3  -5   0   13.60    4.90
  -3  -5   0   24.90    5.20
  -3  -5   0   21.80    7.40
  -3  -5   0   31.60    8.00
  -3  -5   0   12.60    5.40
  -3  -5   0   21.00    6.10
  -3  -5   0   24.00    5.30
  -3  -5   0   15.80    8.50
   3   5   0   15.50    5.00
   3   5   0   24.50    7.00
   3   5   0   24.10    6.60
   3   5   0   26.20    6.20
   3   5   0   27.40    4.70
   3   5   0   22.00    5.00
   3   5   0   20.30    9.40
   3   5   0   29.10    6.30
   3   5   0   20.50    6.30
   3   5   0   21.30    5.90
   3   5   0   11.30    5.00
   3   5   0   28.30    8.70
   3   5   0   28.20    7.20
  -4  -5   0 2430.96  141.09
  -4  -5   0 2402.16  141.69
  -4  -5   0 2519.35  137.19
  -4  -5   0 2252.87  136.89
  -4  -5   0 2375.66  140.09
  -4  -5   0 2498.85  140.39
  -4  -5   0 2297.67  137.19
  -4  -5   0 2291.77  140.59
   4   5   0 2204.98  138.59
   4   5   0 2637.04  141.69
   4   5   0 2445.56  144.19
   4   5   0 2442.46  140.59
   4   5   0 2522.15  138.79
   4   5   0 2524.15  141.99
   4   5   0 2346.27  139.49
   4   5   0 2527.55  140.19
   4   5   0 2352.16  138.49
   4   5   0 2531.95  137.59
   4   5   0 2376.26  138.49
  -5  -5   0   37.60    9.70
  -5  -5   0   38.80    9.50
  -5  -5   0   51.29    9.50
  -5  -5   0   54.89    6.70
  -5  -5   0   47.50    7.10
  -5  -5   0   63.89   15.60
  -5  -5   0   60.39    7.00
  -5  -5   0   43.30   10.30
  -5  -5   0   61.49   13.60
   5   5   0   57.09   11.20
   5   5   0   52.59    9.10
   5   5   0   54.49    7.40
   5   5   0   51.89   11.30
   5   5   0   62.99    7.60
   5   5   0   58.09    9.30
   5   5   0   53.79    9.40
   5   5   0   40.60    7.30
   5   5   0   46.70   10.20
   5   5   0   48.60    8.40
   5   5   0   52.59    9.80
   5   5   0   58.79    8.90
  -6  -5   0  987.80   58.19
  -6  -5   0 1025.40   58.49
  -6  -5   0 1047.10   61.19
  -6  -5   0 1005.30   65.09
  -6  -5   0  964.90   58.39
  -6  -5   0 1124.19   67.99
  -6  -5   0 1048.50   65.29
  -6  -5   0  967.00   62.39
  -6  -5   0 1054.49   63.19
   6   5   0 1013.50   60.99
   6   5   0 1079.59   59.99
   6   5   0  944.01   58.99
   6   5   0  964.00   63.59
   6   5   0  922.61   60.09
   6   5   0  871.81   56.29
   6   5   0  929.31   63.89
   6   5   0  940.61   59.59
   6   5   0 1005.20   60.19
   6   5   0  946.91   59.99
   6   5   0  901.41   64.79
   6   5   0  917.91   61.99
  -7  -5   0 2353.56  133.59
  -7  -5   0 2437.86  141.49
  -7  -5   0 2487.15  133.39
  -7  -5   0 2228.78  137.59
  -7  -5   0 2500.75  143.39
  -7  -5   0 2235.48  138.69
  -7  -5   0 2536.75  138.59
  -7  -5   0 2347.07  135.49
   7   5   0 2197.98  134.09
   7   5   0 2461.65  142.29
   7   5   0 2220.48  134.19
   7   5   0 2388.96  136.09
   7   5   0 2187.78  137.69
   7   5   0 2109.69  134.79
   7   5   0 2425.36  135.19
   7   5   0 2168.18  134.89
   7   5   0 2210.58  134.59
   7   5   0 2199.08  139.39
  -8  -5   0  254.27   21.20
  -8  -5   0  290.67   29.30
  -8  -5   0  288.67   28.40
  -8  -5   0  287.77   25.40
  -8  -5   0  299.37   26.60
  -8  -5   0  303.67   28.20
  -8  -5   0  264.37   21.00
  -8  -5   0  258.77   20.90
   8   5   0  316.77   24.30
   8   5   0  258.47   26.00
   8   5   0  278.07   23.30
   8   5   0  299.57   23.10
   8   5   0  308.37   23.20
   8   5   0  279.67   23.80
   8   5   0  253.47   28.90
   8   5   0  285.27   21.90
  -9  -5   0   19.30    8.00
  -9  -5   0   26.00   14.80
  -9  -5   0   20.30    7.30
  -9  -5   0   13.20   10.00
  -9  -5   0   39.10   15.40
  -9  -5   0    8.50    7.00
  -9  -5   0   16.50   11.70
  -9  -5   0   18.00    7.30
   9   5   0   17.60    8.60
   9   5   0   37.50   10.70
   9   5   0   20.20   13.70
   9   5   0   11.00    8.20
   9   5   0    7.90    7.20
   9   5   0   16.10    7.00
   9   5   0    9.40    9.10
   9   5   0   15.80    8.40
 -10  -5   0   36.20   14.60
 -10  -5   0   41.00   11.30
 -10  -5   0   24.00    9.20
 -10  -5   0   33.60   12.20
 -10  -5   0   59.79   18.10
 -10  -5   0   35.90   13.30
 -10  -5   0   41.90   10.00
  10   5   0   49.50   11.10
  10   5   0   53.49   13.20
  10   5   0   62.19   13.90
  10   5   0   46.70   17.40
  10   5   0   37.60   10.10
  10   5   0   57.09   10.30
  10   5   0   12.50   10.50
  10   5   0   44.30   13.60
 -11  -5   0  411.96   38.40
 -11  -5   0  459.25   32.80
 -11  -5   0  484.65   36.70
 -11  -5   0  470.65   43.00
 -11  -5   0  423.76   32.00
 -11  -5   0  396.66   32.90
 -11  -5   0  366.96   39.60
 -11  -5   0  385.26   33.00
  11   5   0  475.35   45.30
  11   5   0  396.96   34.80
  11   5   0  490.25   35.80
  11   5   0  413.76   36.60
  11   5   0  483.55   36.70
  11   5   0  431.26   36.00
  11   5   0  484.05   36.20
 -12  -5   0   28.10   11.10
 -12  -5   0   13.40   14.60
 -12  -5   0   54.09   19.90
 -12  -5   0   47.20   13.40
 -12  -5   0   40.00   19.00
 -12  -5   0   24.00   10.80
 -12  -5   0   30.20   10.10
  12   5   0   10.00    7.90
  12   5   0   22.60   11.90
  12   5   0   30.60   14.10
  12   5   0   24.30   12.80
  12   5   0   14.30   16.80
  12   5   0   13.90   10.40
  12   5   0   47.20   14.90
  12   5   0   35.10   11.80
 -13  -5   0  122.79   23.80
 -13  -5   0  108.69   25.20
 -13  -5   0   94.49   16.50
 -13  -5   0   79.89   15.70
 -13  -5   0  112.39   18.70
  13   5   0  118.49   21.10
  13   5   0  107.69   18.10
  13   5   0  118.89   25.20
  13   5   0   91.09   12.50
  13   5   0  110.99   20.80
  13   5   0  105.09   20.60
  13   5   0   79.99   25.90
 -14  -5   0   -6.10   11.00
 -14  -5   0   20.30   15.50
 -14  -5   0    7.00   15.20
 -14  -5   0   31.70   11.50
 -14  -5   0    4.20   16.60
  14   5   0   24.30   14.70
  14   5   0   -1.30   12.30
  14   5   0  -16.50    7.80
  14   5   0    9.10   18.20
  14   5   0    8.00   19.70
 -15  -5   0   26.00   17.70
 -15  -5   0   25.10   13.20
 -15  -5   0    3.60   18.30
 -15  -5   0   23.50   11.90
 -15  -5   0  -15.00   11.10
  15   5   0   -1.30   13.40
  15   5   0   16.70   13.70
  15   5   0   -3.40   12.90
  15   5   0   18.90   18.30
  15   5   0   45.60   16.90
  15   5   0   22.20   20.30
 -16  -5   0  -13.80   10.30
 -16  -5   0   12.10   18.90
 -16  -5   0   -0.10   16.20
 -16  -5   0   -9.60   16.10
  16   5   0   23.60   17.30
  16   5   0   15.00   16.80
  16   5   0   10.10   16.00
  16   5   0    5.00   16.50
  16   5   0   10.80   22.10
  16   5   0  -10.20   16.10
 -17  -5   0   35.50   22.50
 -17  -5   0   24.60   14.60
 -17  -5   0   43.10   22.40
  17   5   0   43.60   20.70
  17   5   0   -6.50   20.00
  17   5   0   26.90   14.30
  17   5   0   55.09   19.20
 -18  -5   0    8.40   12.90
 -18  -5   0   37.20   20.80
 -18  -5   0   47.70   24.40
  18   5   0   21.20   22.80
  18   5   0   34.60   19.20
  18   5   0  -36.50   31.00
  18   5   0    9.00   17.20
  16  -6   0   26.90   26.30
  16  -6   0   27.70   27.60
  16  -6   0   65.49   24.60
 -16   6   0  -14.70   16.60
 -16   6   0   19.30   19.80
 -16   6   0   49.20   21.40
 -16   6   0   18.60   23.70
  15  -6   0   41.30   24.10
  15  -6   0   38.70   23.90
  15  -6   0   30.10   22.40
 -15   6   0   42.10   21.00
 -15   6   0   29.00   30.40
 -15   6   0   52.39   22.10
 -15   6   0   37.10   17.30
  14  -6   0  -20.30   19.70
  14  -6   0   16.40   15.60
  14  -6   0  -24.20   16.60
  14  -6   0  -35.80   31.30
  14  -6   0   26.00   20.50
 -14   6   0   -0.60   21.20
 -14   6   0   14.80   14.60
 -14   6   0   24.10   18.40
 -14   6   0   36.20   19.10
 -14   6   0   17.70   16.80
  13  -6   0   18.20   23.00
  13  -6   0    5.00   18.90
  13  -6   0   27.00   18.80
  13  -6   0   49.50   23.80
  13  -6   0   16.60   19.60
 -13   6   0   14.80   15.00
 -13   6   0   26.00   19.50
 -13   6   0   42.70   18.20
 -13   6   0   28.20   13.00
 -13   6   0   44.60   18.40
  12  -6   0  -16.40   15.20
  12  -6   0  -12.30   15.90
  12  -6   0    7.50   17.10
  12  -6   0   -2.30   17.10
  12  -6   0   20.40   17.80
 -12   6   0   28.90   12.70
 -12   6   0   17.00   16.40
 -12   6   0   14.20   17.00
 -12   6   0    6.20   14.40
 -12   6   0    9.40   19.20
  11  -6   0   -3.50   12.60
  11  -6   0  -21.40   15.40
  11  -6   0   -2.70   15.80
  11  -6   0   -8.10   14.90
  11  -6   0  -33.30   12.90
 -11   6   0   11.30   15.40
 -11   6   0   17.60   17.20
 -11   6   0   -3.50   14.10
 -11   6   0   -1.80    3.50
 -11   6   0   16.70   12.10
 -11   6   0  -11.10   13.60
 -11   6   0   -8.10    9.10
  10  -6   0  390.36   42.70
  10  -6   0  473.85   41.50
  10  -6   0  464.75   43.10
  10  -6   0  420.96   42.20
  10  -6   0  490.45   45.50
  10  -6   0  392.26   40.10
 -10   6   0  404.66   39.30
 -10   6   0  374.66   27.40
 -10   6   0  492.15   35.30
 -10   6   0  500.85   40.60
 -10   6   0  495.45   43.70
 -10   6   0  459.95   43.20
 -10   6   0  444.76   41.10
   9  -6   0    2.50   12.40
   9  -6   0    9.80   14.40
   9  -6   0    6.40   13.90
   9  -6   0   19.30   14.50
   9  -6   0   -5.80   11.90
   9  -6   0  -13.80   13.90
  -9   6   0   21.00   11.70
  -9   6   0    0.80   12.10
  -9   6   0   19.50   13.40
  -9   6   0   11.20    4.60
  -9   6   0    2.10    9.60
  -9   6   0    8.50   14.10
  -9   6   0   18.20   12.80
  -9   6   0   10.00    8.50
   8  -6   0   93.69   21.20
   8  -6   0   96.59   19.90
   8  -6   0   91.99   19.70
   8  -6   0   80.39   20.90
   8  -6   0   76.59   20.10
   8  -6   0   80.09   18.90
  -8   6   0   51.99   16.40
  -8   6   0   92.39    9.40
  -8   6   0   89.69   18.80
  -8   6   0   84.79   13.30
  -8   6   0   55.89   16.90
  -8   6   0   96.09   22.40
  -8   6   0   79.49   19.70
  -8   6   0   96.99   17.80
  -8   6   0   69.09   15.90
   7  -6   0  363.66   34.00
   7  -6   0  441.76   35.30
   7  -6   0  394.56   35.00
   7  -6   0  332.57   37.70
   7  -6   0  385.06   37.00
   7  -6   0  412.36   37.30
   7  -6   0  369.46   33.50
   7  -6   0  362.36   35.50
  -7   6   0  346.37   34.10
  -7   6   0  397.76   34.50
  -7   6   0  355.76   32.40
  -7   6   0  449.66   36.50
  -7   6   0  361.66   25.10
  -7   6   0  442.16   36.90
  -7   6   0  352.46   35.60
  -7   6   0  386.76   32.80
  -7   6   0  357.86   34.40
   6  -6   0  210.78   35.10
   6  -6   0  212.08   23.10
   6  -6   0  188.78   22.40
   6  -6   0  176.58   22.90
   6  -6   0  227.18   22.70
   6  -6   0  167.68   23.40
   6  -6   0  173.78   23.20
   6  -6   0  172.38   23.40
  -6   6   0  210.48   22.70
  -6   6   0  238.58   22.80
  -6   6   0  234.98   25.30
  -6   6   0  179.88   23.50
  -6   6   0  185.78   16.80
  -6   6   0  218.78   26.70
  -6   6   0  172.58   22.60
  -6   6   0  203.08   15.40
  -6   6   0  211.98   22.60
  -6   6   0  234.58   23.10
   5  -6   0   75.49   15.60
   5  -6   0   71.19   15.80
   5  -6   0   76.99   16.90
   5  -6   0   77.09   14.70
   5  -6   0   84.19   16.50
   5  -6   0   85.49   15.70
   5  -6   0  104.49   15.90
   5  -6   0   95.39   15.80
  -5   6   0   57.49   13.10
  -5   6   0   75.89   16.10
  -5   6   0   78.09   15.60
  -5   6   0   92.89   16.00
  -5   6   0   86.09   14.70
  -5   6   0   87.59   16.70
  -5   6   0  106.59   10.60
  -5   6   0   86.49    9.10
  -5   6   0   91.19   20.00
  -5   6   0   87.69   15.20
   4  -6   0 2388.26  135.69
   4  -6   0 2300.87  138.09
   4  -6   0 2186.28  134.79
   4  -6   0 2054.29  134.69
   4  -6   0 2285.17  136.69
   4  -6   0 2133.29  136.19
   4  -6   0 2329.37  135.59
   4  -6   0 2180.28  135.69
  -4   6   0 2287.07  135.99
  -4   6   0 2159.68  135.79
  -4   6   0 2395.86  136.69
  -4   6   0 2382.56  129.99
  -4   6   0 2261.27  136.39
  -4   6   0 2369.26  137.09
  -4   6   0 2248.77  129.59
  -4   6   0 2155.28  136.29
   3  -6   0  417.36   31.00
   3  -6   0  382.86   31.90
   3  -6   0  475.05   33.40
   3  -6   0  439.36   33.40
   3  -6   0  374.46   32.60
   3  -6   0  397.76   33.60
   3  -6   0  444.26   34.90
  -3   6   0  429.36   28.10
  -3   6   0  438.96   33.60
  -3   6   0  408.16   32.10
  -3   6   0  428.66   33.30
  -3   6   0  458.55   34.20
  -3   6   0  513.45   38.10
  -3   6   0  410.06   32.70
  -3   6   0  446.26   33.60
  -3   6   0  412.26   33.30
   2  -6   0 1438.76   90.09
   2  -6   0 1480.65   95.39
   2  -6   0 1440.86   86.59
   2  -6   0 1460.55   88.89
   2  -6   0 1546.55   90.49
   2  -6   0 1504.15   89.99
   2  -6   0 1490.55   86.89
   2  -6   0 1449.35   93.79
   2  -6   0 1684.73   90.19
  -2   6   0 1341.87   96.89
  -2   6   0 1524.65   89.89
  -2   6   0 1287.27   89.79
  -2   6   0 1479.25   90.19
  -2   6   0 1304.27   92.49
  -2   6   0 1484.95   86.19
  -2   6   0 1394.86   89.89
  -2   6   0 1637.24   91.59
   1  -6   0  923.01   54.89
   1  -6   0  822.42   56.29
   1  -6   0  873.21   52.49
   1  -6   0  979.20   57.29
   1  -6   0  916.31   56.39
   1  -6   0  873.41   55.49
   1  -6   0  944.91   59.09
   1  -6   0  873.71   55.69
   1  -6   0  893.41   56.79
  -1   6   0  893.91   56.99
  -1   6   0  897.21   58.39
  -1   6   0  925.91   56.69
  -1   6   0  894.81   56.89
  -1   6   0  892.81   57.09
  -1   6   0  761.12   55.19
  -1   6   0  877.71   59.69
  -1   6   0  927.21   56.89
  -1   6   0  880.51   54.19
   0  -6   0 1127.09   66.99
   0  -6   0 1061.69   66.49
   0  -6   0 1103.99   66.89
   0  -6   0  999.80   66.49
   0  -6   0 1122.39   66.79
   0  -6   0 1183.58   69.99
   0  -6   0 1073.09   65.69
   0  -6   0 1017.50   65.59
   0   6   0 1145.99   67.19
   0   6   0 1006.80   66.69
   0   6   0 1149.48   66.69
   0   6   0 1090.39   67.09
   0   6   0 1104.19   67.69
   0   6   0 1091.79   66.69
   0   6   0 1110.49   67.59
   0   6   0 1094.59   69.09
   0   6   0 1114.49   65.89
  -1  -6   0  316.67   21.80
  -1  -6   0  326.07   23.00
  -1  -6   0  326.77   22.00
  -1  -6   0  300.37   22.00
  -1  -6   0  325.47   27.20
  -1  -6   0  356.06   23.80
  -1  -6   0  356.16   23.70
  -1  -6   0  320.57   24.50
   1   6   0  341.27   23.80
   1   6   0  333.07   23.70
   1   6   0  332.07   24.00
   1   6   0  344.47   23.00
   1   6   0  326.97   24.10
   1   6   0  300.97   23.50
   1   6   0  301.97   23.90
   1   6   0  307.57   23.30
   1   6   0  318.97   27.30
  -2  -6   0  173.88   14.20
  -2  -6   0  183.38   14.70
  -2  -6   0  179.98   12.70
  -2  -6   0  215.08   18.80
  -2  -6   0  188.98   12.60
  -2  -6   0  178.98   14.90
  -2  -6   0  181.58   19.00
  -2  -6   0  175.38   16.60
  -2  -6   0  188.18   17.70
  -2  -6   0  187.68   14.30
  -2  -6   0  173.48   12.70
  -2  -6   0  195.48   14.90
   2   6   0  168.08   12.80
   2   6   0  178.78   15.60
   2   6   0  191.38   16.30
   2   6   0  195.78   14.50
   2   6   0  146.39   14.30
   2   6   0  195.68   20.70
   2   6   0  175.78   14.60
   2   6   0  188.58   15.70
   2   6   0  179.78   15.10
   2   6   0  190.78   15.80
   2   6   0  176.78   15.70
   2   6   0  202.78   14.70
  -3  -6   0  267.07   20.30
  -3  -6   0  317.37   23.60
  -3  -6   0  282.67   20.00
  -3  -6   0  279.57   20.70
  -3  -6   0  271.27   23.10
  -3  -6   0  293.67   20.50
  -3  -6   0  306.17   23.80
  -3  -6   0  304.47   21.40
   3   6   0  290.07   20.00
   3   6   0  291.17   21.40
   3   6   0  295.47   20.70
   3   6   0  295.27   22.80
   3   6   0  329.67   27.30
   3   6   0  295.97   20.70
   3   6   0  273.47   20.70
   3   6   0  316.67   21.40
   3   6   0  289.07   21.40
   3   6   0  319.17   21.40
   3   6   0  284.17   22.60
   3   6   0  323.77   23.10
   3   6   0  319.37   24.90
  -4  -6   0 3559.14  211.08
  -4  -6   0 3616.64  212.28
  -4  -6   0 3825.72  208.38
  -4  -6   0 3432.96  207.98
  -4  -6   0 3603.34  212.28
  -4  -6   0 3776.42  208.68
  -4  -6   0 3663.43  211.58
   4   6   0 3561.64  209.48
   4   6   0 3755.82  209.88
   4   6   0 3604.94  209.68
   4   6   0 3746.93  208.78
   4   6   0 3636.14  211.88
   4   6   0 3818.52  214.78
   4   6   0 3801.52  209.38
   4   6   0 3740.13  211.88
   4   6   0 3610.44  210.78
   4   6   0 3914.41  218.18
   4   6   0 3868.21  211.18
   4   6   0 3643.64  213.08
  -5  -6   0 1023.20   68.29
  -5  -6   0 1017.00   71.09
  -5  -6   0 1118.09   70.49
  -5  -6   0 1010.80   66.39
  -5  -6   0 1150.78   69.29
  -5  -6   0 1145.29   64.19
  -5  -6   0 1157.68   64.59
  -5  -6   0 1201.98   70.09
   5   6   0 1121.39   66.49
   5   6   0 1205.88   67.39
   5   6   0 1115.19   65.19
   5   6   0 1191.98   68.49
   5   6   0 1025.10   69.39
   5   6   0 1087.39   66.69
   5   6   0 1088.29   66.19
   5   6   0 1034.10   65.09
   5   6   0 1119.89   71.29
   5   6   0  965.10   68.99
  -6  -6   0 1670.03  101.49
  -6  -6   0 1554.94   95.79
  -6  -6   0 1587.14   90.69
  -6  -6   0 1542.25   90.99
  -6  -6   0 1672.93   98.19
  -6  -6   0 1606.34   90.69
  -6  -6   0 1704.53   96.99
   6   6   0 1457.95   92.39
   6   6   0 1539.15   93.79
   6   6   0 1514.05   98.29
   6   6   0 1595.34   92.39
   6   6   0 1643.64   92.49
   6   6   0 1605.34   93.39
   6   6   0 1592.44   95.59
   6   6   0 1417.26   96.99
   6   6   0 1501.65   93.49
  -7  -6   0 1634.34  105.29
  -7  -6   0 1720.53  104.49
  -7  -6   0 1807.62  102.29
  -7  -6   0 1739.03  102.19
  -7  -6   0 1466.85  104.39
  -7  -6   0 1650.93  100.59
  -7  -6   0 1690.13   95.69
  -7  -6   0 1625.44   95.79
   7   6   0 1718.83   99.49
   7   6   0 1598.34   98.49
   7   6   0 1606.64   97.89
   7   6   0 1645.74   93.99
   7   6   0 1548.15  103.59
   7   6   0 1585.74   93.69
   7   6   0 1617.04   98.49
   7   6   0 1654.23  104.19
   7   6   0 1797.42  105.49
   7   6   0 1594.44   98.49
   7   6   0 1749.32   98.19
  -8  -6   0  186.88   19.90
  -8  -6   0  177.68   21.20
  -8  -6   0  198.48   24.80
  -8  -6   0  176.68   14.50
  -8  -6   0  170.28   17.20
  -8  -6   0  160.48   13.90
  -8  -6   0  147.29   19.00
  -8  -6   0  149.59   14.20
  -8  -6   0  149.29   23.40
   8   6   0  183.68   22.20
   8   6   0  155.38   15.60
   8   6   0  163.88   16.70
   8   6   0  193.98   23.10
   8   6   0  189.58   17.70
   8   6   0  147.39   15.80
   8   6   0  180.98   18.20
   8   6   0  139.49   15.40
   8   6   0  160.98   19.90
  -9  -6   0   12.90   10.60
  -9  -6   0   11.20    7.00
  -9  -6   0   -1.10    5.00
  -9  -6   0    6.70   11.20
  -9  -6   0   20.40    6.40
  -9  -6   0   17.10   11.50
  -9  -6   0   -4.40    8.80
   9   6   0   27.70   10.90
   9   6   0    7.10    7.80
   9   6   0   10.10    7.40
   9   6   0    0.00    6.80
   9   6   0    7.00    8.10
   9   6   0   12.50    8.10
   9   6   0    1.30   11.70
   9   6   0   12.90    8.90
 -10  -6   0  325.87   24.30
 -10  -6   0  310.17   23.80
 -10  -6   0  292.77   32.00
 -10  -6   0  308.07   28.80
 -10  -6   0  269.67   32.00
 -10  -6   0  303.37   30.50
 -10  -6   0  302.37   23.10
  10   6   0  348.67   27.30
  10   6   0  327.17   27.80
  10   6   0  294.57   28.00
  10   6   0  301.87   26.20
  10   6   0  314.27   34.40
  10   6   0  328.97   27.20
  10   6   0  299.37   27.10
  10   6   0  294.97   25.90
 -11  -6   0   23.30    8.10
 -11  -6   0    9.70   13.60
 -11  -6   0   22.50    8.20
 -11  -6   0    0.50    7.40
 -11  -6   0    5.00   11.90
 -11  -6   0    5.30    7.30
 -11  -6   0   -2.30   13.30
 -11  -6   0   13.40   13.90
  11   6   0   20.40    9.80
  11   6   0   10.50    7.20
  11   6   0   23.70   12.10
  11   6   0   34.50   11.50
  11   6   0   14.60   16.90
  11   6   0    2.90   10.30
  11   6   0   33.90   11.60
  11   6   0   16.40    9.80
 -12  -6   0  -11.40    6.30
 -12  -6   0    1.30   13.40
 -12  -6   0   13.10   11.50
 -12  -6   0  -12.70   10.30
  12   6   0  -11.90    6.70
  12   6   0   -7.70    9.80
  12   6   0    4.80   10.30
  12   6   0    6.70   16.20
  12   6   0    2.00    9.40
  12   6   0    5.40   11.30
  12   6   0   13.50   11.90
 -13  -6   0   -9.50   10.00
 -13  -6   0   -0.60   14.70
 -13  -6   0    3.00    8.70
 -13  -6   0   -0.20   15.90
 -13  -6   0   -8.90    8.00
 -13  -6   0   -8.50    7.00
  13   6   0   -7.30   10.30
  13   6   0   19.00   15.70
  13   6   0   -9.80   10.60
  13   6   0    0.30   10.70
  13   6   0    4.10   12.40
  13   6   0   -5.00   10.00
  13   6   0   -6.90    8.20
  13   6   0   -0.10    9.60
 -14  -6   0   66.79   21.60
 -14  -6   0   38.80   15.40
 -14  -6   0   63.49   21.20
 -14  -6   0   57.99   11.70
  14   6   0   -0.50   15.90
  14   6   0   50.39   18.10
  14   6   0   37.90   19.90
  14   6   0   21.60   13.60
  14   6   0   43.20   15.70
  14   6   0   69.89   17.90
 -15  -6   0    6.10   16.30
 -15  -6   0    0.30   17.30
 -15  -6   0   38.30   11.80
  15   6   0  -11.10   18.70
  15   6   0   24.00   14.00
  15   6   0   -4.30   13.80
  15   6   0   13.40   12.60
  15   6   0   -8.70   13.30
  15   6   0   36.70   23.20
 -16  -6   0   -8.80   11.10
 -16  -6   0   16.70   22.20
  16   6   0  -17.30   14.20
  16   6   0   -3.30   15.30
  16   6   0  -20.50   18.90
  16   6   0  -12.80   15.50
  16   6   0   -0.90   14.80
  16   6   0   12.80   15.60
 -17  -6   0   15.80   14.40
 -17  -6   0   22.60   18.60
 -17  -6   0   -1.50   19.40
  17   6   0   14.50   15.80
  17   6   0   -4.40   22.70
  17   6   0   11.70   18.30
  17   6   0    5.90   14.70
 -18  -6   0   45.20   16.70
 -18  -6   0   32.80   23.20
 -18  -6   0   77.69   23.40
  18   6   0   43.70   21.40
  18   6   0  124.09   27.00
  18   6   0  101.99   22.50
  18   6   0   15.70   32.00
  16  -7   0    6.50   22.60
  16  -7   0   30.90   23.40
  16  -7   0  -31.20   23.90
  16  -7   0   -9.00   23.00
 -16   7   0    8.00   19.80
 -16   7   0    4.60   18.90
 -16   7   0  -16.60   20.80
  15  -7   0   29.00   21.80
  15  -7   0  -26.20   19.70
  15  -7   0   -3.10   19.50
  15  -7   0   -2.70   16.40
 -15   7   0    2.60   23.50
 -15   7   0   -6.60   15.60
 -15   7   0  -13.60   21.10
 -15   7   0   -3.70   17.40
  14  -7   0   21.90   20.60
  14  -7   0   17.20   18.80
  14  -7   0   15.10   19.20
  14  -7   0   -9.50   19.80
 -14   7   0   14.70   23.60
 -14   7   0  -10.70   18.00
 -14   7   0   -4.90   11.10
 -14   7   0   12.80   17.30
 -14   7   0   27.00   20.40
  13  -7   0   32.10   19.10
  13  -7   0   -5.40   29.70
  13  -7   0   -3.80   18.50
  13  -7   0   28.40   21.60
 -13   7   0   24.50   18.80
 -13   7   0   32.00   17.40
 -13   7   0   13.50   19.90
 -13   7   0  -13.90   16.80
 -13   7   0   23.30   14.00
  12  -7   0    8.30   18.80
  12  -7   0   89.19   26.80
  12  -7   0   34.40   18.90
  12  -7   0   77.79   23.20
  12  -7   0   63.89   24.10
 -12   7   0   68.69   21.50
 -12   7   0   56.29   14.20
 -12   7   0   38.00   18.50
 -12   7   0   53.69   21.70
 -12   7   0   73.19   23.30
  11  -7   0  -14.90   12.70
  11  -7   0   12.60   18.30
  11  -7   0  -23.70   13.10
  11  -7   0   17.40   17.60
 -11   7   0   -2.50   16.10
 -11   7   0   -8.90    8.80
 -11   7   0   -4.00   26.00
 -11   7   0  -17.30   13.50
 -11   7   0   21.10   16.00
 -11   7   0    5.30    4.60
  10  -7   0  181.38   31.00
  10  -7   0  230.38   31.60
  10  -7   0  189.68   30.30
  10  -7   0  229.08   34.70
  10  -7   0  181.48   29.90
 -10   7   0  157.28   28.70
 -10   7   0  165.68   23.30
 -10   7   0  185.38   28.60
 -10   7   0  201.98   14.10
 -10   7   0  183.28   30.50
 -10   7   0  181.98   20.50
   9  -7   0   -0.60   12.90
   9  -7   0   -1.50   11.80
   9  -7   0    1.40   15.00
   9  -7   0   13.60   13.30
   9  -7   0   19.60   16.60
   9  -7   0   18.90   19.30
  -9   7   0  -14.80    9.90
  -9   7   0    6.10   14.00
  -9   7   0    1.20   14.20
  -9   7   0   -3.10    7.80
  -9   7   0    9.20   13.30
  -9   7   0   16.00    5.10
  -9   7   0    3.80   10.80
  -9   7   0  -25.40   13.20
   8  -7   0   -8.60   12.40
   8  -7   0    3.00   14.00
   8  -7   0   23.50   16.20
   8  -7   0    0.00    8.50
   8  -7   0    8.50   16.20
   8  -7   0  -14.00    8.00
   8  -7   0   -3.10   10.40
  -8   7   0   -0.20   14.00
  -8   7   0   -6.10    6.90
  -8   7   0    5.30    4.40
  -8   7   0   -5.90    9.80
  -8   7   0    3.70   12.20
  -8   7   0   33.60   11.60
  -8   7   0   -8.50   12.80
  -8   7   0   -8.50    9.30
  -8   7   0   -3.60   11.60
   7  -7   0    3.20   11.60
   7  -7   0    0.40   15.80
   7  -7   0    1.20   10.30
   7  -7   0   -6.40    9.00
   7  -7   0    7.60    9.90
   7  -7   0   -2.20   19.20
   7  -7   0   13.60   12.20
   7  -7   0   -3.00   12.00
  -7   7   0    5.30    9.00
  -7   7   0   -0.60    8.50
  -7   7   0  -13.70   12.00
  -7   7   0    3.00   13.80
  -7   7   0    4.20   12.70
  -7   7   0   -0.60    4.00
  -7   7   0   -4.70   12.60
  -7   7   0   -0.90   11.20
  -7   7   0  -12.80    9.60
   6  -7   0   56.79   16.20
   6  -7   0   59.59   15.90
   6  -7   0   71.99   17.20
   6  -7   0   84.19   15.60
   6  -7   0   58.89   16.00
   6  -7   0   66.09   15.60
   6  -7   0   60.29   18.20
   6  -7   0   62.29   15.30
  -6   7   0   66.59   17.00
  -6   7   0   62.79    9.80
  -6   7   0   76.09   17.40
  -6   7   0   53.19    8.40
  -6   7   0   75.49   15.00
  -6   7   0   53.09   15.80
  -6   7   0   66.89   17.60
  -6   7   0   57.49   14.60
  -6   7   0   51.29   17.70
  -6   7   0   50.89   14.30
   5  -7   0   49.00   12.40
   5  -7   0   50.79   15.40
   5  -7   0   69.79   15.70
   5  -7   0   60.39   14.40
   5  -7   0   50.89   13.90
   5  -7   0   64.99   13.80
   5  -7   0   90.99   17.60
   5  -7   0   77.49   17.10
  -5   7   0   69.39    9.10
  -5   7   0   60.69   15.10
  -5   7   0   63.59    8.10
  -5   7   0   57.39   15.60
  -5   7   0   73.39   18.50
  -5   7   0   68.89   14.30
  -5   7   0   71.59   17.00
  -5   7   0   54.69   13.50
  -5   7   0   45.00   13.60
   4  -7   0  317.97   28.60
   4  -7   0  316.47   26.50
   4  -7   0  272.97   28.10
   4  -7   0  316.97   28.90
   4  -7   0  309.47   29.40
   4  -7   0  317.27   29.30
   4  -7   0  304.17   27.20
  -4   7   0  256.77   27.40
  -4   7   0  297.77   31.00
  -4   7   0  305.97   28.80
  -4   7   0  373.76   29.80
  -4   7   0  361.76   29.60
  -4   7   0  315.97   27.90
  -4   7   0  319.17   27.30
  -4   7   0  308.87   22.10
  -4   7   0  315.27   28.70
   3  -7   0 1289.47   83.89
   3  -7   0 1275.67   80.29
   3  -7   0 1455.15   84.49
   3  -7   0 1265.37   83.99
   3  -7   0 1347.77   82.79
   3  -7   0 1423.76   83.59
   3  -7   0 1278.17   85.39
   3  -7   0 1297.67   82.89
  -3   7   0 1213.48   86.29
  -3   7   0 1457.25   85.09
  -3   7   0 1242.88   83.39
  -3   7   0 1335.67   84.29
  -3   7   0 1330.67   86.29
  -3   7   0 1372.56   83.89
  -3   7   0 1240.48   83.79
  -3   7   0 1362.66   82.99
  -3   7   0 1253.47   78.09
   2  -7   0  568.64   37.10
   2  -7   0  587.04   41.90
   2  -7   0  559.34   37.70
   2  -7   0  570.64   40.90
   2  -7   0  607.64   40.20
   2  -7   0  512.85   39.70
   2  -7   0  563.84   40.40
   2  -7   0  566.44   41.40
   2  -7   0  597.54   43.60
  -2   7   0  606.64   40.80
  -2   7   0  597.44   41.20
  -2   7   0  605.44   44.80
  -2   7   0  561.54   37.20
  -2   7   0  493.75   40.20
  -2   7   0  638.74   44.70
  -2   7   0  550.34   41.10
  -2   7   0  593.84   41.50
  -2   7   0  641.34   42.10
   1  -7   0   22.30    4.50
   1  -7   0   32.80    8.90
   1  -7   0   33.30    8.50
   1  -7   0   21.50    9.60
   1  -7   0   17.90    9.00
   1  -7   0   17.70    8.60
   1  -7   0   32.40    9.50
   1  -7   0   10.60    7.30
   1  -7   0   21.50    9.60
  -1   7   0   29.90    7.20
  -1   7   0   49.70   14.60
  -1   7   0   21.70   10.40
  -1   7   0   42.60   10.10
  -1   7   0   15.70    8.40
  -1   7   0   10.60   10.80
  -1   7   0   24.20    9.10
  -1   7   0   22.30    9.10
  -1   7   0   22.30    9.40
   0  -7   0  753.62   49.30
   0  -7   0  774.72   50.19
   0  -7   0  743.63   49.80
   0  -7   0  763.62   48.80
   0  -7   0  779.22   54.39
   0  -7   0  816.82   50.59
   0  -7   0  806.22   49.10
   0  -7   0  809.32   56.49
   0   7   0  748.93   48.60
   0   7   0  731.53   49.99
   0   7   0  670.53   49.20
   0   7   0  793.62   50.49
   0   7   0  822.12   54.89
   0   7   0  778.22   49.99
   0   7   0  775.02   49.50
   0   7   0  769.52   54.89
   0   7   0  824.92   51.29
  -1  -7   0  869.71   57.29
  -1  -7   0  872.01   52.79
  -1  -7   0  877.11   57.99
  -1  -7   0  819.92   52.79
  -1  -7   0  872.91   51.79
  -1  -7   0  858.81   50.99
  -1  -7   0  856.91   53.89
  -1  -7   0  801.62   51.09
   1   7   0  867.01   55.09
   1   7   0  853.61   52.59
   1   7   0  910.41   53.29
   1   7   0  874.31   57.49
   1   7   0  907.41   53.49
   1   7   0  809.02   53.19
   1   7   0  772.62   52.99
   1   7   0  736.23   52.89
   1   7   0  804.42   53.29
  -2  -7   0  920.51   57.59
  -2  -7   0  811.52   54.99
  -2  -7   0  805.12   50.39
  -2  -7   0  871.21   49.70
  -2  -7   0  848.32   51.39
  -2  -7   0  863.41   51.49
  -2  -7   0  776.62   48.80
  -2  -7   0  861.21   51.49
  -2  -7   0  785.12   54.19
  -2  -7   0  881.11   55.19
   2   7   0  815.92   52.49
   2   7   0  873.81   57.49
   2   7   0  882.21   58.69
   2   7   0  861.81   51.79
   2   7   0  792.02   52.29
   2   7   0  903.01   52.49
   2   7   0  838.82   51.29
   2   7   0  797.82   51.59
   2   7   0  818.82   52.79
   2   7   0  729.43   48.30
  -3  -7   0  638.94   41.50
  -3  -7   0  607.54   40.70
  -3  -7   0  672.23   41.50
  -3  -7   0  639.04   44.30
  -3  -7   0  722.43   46.10
  -3  -7   0  689.63   46.70
   3   7   0  712.03   44.10
   3   7   0  670.83   44.20
   3   7   0  630.24   42.40
   3   7   0  638.54   41.70
   3   7   0  655.23   42.00
   3   7   0  644.94   41.80
   3   7   0  680.03   41.80
   3   7   0  644.04   42.20
   3   7   0  680.63   41.40
   3   7   0  660.13   45.90
   3   7   0  576.14   47.00
   3   7   0  737.93   41.70
  -4  -7   0   11.50    7.60
  -4  -7   0    7.30    9.20
  -4  -7   0   10.30    5.10
  -4  -7   0    7.90    6.00
  -4  -7   0   13.50    5.20
  -4  -7   0    4.70    5.70
  -4  -7   0   13.70    4.70
  -4  -7   0   13.00    8.20
   4   7   0    8.70    5.20
   4   7   0    5.60    6.30
   4   7   0    7.40    5.40
   4   7   0   12.30    6.60
   4   7   0    4.70    9.30
   4   7   0   15.00    6.40
   4   7   0    2.60    7.00
   4   7   0   14.60    5.20
   4   7   0   15.20    6.20
   4   7   0   -0.40    5.10
   4   7   0    8.40    5.50
  -5  -7   0  780.82   52.89
  -5  -7   0  801.62   47.10
  -5  -7   0  919.21   56.79
  -5  -7   0  718.33   47.20
  -5  -7   0  787.42   47.60
  -5  -7   0  811.82   52.19
  -5  -7   0  795.12   51.99
  -5  -7   0  813.32   47.10
   5   7   0  802.32   54.89
   5   7   0  824.12   48.50
   5   7   0  857.01   57.49
   5   7   0  767.42   51.99
   5   7   0  827.02   63.89
   5   7   0  854.61   49.80
   5   7   0  761.72   49.99
   5   7   0  762.62   49.20
   5   7   0  734.23   49.50
   5   7   0  727.23   48.60
   5   7   0  823.02   51.29
  -6  -7   0    7.60    3.90
  -6  -7   0  -10.20    8.10
  -6  -7   0    9.00    7.90
  -6  -7   0    1.90    4.00
  -6  -7   0    1.40   12.60
  -6  -7   0   -0.80    8.70
  -6  -7   0    6.60    7.80
  -6  -7   0   -2.60    3.90
  -6  -7   0    5.80    4.00
   6   7   0    3.30    6.20
   6   7   0   -1.00    7.00
   6   7   0    6.70    5.60
   6   7   0    6.40    4.00
   6   7   0    1.30    6.00
   6   7   0    7.40    7.10
   6   7   0    9.10   10.90
   6   7   0    1.70    7.50
   6   7   0    5.30    5.50
  -7  -7   0  311.27   20.10
  -7  -7   0  311.37   25.40
  -7  -7   0  297.17   20.00
  -7  -7   0  243.58   25.80
  -7  -7   0  344.97   29.60
  -7  -7   0  368.86   35.00
  -7  -7   0  310.97   28.10
  -7  -7   0  276.17   20.70
   7   7   0  359.46   23.60
   7   7   0  328.57   23.10
   7   7   0  268.17   27.60
   7   7   0  311.57   23.10
   7   7   0  261.47   29.50
   7   7   0  295.37   27.70
   7   7   0  314.57   24.10
   7   7   0  287.67   20.50
   7   7   0  294.97   20.10
  -8  -7   0  187.88   18.30
  -8  -7   0  163.68   25.70
  -8  -7   0  172.78   20.50
  -8  -7   0  161.58   13.10
  -8  -7   0  153.18   13.90
  -8  -7   0  192.48   21.30
  -8  -7   0  182.98   13.40
  -8  -7   0  181.88   14.00
   8   7   0  157.38   21.50
   8   7   0  185.78   16.70
   8   7   0  179.18   18.30
   8   7   0  173.08   21.00
   8   7   0  176.38   11.60
   8   7   0  186.28   16.40
   8   7   0  166.98   17.40
   8   7   0  143.69   16.60
   8   7   0  154.08   10.70
  -9  -7   0   22.30    6.30
  -9  -7   0   15.80    5.60
  -9  -7   0    9.10   11.60
  -9  -7   0   14.40   11.90
  -9  -7   0   20.90    6.40
  -9  -7   0    9.70    9.20
  -9  -7   0   -4.80   11.40
  -9  -7   0    8.40    8.60
   9   7   0   31.70    9.50
   9   7   0    7.80    9.90
   9   7   0   12.10    8.00
   9   7   0   19.80    8.90
   9   7   0   27.60    9.30
   9   7   0   10.60    6.20
   9   7   0   -0.30   11.30
   9   7   0   24.00    8.80
 -10  -7   0  145.19   20.40
 -10  -7   0   96.99   22.40
 -10  -7   0   99.19   11.10
 -10  -7   0   90.79   11.20
 -10  -7   0   88.99    9.90
 -10  -7   0  109.49   18.80
  10   7   0   94.79   14.30
  10   7   0   74.99   14.40
  10   7   0   99.49   14.20
  10   7   0   83.89   14.40
  10   7   0   99.89   21.80
  10   7   0   99.79   14.20
  10   7   0   67.39   12.80
  10   7   0   88.09   16.30
 -11  -7   0  109.99   13.50
 -11  -7   0  132.19   26.30
 -11  -7   0  130.09   13.80
 -11  -7   0  139.19   21.40
 -11  -7   0  133.19   12.90
 -11  -7   0  138.09   13.60
 -11  -7   0  154.18   24.30
  11   7   0  122.29   17.20
  11   7   0  127.69   18.60
  11   7   0  133.99   18.50
  11   7   0  166.48   20.50
  11   7   0  156.58   17.70
  11   7   0  143.69   27.50
  11   7   0  139.69   18.50
  11   7   0  140.99   14.90
 -12  -7   0  174.58   26.90
 -12  -7   0  177.18   30.30
 -12  -7   0  167.58   16.50
 -12  -7   0  162.28   15.60
 -12  -7   0  136.69   15.80
 -12  -7   0  147.49   23.20
  12   7   0  169.98   21.30
  12   7   0  178.98   30.50
  12   7   0  188.18   32.80
  12   7   0  150.88   22.60
  12   7   0  230.38   24.80
  12   7   0  181.08   20.40
  12   7   0  160.18   24.10
 -13  -7   0  274.57   25.70
 -13  -7   0  325.27   32.90
 -13  -7   0  317.27   24.70
 -13  -7   0  375.86   40.70
 -13  -7   0  324.47   25.60
 -13  -7   0  307.07   34.80
  13   7   0  379.36   35.20
  13   7   0  323.67   31.40
  13   7   0  384.96   33.50
  13   7   0  377.46   33.10
  13   7   0  366.66   31.20
  13   7   0  315.67   38.50
  13   7   0  357.96   32.80
 -14  -7   0  111.79   14.40
 -14  -7   0  106.99   27.70
 -14  -7   0  108.49   24.00
 -14  -7   0  111.99   20.40
 -14  -7   0  137.39   26.30
  14   7   0  130.39   24.40
  14   7   0  158.98   23.40
  14   7   0  157.38   21.30
  14   7   0  132.29   20.20
  14   7   0  102.29   20.00
  14   7   0   68.79   25.40
 -15  -7   0   65.99   21.70
 -15  -7   0   52.99   23.40
 -15  -7   0   40.50   10.40
 -15  -7   0   56.09   17.80
  15   7   0   37.10   24.30
  15   7   0   64.19   18.80
  15   7   0   51.39   15.70
  15   7   0   45.50   14.90
  15   7   0   54.29   19.50
  15   7   0   27.80   15.40
 -16  -7   0    5.00   10.00
 -16  -7   0    7.10   22.00
 -16  -7   0   12.80   15.80
 -16  -7   0    2.90   22.50
  16   7   0   -0.90   16.00
  16   7   0    8.70   18.00
  16   7   0  -17.30   14.40
  16   7   0   -0.80   21.10
  16   7   0   71.69   19.70
  16   7   0   38.00   16.80
 -17  -7   0   47.30   19.70
 -17  -7   0   22.30   15.30
 -17  -7   0   34.30   24.40
  17   7   0   35.50   19.20
  17   7   0  -11.70   19.00
  17   7   0   69.99   19.20
  17   7   0   30.20   19.30
 -18  -7   0  -21.10   13.50
 -18  -7   0   21.60   21.30
 -18  -7   0    6.50   13.80
  18   7   0   10.40   17.80
  18   7   0   -0.70   17.30
  18   7   0    4.10   16.20
  18   7   0    6.00   29.30
  15  -8   0   26.60   23.60
  15  -8   0   79.49   25.30
  15  -8   0    9.50   19.90
  15  -8   0   46.40   27.00
 -15   8   0   22.10   20.30
 -15   8   0   51.49   22.80
 -15   8   0    7.70   26.20
 -15   8   0  -14.40   22.20
  14  -8   0  -18.00   15.80
  14  -8   0  -27.80   20.50
  14  -8   0    3.90   19.60
  14  -8   0   -1.90   21.80
 -14   8   0   28.00   16.60
 -14   8   0   55.59   25.00
 -14   8   0   -5.40   18.20
 -14   8   0   18.50   17.00
  13  -8   0  146.79   34.70
  13  -8   0  124.69   28.10
  13  -8   0  125.69   31.60
  13  -8   0  101.29   27.40
 -13   8   0   99.29   25.90
 -13   8   0   90.69   25.70
 -13   8   0   63.09   23.60
 -13   8   0   86.69   17.30
 -13   8   0  112.79   25.10
  12  -8   0   24.60   24.00
  12  -8   0   -1.70   15.20
  12  -8   0  -18.00   18.10
  12  -8   0    0.40   15.50
 -12   8   0   33.10   21.20
 -12   8   0    2.10   10.80
 -12   8   0   -5.30   16.60
 -12   8   0    5.50   16.00
 -12   8   0   -4.20   17.10
  11  -8   0   55.59   21.00
  11  -8   0   74.79   25.00
  11  -8   0   62.39   20.60
  11  -8   0   19.80   21.50
 -11   8   0   55.89   20.60
 -11   8   0   45.80   19.20
 -11   8   0   53.39   12.80
 -11   8   0   67.69   22.40
  10  -8   0   18.30   17.80
  10  -8   0   40.70   21.30
  10  -8   0   54.99   20.00
  10  -8   0   31.20   20.00
  10  -8   0   51.19   20.10
 -10   8   0   14.30   16.50
 -10   8   0   57.69   19.50
 -10   8   0   44.60   12.00
 -10   8   0   39.40    6.10
 -10   8   0   52.69   21.80
   9  -8   0   -3.00   15.80
   9  -8   0  -18.50   14.70
   9  -8   0   -4.20   13.30
   9  -8   0  -14.00   14.70
   9  -8   0   13.50   15.20
  -9   8   0  -29.40   14.00
  -9   8   0  -25.50   12.00
  -9   8   0  -22.30   10.00
  -9   8   0    2.80    9.50
  -9   8   0   18.90   15.20
  -9   8   0   -0.20    4.60
  -9   8   0   13.20   15.90
   8  -8   0  188.58   29.00
   8  -8   0  184.68   25.60
   8  -8   0  173.78   24.50
   8  -8   0  223.78   27.70
   8  -8   0  199.68   30.80
   8  -8   0  219.18   27.90
  -8   8   0  186.88   15.10
  -8   8   0  199.78   18.50
  -8   8   0  272.47   45.50
  -8   8   0  228.18   38.50
  -8   8   0  193.08   29.50
  -8   8   0  189.48   36.20
  -8   8   0  137.49   24.80
  -8   8   0  193.68   23.70
  -8   8   0  212.28   35.90
   7  -8   0  428.46   38.30
   7  -8   0  441.86   37.50
   7  -8   0  495.45   40.10
   7  -8   0  357.26   38.00
   7  -8   0  411.16   39.00
   7  -8   0  450.05   40.70
   7  -8   0  398.36   39.60
  -7   8   0  395.66   38.80
  -7   8   0  415.46   39.50
  -7   8   0  468.45   45.40
  -7   8   0  408.16   38.60
  -7   8   0  406.36   32.30
  -7   8   0  393.66   37.30
  -7   8   0  445.36   28.60
  -7   8   0  428.86   39.90
  -7   8   0  391.16   36.00
  -7   8   0  387.16   42.40
   6  -8   0  322.57   31.90
   6  -8   0  291.27   30.30
   6  -8   0  341.47   31.10
   6  -8   0  256.07   50.89
   6  -8   0  345.87   30.60
   6  -8   0  305.27   31.90
   6  -8   0  305.97   32.20
  -6   8   0  246.38   33.30
  -6   8   0  335.07   33.40
  -6   8   0  292.47   23.00
  -6   8   0  318.97   31.70
  -6   8   0  328.47   35.30
  -6   8   0  236.88   28.40
  -6   8   0  250.37   29.80
  -6   8   0  386.76   33.40
  -6   8   0  340.27   22.80
  -6   8   0  318.27   30.60
   5  -8   0   -0.80   11.10
   5  -8   0   11.70   10.40
   5  -8   0   29.10   11.40
   5  -8   0   15.00   12.00
   5  -8   0    0.30   13.70
   5  -8   0    5.80   12.70
   5  -8   0    2.30    9.50
  -5   8   0   15.90    6.40
  -5   8   0   20.70   13.80
  -5   8   0    6.40    9.70
  -5   8   0    9.50   11.50
  -5   8   0   15.60   12.20
  -5   8   0   17.20    9.30
  -5   8   0    6.50   10.60
  -5   8   0    6.00    9.50
  -5   8   0   18.30    6.30
  -5   8   0   32.50   11.20
   4  -8   0  511.55   38.90
   4  -8   0  502.55   40.20
   4  -8   0  501.55   38.80
   4  -8   0  472.45   39.00
   4  -8   0  467.85   41.10
   4  -8   0  510.35   37.00
   4  -8   0  518.15   38.60
   4  -8   0  487.35   38.90
  -4   8   0  443.46   38.40
  -4   8   0  542.35   39.60
  -4   8   0  539.95   41.00
  -4   8   0  469.75   39.40
  -4   8   0  522.65   40.50
  -4   8   0  474.95   38.10
  -4   8   0  444.26   38.50
  -4   8   0  469.35   32.70
  -4   8   0  506.55   42.80
   3  -8   0  477.95   36.20
   3  -8   0  427.96   37.00
   3  -8   0  459.45   38.50
   3  -8   0  470.75   36.80
   3  -8   0  464.05   33.20
   3  -8   0  483.95   36.00
   3  -8   0  487.15   32.50
   3  -8   0  500.85   37.20
   3  -8   0  448.86   36.90
  -3   8   0  484.85   31.90
  -3   8   0  487.45   37.40
  -3   8   0  523.35   38.40
  -3   8   0  411.46   34.70
  -3   8   0  427.86   36.20
  -3   8   0  493.95   41.60
  -3   8   0  456.05   36.30
  -3   8   0  411.86   36.40
  -3   8   0  470.25   37.70
   2  -8   0  221.08   23.70
   2  -8   0  237.98   20.30
   2  -8   0  241.28   23.80
   2  -8   0  275.57   22.80
   2  -8   0  229.48   22.40
   2  -8   0  236.28   24.30
   2  -8   0  218.88   23.40
   2  -8   0  227.08   21.90
   2  -8   0  245.48   18.70
  -2   8   0  217.08   22.30
  -2   8   0  218.88   22.90
  -2   8   0  214.48   23.20
  -2   8   0  224.48   26.30
  -2   8   0  240.18   23.20
  -2   8   0  259.17   23.30
  -2   8   0  258.17   22.60
  -2   8   0  241.88   23.70
  -2   8   0  245.08   19.10
   1  -8   0   55.69    6.50
   1  -8   0   58.99   12.20
   1  -8   0   52.89   11.40
   1  -8   0   49.40   11.90
   1  -8   0   76.29   12.00
   1  -8   0   59.19   11.30
   1  -8   0   45.60   10.00
   1  -8   0   63.39   13.50
   1  -8   0   95.09   15.80
  -1   8   0   56.69   12.50
  -1   8   0   65.39   13.10
  -1   8   0   57.69   12.80
  -1   8   0   71.69   12.80
  -1   8   0   70.99   12.60
  -1   8   0   66.79   12.60
  -1   8   0   59.89   12.90
  -1   8   0   66.99   15.90
   0  -8   0  177.48   17.30
   0  -8   0  220.18   19.70
   0  -8   0  215.08   19.20
   0  -8   0  198.88   17.80
   0  -8   0  226.48   23.30
   0  -8   0  194.98   18.60
   0  -8   0  202.48   19.50
   0  -8   0  169.08   17.70
   0   8   0  217.38   19.90
   0   8   0  208.18   18.00
   0   8   0  218.08   20.20
   0   8   0  201.38   18.90
   0   8   0  249.38   24.80
   0   8   0  170.18   19.10
   0   8   0  203.08   18.20
   0   8   0  186.98   20.00
  -1  -8   0 2261.57  138.09
  -1  -8   0 2341.37  137.09
  -1  -8   0 2392.66  137.39
  -1  -8   0 2322.07  136.89
  -1  -8   0 2382.26  142.19
  -1  -8   0 2314.87  135.79
  -1  -8   0 2535.45  135.29
   1   8   0 2333.87  137.29
   1   8   0 2180.58  137.69
   1   8   0 2293.27  137.19
   1   8   0 2279.87  137.29
   1   8   0 2472.35  142.29
   1   8   0 2302.07  137.99
   1   8   0 2260.97  137.69
   1   8   0 2352.66  139.59
   1   8   0 2476.35  137.29
  -2  -8   0    9.20    4.90
  -2  -8   0   12.20    4.50
  -2  -8   0   15.20    7.60
  -2  -8   0    5.10    6.40
  -2  -8   0   13.40    6.60
  -2  -8   0    6.10    7.80
  -2  -8   0    4.00    9.30
  -2  -8   0    7.20    5.10
  -2  -8   0   11.70    9.30
  -2  -8   0   11.30    7.20
   2   8   0    8.10    7.10
   2   8   0   14.00    7.10
   2   8   0    3.10    7.70
   2   8   0    7.30    7.00
   2   8   0   10.30    7.00
   2   8   0   12.10    7.80
   2   8   0    9.90    6.50
   2   8   0   15.60    7.00
   2   8   0   22.90   11.60
   2   8   0    8.10    5.70
  -3  -8   0  239.88   18.50
  -3  -8   0  231.28   17.90
  -3  -8   0  226.98   21.50
  -3  -8   0  227.78   18.50
  -3  -8   0  209.38   17.50
  -3  -8   0  235.18   24.00
  -3  -8   0  231.98   21.90
  -3  -8   0  245.78   18.20
   3   8   0  261.67   23.30
   3   8   0  246.98   25.50
   3   8   0  246.58   25.00
   3   8   0  249.97   20.90
   3   8   0  228.48   20.20
   3   8   0  230.48   16.90
   3   8   0  220.38   18.60
   3   8   0  207.48   18.50
   3   8   0  200.58   18.10
   3   8   0  236.48   18.30
   3   8   0  199.18   18.70
   3   8   0  226.48   19.70
   3   8   0  228.38   18.10
  -4  -8   0  203.68   20.20
  -4  -8   0  209.58   16.20
  -4  -8   0  233.48   23.20
  -4  -8   0  211.48   15.80
  -4  -8   0  188.98   17.10
  -4  -8   0  211.98   16.40
  -4  -8   0  222.28   21.00
   4   8   0  195.28   16.90
   4   8   0  211.68   16.40
   4   8   0  195.28   17.10
   4   8   0  197.68   17.60
   4   8   0  191.28   18.00
   4   8   0  201.48   19.10
   4   8   0  181.18   16.70
   4   8   0  222.08   23.80
   4   8   0  226.78   17.70
   4   8   0  206.78   17.90
   4   8   0  168.48   20.70
   4   8   0  181.38   16.70
  -5  -8   0   81.19   14.90
  -5  -8   0  123.09   11.20
  -5  -8   0  113.09   13.90
  -5  -8   0  126.59   10.80
  -5  -8   0  112.09   10.60
  -5  -8   0  139.69   10.80
  -5  -8   0  107.49   16.60
  -5  -8   0  112.19   18.10
   5   8   0  105.09   13.20
   5   8   0  110.69   25.90
   5   8   0  139.79   14.00
   5   8   0  119.29   12.80
   5   8   0  107.89   12.20
   5   8   0  117.79   20.30
   5   8   0  113.49   14.30
   5   8   0  131.49   14.00
   5   8   0  131.19   13.40
   5   8   0  154.88   12.60
   5   8   0  122.09   13.30
  -6  -8   0  802.72   57.09
  -6  -8   0  884.51   50.39
  -6  -8   0  925.41   57.89
  -6  -8   0  862.31   59.09
  -6  -8   0  755.42   50.89
  -6  -8   0  869.21   50.39
  -6  -8   0  869.21   51.29
   6   8   0  874.21   53.99
   6   8   0  959.00   64.89
   6   8   0  827.12   55.59
   6   8   0  835.12   53.79
   6   8   0  743.83   58.79
   6   8   0  894.31   54.99
   6   8   0  872.61   54.09
   6   8   0  882.51   57.79
   6   8   0  850.51   53.09
   6   8   0  899.11   53.29
   6   8   0  852.21   55.49
  -7  -8   0  197.38   12.60
  -7  -8   0  161.18   13.60
  -7  -8   0  195.58   21.40
  -7  -8   0  190.68   20.10
  -7  -8   0  159.48   19.70
   7   8   0  202.98   15.10
   7   8   0  179.38   20.80
   7   8   0  185.78   28.20
   7   8   0  172.58   15.90
   7   8   0  204.78   17.60
   7   8   0  160.98   17.40
   7   8   0  183.38   16.70
   7   8   0  172.98   16.50
   7   8   0  171.18   17.90
  -8  -8   0   11.00    3.50
  -8  -8   0    2.10    4.00
  -8  -8   0    1.60    8.90
  -8  -8   0   -2.80   10.00
  -8  -8   0   10.00    5.90
  -8  -8   0    4.90    4.00
  -8  -8   0   19.10   14.80
  -8  -8   0   12.50   11.10
   8   8   0    6.90    6.80
   8   8   0   -0.60    7.50
   8   8   0    4.20    6.80
   8   8   0    0.90    3.90
   8   8   0    5.30    9.20
   8   8   0   -5.20    8.30
   8   8   0   11.10   11.30
   8   8   0   -0.40    5.90
   8   8   0    7.40    3.90
  -9  -8   0  583.14   34.10
  -9  -8   0  569.44   34.00
  -9  -8   0  630.44   52.39
  -9  -8   0  527.55   36.00
  -9  -8   0  467.75   43.20
  -9  -8   0  605.84   45.00
  -9  -8   0  604.74   36.40
  -9  -8   0  581.84   42.50
   9   8   0  550.64   39.50
   9   8   0  559.54   47.40
   9   8   0  650.23   41.20
   9   8   0  560.54   40.70
   9   8   0  595.44   41.30
   9   8   0  610.14   41.20
   9   8   0  589.54   42.20
 -10  -8   0    7.70   12.40
 -10  -8   0    4.30   12.50
 -10  -8   0   27.00   16.40
 -10  -8   0   19.90    4.00
 -10  -8   0   25.40    6.10
 -10  -8   0   33.00    6.60
 -10  -8   0   13.00   10.60
 -10  -8   0   16.20    4.00
  10   8   0    9.30   10.70
  10   8   0   32.00    9.80
  10   8   0   25.40   15.30
  10   8   0    8.20    8.00
  10   8   0   31.40   11.60
  10   8   0   23.10    9.80
  10   8   0   39.20   11.00
 -11  -8   0   17.20   14.30
 -11  -8   0   23.60   14.20
 -11  -8   0   17.90    4.50
 -11  -8   0   13.00   15.60
 -11  -8   0   12.40    5.50
 -11  -8   0    8.90    5.80
  11   8   0   18.60    9.60
  11   8   0   17.70   12.90
  11   8   0   26.30   10.10
  11   8   0   45.60   11.70
  11   8   0   24.60   17.10
  11   8   0   33.20   11.30
  11   8   0   16.20   10.10
 -12  -8   0 1010.50   78.09
 -12  -8   0  931.61   60.19
 -12  -8   0 1041.40   71.39
 -12  -8   0 1102.89   72.69
 -12  -8   0  898.61   60.29
  12   8   0 1069.69   66.39
  12   8   0 1034.00   67.99
  12   8   0  990.00   77.49
  12   8   0 1043.90   76.29
  12   8   0  893.41   66.29
  12   8   0 1061.29   68.39
  12   8   0  974.00   69.19
 -13  -8   0  223.78   27.60
 -13  -8   0  158.18   15.20
 -13  -8   0  180.18   31.90
 -13  -8   0  162.48   25.70
  13   8   0  149.88   24.50
  13   8   0  208.08   23.90
  13   8   0  196.48   23.80
  13   8   0  175.28   22.60
  13   8   0  129.69   20.80
  13   8   0  190.28   22.90
  13   8   0  150.88   30.40
 -14  -8   0   21.70   18.00
 -14  -8   0   19.60   19.40
 -14  -8   0   13.70    7.20
 -14  -8   0   14.20    6.60
 -14  -8   0   26.90   15.10
  14   8   0    4.40   10.30
  14   8   0   26.60   14.00
  14   8   0   27.40   20.90
  14   8   0   35.80   16.20
  14   8   0   17.60   14.20
  14   8   0   37.00   16.70
 -15  -8   0  156.58   25.30
 -15  -8   0  121.29   27.80
 -15  -8   0  126.39   26.90
 -15  -8   0   97.09   12.40
  15   8   0  113.19   23.40
  15   8   0  120.49   21.40
  15   8   0  127.99   32.10
  15   8   0  166.58   35.20
  15   8   0   75.39   17.30
  15   8   0  127.69   23.30
 -16  -8   0    6.60   20.50
 -16  -8   0  -13.00   14.60
 -16  -8   0   15.00   14.90
  16   8   0    5.10   16.10
  16   8   0   19.90   16.00
  16   8   0    7.40   20.60
  16   8   0    0.70   19.00
  16   8   0   17.20   13.10
  16   8   0  -10.30   14.00
 -17  -8   0   -7.40   12.50
 -17  -8   0  -16.00   18.70
 -17  -8   0    0.50   18.20
  17   8   0  -12.70   12.00
  17   8   0    9.30   17.10
  17   8   0  -31.60   16.10
 -18  -8   0  -13.80   16.70
 -18  -8   0  -15.30   10.90
 -18  -8   0  -30.30   14.60
  18   8   0   27.80   20.00
  18   8   0   10.70   14.40
  18   8   0  -55.79   24.50
  18   8   0  -12.90   16.40
  15  -9   0   14.10   25.90
  15  -9   0   21.50   20.30
  15  -9   0   -2.90   28.40
  15  -9   0   35.60   22.10
 -15   9   0    0.50   17.00
 -15   9   0    4.00   16.70
 -15   9   0  -24.20   26.80
 -15   9   0  -13.10   21.00
  14  -9   0    7.80   20.50
  14  -9   0    1.80   20.60
  14  -9   0   -4.00   25.10
  14  -9   0   20.60   21.10
 -14   9   0   28.90   22.00
 -14   9   0   25.90   20.40
 -14   9   0   26.00   18.50
 -14   9   0    6.30   21.60
  13  -9   0    2.00   20.70
  13  -9   0   20.00   18.20
  13  -9   0   25.60   23.00
  13  -9   0   58.39   26.60
 -13   9   0   15.50   19.60
 -13   9   0   -3.20   16.50
 -13   9   0   33.50   11.90
 -13   9   0   -9.10   21.60
 -13   9   0    5.10   15.80
  12  -9   0   40.60   19.80
  12  -9   0   52.49   24.60
  12  -9   0   17.90   20.90
  12  -9   0   32.60   21.70
 -12   9   0   28.40   19.00
 -12   9   0   55.19   22.20
 -12   9   0   38.40   23.10
 -12   9   0    8.00   11.00
 -12   9   0   34.10   22.90
  11  -9   0   76.19   30.20
  11  -9   0  105.89   27.60
  11  -9   0  126.89   29.70
  11  -9   0  109.89   26.00
 -11   9   0   85.49   15.30
 -11   9   0   70.89   22.90
 -11   9   0  105.19   26.10
 -11   9   0  103.69   26.70
  10  -9   0   90.49   26.30
  10  -9   0  128.89   27.70
  10  -9   0   96.89   23.70
  10  -9   0   86.59   21.90
 -10   9   0   91.59   22.80
 -10   9   0  118.69   28.20
 -10   9   0   51.29   20.60
 -10   9   0   75.79    8.40
 -10   9   0  102.69   15.10
   9  -9   0  187.08   29.60
   9  -9   0  190.38   32.30
   9  -9   0  193.88   28.20
   9  -9   0  148.19   29.20
   9  -9   0  158.28   29.00
  -9   9   0  207.78   29.10
  -9   9   0  161.38   29.40
  -9   9   0  156.98   13.80
  -9   9   0  185.18   17.50
  -9   9   0  137.09   25.70
   8  -9   0  127.99   24.90
   8  -9   0  180.38   29.50
   8  -9   0  147.19   25.80
   8  -9   0  189.88   30.50
   8  -9   0  224.88   29.00
  -8   9   0  190.88   17.10
  -8   9   0  167.58   27.30
  -8   9   0  174.48   28.50
  -8   9   0   96.89   24.50
  -8   9   0  145.39   13.70
  -8   9   0  199.28   30.70
  -8   9   0  133.19   29.10
   7  -9   0    3.70   13.30
   7  -9   0    6.00   11.10
   7  -9   0    0.30   12.60
   7  -9   0  -28.00   12.10
   7  -9   0    1.90   12.00
  -7   9   0   -2.70   13.90
  -7   9   0   -7.80   13.80
  -7   9   0    0.60    6.50
  -7   9   0  -12.60   10.50
  -7   9   0    8.20   11.50
  -7   9   0   11.80   13.70
  -7   9   0   -0.30   11.30
  -7   9   0   -7.00   13.50
  -7   9   0  -14.50    4.70
   6  -9   0   45.60   14.00
   6  -9   0   62.49   15.80
   6  -9   0   65.69   17.60
   6  -9   0   30.50   14.60
   6  -9   0   76.59   19.50
   6  -9   0   56.69   19.60
   6  -9   0   45.20   18.40
   6  -9   0   92.79   19.30
  -6   9   0   73.99   15.90
  -6   9   0   64.49   15.70
  -6   9   0   74.49   17.50
  -6   9   0   35.10   11.70
  -6   9   0   50.19   18.90
  -6   9   0   78.39   18.80
  -6   9   0   62.59   20.80
  -6   9   0   82.29   10.00
  -6   9   0   71.79   17.40
  -6   9   0   78.39   10.80
   5  -9   0  195.98   38.90
   5  -9   0  254.87   27.30
   5  -9   0  311.97   29.00
   5  -9   0  256.47   28.70
   5  -9   0  261.37   26.40
   5  -9   0  285.57   26.10
   5  -9   0  258.47   30.30
   5  -9   0  239.18   28.20
  -5   9   0  235.58   22.60
  -5   9   0  240.88   30.80
  -5   9   0  275.37   29.40
  -5   9   0  252.47   27.00
  -5   9   0  260.47   27.40
  -5   9   0  226.98   27.30
  -5   9   0  241.38   19.80
  -5   9   0  297.77   29.30
  -5   9   0  280.97   29.30
   4  -9   0  359.06   34.90
   4  -9   0  454.85   36.90
   4  -9   0  414.46   35.20
   4  -9   0  401.26   33.90
   4  -9   0  365.96   33.60
   4  -9   0  349.17   30.00
   4  -9   0  381.86   33.30
   4  -9   0  370.16   32.60
  -4   9   0  444.76   43.10
  -4   9   0  374.06   28.90
  -4   9   0  397.46   42.50
  -4   9   0  345.87   31.90
  -4   9   0  412.46   34.70
  -4   9   0  378.16   34.40
  -4   9   0  360.96   37.20
  -4   9   0  350.66   33.20
  -4   9   0  388.66   33.70
   3  -9   0  542.15   39.70
   3  -9   0  505.25   38.60
   3  -9   0  508.25   35.10
   3  -9   0  489.35   40.00
   3  -9   0  567.24   41.60
   3  -9   0  542.65   35.90
   3  -9   0  557.54   47.10
   3  -9   0  480.85   40.30
   3  -9   0  522.15   42.30
  -3   9   0  477.85   39.70
  -3   9   0  477.15   40.20
  -3   9   0  480.05   38.60
  -3   9   0  537.85   40.80
  -3   9   0  527.85   40.10
  -3   9   0  482.05   34.30
  -3   9   0  448.66   41.90
  -3   9   0  497.05   39.80
  -3   9   0  450.15   39.80
   2  -9   0  105.19   15.10
   2  -9   0   61.59   12.10
   2  -9   0  107.09   17.90
   2  -9   0  118.89   19.50
   2  -9   0   97.29   16.80
   2  -9   0   95.99   15.20
   2  -9   0  116.29   16.10
   2  -9   0   71.39    9.90
   2  -9   0   83.39   14.40
  -2   9   0   90.39   11.50
  -2   9   0   96.29   16.70
  -2   9   0   95.69   16.10
  -2   9   0  107.49   16.90
  -2   9   0   92.09   16.90
  -2   9   0   83.79   16.50
  -2   9   0  112.09   16.40
  -2   9   0  123.09   18.00
   1  -9   0  536.65   37.00
   1  -9   0  466.25   29.30
   1  -9   0  543.35   36.80
   1  -9   0  480.85   37.60
   1  -9   0  468.95   34.90
   1  -9   0  474.05   39.40
   1  -9   0  507.25   37.30
   1  -9   0  470.65   35.40
   1  -9   0  450.95   36.20
  -1   9   0  489.65   38.70
  -1   9   0  447.86   40.40
  -1   9   0  504.85   39.00
  -1   9   0  514.95   36.60
  -1   9   0  500.95   37.50
  -1   9   0  537.45   38.20
  -1   9   0  482.25   36.40
  -1   9   0  468.55   33.90
  -1   9   0  466.05   37.30
   0  -9   0   -1.50    8.10
   0  -9   0   -3.70    5.70
   0  -9   0   -3.60    6.40
   0  -9   0    5.40    7.70
   0  -9   0    3.90    7.90
   0  -9   0    0.70    8.70
   0  -9   0    0.10    5.60
   0  -9   0    3.30    7.10
   0  -9   0    9.70    7.00
   0   9   0   -1.00    7.00
   0   9   0   13.00    8.70
   0   9   0    6.60    6.40
   0   9   0    9.30    7.90
   0   9   0    9.80    9.00
   0   9   0  -10.70    9.90
   0   9   0    1.10    8.80
   0   9   0   -0.70    6.70
  -1  -9   0   45.50    8.60
  -1  -9   0   42.80    9.90
  -1  -9   0   34.20    7.30
  -1  -9   0   44.00   11.20
  -1  -9   0   48.10   12.80
  -1  -9   0   36.10    9.70
  -1  -9   0   28.50    7.70
  -1  -9   0   34.80    9.60
   1   9   0   37.80    9.00
   1   9   0   52.09   11.90
   1   9   0   41.50    9.70
   1   9   0   42.20   10.60
   1   9   0   24.70    9.20
   1   9   0   50.69   11.00
   1   9   0   19.70    9.60
   1   9   0   41.50   10.80
   1   9   0   33.10   12.90
  -2  -9   0   -5.30    8.80
  -2  -9   0   -5.70    6.10
  -2  -9   0    0.20    7.10
  -2  -9   0   -2.70    4.70
  -2  -9   0  -10.30    7.60
  -2  -9   0    2.80    7.40
  -2  -9   0    1.10    6.60
  -2  -9   0  -11.20    4.30
  -2  -9   0   -1.70    3.90
  -2  -9   0    7.40   10.30
   2   9   0    4.00    7.90
   2   9   0    0.80    7.20
   2   9   0    8.30   10.80
   2   9   0    1.30    6.30
   2   9   0   -6.00    6.60
   2   9   0   -2.60    7.30
   2   9   0  -10.10    5.90
   2   9   0   -5.90    6.80
  -3  -9   0 1771.32  108.19
  -3  -9   0 1637.74  108.19
  -3  -9   0 2011.90  114.69
  -3  -9   0 1798.02  112.89
  -3  -9   0 1995.20  109.69
  -3  -9   0 1685.73  113.19
  -3  -9   0 1835.72  109.49
  -3  -9   0 1791.22  108.69
   3   9   0 2019.30  111.39
   3   9   0 1640.54  113.69
   3   9   0 2069.39  110.09
   3   9   0 1977.60  110.29
   3   9   0 1775.62  109.69
   3   9   0 2035.80  112.89
   3   9   0 2040.70  117.69
   3   9   0 1727.43  109.49
   3   9   0 1785.42  111.69
   3   9   0 1763.32  110.29
   3   9   0 1883.11  106.39
  -4  -9   0  177.78   15.30
  -4  -9   0  174.88   14.70
  -4  -9   0  166.48   20.00
  -4  -9   0  176.98   16.20
  -4  -9   0  172.78   15.30
  -4  -9   0  160.58   18.60
  -4  -9   0  204.88   23.70
   4   9   0  159.48   16.30
   4   9   0  174.58   16.30
   4   9   0  147.29   19.70
   4   9   0  170.68   16.20
   4   9   0  178.18   16.20
   4   9   0  145.89   14.80
   4   9   0  193.58   17.70
   4   9   0  166.78   24.70
   4   9   0  153.28   16.40
   4   9   0  204.38   16.60
   4   9   0  154.98   14.80
  -5  -9   0  138.49   11.40
  -5  -9   0  113.29   13.80
  -5  -9   0  152.38   22.20
  -5  -9   0  111.99   11.20
  -5  -9   0  109.79   11.50
  -5  -9   0  136.59   19.00
  -5  -9   0  126.89   11.00
  -5  -9   0  105.59   17.10
   5   9   0  124.59   12.60
   5   9   0  125.39   26.40
   5   9   0  120.79   18.70
   5   9   0  113.79   13.20
   5   9   0  115.39   13.50
   5   9   0   92.39   13.80
   5   9   0  130.99   19.40
   5   9   0  123.39   13.60
   5   9   0  104.09   12.40
   5   9   0  123.69   13.90
   5   9   0  121.29   14.00
  -6  -9   0  292.77   17.80
  -6  -9   0  317.37   28.20
  -6  -9   0  257.57   17.60
  -6  -9   0  276.87   19.50
  -6  -9   0  246.88   18.50
  -6  -9   0  278.07   25.60
  -6  -9   0  312.37   26.60
   6   9   0  271.37   30.40
   6   9   0  244.18   21.20
   6   9   0  294.87   21.10
   6   9   0  258.77   23.80
   6   9   0  231.48   21.10
   6   9   0  286.97   22.20
   6   9   0  222.78   25.00
   6   9   0  281.07   22.80
   6   9   0  263.57   21.50
   6   9   0  255.87   22.70
   6   9   0  258.57   22.20
  -7  -9   0  136.29   11.40
  -7  -9   0  142.69   11.40
  -7  -9   0  157.18   19.80
  -7  -9   0  115.89   19.40
  -7  -9   0  130.79   19.30
   7   9   0  162.38   19.00
   7   9   0  151.68   16.40
   7   9   0  148.09   14.00
   7   9   0  130.19   14.60
   7   9   0  138.19   14.30
   7   9   0  143.49   24.70
   7   9   0  129.49   16.40
   7   9   0  147.99   15.30
  -8  -9   0   22.70   12.10
  -8  -9   0    3.50   11.80
  -8  -9   0   27.20   12.70
  -8  -9   0   14.40    4.50
  -8  -9   0   20.40    4.60
   8   9   0   30.30   15.60
   8   9   0   12.30    5.20
   8   9   0   19.70    7.90
   8   9   0   21.00    8.40
   8   9   0   32.00   11.00
   8   9   0   21.60    7.60
   8   9   0   19.30   12.40
  -9  -9   0  420.56   26.30
  -9  -9   0  430.96   42.90
  -9  -9   0  479.75   38.30
  -9  -9   0  406.26   34.30
  -9  -9   0  427.36   26.30
  -9  -9   0  403.96   35.60
   9   9   0  470.75   32.60
   9   9   0  425.86   38.00
   9   9   0  395.86   33.00
   9   9   0  398.06   25.40
   9   9   0  386.16   30.70
   9   9   0  449.26   32.40
   9   9   0  449.56   32.10
   9   9   0  429.16   32.90
   9   9   0  379.36   25.50
 -10  -9   0    7.80    4.20
 -10  -9   0   25.00   13.70
 -10  -9   0   -5.70   14.40
 -10  -9   0   12.50    4.20
 -10  -9   0    1.70   11.60
 -10  -9   0   18.60   11.60
  10   9   0   13.70    9.30
  10   9   0   20.50    8.00
  10   9   0   20.20    9.60
  10   9   0   17.90    9.10
  10   9   0   25.50   10.30
  10   9   0   10.60   12.80
  10   9   0    3.80   10.20
 -11  -9   0  109.29   21.60
 -11  -9   0  104.19   24.50
 -11  -9   0  120.39   10.20
 -11  -9   0  142.39   20.50
 -11  -9   0  112.59   10.10
 -11  -9   0  128.19   22.80
  11   9   0  126.19   14.90
  11   9   0  115.99   18.20
  11   9   0  117.69   18.10
  11   9   0  134.69   24.90
  11   9   0  134.69   18.90
  11   9   0  164.68   18.00
  11   9   0  112.29   19.20
 -12  -9   0   -3.50   14.70
 -12  -9   0   14.40    4.90
 -12  -9   0   29.50    5.10
 -12  -9   0   15.50   14.90
 -12  -9   0   20.50   16.90
  12   9   0   12.10   10.60
  12   9   0   19.40   12.10
  12   9   0   -1.40    9.30
  12   9   0   25.50   10.90
  12   9   0    0.60    7.90
  12   9   0    3.10   13.10
  12   9   0    7.00   16.00
 -13  -9   0   32.60    6.30
 -13  -9   0   16.30    4.60
 -13  -9   0   40.50   17.70
 -13  -9   0   14.70   15.80
 -13  -9   0   48.30   20.90
  13   9   0   26.70   15.20
  13   9   0   27.40   12.70
  13   9   0   30.60   12.20
  13   9   0   31.40   17.90
  13   9   0   31.50   13.70
  13   9   0   41.20   14.40
  13   9   0   40.10   11.90
 -14  -9   0   70.79   20.70
 -14  -9   0   46.40   22.20
 -14  -9   0   69.69   19.70
 -14  -9   0   67.99    8.00
 -14  -9   0   54.49    5.20
  14   9   0   92.99   19.90
  14   9   0   68.39   22.80
  14   9   0   75.99   17.00
  14   9   0   91.29   18.30
  14   9   0   87.19   19.40
  14   9   0   71.79   14.90
 -15  -9   0   -4.50   14.50
 -15  -9   0   -3.10   15.50
 -15  -9   0   16.80   21.30
  15   9   0    9.90   15.90
  15   9   0   -4.90   13.20
  15   9   0  -27.10   14.60
  15   9   0   14.70   12.50
  15   9   0   44.00   20.30
  15   9   0   -4.40   10.50
 -16  -9   0   -8.00   18.80
 -16  -9   0  -25.90   14.50
 -16  -9   0  -11.90   14.30
  16   9   0   -9.10   14.90
  16   9   0    5.40   15.20
  16   9   0   -1.10   18.60
  16   9   0   17.00   13.80
  16   9   0   -4.60   13.40
 -17  -9   0   31.50   18.30
 -17  -9   0   72.39   27.50
 -17  -9   0   19.90   15.60
  17   9   0  -38.50   19.40
  17   9   0    2.70   15.70
  17   9   0   31.10   14.40
  14 -10   0   63.79   27.20
  14 -10   0    7.40   23.30
  14 -10   0   18.90   23.20
 -14  10   0  -12.50   25.60
 -14  10   0   -2.10   17.20
 -14  10   0   -6.60   18.00
 -14  10   0  -14.10   18.50
  13 -10   0   -8.70   16.80
  13 -10   0    2.10   21.90
  13 -10   0  -26.70   17.50
  13 -10   0   23.80   21.90
 -13  10   0   18.80   18.70
 -13  10   0    2.60   19.00
 -13  10   0   -0.20   17.50
 -13  10   0  -16.50   20.10
  12 -10   0   81.29   23.30
  12 -10   0   43.10   25.30
  12 -10   0   35.20   24.10
 -12  10   0   49.60   20.70
 -12  10   0   89.39   27.40
 -12  10   0   58.09   12.70
 -12  10   0   61.69   23.10
 -12  10   0   26.30   20.60
  11 -10   0   27.30   20.30
  11 -10   0   -5.00   18.40
  11 -10   0   27.90   22.40
  11 -10   0   15.10   14.90
 -11  10   0    3.10    8.40
 -11  10   0   -6.60   17.30
 -11  10   0   12.90   20.50
 -11  10   0   14.90   20.30
  10 -10   0   36.20   21.80
  10 -10   0   12.90   15.40
  10 -10   0  -16.90   15.80
  10 -10   0    6.60   16.10
 -10  10   0    1.50   16.00
 -10  10   0   -4.70    7.90
 -10  10   0   -5.20   17.30
 -10  10   0   14.00    5.10
 -10  10   0    3.40   17.90
   9 -10   0  235.58   30.80
   9 -10   0  291.47   35.30
   9 -10   0  243.98   32.60
  -9  10   0  255.27   35.80
  -9  10   0  252.17   21.00
  -9  10   0  223.58   33.70
  -9  10   0  303.17   35.40
  -9  10   0  202.78   17.60
   8 -10   0   -7.00   13.60
   8 -10   0    1.20   15.20
   8 -10   0    9.20   16.90
   8 -10   0   14.30   17.50
   8 -10   0  -14.10   17.10
  -8  10   0   -5.50   16.70
  -8  10   0   -2.20   12.90
  -8  10   0   13.10   17.40
  -8  10   0    9.50   15.70
  -8  10   0   12.00   14.90
  -8  10   0   -4.00    5.70
   7 -10   0  -17.00   11.70
   7 -10   0   -4.40   13.70
   7 -10   0    5.70   17.90
   7 -10   0   -8.00   12.10
   7 -10   0  -13.50   12.60
  -7  10   0  -13.60   13.80
  -7  10   0   -9.80   11.90
  -7  10   0  -21.50    8.20
  -7  10   0   -2.20   14.30
  -7  10   0    5.10    6.50
  -7  10   0  -11.30   15.40
  -7  10   0  -10.80   13.60
   6 -10   0    7.10   15.10
   6 -10   0   22.10   15.00
   6 -10   0   16.90   16.40
   6 -10   0   17.20   14.70
   6 -10   0   17.40   12.20
   6 -10   0    4.10   10.70
  -6  10   0    9.80   16.10
  -6  10   0   -8.10   14.50
  -6  10   0    4.90    6.00
  -6  10   0   21.10    7.20
  -6  10   0   16.90   15.00
  -6  10   0   22.30   12.80
  -6  10   0   18.80   13.10
  -6  10   0   -2.80   13.70
  -6  10   0  -10.90   12.10
   5 -10   0  164.88   27.10
   5 -10   0  215.28   22.80
   5 -10   0  171.08   23.20
   5 -10   0  180.78   22.30
   5 -10   0  181.78   27.50
   5 -10   0  151.28   26.40
   5 -10   0  237.68   30.30
   5 -10   0  261.17   27.80
  -5  10   0  223.38   25.60
  -5  10   0  249.88   31.20
  -5  10   0  202.48   16.70
  -5  10   0  157.38   27.20
  -5  10   0  204.58   25.70
  -5  10   0  199.78   25.50
  -5  10   0  167.88   24.50
  -5  10   0  206.58   18.00
  -5  10   0  164.78   26.00
   4 -10   0   74.49   13.70
   4 -10   0   85.89   19.60
   4 -10   0   59.29   26.60
   4 -10   0  109.49   21.50
   4 -10   0   83.69   16.60
   4 -10   0   59.29   17.90
   4 -10   0   83.49   17.00
   4 -10   0   96.89   18.60
  -4  10   0  106.49   17.30
  -4  10   0   78.59   20.50
  -4  10   0   57.39   17.50
  -4  10   0   47.90   17.70
  -4  10   0   75.39   18.00
  -4  10   0   74.59   12.00
  -4  10   0   78.59   18.90
  -4  10   0   64.79   18.30
  -4  10   0   64.79   17.10
   3 -10   0   69.09   14.70
   3 -10   0   75.09   12.60
   3 -10   0   66.19   10.90
   3 -10   0   81.59   16.20
   3 -10   0   77.09   14.60
   3 -10   0   50.19   15.40
   3 -10   0   63.69   16.10
   3 -10   0   49.70   14.60
   3 -10   0   66.59   15.20
  -3  10   0   97.49   18.30
  -3  10   0   58.89   12.90
  -3  10   0   53.89   17.40
  -3  10   0   82.79   12.10
  -3  10   0   64.29   16.90
  -3  10   0   37.80   13.30
  -3  10   0   69.99   15.80
  -3  10   0   62.39   15.10
  -3  10   0   48.20   13.60
   2 -10   0  265.57   20.50
   2 -10   0  342.47   27.90
   2 -10   0  282.57   29.50
   2 -10   0  287.07   26.30
   2 -10   0  333.87   27.10
   2 -10   0  344.87   29.20
   2 -10   0  295.47   28.60
   2 -10   0  277.87   24.50
   2 -10   0  263.47   27.70
  -2  10   0  287.47   28.30
  -2  10   0  252.57   27.90
  -2  10   0  317.67   27.40
  -2  10   0  314.27   26.60
  -2  10   0  292.27   28.10
  -2  10   0  270.67   27.10
  -2  10   0  266.77   30.80
  -2  10   0  246.68   27.50
  -2  10   0  316.47   28.20
   1 -10   0   11.40    9.80
   1 -10   0   16.60    9.40
   1 -10   0   18.10    8.70
   1 -10   0    5.70   10.20
   1 -10   0   12.70    8.90
   1 -10   0   18.00   10.90
   1 -10   0    6.20    8.70
  -1  10   0   11.00    9.70
  -1  10   0   19.60    9.40
  -1  10   0    8.20   13.30
  -1  10   0   10.60    8.60
  -1  10   0   23.50   11.80
  -1  10   0   38.10   13.40
  -1  10   0   34.10   12.70
  -1  10   0   16.00   10.40
   0 -10   0 1054.49   73.49
   0 -10   0 1108.59   73.69
   0 -10   0 1102.99   78.69
   0 -10   0 1042.50   73.09
   0 -10   0 1162.48   72.59
   0 -10   0 1227.98   73.09
   0 -10   0 1175.88   71.09
   0 -10   0 1283.47   75.29
   0 -10   0 1189.68   75.09
   0  10   0 1198.68   74.39
   0  10   0 1219.28   76.29
   0  10   0 1121.59   74.59
   0  10   0 1226.48   76.39
   0  10   0 1164.58   74.59
   0  10   0 1157.08   79.19
   0  10   0 1162.08   76.89
  -1 -10   0   12.50    8.20
  -1 -10   0   11.10    6.60
  -1 -10   0   23.10    9.20
  -1 -10   0   17.60    6.80
  -1 -10   0   19.00   11.60
  -1 -10   0   10.60    9.00
  -1 -10   0    8.10    6.60
  -1 -10   0   16.80    8.70
   1  10   0   14.70    8.50
   1  10   0   17.90   10.50
   1  10   0   17.50   10.40
   1  10   0   18.10   10.50
   1  10   0   14.00    8.20
   1  10   0    6.80   12.60
   1  10   0   11.80    7.50
   1  10   0    3.70    7.60
  -2 -10   0  696.43   47.40
  -2 -10   0  699.03   47.40
  -2 -10   0  740.33   45.50
  -2 -10   0  732.23   48.00
  -2 -10   0  700.23   47.20
  -2 -10   0  651.23   50.99
  -2 -10   0  645.64   44.40
  -2 -10   0  761.12   54.59
  -2 -10   0  806.22   54.49
  -2 -10   0  699.23   44.10
   2  10   0  716.43   48.70
   2  10   0  734.43   50.69
   2  10   0  713.73   49.10
   2  10   0  767.92   48.30
   2  10   0  780.02   48.60
   2  10   0  728.03   49.20
   2  10   0  735.63   48.30
   2  10   0  638.14   59.69
   2  10   0  641.34   47.60
  -3 -10   0   84.99   12.30
  -3 -10   0  101.59   18.90
  -3 -10   0   99.89   11.90
  -3 -10   0   88.29   12.50
  -3 -10   0   90.49   17.20
  -3 -10   0   90.89   11.20
  -3 -10   0  100.69   12.30
  -3 -10   0   74.19   15.60
   3  10   0  117.19   17.70
   3  10   0   88.29   14.70
   3  10   0  111.69   12.80
   3  10   0  101.09   14.60
   3  10   0   86.79   14.90
   3  10   0  104.89   13.20
   3  10   0   77.99   25.00
   3  10   0   98.39   14.20
   3  10   0   98.29   15.00
  -4 -10   0   54.09    9.50
  -4 -10   0   65.39   10.40
  -4 -10   0   35.10   12.20
  -4 -10   0   61.39   11.80
  -4 -10   0   40.00   13.30
  -4 -10   0   29.20   12.60
  -4 -10   0   50.59    9.90
   4  10   0   67.29   11.40
   4  10   0   54.79   10.30
   4  10   0   59.89   10.20
   4  10   0   65.49   14.90
   4  10   0   36.60   10.60
   4  10   0   70.19   11.40
   4  10   0   42.30   10.10
   4  10   0   58.19    8.80
   4  10   0   43.80   11.00
   4  10   0   48.50   16.20
   4  10   0   43.10   11.00
  -5 -10   0  488.65   32.80
  -5 -10   0  496.45   37.30
  -5 -10   0  441.86   30.20
  -5 -10   0  439.76   36.10
  -5 -10   0  450.35   29.50
  -5 -10   0  544.65   43.20
  -5 -10   0  437.96   28.90
   5  10   0  395.36   31.30
   5  10   0  438.66   32.70
   5  10   0  441.96   32.70
   5  10   0  340.27   37.90
   5  10   0  467.65   33.50
   5  10   0  445.26   31.90
   5  10   0  400.46   31.10
   5  10   0  407.56   39.00
   5  10   0  472.55   32.50
  -6 -10   0  624.64   47.60
  -6 -10   0  688.53   48.00
  -6 -10   0  673.83   40.30
  -6 -10   0  558.64   39.50
  -6 -10   0  644.04   38.50
   6  10   0  735.43   48.60
   6  10   0  707.73   45.60
   6  10   0  665.13   43.60
   6  10   0  619.04   42.80
   6  10   0  665.83   44.20
   6  10   0  601.24   42.90
   6  10   0  617.44   51.89
   6  10   0  624.54   43.60
   6  10   0  625.34   43.80
   6  10   0  690.93   45.00
  -7 -10   0   11.80   12.50
  -7 -10   0   26.40   12.80
  -7 -10   0    7.00    4.00
  -7 -10   0   16.70   11.60
  -7 -10   0   16.10    4.60
   7  10   0   11.30    8.20
   7  10   0   23.60   15.10
   7  10   0   14.40    7.30
   7  10   0   25.80    9.90
   7  10   0   17.70    9.00
   7  10   0    4.60    6.70
   7  10   0    3.40    5.90
   7  10   0    5.70    8.00
  -8 -10   0  116.19   19.20
  -8 -10   0  106.39   19.90
  -8 -10   0   80.79    8.60
  -8 -10   0   92.29    7.70
  -8 -10   0  125.89   19.50
   8  10   0   97.99   14.50
   8  10   0   48.10   19.70
   8  10   0  103.09   15.80
   8  10   0   97.39   15.70
   8  10   0   82.79   11.10
   8  10   0   78.89   12.50
   8  10   0  121.39   13.40
   8  10   0   88.19   12.80
   8  10   0  104.89   17.80
  -9 -10   0    2.10   10.90
  -9 -10   0   -0.90    2.00
  -9 -10   0  -14.20   11.20
  -9 -10   0   -0.10   11.50
   9  10   0   -2.30    8.10
   9  10   0   -0.50    4.10
   9  10   0  -28.70   12.60
   9  10   0   20.50    8.90
   9  10   0   -8.80    9.30
   9  10   0   -0.30    7.80
   9  10   0   -0.40    9.60
   9  10   0   -3.80    6.80
   9  10   0    3.60    5.20
   9  10   0    4.50    7.80
 -10 -10   0   -5.90   12.30
 -10 -10   0   19.70   14.40
 -10 -10   0   14.50   11.80
  10  10   0   21.50   10.10
  10  10   0   14.10   13.20
  10  10   0    2.60   10.30
  10  10   0   29.00   10.40
  10  10   0   11.80    7.20
  10  10   0   27.30   11.30
  10  10   0   17.30   10.80
 -11 -10   0   21.00   13.50
 -11 -10   0    4.10   13.50
 -11 -10   0    9.00   14.60
  11  10   0   22.10   11.00
  11  10   0    7.10   12.30
  11  10   0   15.40    9.60
  11  10   0   43.60   18.40
  11  10   0    4.40    8.30
  11  10   0   30.10    9.20
  11  10   0   10.00   10.40
 -12 -10   0  106.19   22.70
 -12 -10   0  112.69   23.40
 -12 -10   0  109.09   24.70
  12  10   0  112.79   17.50
  12  10   0  109.49   18.10
  12  10   0  112.49   16.30
  12  10   0   93.39   17.70
  12  10   0   87.09   19.40
  12  10   0   84.29   22.10
  12  10   0   89.59   23.90
 -13 -10   0   96.89   25.30
 -13 -10   0  132.69   24.50
 -13 -10   0   62.99   20.20
  13  10   0   61.09   22.20
  13  10   0   91.69   17.70
  13  10   0   93.19   15.90
  13  10   0  151.98   19.70
  13  10   0  117.39   19.10
  13  10   0  100.99   18.20
 -14 -10   0   17.00   15.60
 -14 -10   0   19.00   20.00
 -14 -10   0   -0.50   13.50
  14  10   0   12.30   11.60
  14  10   0   45.30   12.30
  14  10   0   -3.70   12.50
  14  10   0   23.20   14.10
  14  10   0   16.80   13.90
  14  10   0    5.80   18.30
 -15 -10   0   41.80   18.50
 -15 -10   0   32.70   18.20
 -15 -10   0   43.10   22.70
  15  10   0   24.90   12.70
  15  10   0   45.10   17.90
  15  10   0   18.70   14.60
  15  10   0   27.70   23.20
  15  10   0   51.49   15.90
  15  10   0   -1.80   13.90
 -16 -10   0   13.00   16.30
 -16 -10   0   49.00   23.20
 -16 -10   0   38.00   16.50
  16  10   0   13.50   16.30
  16  10   0   27.60   17.10
  16  10   0   33.70   15.00
  16  10   0    9.40   14.40
  16  10   0   19.10   21.70
 -17 -10   0  -23.30   14.40
 -17 -10   0   -3.80   15.30
  17  10   0   21.50   13.50
  17  10   0  -48.30   20.90
  17  10   0    8.50   15.60
  17  10   0  -10.40   17.30
  14 -11   0   26.50   26.40
  14 -11   0   20.20   25.10
  14 -11   0  -16.00   15.30
  14 -11   0   20.10   23.70
 -14  11   0    9.40   22.80
 -14  11   0  -36.20   23.80
 -14  11   0   63.19   25.20
  13 -11   0  -17.80   16.10
  13 -11   0  -13.30   21.00
  13 -11   0    6.20   24.70
  13 -11   0  -31.00   19.40
 -13  11   0  -23.70   22.70
 -13  11   0  -30.60   19.50
 -13  11   0  -14.60   15.60
 -13  11   0  -23.40   20.90
  12 -11   0   -1.90   17.00
  12 -11   0   56.59   31.70
  12 -11   0   19.30   17.70
  12 -11   0   -6.50   18.80
 -12  11   0    1.00   21.10
 -12  11   0   22.60   18.10
 -12  11   0   16.20   19.60
  11 -11   0   17.80   25.00
  11 -11   0   39.80   21.90
  11 -11   0   80.89   26.30
  11 -11   0   48.30   20.90
 -11  11   0   31.40   21.30
 -11  11   0   36.50    9.60
 -11  11   0    1.10   22.60
 -11  11   0   60.19   24.40
  10 -11   0  213.28   38.30
  10 -11   0  183.48   31.90
  10 -11   0  164.88   30.40
  10 -11   0  179.58   40.90
 -10  11   0  156.08   24.50
 -10  11   0  171.38   50.69
 -10  11   0  152.18   29.40
 -10  11   0  155.58   33.30
   9 -11   0  192.38   34.40
   9 -11   0  250.07   36.50
   9 -11   0  141.89   28.10
  -9  11   0  141.79   13.80
  -9  11   0  230.98   36.00
  -9  11   0  218.68   35.00
   8 -11   0   28.80   18.90
   8 -11   0    3.20   17.60
   8 -11   0   33.30   17.90
   8 -11   0   28.60   17.60
  -8  11   0   40.80   20.20
  -8  11   0   34.60   18.70
  -8  11   0   13.20    8.30
  -8  11   0   46.30   21.70
  -8  11   0   38.00    9.90
  -8  11   0   45.60   22.70
  -8  11   0   45.00   19.30
   7 -11   0  157.08   28.50
   7 -11   0  131.59   27.80
   7 -11   0  128.99   22.70
   7 -11   0  155.18   26.10
  -7  11   0   97.19   23.80
  -7  11   0  138.19   26.80
  -7  11   0  132.79   13.30
  -7  11   0   66.79   24.60
  -7  11   0  105.79   13.40
  -7  11   0  124.29   26.90
  -7  11   0  186.68   33.60
   6 -11   0  240.08   30.90
   6 -11   0  188.08   38.00
   6 -11   0  243.98   27.60
   6 -11   0  244.78   29.10
   6 -11   0  300.97   35.20
   6 -11   0  237.98   30.90
  -6  11   0  266.37   30.90
  -6  11   0  253.57   19.50
  -6  11   0  192.28   33.10
  -6  11   0  267.57   32.00
  -6  11   0  224.18   29.50
  -6  11   0  266.37   32.10
  -6  11   0  247.28   29.70
  -6  11   0  230.18   20.10
   5 -11   0   -7.30   11.70
   5 -11   0   -2.60   14.30
   5 -11   0  -10.90    9.10
   5 -11   0    7.90   14.70
   5 -11   0    8.90   10.50
   5 -11   0   -8.70   11.30
  -5  11   0   12.10    6.90
  -5  11   0    5.40   12.40
  -5  11   0    4.60   15.10
  -5  11   0   12.20   14.70
  -5  11   0    0.40   14.80
  -5  11   0    2.20   15.40
   4 -11   0   85.59   19.70
   4 -11   0   16.60   13.20
   4 -11   0   53.49   14.60
   4 -11   0   50.69   15.10
   4 -11   0   40.90   18.10
   4 -11   0   47.50   17.30
   4 -11   0   37.50   11.50
  -4  11   0   24.20   16.60
  -4  11   0   39.60   16.00
  -4  11   0   50.29   17.60
  -4  11   0   54.39   15.60
  -4  11   0   30.90   15.60
  -4  11   0   68.49   18.70
  -4  11   0   49.50   18.80
   3 -11   0  914.01   63.89
   3 -11   0  750.52   59.59
   3 -11   0  733.43   63.59
   3 -11   0 1027.40   65.69
   3 -11   0  910.81   64.39
   3 -11   0  718.33   58.79
   3 -11   0  925.61   61.39
   3 -11   0  891.41   54.89
   3 -11   0  860.71   57.09
  -3  11   0  810.82   61.89
  -3  11   0  754.42   61.59
  -3  11   0  837.62   60.99
  -3  11   0  924.41   62.49
  -3  11   0  969.90   64.49
  -3  11   0  970.20   63.89
  -3  11   0  746.03   64.19
  -3  11   0  943.11   64.39
   2 -11   0   30.50    6.40
   2 -11   0   36.60   14.20
   2 -11   0   48.10   15.00
   2 -11   0   21.50   12.70
   2 -11   0   18.90   10.50
   2 -11   0   30.60   12.80
   2 -11   0   20.80   18.40
   2 -11   0   21.70   10.70
   2 -11   0   -2.30   13.10
  -2  11   0   47.10   15.20
  -2  11   0    8.00   15.20
  -2  11   0   38.20   14.30
  -2  11   0   11.20    9.20
  -2  11   0   38.60   15.40
  -2  11   0   17.00   14.10
  -2  11   0   25.80   12.70
   1 -11   0    8.60   11.90
   1 -11   0   14.30    9.70
   1 -11   0   19.60    9.10
   1 -11   0    5.30   10.90
   1 -11   0   -9.50    8.50
   1 -11   0    6.60   10.50
   1 -11   0    9.70   11.10
   1 -11   0    2.00    8.40
  -1  11   0    3.60    9.50
  -1  11   0    8.40   14.10
  -1  11   0    4.00   11.00
  -1  11   0    7.80   10.70
  -1  11   0    9.30   11.90
  -1  11   0   10.50   13.00
  -1  11   0   17.80   10.60
  -1  11   0   -0.50   10.70
   0 -11   0  694.03   43.00
   0 -11   0  592.64   45.70
   0 -11   0  599.74   50.69
   0 -11   0  655.33   46.60
   0 -11   0  625.44   46.80
   0 -11   0  670.83   46.30
   0 -11   0  696.23   45.10
   0 -11   0  682.83   47.10
   0 -11   0  634.84   44.30
   0  11   0  635.74   47.70
   0  11   0  586.64   46.70
   0  11   0  587.74   43.20
   0  11   0  652.73   47.70
   0  11   0  576.84   47.30
   0  11   0  685.33   52.69
   0  11   0  655.93   49.20
   0  11   0  705.63   47.30
   0  11   0  668.13   47.40
  -1 -11   0   30.60   13.00
  -1 -11   0   56.99   17.30
  -1 -11   0   20.70    8.20
  -1 -11   0   24.30    7.30
  -1 -11   0   17.80   10.00
  -1 -11   0   13.20   11.00
  -1 -11   0   40.70   10.30
  -1 -11   0   18.80    8.90
  -1 -11   0   26.40    8.30
   1  11   0   13.00   10.70
   1  11   0    4.30    7.30
   1  11   0   16.80   11.50
   1  11   0   12.00   10.20
   1  11   0   27.50   11.40
   1  11   0   40.40   11.90
   1  11   0   19.80   11.60
   1  11   0   29.10   11.20
   1  11   0    9.10   12.80
  -2 -11   0    7.20    7.90
  -2 -11   0   -2.10    4.50
  -2 -11   0    3.00    5.50
  -2 -11   0    0.80    5.40
  -2 -11   0   10.70    7.80
  -2 -11   0    4.00    9.30
  -2 -11   0    5.00   10.60
  -2 -11   0   -8.20   10.50
  -2 -11   0    1.20    8.10
  -2 -11   0    0.50    7.60
   2  11   0    9.40    8.90
   2  11   0   -5.00    8.20
   2  11   0   -6.90    8.80
   2  11   0   -9.50    5.70
   2  11   0    1.00    7.70
   2  11   0    2.80   14.30
   2  11   0    9.80   11.60
   2  11   0    0.10    8.00
   2  11   0    7.30    9.60
  -3 -11   0   77.49   10.70
  -3 -11   0   63.49   12.10
  -3 -11   0   51.89   15.70
  -3 -11   0   54.79   11.60
  -3 -11   0   64.69   11.50
  -3 -11   0   65.79   16.10
  -3 -11   0   51.29   15.80
  -3 -11   0   69.49   11.80
   3  11   0   31.70   11.30
   3  11   0   55.69   12.80
   3  11   0   84.09   18.60
   3  11   0   77.09   13.10
   3  11   0   50.89   11.30
   3  11   0   62.39   11.70
   3  11   0   55.29   12.50
   3  11   0   54.19   13.20
  -4 -11   0  878.61   55.79
  -4 -11   0  716.33   54.29
  -4 -11   0  809.82   54.29
  -4 -11   0  919.21   61.49
  -4 -11   0  867.31   55.69
  -4 -11   0  939.91   62.49
  -4 -11   0  913.51   56.89
   4  11   0  921.51   65.19
   4  11   0  929.71   57.39
   4  11   0  858.01   57.69
   4  11   0  815.92   56.29
   4  11   0  834.12   56.59
   4  11   0  931.11   59.59
   4  11   0  941.31   56.89
   4  11   0  866.71   57.49
  -5 -11   0    2.20    6.30
  -5 -11   0    7.10    6.00
  -5 -11   0   -4.90    7.00
  -5 -11   0   -1.10    6.00
  -5 -11   0  -10.00   12.90
  -5 -11   0    1.60   10.40
  -5 -11   0   -2.00    9.90
   5  11   0    1.10    6.30
   5  11   0   -4.50    7.30
   5  11   0   -0.90    6.90
   5  11   0   -1.40   13.10
   5  11   0    1.60    7.00
   5  11   0    7.10    7.70
   5  11   0   -3.90    7.00
   5  11   0   12.80    7.60
   5  11   0   -4.90    7.70
   5  11   0    6.90    8.30
  -6 -11   0   40.10    6.60
  -6 -11   0   35.80   13.90
  -6 -11   0   24.90   15.60
  -6 -11   0   24.60    6.40
  -6 -11   0   33.40    7.00
  -6 -11   0   39.40    5.80
  -6 -11   0   40.10   14.40
   6  11   0   34.90   10.80
   6  11   0   43.80   10.20
   6  11   0   15.20    9.40
   6  11   0   28.20   10.70
   6  11   0   43.80   10.20
   6  11   0   29.40    8.90
   6  11   0   24.50    8.80
   6  11   0   22.80   15.80
   6  11   0   33.30    9.90
   6  11   0   38.10   10.30
  -7 -11   0    8.50    3.90
  -7 -11   0    4.00   12.40
  -7 -11   0    5.00   11.50
  -7 -11   0   14.40   12.40
  -7 -11   0    6.10    3.80
   7  11   0   12.70    6.70
   7  11   0   12.70    9.00
   7  11   0    7.90    9.00
   7  11   0    7.00    7.20
   7  11   0    0.20    9.00
   7  11   0    5.60    7.90
   7  11   0   19.00   13.90
   7  11   0    1.60    8.70
  -8 -11   0  184.48   25.20
  -8 -11   0  154.08   22.60
  -8 -11   0  125.39    8.50
  -8 -11   0  144.49   22.90
   8  11   0  135.29   15.00
   8  11   0  105.99   24.50
   8  11   0  102.89   14.60
   8  11   0  137.39   17.50
   8  11   0  115.19   13.50
   8  11   0  136.99   17.80
   8  11   0  172.48   17.60
   8  11   0  143.89   19.90
   8  11   0  144.69   16.00
  -9 -11   0   11.10   13.80
  -9 -11   0   16.00   14.00
  -9 -11   0    2.00   12.20
   9  11   0   -5.60    9.00
   9  11   0    6.90    7.20
   9  11   0    4.90   10.90
   9  11   0    1.50    7.10
   9  11   0   12.20   15.80
   9  11   0    9.70    5.80
   9  11   0   12.20    9.80
   9  11   0   -0.30    8.50
 -10 -11   0   46.20   18.70
 -10 -11   0   52.09   16.10
 -10 -11   0   93.99   20.80
  10  11   0   66.99   12.50
  10  11   0   90.79   17.10
  10  11   0   68.09   19.40
  10  11   0   76.89    6.90
  10  11   0   54.29   13.10
  10  11   0   61.39    7.00
  10  11   0   57.39   14.10
  10  11   0   80.09   15.40
  10  11   0   74.19   23.20
  10  11   0   81.69   13.20
 -11 -11   0  540.85   50.19
 -11 -11   0  645.94   51.79
 -11 -11   0  727.03   50.49
  11  11   0  633.84   45.60
  11  11   0  603.64   45.90
  11  11   0  521.65   41.70
  11  11   0  573.34   51.59
  11  11   0  618.64   45.90
  11  11   0  629.74   59.19
  11  11   0  611.64   44.90
  11  11   0  658.83   44.80
 -12 -11   0    9.50   14.50
 -12 -11   0   11.20   13.80
 -12 -11   0   24.70   16.60
  12  11   0   -1.60   16.60
  12  11   0   28.70   15.80
  12  11   0    2.80    9.40
  12  11   0   45.80   12.60
  12  11   0   17.90   12.90
  12  11   0    0.20   15.50
  12  11   0   22.30    9.20
  12  11   0   10.50   15.80
 -13 -11   0    8.10   15.40
 -13 -11   0   22.50   14.70
  13  11   0   -1.20   10.90
  13  11   0    4.30   10.60
  13  11   0   12.10   13.50
  13  11   0   -1.20    7.80
  13  11   0    4.00    9.70
  13  11   0   -0.80   14.60
  13  11   0    2.70   13.40
 -14 -11   0  103.09   25.40
 -14 -11   0  115.99   24.80
  14  11   0   99.29   17.50
  14  11   0  170.88   20.50
  14  11   0  219.88   24.90
  14  11   0  169.58   22.90
  14  11   0  166.38   32.10
  14  11   0  156.18   24.20
 -15 -11   0   25.30   16.90
 -15 -11   0   17.30   19.00
  15  11   0    0.80   14.60
  15  11   0  -29.20   15.50
  15  11   0   22.70   15.20
  15  11   0    4.00   12.80
  15  11   0   19.50   11.70
  15  11   0  -17.00   10.00
 -16 -11   0    9.30   16.70
 -16 -11   0   42.30   19.90
  16  11   0    7.60   14.50
  16  11   0   43.40   14.40
  16  11   0   -9.60   22.20
  16  11   0   21.90   16.90
  16  11   0   18.90   24.20
 -17 -11   0   10.30   16.70
 -17 -11   0   50.09   17.80
  17  11   0   28.00   14.50
  17  11   0  -14.50   22.00
  17  11   0   60.29   26.70
  13 -12   0  -45.50   25.20
  13 -12   0  -24.90   21.50
  13 -12   0    7.10   20.60
  13 -12   0   -1.20   24.10
 -13  12   0  -19.20   18.20
 -13  12   0  -22.70   20.50
 -13  12   0  -45.10   31.90
 -13  12   0  -30.40   19.40
  12 -12   0    5.80   21.80
  12 -12   0   -3.70   15.70
  12 -12   0  -10.00   18.40
  12 -12   0   -6.20   21.60
 -12  12   0    1.70   17.00
 -12  12   0   31.30   23.20
 -12  12   0   -8.60   18.60
  11 -12   0   56.49   26.60
  11 -12   0  107.09   30.00
  11 -12   0   75.49   23.20
  11 -12   0   68.49   24.50
 -11  12   0   58.29   24.50
 -11  12   0   35.60   23.20
 -11  12   0   51.59   24.30
  10 -12   0   74.19   24.10
  10 -12   0   93.39   25.80
  10 -12   0   89.59   26.20
  10 -12   0  101.19   30.10
 -10  12   0   82.79   25.80
 -10  12   0  114.19   29.00
 -10  12   0  101.99   25.70
 -10  12   0   77.29    9.90
   9 -12   0    5.60   19.90
   9 -12   0   37.10   19.40
   9 -12   0   48.80   19.90
   9 -12   0   48.90   25.90
  -9  12   0   23.00   19.50
  -9  12   0   60.49   26.20
  -9  12   0   27.60   17.40
  -9  12   0   19.40   13.80
  -9  12   0   40.90    7.80
   8 -12   0   94.49   23.90
   8 -12   0  130.89   24.40
   8 -12   0   94.59   24.30
   8 -12   0   77.69   25.20
  -8  12   0   86.19   26.10
  -8  12   0  120.79   29.50
  -8  12   0   80.89   10.10
  -8  12   0   89.79   12.10
  -8  12   0   77.19   34.80
   7 -12   0   35.80   15.60
   7 -12   0    0.60   16.00
   7 -12   0   13.40   16.20
   7 -12   0   -8.70   16.10
  -7  12   0    1.70    5.90
  -7  12   0   20.30   18.80
  -7  12   0   10.70   15.30
  -7  12   0    2.40   15.10
  -7  12   0   -3.00   17.80
  -7  12   0    4.50   17.10
   6 -12   0  347.87   41.00
   6 -12   0  388.26   38.90
   6 -12   0  337.77   33.30
   6 -12   0  403.46   40.70
  -6  12   0  335.07   37.60
  -6  12   0  290.27   37.20
  -6  12   0  369.16   43.30
  -6  12   0  431.66   40.60
  -6  12   0  383.86   26.20
  -6  12   0  397.96   40.60
   5 -12   0   49.00   15.30
   5 -12   0   28.10   15.10
   5 -12   0    9.70   16.60
   5 -12   0   41.60   12.60
   5 -12   0   35.90   17.50
  -5  12   0   54.99   19.20
  -5  12   0   29.20   19.20
  -5  12   0   29.40   16.10
  -5  12   0   35.30    8.50
  -5  12   0   26.20   19.30
  -5  12   0   43.50   17.00
  -5  12   0   34.90   17.20
   4 -12   0  247.58   30.00
   4 -12   0  216.38   21.40
   4 -12   0  243.48   27.10
   4 -12   0  288.97   30.90
  -4  12   0  215.48   31.20
  -4  12   0  238.88   28.50
  -4  12   0  221.98   28.50
  -4  12   0  186.88   27.10
  -4  12   0  216.68   28.30
  -4  12   0  211.28   28.80
   3 -12   0  302.97   32.90
   3 -12   0  277.97   27.00
   3 -12   0  302.17   32.60
   3 -12   0  281.07   32.40
   3 -12   0  286.37   29.90
   3 -12   0  279.97   29.20
   3 -12   0  335.27   24.30
   3 -12   0  260.97   30.50
  -3  12   0  270.57   28.80
  -3  12   0  296.27   35.10
  -3  12   0  284.37   31.70
  -3  12   0  361.56   34.00
  -3  12   0  356.56   34.10
  -3  12   0  297.27   32.00
  -3  12   0  265.67   31.00
   2 -12   0  240.88   24.60
   2 -12   0  170.48   21.60
   2 -12   0  238.28   25.80
   2 -12   0  261.67   28.50
   2 -12   0  232.28   26.10
   2 -12   0  199.78   22.80
   2 -12   0  241.58   24.40
   2 -12   0  225.58   26.80
  -2  12   0  281.87   28.20
  -2  12   0  213.98   27.70
  -2  12   0  262.47   27.90
  -2  12   0  247.08   26.10
  -2  12   0  196.78   25.30
  -2  12   0  230.88   31.20
  -2  12   0  221.48   26.80
  -2  12   0  210.28   24.80
   1 -12   0  364.36   31.90
   1 -12   0  351.36   30.40
   1 -12   0  387.76   36.80
   1 -12   0  417.66   34.40
   1 -12   0  390.76   33.40
   1 -12   0  378.96   35.30
   1 -12   0  347.67   28.30
   1 -12   0  351.36   32.90
   1 -12   0  385.16   31.80
  -1  12   0  347.57   33.30
  -1  12   0  328.87   36.60
  -1  12   0  362.36   33.80
  -1  12   0  371.56   34.00
  -1  12   0  354.16   34.70
  -1  12   0  359.46   34.70
  -1  12   0  360.56   33.60
   0 -12   0   69.99   27.70
   0 -12   0  113.89   18.90
   0 -12   0   90.69   17.60
   0 -12   0   52.59   15.10
   0 -12   0  108.69   17.90
   0 -12   0  105.69   18.00
   0 -12   0  102.19   15.20
   0  12   0  129.09   21.80
   0  12   0   96.69   22.10
   0  12   0  102.09   18.30
   0  12   0  112.19   19.00
   0  12   0  117.29   17.90
   0  12   0  110.49   18.80
   0  12   0  111.89   19.70
   0  12   0  103.49   14.80
   0  12   0   90.59   25.90
  -1 -12   0    5.90    9.40
  -1 -12   0   29.90   15.20
  -1 -12   0   -1.50    7.20
  -1 -12   0   33.20   13.20
  -1 -12   0    3.50    7.50
  -1 -12   0    3.20   12.60
  -1 -12   0   12.80    8.80
  -1 -12   0    6.60    8.90
  -1 -12   0    9.90   14.40
  -1 -12   0   11.70    7.00
   1  12   0  -14.50   11.50
   1  12   0    7.70    9.80
   1  12   0   10.40   11.00
   1  12   0    7.20   10.80
   1  12   0   -8.70   10.30
   1  12   0    6.20   10.60
   1  12   0   13.50   10.90
   1  12   0  -10.30    8.00
  -2 -12   0   -1.40    9.80
  -2 -12   0   36.90   15.70
  -2 -12   0    9.50    9.70
  -2 -12   0   18.00    7.30
  -2 -12   0   15.30    6.90
  -2 -12   0   12.10    9.00
  -2 -12   0   24.00    6.40
  -2 -12   0   -1.70   11.00
  -2 -12   0   11.40    8.90
   2  12   0   -9.90   12.20
   2  12   0   14.00   10.20
   2  12   0   29.20   11.10
   2  12   0   27.00   10.80
   2  12   0   14.90    9.70
   2  12   0   11.10   10.30
   2  12   0    2.70   10.80
   2  12   0    6.10   10.10
  -3 -12   0  384.96   30.50
  -3 -12   0  420.46   31.00
  -3 -12   0  361.26   35.50
  -3 -12   0  395.26   30.60
  -3 -12   0  349.77   37.00
  -3 -12   0  364.36   29.80
  -3 -12   0  376.56   34.60
  -3 -12   0  430.46   33.50
   3  12   0  416.26   32.80
   3  12   0  404.66   31.90
   3  12   0  430.36   32.10
   3  12   0  429.46   35.20
   3  12   0  415.96   32.40
   3  12   0  376.26   33.20
   3  12   0  367.06   37.60
  -4 -12   0   59.69   11.20
  -4 -12   0   46.10   16.00
  -4 -12   0   60.39   16.80
  -4 -12   0   63.19   10.80
  -4 -12   0   78.29   12.20
  -4 -12   0   58.09   11.40
  -4 -12   0   80.89   12.10
   4  12   0   52.79   13.20
   4  12   0   54.69   13.20
   4  12   0   63.89   12.30
   4  12   0   81.49   14.00
   4  12   0   66.49   13.40
   4  12   0   59.09   11.80
   4  12   0   81.29   15.10
   4  12   0   51.99   18.30
  -5 -12   0  157.48   14.00
  -5 -12   0  133.89   21.90
  -5 -12   0  172.58   24.40
  -5 -12   0  147.99   15.20
  -5 -12   0  131.59   23.40
  -5 -12   0  141.89   15.80
  -5 -12   0  144.79   14.10
   5  12   0  136.59   14.10
   5  12   0  192.58   18.40
   5  12   0  126.39   17.10
   5  12   0  145.29   16.90
   5  12   0  160.48   26.30
   5  12   0  148.09   17.00
   5  12   0  110.19   16.30
   5  12   0  146.19   19.10
   5  12   0  143.09   18.00
  -6 -12   0   81.49   18.70
  -6 -12   0   85.79   10.10
  -6 -12   0   85.69    8.40
  -6 -12   0   75.69    9.60
  -6 -12   0   85.79    8.30
  -6 -12   0   84.39   19.70
  -6 -12   0   89.59   20.00
   6  12   0   92.59   12.80
   6  12   0   76.09   14.80
   6  12   0   77.39   20.20
   6  12   0   92.99   14.90
   6  12   0   79.09   15.00
   6  12   0   71.49   12.70
   6  12   0   82.39   13.30
   6  12   0  106.29   15.70
   6  12   0  101.69   13.90
   6  12   0   82.59   13.60
  -7 -12   0   31.50    5.50
  -7 -12   0   26.00    5.10
  -7 -12   0   13.80   13.70
  -7 -12   0   27.40   15.80
  -7 -12   0   39.90   15.70
   7  12   0   38.90   11.40
   7  12   0   22.80    9.20
   7  12   0   26.60   10.30
   7  12   0   45.60   18.20
   7  12   0   34.30   10.80
   7  12   0   37.10    9.80
   7  12   0   36.30   10.80
   7  12   0   29.80   10.10
   7  12   0   39.20   11.00
  -8 -12   0  133.09   23.20
  -8 -12   0  114.49   22.80
  -8 -12   0   97.09   20.00
   8  12   0  122.39   17.00
   8  12   0  100.29   17.70
   8  12   0  159.38   28.40
   8  12   0  145.69   16.10
   8  12   0  125.19   16.30
   8  12   0  133.09   15.50
   8  12   0  150.88   17.70
   8  12   0  136.39   19.40
  -9 -12   0    0.60   12.40
  -9 -12   0   -2.30   13.40
  -9 -12   0   16.30   22.90
   9  12   0  -11.50   15.10
   9  12   0   -2.60    6.30
   9  12   0   -3.20    6.80
   9  12   0   -7.60    8.10
   9  12   0   -6.40   11.00
   9  12   0    4.30    8.60
   9  12   0   -3.20   10.10
   9  12   0   -9.20    6.80
 -10 -12   0  460.45   39.80
 -10 -12   0  410.16   36.70
 -10 -12   0  334.97   35.80
  10  12   0  348.27   31.10
  10  12   0  331.87   28.50
  10  12   0  407.56   32.40
  10  12   0  308.67   24.30
  10  12   0  413.56   32.70
  10  12   0  380.86   30.60
  10  12   0  340.07   42.70
  10  12   0  381.66   29.70
  10  12   0  377.66   37.50
  10  12   0  363.96   25.50
 -11 -12   0   43.40   15.70
 -11 -12   0   14.90   15.40
 -11 -12   0   -7.80   14.80
  11  12   0    3.50   11.00
  11  12   0   -1.70   10.30
  11  12   0    9.40   11.80
  11  12   0   23.80   19.10
  11  12   0   23.80   11.50
  11  12   0   15.50    8.50
  11  12   0   36.80   11.10
  11  12   0   17.00   14.60
 -12 -12   0  -17.50   12.00
 -12 -12   0   18.80   14.00
 -12 -12   0  -30.10   12.80
  12  12   0    6.20    7.80
  12  12   0  -27.80   10.20
  12  12   0   -9.90   14.20
  12  12   0   -3.00    8.00
  12  12   0   -1.50   11.70
  12  12   0   15.30   18.40
  12  12   0  -10.40   22.80
  12  12   0    8.90   10.30
 -13 -12   0   53.59   18.70
 -13 -12   0   16.00   16.80
  13  12   0   14.00   16.50
  13  12   0   56.99   25.80
  13  12   0   54.09   15.10
  13  12   0   42.40   15.90
  13  12   0   59.29   16.90
  13  12   0   35.30   12.10
  13  12   0   62.39   15.40
 -14 -12   0   -2.70   15.00
 -14 -12   0   -4.40   15.60
  14  12   0   24.80   14.20
  14  12   0   -2.90   19.80
  14  12   0   27.30   14.70
  14  12   0    4.30   12.80
  14  12   0   -9.00    9.40
  14  12   0  -19.40   17.70
 -15 -12   0   -8.90   16.30
 -15 -12   0   30.70   18.20
  15  12   0  -21.00   18.30
  15  12   0  -14.40   11.90
  15  12   0   12.30   21.00
  15  12   0  -28.70   17.40
  15  12   0   25.20   15.40
  15  12   0  -10.00   10.00
  15  12   0  -12.70   11.80
 -16 -12   0   21.10   16.90
 -16 -12   0   25.70   18.70
  16  12   0    6.30   15.30
  16  12   0    1.50   22.50
  16  12   0    9.00   16.30
  16  12   0   20.80   15.50
  16  12   0  -10.30   10.90
 -17 -12   0    7.20   14.80
 -17 -12   0    4.60   16.10
  17  12   0  -19.40   22.70
  17  12   0    4.80   12.00
  17  12   0  -44.40   22.40
  17  12   0    6.40   13.90
  12 -13   0   -9.30   21.30
  12 -13   0  -17.90   17.80
  12 -13   0   21.30   24.10
  12 -13   0    7.20   25.20
 -12  13   0  -22.70   17.60
 -12  13   0   37.60   26.10
 -12  13   0   21.50   20.80
  11 -13   0  -34.80   21.70
  11 -13   0    7.30   19.20
  11 -13   0    3.80   17.30
  11 -13   0    2.70   19.80
 -11  13   0  -14.40   17.10
 -11  13   0   36.90   22.90
  10 -13   0   37.30   25.20
  10 -13   0   30.30   21.70
  10 -13   0   25.30   19.80
  10 -13   0   31.30   19.30
 -10  13   0   -6.70   20.50
 -10  13   0   13.40   17.40
   9 -13   0   43.50   22.80
   9 -13   0   72.19   26.20
   9 -13   0   23.20   20.00
   9 -13   0   29.60   19.30
  -9  13   0   32.50   19.00
  -9  13   0   46.50   20.00
  -9  13   0   30.00   21.30
   8 -13   0   57.69   22.60
   8 -13   0   22.10   21.50
   8 -13   0   16.60   17.60
  -8  13   0   17.80   20.00
  -8  13   0    3.10   19.10
  -8  13   0    3.80   16.60
  -8  13   0    4.20   17.60
  -8  13   0   12.00    5.20
   7 -13   0  -10.30   15.70
   7 -13   0   42.10   21.20
   7 -13   0   15.50   16.50
   7 -13   0   16.20   13.20
  -7  13   0  -11.20   14.20
  -7  13   0    2.50    5.40
  -7  13   0  -18.30   15.10
  -7  13   0   31.00   28.50
  -7  13   0   28.80   20.20
   6 -13   0  232.38   32.90
   6 -13   0  175.28   30.60
   6 -13   0  199.18   30.00
  -6  13   0  153.28   31.80
  -6  13   0  202.78   28.50
  -6  13   0  226.28   30.50
  -6  13   0  194.28   32.00
  -6  13   0  183.68   15.50
  -6  13   0  164.08   28.10
   5 -13   0   -1.70   16.00
   5 -13   0   19.10   10.90
   5 -13   0    7.80   13.70
   5 -13   0   27.20   18.50
  -5  13   0  -13.90   13.80
  -5  13   0   -2.50   14.20
  -5  13   0  -18.30   14.30
  -5  13   0   23.30   17.40
  -5  13   0    0.50    5.80
  -5  13   0    7.30   17.20
  -5  13   0   19.20   20.40
   4 -13   0   25.00   14.40
   4 -13   0   54.49   11.40
   4 -13   0   47.90   19.50
   4 -13   0   15.20   15.20
   4 -13   0   49.60   17.10
  -4  13   0   32.70   17.20
  -4  13   0   60.89   21.70
  -4  13   0   57.49   19.00
  -4  13   0   43.40   16.40
  -4  13   0   54.89   21.80
  -4  13   0   30.30   19.00
   3 -13   0  -11.60   12.30
   3 -13   0   19.40    7.90
   3 -13   0    7.50   11.80
   3 -13   0   -2.20   10.60
   3 -13   0   17.10   15.90
  -3  13   0   49.00   18.60
  -3  13   0   27.00   15.80
  -3  13   0   18.80   16.90
  -3  13   0   12.50   17.20
  -3  13   0   11.40   14.10
  -3  13   0   -7.60   11.20
   2 -13   0  292.57   31.40
   2 -13   0  330.17   32.50
   2 -13   0  314.27   28.30
   2 -13   0  299.77   27.60
   2 -13   0  231.18   26.40
  -2  13   0  277.67   30.60
  -2  13   0  237.48   21.90
  -2  13   0  227.18   30.50
  -2  13   0  311.07   35.10
  -2  13   0  286.57   29.90
  -2  13   0  275.87   30.30
  -2  13   0  284.37   30.40
   1 -13   0    1.20    8.90
   1 -13   0   15.80   13.20
   1 -13   0    5.00   14.90
   1 -13   0   39.20   13.60
   1 -13   0   11.00    9.40
   1 -13   0   31.70   14.10
   1 -13   0   38.80   11.50
   1 -13   0   20.70   10.80
  -1  13   0    7.00   13.80
  -1  13   0    5.60   13.10
  -1  13   0   14.60   12.70
  -1  13   0   18.90   12.50
  -1  13   0   10.30   11.20
  -1  13   0   20.70   12.80
  -1  13   0   35.30   18.20
  -1  13   0   15.30    8.20
  -1  13   0   32.00   13.70
   0 -13   0   14.80    8.20
   0 -13   0   16.80   10.40
   0 -13   0   21.10    9.80
   0 -13   0    2.00   13.20
   0 -13   0    9.50   10.50
   0 -13   0   27.00   15.70
   0 -13   0   26.40   12.60
   0 -13   0   16.20    9.10
   0  13   0   -8.30    9.50
   0  13   0   -5.10   10.90
   0  13   0   23.60   13.80
   0  13   0   32.80   11.80
   0  13   0    9.90   10.00
   0  13   0    3.60   10.80
   0  13   0  -12.10    9.70
   0  13   0   15.20   15.80
   0  13   0   21.20   15.40
  -1 -13   0   31.70   14.30
  -1 -13   0   37.90   17.70
  -1 -13   0   37.60    9.80
  -1 -13   0   11.00    7.80
  -1 -13   0   34.90   14.70
  -1 -13   0   19.10   11.10
  -1 -13   0   18.80    8.90
  -1 -13   0   44.80   11.10
  -1 -13   0   36.80   13.30
   1  13   0   45.80   15.20
   1  13   0   52.09   17.30
   1  13   0   30.00   13.50
   1  13   0   28.00   10.20
   1  13   0   46.20   14.30
   1  13   0   41.60   13.90
  -2 -13   0  151.38   19.10
  -2 -13   0  157.98   18.50
  -2 -13   0  153.08   13.80
  -2 -13   0  131.39   18.20
  -2 -13   0  186.48   24.80
  -2 -13   0  165.58   23.50
  -2 -13   0  129.59   20.20
  -2 -13   0  132.29   22.40
  -2 -13   0  170.98   22.60
  -2 -13   0  152.38   14.50
   2  13   0  188.08   26.50
   2  13   0  145.79   20.70
   2  13   0  185.98   21.80
   2  13   0  170.88   21.80
   2  13   0  178.08   31.60
   2  13   0  159.38   19.10
   2  13   0  168.48   20.80
  -3 -13   0  117.19   22.70
  -3 -13   0  107.19   21.00
  -3 -13   0  119.99   23.60
  -3 -13   0   92.99   15.00
  -3 -13   0   87.99   14.40
  -3 -13   0   82.69   16.20
  -3 -13   0  113.89   16.30
  -3 -13   0  102.19   16.50
   3  13   0   98.49   16.50
   3  13   0   70.49   16.40
   3  13   0  101.19   18.60
   3  13   0  101.69   17.50
   3  13   0  112.49   18.20
   3  13   0   76.49   20.70
   3  13   0   99.19   17.30
   3  13   0   96.19   16.80
  -4 -13   0    3.10   14.40
  -4 -13   0   10.40   14.90
  -4 -13   0   -0.30    6.20
  -4 -13   0    4.90    8.10
  -4 -13   0    5.10    8.60
  -4 -13   0   12.70    8.60
  -4 -13   0    9.90    7.60
   4  13   0   -0.20   10.70
   4  13   0   11.00   10.50
   4  13   0   13.20   11.60
   4  13   0    0.80   10.90
   4  13   0   -1.10    9.20
   4  13   0   -3.40    9.10
   4  13   0    1.50    8.30
   4  13   0   20.80   15.60
  -5 -13   0  480.95   34.60
  -5 -13   0  488.65   35.30
  -5 -13   0  457.75   33.00
  -5 -13   0  487.15   42.70
  -5 -13   0  384.66   40.90
   5  13   0  502.85   37.30
   5  13   0  405.06   35.40
   5  13   0  518.65   46.40
   5  13   0  537.65   38.40
   5  13   0  497.05   37.60
   5  13   0  480.95   38.80
   5  13   0  521.75   38.70
   5  13   0  521.45   37.50
  -6 -13   0   -2.10   13.30
  -6 -13   0   16.50    6.20
  -6 -13   0   13.50   17.80
  -6 -13   0   22.40    5.50
  -6 -13   0   14.50   13.70
  -6 -13   0   20.90    6.70
   6  13   0   15.20   10.20
   6  13   0   23.00    9.00
   6  13   0   -3.30   10.30
   6  13   0   19.40   11.70
   6  13   0    5.80   10.70
   6  13   0   12.60    9.70
   6  13   0   11.30    9.10
   6  13   0   25.20    8.40
   6  13   0    2.80   15.30
  -7 -13   0   30.00    5.60
  -7 -13   0   53.09   20.30
  -7 -13   0   23.00    5.30
  -7 -13   0   19.80   15.60
  -7 -13   0   27.20   14.10
   7  13   0   20.10    9.80
   7  13   0    8.00   10.20
   7  13   0   42.60   11.40
   7  13   0   22.20    8.90
   7  13   0   26.70    9.80
   7  13   0   23.50   17.10
   7  13   0   32.00   11.20
   7  13   0   15.40   11.60
   7  13   0   12.70    9.90
  -8 -13   0  581.24   51.19
  -8 -13   0  601.24   48.20
  -8 -13   0  590.64   48.50
   8  13   0  558.74   40.80
   8  13   0  527.75   41.30
   8  13   0  547.35   44.00
   8  13   0  570.34   42.00
   8  13   0  565.14   43.40
   8  13   0  661.23   44.10
   8  13   0  638.04   43.80
   8  13   0  601.84   54.79
   8  13   0  571.84   42.00
  -9 -13   0  201.58   29.50
  -9 -13   0  200.58   29.80
  -9 -13   0  241.68   28.80
   9  13   0  210.78   20.30
   9  13   0  163.58   33.20
   9  13   0  207.48   23.30
   9  13   0  277.37   25.00
   9  13   0  196.68   21.20
   9  13   0  219.28   22.10
   9  13   0  226.98   24.40
   9  13   0  233.88   21.70
   9  13   0  222.08   31.30
 -10 -13   0   24.20   15.70
 -10 -13   0   32.60   15.30
 -10 -13   0   10.20   15.60
  10  13   0   26.90   10.40
  10  13   0   17.20    8.80
  10  13   0    8.80   14.60
  10  13   0    6.30   11.00
  10  13   0   23.70   12.30
  10  13   0   29.10   11.80
  10  13   0   14.60    6.90
  10  13   0    5.70    7.10
  10  13   0   44.60   12.10
  10  13   0   -2.60   17.00
 -11 -13   0  -18.80   12.80
 -11 -13   0  -10.70   13.80
 -11 -13   0  -15.50   12.80
  11  13   0    1.60    7.60
  11  13   0    6.20   11.30
  11  13   0   -6.80   17.80
  11  13   0   -4.80   13.90
  11  13   0   11.00   10.10
  11  13   0   -1.70   10.00
 -12 -13   0   50.29   17.60
 -12 -13   0   32.40   17.00
 -12 -13   0   19.40   17.20
  12  13   0   17.10   12.50
  12  13   0    2.30   11.10
  12  13   0   21.80   17.20
  12  13   0    5.70   19.40
  12  13   0   39.70   10.10
  12  13   0   29.30   13.80
  12  13   0   18.60    9.10
  12  13   0   46.00   13.40
 -13 -13   0   -2.70   13.70
 -13 -13   0   18.70   18.20
 -13 -13   0   52.69   19.70
  13  13   0  -20.00   14.20
  13  13   0   42.80   16.10
  13  13   0   16.60    9.40
  13  13   0   34.50   10.40
  13  13   0   10.50   15.20
  13  13   0   21.50   22.20
  13  13   0   44.00   14.80
 -14 -13   0  -22.60   13.30
 -14 -13   0  -15.80   16.30
  14  13   0   26.50   10.20
  14  13   0   -5.80    9.20
  14  13   0    0.60   12.90
  14  13   0   -8.10   20.70
  14  13   0  -27.80   17.20
  14  13   0    8.40   14.30
  14  13   0    8.60   13.00
 -15 -13   0   -1.10   16.80
 -15 -13   0   -4.10   14.20
  15  13   0  -19.70   17.00
  15  13   0   11.80   10.00
  15  13   0   33.00   23.50
  15  13   0  -10.50   12.90
  15  13   0   17.20   13.20
  15  13   0   11.90   14.20
 -16 -13   0   29.40   15.40
 -16 -13   0   47.60   22.40
  16  13   0   39.20   14.60
  16  13   0   31.30   22.90
  16  13   0    6.50   10.60
  16  13   0   26.20   18.50
  16  13   0   21.60   17.40
  16  13   0    9.10   22.80
  12 -14   0   17.00   22.10
  12 -14   0  -31.80   24.20
  12 -14   0  -30.00   23.10
  12 -14   0   21.70   29.20
 -12  14   0   24.30   20.30
 -12  14   0   25.50   24.30
  11 -14   0   15.20   23.90
  11 -14   0  -16.70   15.80
  11 -14   0   44.60   27.10
  11 -14   0  -48.50   29.10
 -11  14   0   19.80   18.70
 -11  14   0   19.90   24.90
 -11  14   0   -5.30   19.50
  10 -14   0  -12.80   17.70
  10 -14   0  -11.50   16.40
  10 -14   0  -33.20   22.50
  10 -14   0  -20.10   19.50
 -10  14   0   -7.70   22.40
 -10  14   0   17.10   19.90
 -10  14   0   36.10   19.50
   9 -14   0   62.09   26.80
   9 -14   0   75.39   24.00
   9 -14   0   80.99   23.10
   9 -14   0   84.69   27.20
  -9  14   0  154.18   33.20
  -9  14   0   65.09   23.20
   8 -14   0  -36.90   18.60
   8 -14   0   11.60   20.60
   8 -14   0    9.70   17.20
   8 -14   0    6.20   15.80
  -8  14   0    8.60   15.90
  -8  14   0   11.30   20.30
  -8  14   0   -6.00   19.70
  -8  14   0   18.00   16.80
   7 -14   0   43.20   18.10
   7 -14   0  -15.00   17.40
   7 -14   0    2.80   12.50
   7 -14   0   27.20   20.40
  -7  14   0    8.70   16.40
  -7  14   0   -7.40    3.10
  -7  14   0  -14.30   13.60
  -7  14   0   -8.50   14.80
  -7  14   0    2.40   17.70
   6 -14   0    0.70   11.80
   6 -14   0    3.50   16.70
   6 -14   0   17.40   16.60
   6 -14   0    2.70   16.20
  -6  14   0   10.60   17.30
  -6  14   0    5.00   25.40
  -6  14   0    1.50    5.10
  -6  14   0  -26.90   21.20
   5 -14   0   36.90   11.90
   5 -14   0   23.70   19.00
   5 -14   0   18.80   16.30
   5 -14   0   31.70   19.10
  -5  14   0    9.10   15.30
  -5  14   0   11.80   17.50
  -5  14   0   25.50   19.60
  -5  14   0    6.60   18.40
  -5  14   0   11.20   15.50
  -5  14   0   22.40    7.10
   4 -14   0   92.79   22.80
   4 -14   0   43.20   10.70
   4 -14   0   50.69   17.90
   4 -14   0   97.59   23.20
   4 -14   0   33.90   15.90
  -4  14   0   41.30   17.90
  -4  14   0   55.89   19.50
  -4  14   0   47.30   19.10
  -4  14   0   47.30    9.60
  -4  14   0   52.49   18.30
  -4  14   0   69.99   21.30
  -4  14   0   23.90   19.40
   3 -14   0  327.97   35.50
   3 -14   0  339.47   42.80
   3 -14   0  337.17   32.60
   3 -14   0  345.17   35.50
  -3  14   0  276.07   36.80
  -3  14   0  329.17   35.30
  -3  14   0  301.87   34.50
  -3  14   0  320.77   37.40
  -3  14   0  314.57   34.60
   2 -14   0    3.20   11.80
   2 -14   0    8.40   10.40
   2 -14   0    8.10   12.00
   2 -14   0   -3.90   14.10
   2 -14   0   15.20   11.10
   2 -14   0   15.90   13.80
  -2  14   0   19.40   18.50
  -2  14   0    9.90   15.00
  -2  14   0    3.90   12.50
  -2  14   0   18.10   17.90
  -2  14   0   22.70   14.60
  -2  14   0   11.40   16.30
  -2  14   0  -10.90    7.40
   1 -14   0  216.28   25.00
   1 -14   0  265.67   27.40
   1 -14   0  274.07   29.80
   1 -14   0  233.98   35.50
   1 -14   0  285.87   30.50
   1 -14   0  296.97   24.50
   1 -14   0  277.77   26.80
  -1  14   0  249.28   23.20
  -1  14   0  234.28   30.30
  -1  14   0  296.17   30.90
  -1  14   0  281.37   30.90
  -1  14   0  327.87   36.70
  -1  14   0  257.77   29.90
  -1  14   0  299.97   29.70
   0 -14   0   85.39   18.90
   0 -14   0  111.19   14.10
   0 -14   0  139.19   27.50
   0 -14   0  113.89   20.60
   0 -14   0  102.19   16.40
   0  14   0  100.49   20.90
   0  14   0  126.39   20.90
   0  14   0  122.69   21.40
   0  14   0  128.69   22.50
   0  14   0   89.69   23.80
   0  14   0  109.09   20.90
   0  14   0  100.99   19.30
  -1 -14   0   -8.40    6.80
  -1 -14   0   -3.10   14.20
  -1 -14   0   -0.10    7.40
  -1 -14   0   12.00   12.80
  -1 -14   0   -4.60    8.50
  -1 -14   0    3.10   10.30
  -1 -14   0    5.60   10.20
  -1 -14   0    8.00    7.00
   1  14   0   37.20   12.80
   1  14   0   -1.60   10.80
   1  14   0   -4.20   12.40
   1  14   0    3.70   12.60
   1  14   0  -18.40   13.30
   1  14   0    3.40   10.10
   1  14   0   -9.80   13.70
   1  14   0   -8.90   12.00
  -2 -14   0  172.18   20.20
  -2 -14   0  168.68   18.40
  -2 -14   0  153.68   27.00
  -2 -14   0  134.59   13.40
  -2 -14   0  132.29   12.80
  -2 -14   0  152.48   18.60
  -2 -14   0  130.99   23.10
  -2 -14   0  137.59   19.00
   2  14   0  131.09   20.80
   2  14   0  156.98   24.10
   2  14   0  139.39   22.20
   2  14   0  147.89   21.70
   2  14   0  117.59   21.20
   2  14   0  134.59   27.20
   2  14   0  174.68   20.60
  -3 -14   0   11.50    8.90
  -3 -14   0  -12.80    8.40
  -3 -14   0    2.60    6.70
  -3 -14   0   -9.30   11.40
  -3 -14   0    2.30    8.60
  -3 -14   0   -7.90   14.30
   3  14   0   10.80   13.00
   3  14   0  -16.40    9.40
   3  14   0  -27.60    9.60
   3  14   0   -8.60   10.30
   3  14   0   -5.40    9.00
   3  14   0    7.10   11.50
   3  14   0    7.70   14.00
   3  14   0    1.00   11.20
  -4 -14   0    1.00    7.40
  -4 -14   0   -2.90   13.80
  -4 -14   0   -7.70   11.70
  -4 -14   0  -19.60    7.10
  -4 -14   0    0.60    6.60
  -4 -14   0   -1.90   12.60
   4  14   0   -2.70   13.00
   4  14   0  -12.60    8.70
   4  14   0  -10.40    8.50
   4  14   0  -22.70   13.70
   4  14   0   -9.90    9.80
   4  14   0    9.00   12.00
   4  14   0    8.40   11.10
  -5 -14   0  147.69   15.00
  -5 -14   0  122.99   15.10
  -5 -14   0  156.38   16.60
  -5 -14   0  172.98   28.00
  -5 -14   0  110.39   23.10
   5  14   0  163.08   21.50
   5  14   0  171.58   19.50
   5  14   0  148.39   19.90
   5  14   0  123.19   20.00
   5  14   0  165.18   28.60
   5  14   0  143.89   18.50
   5  14   0  149.59   20.90
   5  14   0  140.39   17.80
  -6 -14   0   29.40   18.80
  -6 -14   0   21.80    7.00
  -6 -14   0   31.70   17.60
  -6 -14   0   24.50    5.60
  -6 -14   0   15.20    5.20
  -6 -14   0   41.20    8.50
   6  14   0   30.10   13.00
   6  14   0   13.90   10.40
   6  14   0   19.40   10.40
   6  14   0   26.30   11.00
   6  14   0   27.90   12.30
   6  14   0   41.50   14.20
   6  14   0   24.90   17.00
   6  14   0   30.70   13.20
  -7 -14   0   73.09    7.90
  -7 -14   0   81.49   21.30
  -7 -14   0   85.59    8.10
  -7 -14   0   92.69   24.70
  -7 -14   0   83.39   20.40
   7  14   0   92.69   17.80
   7  14   0   69.09   23.40
   7  14   0   81.79   15.20
   7  14   0  136.79   15.80
   7  14   0   76.29   16.40
   7  14   0   78.19   16.30
   7  14   0   95.29   15.50
   7  14   0   62.99   12.40
   7  14   0  113.19   17.70
  -8 -14   0   27.20   19.50
  -8 -14   0   53.79   18.70
  -8 -14   0   44.90   16.20
   8  14   0   33.30   11.90
   8  14   0   42.00   11.20
   8  14   0   15.40   10.60
   8  14   0   42.10   13.60
   8  14   0   20.50    9.60
   8  14   0   39.50   12.60
   8  14   0   38.90   21.60
   8  14   0   54.09   14.20
   8  14   0   27.80   13.40
  -9 -14   0    7.80   12.30
  -9 -14   0  -10.60   14.40
  -9 -14   0    4.70   15.90
   9  14   0   16.30   12.90
   9  14   0    5.90    8.60
   9  14   0   31.60   10.70
   9  14   0   -0.10    8.60
   9  14   0   11.40    9.60
   9  14   0   15.90    8.50
   9  14   0   18.10   18.90
   9  14   0    0.70   10.30
   9  14   0   -5.60   11.40
 -10 -14   0  156.48   26.70
 -10 -14   0  247.28   30.20
 -10 -14   0  203.78   31.40
  10  14   0  221.18   26.80
  10  14   0  191.38   20.00
  10  14   0  212.58   23.50
  10  14   0  179.88   36.00
  10  14   0  213.98   23.00
 -11 -14   0   20.00   15.70
 -11 -14   0   21.60   17.10
 -11 -14   0   23.70   16.20
  11  14   0   30.10   18.90
  11  14   0   36.70   16.10
  11  14   0   17.30   12.20
  11  14   0   19.70    5.80
  11  14   0   22.80   15.40
  11  14   0   11.30    9.60
  11  14   0   17.90   19.10
  11  14   0    9.40    8.50
  11  14   0   19.30   11.90
  11  14   0    8.40    4.90
 -12 -14   0    1.30   15.30
 -12 -14   0    5.90   15.20
 -12 -14   0  -13.00   13.20
  12  14   0   -5.30   16.00
  12  14   0   -6.40    7.20
  12  14   0   -3.60    8.20
  12  14   0   12.10   12.50
  12  14   0  -33.20   12.30
  12  14   0   11.80   11.70
 -13 -14   0  -21.00   15.10
 -13 -14   0   12.80   15.20
  13  14   0    1.00   10.60
  13  14   0   14.60    8.90
  13  14   0    9.00   13.20
  13  14   0  -15.10   18.70
  13  14   0   27.90   12.00
  13  14   0  -32.20   14.00
  13  14   0  -14.50    7.50
 -14 -14   0  -10.80   13.80
 -14 -14   0  -13.80   17.60
  14  14   0  -53.99   16.90
  14  14   0   24.20   11.80
  14  14   0   17.90   15.60
  14  14   0    0.00    9.30
  14  14   0   19.90   22.30
  14  14   0   18.30    9.30
  14  14   0  -12.00   11.90
 -15 -14   0   19.50   16.90
 -15 -14   0   31.60   19.80
  15  14   0  -43.50   17.70
  15  14   0   39.30   10.20
  15  14   0    3.30   23.50
  15  14   0   35.80   16.20
  15  14   0   36.60   14.40
  15  14   0   13.50   13.40
 -16 -14   0   27.00   16.00
 -16 -14   0   63.39   23.10
  16  14   0   43.50   11.70
  16  14   0   33.40   18.00
  16  14   0   77.99   32.40
  16  14   0   37.90   15.00
  16  14   0  -20.40   22.00
  11 -15   0    0.80   39.90
  11 -15   0    6.70   22.20
  11 -15   0   15.10   27.60
  11 -15   0   31.10   20.40
 -11  15   0  -17.80   24.00
 -11  15   0   22.20   22.00
  10 -15   0  -12.20   20.50
  10 -15   0   15.00   22.00
  10 -15   0    3.20   18.30
  10 -15   0  -51.39   26.10
 -10  15   0   -2.30   17.60
 -10  15   0   24.00   21.60
 -10  15   0   -1.10   24.90
   9 -15   0  -12.10   18.40
   9 -15   0   29.80   20.50
   9 -15   0   44.30   25.20
   9 -15   0   -7.90   18.30
  -9  15   0   31.60   22.10
  -9  15   0   15.10   20.20
  -9  15   0   36.40   25.20
   8 -15   0   54.69   28.30
   8 -15   0   11.00   20.20
   8 -15   0   -4.50   15.50
   8 -15   0   31.90   19.70
  -8  15   0   34.80   22.80
  -8  15   0   34.10   22.50
  -8  15   0   14.20   18.80
  -8  15   0   -8.80   21.60
   7 -15   0   58.09   20.70
   7 -15   0   32.50   22.40
   7 -15   0   55.19   23.60
  -7  15   0   38.50   20.70
  -7  15   0   51.79   23.10
  -7  15   0   11.00   17.30
  -7  15   0   36.80   26.10
   6 -15   0    0.50   20.50
   6 -15   0   18.20   18.10
   6 -15   0   50.29   15.30
  -6  15   0  -11.40   13.60
  -6  15   0   37.10   22.70
  -6  15   0   11.20    3.90
  -6  15   0    2.90   15.90
  -6  15   0   13.40    6.30
  -6  15   0   28.10   20.00
  -6  15   0  -15.70   20.80
   5 -15   0   55.09   21.00
   5 -15   0   28.10   11.30
   5 -15   0   14.30   15.90
   5 -15   0   26.10   18.90
  -5  15   0   17.10   16.70
  -5  15   0   29.30   22.20
  -5  15   0    1.20   20.40
  -5  15   0    4.80    6.50
  -5  15   0   11.20   20.70
  -5  15   0   22.10   17.80
  -5  15   0   21.50    7.10
   4 -15   0  -19.50   12.60
   4 -15   0   -1.30   13.50
   4 -15   0  -27.00   11.80
  -4  15   0    1.40   17.40
  -4  15   0    6.20   16.30
  -4  15   0   34.80   20.10
  -4  15   0   25.90   24.20
  -4  15   0   22.20   18.50
  -4  15   0    4.40    7.20
   3 -15   0   -8.30   12.40
   3 -15   0   -6.40   14.70
   3 -15   0  -10.00   14.50
   3 -15   0    6.50   11.90
  -3  15   0   -1.40   14.80
  -3  15   0  -13.00    8.80
  -3  15   0  -12.90   13.20
  -3  15   0   14.70   16.60
  -3  15   0    5.00   14.70
  -3  15   0   19.50   17.90
  -3  15   0  -31.20   14.90
   2 -15   0  141.09   26.40
   2 -15   0  165.88   22.90
   2 -15   0  176.68   19.80
   2 -15   0  203.18   27.30
   2 -15   0  200.38   23.60
   2 -15   0  151.08   30.10
   2 -15   0  147.29   22.40
  -2  15   0  158.08   27.90
  -2  15   0  168.28   28.60
  -2  15   0  150.68   16.90
  -2  15   0  230.88   28.60
  -2  15   0  218.18   28.90
  -2  15   0  173.38   31.20
  -2  15   0  159.38   27.30
   1 -15   0  344.67   32.30
   1 -15   0  298.77   32.30
   1 -15   0  267.87   27.30
   1 -15   0  282.27   35.70
   1 -15   0  275.37   30.20
   1 -15   0  276.57   27.70
   1 -15   0  311.87   25.40
  -1  15   0  276.47   36.10
  -1  15   0  325.77   33.50
  -1  15   0  243.18   32.80
  -1  15   0  259.47   31.50
  -1  15   0  318.27   33.40
  -1  15   0  288.37   33.00
   0 -15   0    0.20    9.50
   0 -15   0  -11.80   11.30
   0 -15   0    0.20    9.40
   0 -15   0  -11.30    6.60
   0 -15   0    6.00   12.20
   0 -15   0   -7.10   16.10
   0  15   0    3.10   13.60
   0  15   0   12.30   13.60
   0  15   0  -14.30   11.70
   0  15   0   18.50   15.80
   0  15   0  -11.80   13.00
   0  15   0   66.39   22.00
  -1 -15   0   69.49   20.10
  -1 -15   0  129.49   14.40
  -1 -15   0   99.29   14.80
  -1 -15   0  129.39   20.10
  -1 -15   0   93.99   13.60
  -1 -15   0   79.49   16.60
  -1 -15   0  107.59   24.60
   1  15   0  117.39   26.70
   1  15   0  125.09   21.60
   1  15   0  153.38   22.70
   1  15   0   84.29   18.70
   1  15   0  101.79   20.80
   1  15   0  114.79   22.10
  -2 -15   0  143.79   20.20
  -2 -15   0  187.58   31.40
  -2 -15   0  145.59   13.40
  -2 -15   0  173.88   13.60
  -2 -15   0  188.58   22.00
  -2 -15   0  188.38   17.10
  -2 -15   0  170.18   26.20
   2  15   0  136.69   24.10
   2  15   0  168.78   23.90
   2  15   0  222.68   30.70
   2  15   0  194.78   22.10
   2  15   0  226.28   26.00
   2  15   0  170.38   23.60
  -3 -15   0   12.40    7.90
  -3 -15   0   -2.70    8.50
  -3 -15   0    7.50   13.50
  -3 -15   0   15.10   10.10
  -3 -15   0   24.40   10.00
   3  15   0   -1.60   11.80
   3  15   0   -4.10   11.80
   3  15   0   27.00   13.60
   3  15   0    0.40   10.10
   3  15   0   19.00   13.30
   3  15   0   -3.50   15.20
   3  15   0    7.80   11.30
  -4 -15   0   33.90   11.80
  -4 -15   0  120.49   31.30
  -4 -15   0   16.80    9.50
  -4 -15   0    7.30    7.80
  -4 -15   0   15.30    8.60
  -4 -15   0   26.70   16.70
   4  15   0   -2.30   11.20
   4  15   0    4.80   13.20
   4  15   0   10.00   17.70
   4  15   0   22.50   12.10
   4  15   0   23.30   11.70
   4  15   0   -0.50   11.80
   4  15   0   39.40   12.40
   4  15   0    4.70   12.50
  -5 -15   0  166.08   18.70
  -5 -15   0  185.68   17.70
  -5 -15   0  200.78   29.60
  -5 -15   0  213.38   32.80
   5  15   0  221.08   22.20
   5  15   0  224.18   22.60
   5  15   0  200.98   24.40
   5  15   0  238.38   26.10
   5  15   0  160.38   22.70
   5  15   0  227.78   34.70
   5  15   0  268.17   26.40
   5  15   0  226.08   23.60
  -6 -15   0   18.40   15.50
  -6 -15   0   48.40    9.20
  -6 -15   0   78.19   21.80
  -6 -15   0   55.79    9.80
  -6 -15   0   56.29    9.00
   6  15   0   52.69   18.20
   6  15   0   64.79   14.60
   6  15   0   55.89   15.40
   6  15   0   63.09   15.70
   6  15   0   43.60   16.60
   6  15   0   36.30   20.70
   6  15   0   44.30   12.50
   6  15   0   55.39   15.50
  -7 -15   0  166.28   27.60
  -7 -15   0  175.38   13.40
  -7 -15   0  192.28   13.60
  -7 -15   0  263.37   33.20
   7  15   0  241.98   22.70
   7  15   0  190.88   32.40
   7  15   0  181.98   22.90
   7  15   0  231.58   24.70
   7  15   0  165.68   20.50
   7  15   0  193.38   22.80
  -8 -15   0   -0.20   19.00
  -8 -15   0   -4.60   17.10
   8  15   0    0.20   10.30
   8  15   0   -8.20    8.70
   8  15   0   -3.20    8.10
   8  15   0   -2.90    8.10
   8  15   0   -9.00   15.70
   8  15   0    5.90   12.00
   8  15   0    8.10   12.60
   8  15   0    6.70   11.30
  -9 -15   0  108.29   25.70
  -9 -15   0   82.59   21.30
   9  15   0  128.39   17.50
   9  15   0  144.19   17.10
   9  15   0  134.39   19.70
   9  15   0  114.99   30.90
   9  15   0  158.08   21.20
   9  15   0  167.68   21.20
   9  15   0   95.99   18.70
 -10 -15   0  -16.20   14.00
 -10 -15   0   12.40   20.70
 -10 -15   0   -4.40   14.00
  10  15   0    3.00   18.50
  10  15   0   -4.10   11.90
  10  15   0    6.30   11.10
  10  15   0  -10.00   11.10
  10  15   0   -8.60    7.90
  10  15   0   12.20   13.10
  10  15   0  -21.70    7.00
 -11 -15   0   -3.70   11.60
 -11 -15   0  -17.40   13.20
 -11 -15   0   -3.50   15.00
  11  15   0   11.20    7.30
  11  15   0   -0.30    8.50
  11  15   0    8.00    8.40
  11  15   0  -17.00    5.80
  11  15   0   11.30   11.70
  11  15   0  -26.00   11.00
  11  15   0    4.10   15.60
  11  15   0   13.00   19.30
  11  15   0  -17.90   10.60
 -12 -15   0   18.60   18.30
 -12 -15   0   20.20   15.80
  12  15   0   16.10    9.10
  12  15   0   -4.50   10.40
  12  15   0  -14.30   18.20
  12  15   0   16.00   12.60
  12  15   0   10.00   12.40
  12  15   0   16.80    9.80
  12  15   0   -5.70   14.50
 -13 -15   0   42.40   16.30
 -13 -15   0   98.89   26.30
 -13 -15   0  142.09   25.00
  13  15   0   92.79   17.20
  13  15   0   82.29   13.30
  13  15   0  155.38   19.80
  13  15   0  105.19   30.70
  13  15   0   96.39   14.80
  13  15   0   66.59   21.50
  13  15   0  118.39   21.20
 -14 -15   0   15.80   19.50
 -14 -15   0   42.40   19.10
 -14 -15   0   55.79   17.60
  14  15   0   61.09   18.00
  14  15   0   22.60   10.70
  14  15   0    7.20   21.20
  14  15   0   16.40   21.80
  14  15   0   52.59   14.50
  14  15   0   63.59   15.50
  14  15   0   48.90   14.90
 -15 -15   0   17.40   14.90
 -15 -15   0   27.50   23.00
  15  15   0   -6.10   16.20
  15  15   0  -22.20   19.00
  15  15   0    8.60    8.20
  15  15   0    0.70   12.90
  15  15   0  -14.50   12.30
  15  15   0    7.80   22.50
  10 -16   0   -0.80   22.20
  10 -16   0   28.00   26.70
  10 -16   0   42.20   32.30
  10 -16   0    7.80   33.60
  10 -16   0   -0.60   20.40
 -10  16   0   20.90   25.60
 -10  16   0    0.00   20.20
 -10  16   0   48.80   21.80
   9 -16   0  -30.20   19.50
   9 -16   0  -11.30   18.40
   9 -16   0  -12.70   16.70
   9 -16   0  -13.90   25.90
  -9  16   0   -9.30   19.30
  -9  16   0    2.00   24.20
  -9  16   0    0.60   17.30
   8 -16   0  -15.50   16.70
   8 -16   0   23.90   28.80
   8 -16   0   -1.80   16.50
   8 -16   0   22.00   16.10
  -8  16   0    1.00   18.90
  -8  16   0    5.30   19.30
  -8  16   0  -21.00   13.20
  -8  16   0   30.80   19.60
   7 -16   0   -9.00   24.00
   7 -16   0   12.30   17.60
   7 -16   0   44.30   25.80
   7 -16   0   17.60   15.00
  -7  16   0    7.10   20.10
  -7  16   0   16.50   20.90
  -7  16   0   -5.30   20.10
  -7  16   0   14.90   17.60
   6 -16   0  -19.00   12.90
   6 -16   0  -29.60   29.90
   6 -16   0   31.80   20.90
   6 -16   0   48.30   14.70
  -6  16   0  -14.30   11.70
  -6  16   0    2.30   19.10
  -6  16   0   12.20   21.10
  -6  16   0  -37.60   14.50
   5 -16   0    8.30   16.20
   5 -16   0   28.60   22.00
   5 -16   0    8.20   18.50
  -5  16   0    2.30   16.00
  -5  16   0    2.50    5.20
  -5  16   0   -1.90    4.90
  -5  16   0    5.00   17.70
  -5  16   0   20.30   19.40
  -5  16   0    1.30   19.90
   4 -16   0   17.50   18.30
   4 -16   0   -4.60   19.40
   4 -16   0   54.99   18.40
   4 -16   0   58.39   21.20
  -4  16   0   26.10    8.30
  -4  16   0   39.00   19.90
  -4  16   0   51.79   20.40
  -4  16   0    6.20   16.30
  -4  16   0    7.50   16.50
  -4  16   0   44.60   27.30
   3 -16   0  246.58   25.30
   3 -16   0  269.97   33.10
   3 -16   0  310.97   35.30
   3 -16   0  259.17   38.30
   3 -16   0  229.48   27.60
   3 -16   0  252.17   29.20
  -3  16   0  258.57   40.20
  -3  16   0  251.47   31.80
  -3  16   0  167.48   50.69
  -3  16   0  192.98   33.20
  -3  16   0  186.38   20.30
  -3  16   0  249.48   33.90
   2 -16   0   -8.90   15.80
   2 -16   0    6.70   14.40
   2 -16   0   -2.80    8.00
   2 -16   0   -0.30   11.70
   2 -16   0   -3.50   11.00
   2 -16   0    2.90   14.60
   2 -16   0  -10.80   10.90
  -2  16   0   18.20   23.80
  -2  16   0   14.60   15.50
  -2  16   0   15.80   15.70
  -2  16   0    9.50   15.90
  -2  16   0   21.20   19.00
  -2  16   0    2.10   13.80
   1 -16   0  -12.50   11.40
   1 -16   0   57.09   14.80
   1 -16   0   -2.30    9.70
   1 -16   0  -22.90   11.50
   1 -16   0    6.40   19.00
   1 -16   0    0.90    8.20
   1 -16   0  -17.70   11.70
  -1  16   0    5.70   17.50
  -1  16   0   -3.30   14.80
  -1  16   0    3.20   16.70
  -1  16   0   -7.20   10.80
  -1  16   0   10.30   19.00
  -1  16   0    8.30   14.30
   0 -16   0   11.20    9.70
   0 -16   0    0.40    7.50
   0 -16   0    3.40   10.10
   0 -16   0    9.40   17.00
   0 -16   0   18.40   14.30
   0 -16   0   -3.10   13.60
   0  16   0   71.79   19.10
   0  16   0   27.40   17.50
   0  16   0    3.10   12.70
   0  16   0   36.10   21.50
   0  16   0   16.90   15.70
   0  16   0   -0.40   13.80
  -1 -16   0   -1.80    7.10
  -1 -16   0   -0.10   11.80
  -1 -16   0  -13.40   11.20
  -1 -16   0   19.40    8.20
  -1 -16   0    6.80    7.20
  -1 -16   0   17.80   18.70
  -1 -16   0  -15.40   15.10
   1  16   0   -1.10   14.80
   1  16   0   16.10   14.40
   1  16   0    3.80   12.30
   1  16   0   37.90   13.10
   1  16   0  -17.10   15.90
   1  16   0   14.50   14.30
  -2 -16   0   74.49   11.30
  -2 -16   0   64.89   14.90
  -2 -16   0   53.59   14.80
  -2 -16   0   50.69   21.60
  -2 -16   0   18.20   15.60
   2  16   0   56.19   23.70
   2  16   0   54.69   15.80
   2  16   0   69.89   17.60
   2  16   0   55.79   18.20
   2  16   0   35.10   17.30
   2  16   0   97.49   18.80
  -3 -16   0    4.70   16.00
  -3 -16   0   22.40   19.00
  -3 -16   0   23.30   11.10
  -3 -16   0   30.20   11.70
  -3 -16   0   13.50    7.70
   3  16   0   41.70   14.00
   3  16   0   25.00   14.80
   3  16   0   33.00   15.10
   3  16   0    0.00   15.80
   3  16   0    6.30   11.20
  -4 -16   0   33.10    9.00
  -4 -16   0   40.00   18.60
  -4 -16   0   32.60   19.30
  -4 -16   0   31.20   10.10
  -4 -16   0   39.30   14.00
   4  16   0   33.50   15.30
   4  16   0   20.50   12.90
   4  16   0   19.20   13.20
   4  16   0    6.60   11.60
   4  16   0   22.40   15.30
   4  16   0    5.40   17.70
  -5 -16   0    9.10    8.10
  -5 -16   0  -13.30   14.20
  -5 -16   0   18.00   16.80
  -5 -16   0   -3.10    7.80
   5  16   0   -2.40   17.00
   5  16   0  -13.80   11.50
   5  16   0  -12.80   14.80
   5  16   0   12.00   11.40
   5  16   0    5.10    9.90
   5  16   0   -4.50   11.40
   5  16   0    2.20   11.70
  -6 -16   0  103.89   24.60
  -6 -16   0  105.49   13.80
  -6 -16   0   79.99   11.10
  -6 -16   0   75.09   21.90
   6  16   0  108.39   19.10
   6  16   0  109.19   21.00
   6  16   0  178.08   32.60
   6  16   0  131.79   19.90
   6  16   0  149.09   22.40
   6  16   0  108.29   17.60
   6  16   0  130.19   21.80
   6  16   0   78.79   18.20
  -7 -16   0   16.10    6.00
  -7 -16   0   -3.30   14.90
  -7 -16   0   11.60    3.60
  -7 -16   0   11.10   18.60
   7  16   0   16.30   11.70
   7  16   0    4.70   10.00
   7  16   0    9.70   12.80
   7  16   0    8.40   12.90
   7  16   0    7.10   11.90
   7  16   0   14.90   11.70
   7  16   0    8.70   18.00
  -8 -16   0   30.40   24.80
  -8 -16   0   50.09   20.30
   8  16   0   60.29   14.80
   8  16   0   65.19   15.20
   8  16   0   61.79   16.30
   8  16   0   71.19   28.60
   8  16   0   78.99   14.90
   8  16   0   49.20   15.10
   8  16   0   61.99   25.70
  -9 -16   0  -18.50   13.30
  -9 -16   0   28.00   19.10
   9  16   0  -10.00   10.90
   9  16   0   14.80   13.90
   9  16   0  -18.20    8.50
   9  16   0    5.60    9.80
   9  16   0   -1.80   16.40
   9  16   0    6.20   11.50
   9  16   0  -13.90   10.80
 -10 -16   0    4.50   14.50
 -10 -16   0   51.79   19.80
 -10 -16   0  -15.60   13.60
  10  16   0   -1.50   18.40
  10  16   0   10.90   16.30
  10  16   0    4.10   11.00
  10  16   0   -0.60    8.60
  10  16   0    9.10   10.00
  10  16   0  -10.10    8.80
  10  16   0   10.30   10.20
 -11 -16   0   40.20   20.60
 -11 -16   0   50.19   20.10
 -11 -16   0   42.30   19.10
  11  16   0   40.40   15.70
  11  16   0   46.40   14.90
  11  16   0   10.00   22.40
  11  16   0   28.00   10.80
  11  16   0   50.69   14.70
  11  16   0   34.50   10.60
  11  16   0   42.10   16.70
 -12 -16   0   47.70   21.00
 -12 -16   0   35.70   19.30
 -12 -16   0   57.49   21.50
  12  16   0   59.09   11.90
  12  16   0   54.59   12.00
  12  16   0   37.30   23.50
  12  16   0   30.50   14.80
  12  16   0   25.80   12.80
  12  16   0   45.80   15.30
 -13 -16   0   22.10   13.30
 -13 -16   0   47.50   21.70
 -13 -16   0    3.70   16.70
  13  16   0   32.40   13.00
  13  16   0   15.30   19.80
  13  16   0   14.10    9.00
  13  16   0    2.00   14.50
  13  16   0   31.50   10.20
  13  16   0   19.90   12.20
  13  16   0   -9.60   16.20
 -14 -16   0   -5.40   10.60
 -14 -16   0   12.80   16.10
 -14 -16   0   -5.70   17.30
  14  16   0  -13.60   17.20
  14  16   0   -6.00   21.50
  14  16   0   -1.10   11.10
  14  16   0  -17.90    9.60
  14  16   0   17.50   15.00
   9 -17   0   41.10   27.70
   9 -17   0   34.70   25.90
   9 -17   0    1.00   22.20
   9 -17   0    9.40   29.30
  -9  17   0   -5.20   19.50
  -9  17   0  -31.10   20.60
  -9  17   0  -24.60   15.20
   8 -17   0    0.90   26.50
   8 -17   0    1.40   16.90
   8 -17   0   14.10   22.10
   8 -17   0   19.40   21.40
  -8  17   0   18.20   21.50
  -8  17   0   23.80   20.00
  -8  17   0  -17.00   16.70
  -8  17   0   13.30   23.60
   7 -17   0   47.40   21.60
   7 -17   0   53.29   25.90
   7 -17   0   35.80   21.70
   7 -17   0   16.10   13.00
   7 -17   0   43.90   27.20
  -7  17   0    9.90   24.90
  -7  17   0   85.19   27.40
  -7  17   0   49.50   23.80
  -7  17   0   47.50   23.70
   6 -17   0  -12.70   13.40
   6 -17   0   -7.50   21.00
   6 -17   0   36.40   24.40
   6 -17   0   45.80   23.70
  -6  17   0   15.40   23.80
  -6  17   0   29.70   21.20
  -6  17   0  -10.50   15.90
  -6  17   0    2.80   21.20
   5 -17   0    8.30   18.40
   5 -17   0   22.80   16.10
   5 -17   0   32.00   19.20
   5 -17   0   25.60   20.90
  -5  17   0  104.99   30.10
  -5  17   0  -18.40   23.60
  -5  17   0   15.50   18.60
  -5  17   0  -13.30   18.30
  -5  17   0   -9.50   14.90
   4 -17   0  249.48   34.60
   4 -17   0  276.17   31.40
   4 -17   0  181.38   36.40
   4 -17   0  313.67   28.90
   4 -17   0  237.18   33.80
  -4  17   0  280.67   39.60
  -4  17   0  195.08   37.70
  -4  17   0  282.37   36.80
  -4  17   0  211.08   20.40
  -4  17   0  292.67   36.40
  -4  17   0  268.27   37.60
   3 -17   0   44.90   22.70
   3 -17   0   11.40   16.70
   3 -17   0   51.79   19.40
   3 -17   0   30.00   11.70
   3 -17   0   22.80   19.50
   3 -17   0   33.50   15.00
  -3  17   0   49.80   23.70
  -3  17   0   10.60   17.30
  -3  17   0   41.80   19.50
  -3  17   0   14.60   21.40
  -3  17   0   46.00   23.20
   2 -17   0  227.28   29.30
   2 -17   0  164.78   22.40
   2 -17   0  210.78   28.60
   2 -17   0  189.38   34.50
   2 -17   0  136.99   23.50
   2 -17   0  171.28   19.20
  -2  17   0  175.28   40.50
  -2  17   0  139.79   27.30
  -2  17   0  185.08   33.10
  -2  17   0  123.29   30.20
  -2  17   0  130.19   27.10
  -2  17   0  153.48   43.70
   1 -17   0   16.10   15.60
   1 -17   0   25.40   15.60
   1 -17   0   21.60   10.90
   1 -17   0   14.60   13.90
   1 -17   0    7.60    8.30
   1 -17   0    0.20   17.00
   1 -17   0   37.70   23.60
  -1  17   0    3.30   16.00
  -1  17   0   14.30   20.60
  -1  17   0   42.70   20.10
  -1  17   0   46.80   20.90
  -1  17   0    7.50   14.80
  -1  17   0    7.10   17.10
   0 -17   0    4.40   14.20
   0 -17   0   11.30   19.40
   0 -17   0   15.10   15.30
   0 -17   0   10.00   11.10
   0 -17   0   13.80    9.50
   0 -17   0    3.90    7.20
   0 -17   0   24.00   14.20
   0  17   0   15.10   18.30
   0  17   0    8.70   17.60
   0  17   0    7.50   17.80
   0  17   0   46.70   18.00
   0  17   0   -0.20   12.40
   0  17   0   25.10   31.30
  -1 -17   0  127.99   28.70
  -1 -17   0   55.49   17.50
  -1 -17   0   47.10    9.70
  -1 -17   0   40.70    9.30
  -1 -17   0   53.99   18.20
  -1 -17   0   63.09   10.90
  -1 -17   0   67.89   17.50
   1  17   0   55.19   19.80
   1  17   0   55.79   18.60
   1  17   0   71.29   23.70
   1  17   0   72.09   18.50
   1  17   0   26.40   18.40
   1  17   0   57.69   19.40
  -2 -17   0   30.20   12.10
  -2 -17   0   17.10   13.50
  -2 -17   0   43.60   20.70
  -2 -17   0    9.80   12.00
  -2 -17   0   52.09   19.50
   2  17   0   36.80   17.00
   2  17   0   31.40   20.70
   2  17   0   48.20   17.30
   2  17   0   33.60   16.40
   2  17   0    9.60   19.90
   2  17   0   25.00   13.90
  -3 -17   0   63.99   12.60
  -3 -17   0   90.19   23.30
  -3 -17   0   61.79   14.50
  -3 -17   0   81.99   17.40
  -3 -17   0   48.70   22.30
   3  17   0   86.29   20.10
   3  17   0   62.59   17.90
   3  17   0   85.89   19.30
   3  17   0   68.79   18.50
   3  17   0   62.49   25.40
   3  17   0   20.70   20.50
  -4 -17   0  188.68   30.10
  -4 -17   0  163.28   19.30
  -4 -17   0  200.98   33.50
  -4 -17   0  171.48   20.00
   4  17   0  162.98   22.30
   4  17   0  188.08   24.30
   4  17   0  229.28   37.20
   4  17   0  188.58   30.70
   4  17   0  183.18   25.60
  -5 -17   0   13.10   15.30
  -5 -17   0    9.50    8.70
  -5 -17   0   -2.40    6.50
  -5 -17   0   10.50   18.30
   5  17   0    1.40   11.70
   5  17   0    6.80   13.40
   5  17   0   18.90   12.60
   5  17   0  -23.70   15.60
   5  17   0    5.00   12.00
   5  17   0   22.70   13.90
  -6 -17   0    5.70   16.10
  -6 -17   0    0.30    7.30
  -6 -17   0    1.00   17.50
  -6 -17   0   -5.20    5.50
   6  17   0    5.40   11.90
   6  17   0    4.10   13.00
   6  17   0    2.90   10.40
   6  17   0   -9.40   10.90
   6  17   0    8.40   13.30
  -7 -17   0   11.40   18.70
  -7 -17   0   65.79   20.80
   7  17   0   31.30   12.50
   7  17   0   60.29   16.90
   7  17   0  105.29   19.20
   7  17   0   28.50   21.60
   7  17   0   41.90   15.00
   7  17   0   53.69   14.00
  -8 -17   0   31.10   19.30
  -8 -17   0    8.50   16.70
   8  17   0   34.50   13.00
   8  17   0   56.79   16.10
   8  17   0   34.10   14.50
   8  17   0   29.40   22.20
   8  17   0   37.10   14.60
   8  17   0   34.60   12.10
   8  17   0   54.29   17.50
  -9 -17   0   46.10   25.60
  -9 -17   0   44.10   20.10
   9  17   0   42.20   13.20
   9  17   0   22.70   13.20
   9  17   0   32.90   11.60
   9  17   0   28.40   14.10
   9  17   0   38.30   23.00
   9  17   0  -10.90   13.40
 -10 -17   0   75.49   23.60
 -10 -17   0  102.59   26.50
  10  17   0   55.89   14.10
  10  17   0   71.19   15.70
  10  17   0  109.59   18.50
  10  17   0   91.79   15.50
  10  17   0   62.39   22.90
  10  17   0  112.39   20.20
  10  17   0   71.49   14.40
 -11 -17   0   47.60   20.30
 -11 -17   0   57.99   21.80
  11  17   0   52.09   14.10
  11  17   0   25.40   14.60
  11  17   0  108.19   19.60
  11  17   0   41.20   10.90
  11  17   0    8.10   21.30
  11  17   0   29.70   14.90
  11  17   0   24.40   11.50
 -12 -17   0   52.49   20.20
 -12 -17   0   11.20   20.00
 -12 -17   0  -21.00   12.10
  12  17   0   24.70   23.30
  12  17   0   -0.60   13.40
  12  17   0    7.90   15.30
  12  17   0  -18.00   14.60
  12  17   0   44.60   11.40
  12  17   0   18.50   11.50
 -13 -17   0   19.20   15.80
 -13 -17   0    9.60   19.20
 -13 -17   0  -10.30   17.40
  13  17   0   20.50   12.00
  13  17   0   -2.10   13.60
  13  17   0   25.30   21.00
  13  17   0  -25.30   14.80
  13  17   0   -3.00   12.00
 -14 -17   0   20.60   20.00
 -14 -17   0   25.30   16.80
 -14 -17   0  -22.10   18.40
  14  17   0    5.90   12.10
  14  17   0  -11.50   14.60
  14  17   0   28.60   30.40
  14  17   0   12.80   10.50
   8 -18   0  -19.40   18.10
  -8  18   0  -24.90   18.70
  -8  18   0    0.60   20.30
  -8  18   0  -35.50   16.50
  -8  18   0  -42.00   22.20
   7 -18   0   40.40   22.10
   7 -18   0   54.89   30.50
   7 -18   0   17.00   24.60
   7 -18   0   43.20   21.60
  -7  18   0   23.10   35.50
  -7  18   0   37.10   28.10
   6 -18   0   -4.40   22.20
   6 -18   0   10.00   26.40
   6 -18   0   34.80   19.50
   6 -18   0   21.70   22.90
  -6  18   0   27.50   22.50
  -6  18   0   42.50   24.60
  -6  18   0  -29.20   21.70
  -6  18   0   17.00   20.20
   5 -18   0   -3.10   16.60
   5 -18   0   23.50   20.50
   5 -18   0   -3.00   14.50
   5 -18   0  -10.50   12.30
   5 -18   0   -9.80   19.30
  -5  18   0   -4.20   19.20
  -5  18   0   -0.90   17.70
  -5  18   0   16.30   18.60
  -5  18   0    2.70   21.10
   4 -18   0   52.19   23.20
   4 -18   0    9.40   17.50
   4 -18   0  -14.60   20.70
   4 -18   0  -13.20    9.90
  -4  18   0   27.90   18.10
  -4  18   0   17.90   19.70
  -4  18   0   17.60   22.50
  -4  18   0   -1.40    6.90
  -4  18   0  -14.90   13.80
   3 -18   0  106.59   20.20
   3 -18   0   93.39   25.00
   3 -18   0   85.59   15.90
   3 -18   0   79.89   27.00
   3 -18   0  125.49   25.10
  -3  18   0   81.19   23.90
  -3  18   0   68.19   24.50
  -3  18   0  120.69   28.00
  -3  18   0   74.39   30.60
  -3  18   0  102.09   27.60
   2 -18   0   10.40   18.80
   2 -18   0   -3.90   10.60
   2 -18   0   -0.50   16.50
   2 -18   0    6.50   15.00
   2 -18   0    7.00    8.80
  -2  18   0   19.80   16.60
  -2  18   0   35.80   22.60
  -2  18   0   11.90   21.00
  -2  18   0    1.20   15.80
  -2  18   0    4.10   21.60
   1 -18   0   -2.00    6.90
   1 -18   0   21.50   17.40
   1 -18   0  -14.00   16.10
   1 -18   0    7.50   10.40
   1 -18   0    6.80   13.20
   1 -18   0   24.80   15.90
  -1  18   0    5.00   15.80
  -1  18   0   28.10   16.50
  -1  18   0   22.00   19.60
  -1  18   0   25.10   20.50
  -1  18   0   21.80   19.40
  -1  18   0   -0.50   31.90
   0 -18   0   30.70   17.50
   0 -18   0   15.00   14.50
   0 -18   0    3.20    7.90
   0 -18   0   28.50   16.80
   0 -18   0   33.30   11.10
   0 -18   0   -9.60   20.20
   0 -18   0   34.00   17.20
   0  18   0   13.40   22.10
   0  18   0   36.30   23.80
   0  18   0   57.29   22.00
   0  18   0   -8.70   18.80
   0  18   0   24.90   17.40
   0  18   0   56.79   20.80
  -1 -18   0   23.90   14.30
  -1 -18   0   55.49   23.40
  -1 -18   0   43.70   15.00
  -1 -18   0   17.60    6.20
  -1 -18   0   12.90   15.30
   1  18   0   20.60   17.50
   1  18   0   41.50   19.70
   1  18   0   15.30   20.30
   1  18   0   54.09   19.40
   1  18   0    9.80   16.50
   1  18   0   12.20   15.80
  -2 -18   0   98.19   22.40
  -2 -18   0   91.19   19.30
  -2 -18   0   71.09   26.90
  -2 -18   0  106.19   18.40
   2  18   0  139.09   26.20
   2  18   0  128.49   24.20
   2  18   0   83.99   27.30
   2  18   0  110.49   21.70
   2  18   0   69.29   20.20
   2  18   0  102.49   23.60
  -3 -18   0   69.39   20.90
  -3 -18   0   45.20   15.90
  -3 -18   0   54.59   24.30
  -3 -18   0   65.69   16.50
   3  18   0   58.09   24.00
   3  18   0   86.69   19.60
   3  18   0   52.39   18.10
   3  18   0   71.99   18.70
   3  18   0   67.59   21.40
  -4 -18   0   21.70   18.70
  -4 -18   0   14.40   10.50
  -4 -18   0   10.40   12.20
  -4 -18   0   10.30   19.70
   4  18   0   24.30   17.80
   4  18   0   75.89   20.00
   4  18   0   40.00   17.70
   4  18   0   28.30   21.70
   4  18   0   34.00   14.30
  -5 -18   0   12.60   17.50
  -5 -18   0  -26.70   12.70
  -5 -18   0  -27.60   15.50
   5  18   0    9.40   14.40
   5  18   0  -24.70   16.00
   5  18   0    5.00   12.60
   5  18   0    6.60   13.10
  -6 -18   0   -7.20    6.80
  -6 -18   0  -30.00   15.80
  -6 -18   0    9.40   17.00
   6  18   0   19.50   21.30
   6  18   0    0.20   12.70
   6  18   0   15.90   15.60
   6  18   0  -13.10   10.70
   6  18   0   -6.90   11.80
   6  18   0   20.30   14.50
  -7 -18   0   24.50   17.90
  -7 -18   0   35.40   22.50
   7  18   0   47.20   16.80
   7  18   0   11.30   13.90
   7  18   0   26.20   21.10
   7  18   0    9.80   14.70
   7  18   0   24.20   12.70
   7  18   0   29.60   12.90
  -8 -18   0   13.60   19.30
  -8 -18   0  -17.70   16.30
   8  18   0   25.80   13.50
   8  18   0   -8.50   11.70
   8  18   0   -4.80   13.40
   8  18   0  -12.00   17.80
   8  18   0   -8.40   11.40
   8  18   0   -2.30   10.80
  -9 -18   0  -11.30   21.20
  -9 -18   0  -17.10   16.80
   9  18   0  -18.00   11.20
   9  18   0   13.90   18.90
   9  18   0   15.30   13.60
   9  18   0    3.50   13.50
   9  18   0   12.30   12.70
 -10 -18   0   -8.80   16.60
 -10 -18   0   19.40   21.00
  10  18   0    6.10   11.70
  10  18   0   -4.40   19.30
  10  18   0   13.30   13.20
  10  18   0   -0.20   12.60
  10  18   0   27.50   13.80
 -11 -18   0    8.40   18.40
 -11 -18   0   -0.60   18.10
  11  18   0    7.80   14.50
  11  18   0   19.60   12.00
  11  18   0  -15.10   13.20
  11  18   0   22.40   21.90
  11  18   0   -3.10    9.20
  11  18   0   -5.80   12.70
  11  18   0    9.30   13.90
  11  18   0    1.50   10.20
 -12 -18   0   21.90   22.70
 -12 -18   0   62.59   22.50
  12  18   0   29.90   14.80
  12  18   0   64.89   18.30
  12  18   0   55.29   18.10
  12  18   0   77.19   16.30
  12  18   0   54.59   24.80
  12  18   0   61.39   11.70
 -13 -18   0   -6.80   16.60
 -13 -18   0   19.40   20.50
  13  18   0    1.20   10.30
  13  18   0  -30.60   14.20
  13  18   0  -23.70    8.80
  13  18   0  -14.40   19.20
   6 -19   0   46.10   38.70
   6 -19   0  -29.00   15.60
   6 -19   0   -1.70   23.50
   6 -19   0   -1.60   14.40
  -6  19   0   -9.20   24.00
  -6  19   0   59.49   33.60
  -6  19   0   30.00   24.90
  -6  19   0  -49.50   17.10
   5 -19   0   22.20   13.90
   5 -19   0   45.60   39.10
   5 -19   0   27.40   22.00
   5 -19   0   30.60   17.10
  -5  19   0   23.90   23.50
  -5  19   0   47.60   23.40
  -5  19   0   31.10   23.20
  -5  19   0   -2.40   21.90
   4 -19   0    2.40   19.70
   4 -19   0    7.90   28.60
   4 -19   0  -14.10    9.90
   4 -19   0    1.00   13.30
   4 -19   0  -13.50   18.90
  -4  19   0   35.70   24.00
  -4  19   0  -14.70   16.60
  -4  19   0  -17.20   17.60
  -4  19   0   40.30   24.60
   3 -19   0    6.70   19.80
   3 -19   0    8.90   18.90
   3 -19   0   36.50   14.70
   3 -19   0   16.00   21.90
   3 -19   0   12.30    9.30
  -3  19   0   14.00   19.00
  -3  19   0    3.70   18.00
  -3  19   0    7.00   16.50
  -3  19   0   57.89   21.20
   2 -19   0   34.20   22.30
   2 -19   0   53.29   26.50
   2 -19   0   96.59   24.10
   2 -19   0   67.19   16.10
   2 -19   0   48.10   11.10
  -2  19   0   40.30   22.90
  -2  19   0   35.00   21.50
  -2  19   0   34.50   21.60
  -2  19   0   68.09   22.20
   1 -19   0   -6.10   15.20
   1 -19   0  -12.20    6.70
   1 -19   0   38.50   17.60
   1 -19   0   -8.30   10.60
   1 -19   0   23.00   21.30
  -1  19   0   -4.80   22.10
  -1  19   0   24.80   18.80
  -1  19   0   21.60   22.10
  -1  19   0   -3.70   18.20
  -1  19   0   10.50   17.10
   0 -19   0    4.30    9.20
   0 -19   0    7.60   15.80
   0 -19   0   -8.40   15.10
   0 -19   0  -32.40   15.20
   0 -19   0    7.20    9.10
   0 -19   0    0.10    9.30
   0 -19   0   -4.80   17.10
   0  19   0  -15.50   15.40
   0  19   0   24.40   18.20
   0  19   0   -6.00   19.40
   0  19   0   31.60   22.10
   0  19   0  -24.90   14.20
   0  19   0   38.80   21.30
  -1 -19   0   98.39   21.40
  -1 -19   0   90.39   11.40
  -1 -19   0   63.99   27.40
  -1 -19   0  115.69   24.00
  -1 -19   0   74.29   19.50
   1  19   0   72.59   23.40
   1  19   0  138.09   24.70
   1  19   0  102.29   29.60
   1  19   0  124.09   32.00
   1  19   0   91.69   24.30
   1  19   0  154.58   41.10
  -2 -19   0    4.00   17.60
  -2 -19   0   35.90   19.90
  -2 -19   0   19.80   12.20
  -2 -19   0   47.10   24.00
   2  19   0   16.70   18.40
   2  19   0    6.80   18.30
   2  19   0    0.70   22.00
   2  19   0   31.40   20.00
   2  19   0   30.30   19.40
   2  19   0   24.40   16.90
  -3 -19   0  195.68   23.20
  -3 -19   0  157.48   24.50
  -3 -19   0  297.67   38.50
  -3 -19   0  221.78   34.80
   3  19   0  254.07   30.80
   3  19   0  187.68   31.60
   3  19   0  293.67   32.50
   3  19   0  222.08   30.20
   3  19   0  142.29   28.20
   3  19   0  185.18   37.60
  -4 -19   0   33.20   19.50
  -4 -19   0   36.60   22.10
  -4 -19   0    2.60   24.10
  -4 -19   0   20.70   15.00
   4  19   0   65.69   17.00
   4  19   0   42.00   19.00
   4  19   0   -2.40   14.80
   4  19   0   17.10   14.10
   4  19   0   35.80   23.10
  -5 -19   0   12.20   22.30
  -5 -19   0   -5.50    8.90
  -5 -19   0   21.20   18.40
   5  19   0    6.50   14.50
   5  19   0   17.30   18.60
   5  19   0   22.60   17.10
   5  19   0   10.10   21.30
   5  19   0   17.30   14.40
  -6 -19   0   19.00   17.90
  -6 -19   0    4.20    9.10
  -6 -19   0   12.10   22.30
   6  19   0   25.00   18.30
   6  19   0    4.80   14.70
   6  19   0  -11.00   16.10
   6  19   0   13.80   13.20
   6  19   0    0.10   11.90
  -7 -19   0    0.40   18.20
  -7 -19   0   -6.70   17.50
   7  19   0  -20.80   15.40
   7  19   0   -2.80   11.70
   7  19   0    8.60   12.20
   7  19   0   -7.60   12.40
   7  19   0    0.70   14.00
   7  19   0    9.70   15.50
  -8 -19   0  -15.00   17.20
  -8 -19   0    2.60   15.70
   8  19   0   10.00   11.50
   8  19   0   11.30   22.10
   8  19   0   15.50   13.60
   8  19   0   23.60   16.90
   8  19   0   11.50   13.30
   8  19   0   22.10   15.40
  -9 -19   0   62.49   26.70
  -9 -19   0   94.59   26.90
   9  19   0   35.10   16.80
   9  19   0   95.19   19.50
   9  19   0   63.99   15.00
   9  19   0  123.39   33.70
 -10 -19   0    9.50   20.20
 -10 -19   0  -18.30   16.40
  10  19   0    4.00   11.30
  10  19   0    8.20   13.20
  10  19   0  -39.80   13.00
  10  19   0   11.70   10.30
  10  19   0   -3.40   16.80
 -11 -19   0   19.40   20.20
  11  19   0    2.50   15.50
  11  19   0   17.30   19.40
  11  19   0   -1.50    9.20
  11  19   0   13.50   12.90
 -12 -19   0   -8.00   17.10
 -12 -19   0   13.70   20.00
  12  19   0   19.80   18.00
  12  19   0  -52.39   27.40
  12  19   0    6.00    8.20
  12  19   0   41.10   16.60
  12  19   0    0.90   13.70
   4 -20   0  -30.70   20.70
   4 -20   0   -2.50   14.00
   4 -20   0    8.20   27.20
  -4  20   0  -11.00   16.10
  -4  20   0   -3.90   27.70
  -4  20   0  -11.50   18.80
   3 -20   0    1.70   15.40
   3 -20   0  -34.70   18.00
   3 -20   0   22.60   22.30
  -3  20   0  -16.90   15.70
  -3  20   0   16.50   21.20
  -3  20   0  -19.60   19.00
  -3  20   0   34.00   23.20
   2 -20   0    5.20   21.30
   2 -20   0   40.70   14.60
   2 -20   0   68.49   23.10
  -2  20   0   35.50   20.80
  -2  20   0   10.80   20.10
  -2  20   0    4.20   18.80
  -2  20   0   28.90   23.10
   1 -20   0  -12.50    9.10
   1 -20   0   -6.80   17.10
   1 -20   0  -17.30   19.50
  -1  20   0   19.70   20.30
  -1  20   0    0.60   17.90
  -1  20   0    7.40   19.10
  -1  20   0   16.20   19.20
   0 -20   0  -23.60   13.40
   0 -20   0   -9.00    5.60
   0 -20   0   29.40   23.10
   0  20   0   22.60   17.70
   0  20   0    8.40   17.90
   0  20   0    1.00   20.50
   0  20   0    5.60   17.60
  -1 -20   0   -5.30   15.80
  -1 -20   0   21.20   20.60
  -1 -20   0   42.90   17.90
   1  20   0    8.40   16.00
   1  20   0    1.50   18.00
   1  20   0   23.60   21.40
   1  20   0   15.00   18.20
  -2 -20   0   44.00   22.40
  -2 -20   0   79.99   27.30
   2  20   0   66.39   24.00
   2  20   0   86.69   20.70
   2  20   0  100.89   23.90
  -3 -20   0   -1.10   18.90
  -3 -20   0   -2.20   16.60
  -3 -20   0    0.00   12.20
   3  20   0  -17.80   17.70
   3  20   0  -16.80   18.10
   3  20   0   -4.40   15.70
   3  20   0  -20.20   13.70
   3  20   0   15.80   16.20
  -4 -20   0   30.70   23.00
  -4 -20   0   71.49   24.60
   4  20   0   13.00   20.20
   4  20   0   49.20   20.80
   4  20   0   39.30   17.40
   4  20   0   28.70   17.90
  -5 -20   0   20.80   22.20
  -5 -20   0    6.00   18.70
   5  20   0   12.10   19.40
   5  20   0  -22.90   11.80
   5  20   0   21.50   16.40
   5  20   0   -0.30   21.20
   5  20   0   11.70   14.20
  -6 -20   0   59.89   24.00
  -6 -20   0   28.10   23.10
   6  20   0   50.29   19.80
   6  20   0   59.29   19.70
   6  20   0   88.09   27.60
   6  20   0   54.99   16.70
  -7 -20   0   -3.40   18.90
  -7 -20   0   34.00   21.80
   7  20   0   -0.10   11.30
   7  20   0   50.29   19.30
   7  20   0   40.10   25.90
   7  20   0    6.40   15.40
  -8 -20   0   24.80   18.70
  -8 -20   0  -26.30   16.40
   8  20   0    8.80   19.50
   8  20   0   -0.40   13.80
   8  20   0    7.20   20.90
   8  20   0    2.00   15.10
   8  20   0   -0.80   11.60
  -9 -20   0   18.70   21.50
  -9 -20   0   19.60   21.10
   9  20   0   31.80   15.40
   9  20   0  -21.50   18.60
   9  20   0   13.50   18.00
   9  20   0   -3.30   10.60
   9  20   0    3.40   13.40
 -10 -20   0   11.00   21.40
 -10 -20   0    2.00   20.80
  10  20   0   -2.20    9.80
  10  20   0   -9.40   15.80
  10  20   0  -19.90   23.40
  10  20   0  -24.20   15.10
  10  20   0   10.10   14.60
   2 -21   0  -12.20   13.20
   2 -21   0   17.70   24.80
   2 -21   0   -2.20   23.50
  -2  21   0   24.70   23.10
  -2  21   0   37.70   23.00
  -2  21   0   -5.20   18.20
  -2  21   0   12.30   28.30
   1 -21   0   29.70   21.10
   1 -21   0   19.00   31.20
  -1  21   0   12.40   25.00
  -1  21   0   25.40   34.80
  -1  21   0   -9.30   18.90
   0 -21   0   -0.30   20.90
   0 -21   0  -18.40   16.60
   0 -21   0   13.30   26.80
   0  21   0  -21.60   17.30
   0  21   0    5.10   26.90
   0  21   0   24.60   20.30
   0  21   0    9.90   19.00
  -1 -21   0    1.40   17.00
  -1 -21   0  -25.90   17.80
   1  21   0   54.59   20.50
   1  21   0   17.10   17.00
   1  21   0   -6.80   17.50
   1  21   0   10.30   22.10
  -2 -21   0    1.70   14.60
  -2 -21   0    3.60   23.00
   2  21   0  -17.90   15.50
   2  21   0   26.80   17.50
   2  21   0   20.50   23.10
   2  21   0   52.59   20.10
  -3 -21   0   41.20   20.40
  -3 -21   0  -26.30   18.50
   3  21   0   28.10   18.50
   3  21   0   -6.00   17.30
   3  21   0  -46.10   18.50
   3  21   0  -32.30   11.20
  -4 -21   0   33.20   25.20
  -4 -21   0   -3.40   18.20
   4  21   0    3.20   17.60
   4  21   0  -12.80   14.60
   4  21   0   22.80   16.40
   4  21   0    2.90   21.40
  -5 -21   0    0.30   21.80
  -5 -21   0   28.80   22.30
   5  21   0   25.40   18.30
   5  21   0   30.50   17.80
   5  21   0   30.10   15.50
   5  21   0  -20.90   20.50
  -6 -21   0   29.60   22.20
  -6 -21   0   21.20   22.70
   6  21   0   52.39   17.60
   6  21   0   11.90   21.60
   6  21   0   52.99   21.50
   6  21   0    0.60   17.40
  -7 -21   0    7.70   24.50
  -7 -21   0   18.60   20.70
   7  21   0    9.40   12.40
   7  21   0   -7.10   18.80
  -8 -21   0   -1.10   20.50
  -8 -21   0  -29.10   18.70
   8  21   0  -16.70   20.60
   8  21   0  -45.40   23.00
   8  21   0    7.00   12.20
   9  21   0  -30.70   20.50
  -1 -22   0   19.40   18.60
   1  22   0   -7.50   17.60
   1  22   0    1.00   19.50
   1  22   0    2.80   22.20
   1  22   0   23.90   19.80
  -2 -22   0    0.00   20.40
  -2 -22   0   17.70   17.90
   2  22   0    5.80   21.60
   2  22   0  -14.60   15.60
   2  22   0   38.90   20.40
   2  22   0   -1.40   17.60
  -3 -22   0   46.40   25.50
  -3 -22   0    3.50   17.00
   3  22   0   35.40   22.90
   3  22   0  -30.10   24.70
   3  22   0   37.00   20.00
  -4 -22   0   20.50   22.40
   4  22   0  -11.60   30.60
   4  22   0   14.80   16.60
   4  22   0   58.09   22.80
   4  22   0   -6.10   15.40
  -5 -22   0  -47.10   17.60
  -5 -22   0   14.80   22.10
   5  22   0  -25.50   16.60
   5  22   0   13.40   17.40
   5  22   0  -10.80   24.60
   5  22   0    6.40   14.20
   5  22  -1  -22.20   20.40
   5  22  -1   25.20   18.90
   5  22  -1   15.80   18.70
   5  22  -1   46.10   19.00
  -5 -22   1   42.40   21.10
   4  22  -1  -37.80   14.70
   4  22  -1  -28.60   18.60
   4  22  -1  -64.49   19.30
  -4 -22   1    8.00   23.20
   3  22  -1    2.70   17.70
   3  22  -1  -57.39   21.40
   3  22  -1    0.60   17.90
  -3 -22   1   39.80   25.90
  -3 -22   1   22.50   15.90
   2  22  -1   40.30   23.30
   2  22  -1   38.20   21.60
   2  22  -1  -19.90   18.50
  -2 -22   1  -23.60   19.60
  -2 -22   1   13.10   18.00
   1  22  -1   54.49   19.30
   1  22  -1   -9.70   17.50
   1  22  -1   19.10   20.10
   1  22  -1   39.90   23.90
  -1 -22   1    7.20   18.40
   8  21  -1    5.10   31.30
   8  21  -1   24.10   16.60
   8  21  -1  -15.80   12.20
   8  21  -1  -11.50   14.40
  -8 -21   1   25.10   21.80
  -8 -21   1  -13.20   17.00
   7  21  -1   30.60   14.60
   7  21  -1   20.90   29.80
  -7 -21   1   39.10   26.00
   6  21  -1   12.20   24.40
   6  21  -1   63.99   18.10
   6  21  -1   -3.60   28.90
  -6 -21   1   33.70   26.20
  -6 -21   1   17.40   20.30
   5  21  -1   21.20   15.90
   5  21  -1    5.40   19.80
   5  21  -1   65.09   19.70
   5  21  -1   15.30   20.80
  -5 -21   1   12.00   20.50
  -5 -21   1   16.40   22.70
   4  21  -1  -14.70   13.40
   4  21  -1  -12.50   14.70
   4  21  -1  -24.30   20.30
   4  21  -1    7.50   15.40
  -4 -21   1   30.50   24.70
  -4 -21   1   19.70   19.30
   3  21  -1    7.50   15.60
   3  21  -1   32.00   20.30
   3  21  -1   12.20   24.90
   3  21  -1   53.59   21.00
  -3 -21   1    5.80   16.20
  -3 -21   1   26.70   22.80
   2  21  -1   10.50   17.20
   2  21  -1  -25.60   21.20
   2  21  -1    1.20   18.60
   2  21  -1  -37.10   14.10
  -2 -21   1   11.10   15.90
  -2 -21   1    7.10   21.30
   1  21  -1  -41.50   13.40
   1  21  -1  -29.80   16.20
   1  21  -1  -10.50   21.00
   1  21  -1    2.30   17.20
  -1 -21   1   40.40   19.70
  -1 -21   1   30.60   21.10
  -1 -21   1    6.20   21.40
   0  21  -1    8.20   20.80
   0  21  -1   -5.80   17.70
   0  21  -1  -43.60   19.40
   0  21  -1   15.00   30.30
   0 -21   1  -33.70   18.10
   0 -21   1    6.10   17.40
   0 -21   1  -11.70   24.90
  -1  21  -1   60.69   33.30
  -1  21  -1   36.40   21.90
   1 -21   1   28.80   33.90
   1 -21   1   20.50   18.00
   1 -21   1    5.30   20.30
  -2  21  -1    4.10   19.90
  -2  21  -1   15.20   22.40
  -2  21  -1   -6.30   18.00
  -2  21  -1  -21.50   22.70
   2 -21   1    6.40   25.50
   2 -21   1    3.50   22.20
   2 -21   1   28.90   14.70
  10  20  -1    1.40   11.00
  10  20  -1  -24.60   14.20
  10  20  -1   -9.60   32.00
 -10 -20   1   -3.50   20.20
 -10 -20   1  -10.40   17.20
   9  20  -1   23.50   16.00
   9  20  -1   69.69   17.00
   9  20  -1   36.80   26.80
   9  20  -1   58.79   17.60
  -9 -20   1   44.10   24.90
   8  20  -1  -16.40   19.50
   8  20  -1   17.60   18.00
   8  20  -1   29.00   21.70
   8  20  -1   34.90   16.90
   8  20  -1    7.50   12.50
  -8 -20   1   29.50   19.30
  -8 -20   1  -12.90   19.40
   7  20  -1  -32.50   16.70
   7  20  -1   45.50   18.80
   7  20  -1    7.30   13.60
   7  20  -1    2.80   13.20
  -7 -20   1   18.00   20.60
  -7 -20   1   17.70   17.80
   6  20  -1    8.10   13.40
   6  20  -1  -15.70   16.30
   6  20  -1   28.10   17.70
   6  20  -1   -1.80   20.00
  -6 -20   1    6.00   20.70
  -6 -20   1   -3.50   18.90
   5  20  -1   29.00   24.90
   5  20  -1   -7.30   15.10
   5  20  -1   49.20   18.00
   5  20  -1   24.50   20.10
  -5 -20   1   16.70   22.60
  -5 -20   1  -13.10   17.80
   4  20  -1   17.40   19.20
   4  20  -1   -9.40   19.60
   4  20  -1    6.50   14.30
   4  20  -1   23.10   19.20
  -4 -20   1   15.40   23.60
  -4 -20   1   44.60   21.60
  -4 -20   1   17.30   13.70
   3  20  -1   50.39   20.50
   3  20  -1   48.20   20.90
   3  20  -1   93.79   23.00
   3  20  -1   27.80   27.70
   3  20  -1   94.89   29.10
  -3 -20   1   52.89   15.50
  -3 -20   1   63.19   24.00
  -3 -20   1   62.59   28.30
   2  20  -1  125.09   24.70
   2  20  -1   43.50   25.50
   2  20  -1  109.09   24.80
   2  20  -1  136.69   29.90
  -2 -20   1  152.68   29.50
  -2 -20   1  129.79   32.00
  -2 -20   1  142.29   22.20
   1  20  -1   16.10   19.40
   1  20  -1   28.50   23.00
   1  20  -1   41.50   21.10
   1  20  -1   29.90   16.20
  -1 -20   1   27.70   18.30
  -1 -20   1   46.80   17.20
  -1 -20   1   33.80   23.50
   0  20  -1    3.40   17.60
   0  20  -1   40.30   17.80
   0  20  -1  -15.00   19.30
   0  20  -1    1.30   20.20
   0 -20   1   -4.50   14.20
   0 -20   1   -2.50    8.40
   0 -20   1  -24.10   16.80
   0 -20   1   28.20   17.40
  -1  20  -1   35.20   21.20
  -1  20  -1  -16.20   16.60
  -1  20  -1   46.50   26.30
   1 -20   1   12.20   11.70
   1 -20   1   46.50   18.40
   1 -20   1   44.10   25.80
   1 -20   1   24.40   16.80
  -2  20  -1   19.70   24.20
  -2  20  -1   27.60   24.50
  -2  20  -1  -18.70   18.20
  -2  20  -1  -11.00   15.90
   2 -20   1   18.70   20.70
   2 -20   1    3.00   18.00
   2 -20   1   -1.90   12.40
  -3  20  -1   -7.50   19.90
  -3  20  -1    0.50   20.40
  -3  20  -1   16.60   18.20
  -3  20  -1   44.10   24.10
   3 -20   1   13.30   19.40
   3 -20   1    2.50   21.50
  -4  20  -1   -3.00   23.40
  -4  20  -1   22.50   38.60
  -4  20  -1   16.20   18.70
  -4  20  -1   -3.50   22.10
   4 -20   1   36.70   27.30
   4 -20   1   47.70   18.10
   4 -20   1   42.80   23.50
  -5  20  -1   -4.00   19.20
  -5  20  -1   18.60   43.20
  -5  20  -1   48.80   22.70
  -5  20  -1  -27.30   18.60
   5 -20   1   45.50   18.90
   5 -20   1   11.00   27.40
  11  19  -1   27.00   14.20
  11  19  -1   31.50   17.60
  11  19  -1   16.00   11.10
  11  19  -1   11.80   27.80
 -11 -19   1  -37.50   21.40
 -11 -19   1   -0.10   17.80
  10  19  -1   -2.20   19.70
  10  19  -1    2.10   14.90
  10  19  -1   11.10   11.80
  10  19  -1   37.70   21.10
  10  19  -1   16.30   14.50
 -10 -19   1   -8.40   20.10
 -10 -19   1   27.30   20.60
   9  19  -1    2.30   21.40
   9  19  -1   16.10   14.70
   9  19  -1   70.19   20.70
   9  19  -1    5.10   11.00
   9  19  -1   19.00   15.50
  -9 -19   1    9.80   18.50
  -9 -19   1   -8.80   17.60
   8  19  -1   34.20   17.50
   8  19  -1   62.19   25.50
   8  19  -1   62.69   17.40
   8  19  -1   42.70   18.20
   8  19  -1   24.30   13.00
  -8 -19   1  128.69   28.80
  -8 -19   1    4.70   16.80
   7  19  -1  -30.80   14.10
   7  19  -1   -1.40   12.60
   7  19  -1    9.00   14.90
   7  19  -1   -0.70   20.80
   7  19  -1   24.50   13.10
   7  19  -1   12.40   14.80
  -7 -19   1   -6.30   17.40
  -7 -19   1   22.60   21.20
   6  19  -1   32.10   15.70
   6  19  -1  -10.30   20.70
   6  19  -1    6.40   15.20
   6  19  -1  -18.30   12.90
   6  19  -1  -16.50   12.90
   6  19  -1    6.90   13.20
  -6 -19   1  -23.20   16.20
  -6 -19   1  -30.90   16.30
  -6 -19   1  -13.90    7.00
   5  19  -1   29.40   15.30
   5  19  -1   26.50   17.10
   5  19  -1  -21.10   14.50
   5  19  -1   12.00   15.90
   5  19  -1  -27.30   15.50
  -5 -19   1   16.80   19.90
  -5 -19   1   40.40   25.20
  -5 -19   1   -2.10   11.10
   4  19  -1   52.39   20.50
   4  19  -1   61.99   18.20
   4  19  -1   51.89   24.70
   4  19  -1   87.39   35.30
   4  19  -1   48.20   17.50
  -4 -19   1   65.49   15.60
  -4 -19   1   60.39   16.30
  -4 -19   1   52.79   20.90
  -4 -19   1   64.29   26.40
   3  19  -1  167.48   27.50
   3  19  -1  191.38   29.70
   3  19  -1  128.19   27.40
   3  19  -1  113.59   26.10
   3  19  -1   98.79   30.10
  -3 -19   1  164.88   29.10
  -3 -19   1  181.18   35.80
  -3 -19   1  107.79   19.80
  -3 -19   1  121.29   21.70
   2  19  -1  174.98   37.00
   2  19  -1  108.79   29.30
   2  19  -1  100.29   23.00
   2  19  -1  117.29   26.10
   2  19  -1  122.79   26.60
   2  19  -1  118.09   26.00
  -2 -19   1  101.69   20.00
  -2 -19   1   99.79   29.30
  -2 -19   1   73.89   20.20
  -2 -19   1   95.19   23.60
   1  19  -1  -20.10   16.30
   1  19  -1   14.20   14.60
   1  19  -1  -12.80   16.90
   1  19  -1    0.00   17.90
   1  19  -1   20.60   16.00
  -1 -19   1    1.20   14.10
  -1 -19   1    6.10   20.20
  -1 -19   1    3.10    4.10
  -1 -19   1   -3.80   15.90
  -1 -19   1   -8.10   14.50
   0  19  -1   -4.60   15.40
   0  19  -1    0.30   20.90
   0  19  -1   30.70   17.20
   0  19  -1   -0.10   16.20
   0  19  -1    5.60   21.40
   0  19  -1   49.50   30.90
   0 -19   1    3.10   22.80
   0 -19   1   46.30   16.10
   0 -19   1  -20.40   15.10
   0 -19   1   -3.80   16.40
   0 -19   1   21.90   18.30
   0 -19   1   -6.10    8.00
  -1  19  -1    9.90   25.90
  -1  19  -1   12.40   18.90
  -1  19  -1   -3.30   14.00
  -1  19  -1   -7.60   19.00
  -1  19  -1    0.80   18.90
   1 -19   1   11.20   16.50
   1 -19   1   12.40   14.80
   1 -19   1   12.30   11.50
   1 -19   1   10.70   21.70
  -2  19  -1   24.70   22.50
  -2  19  -1    1.00   19.40
  -2  19  -1    1.60   16.40
  -2  19  -1   10.50   15.80
   2 -19   1  -27.90   17.30
   2 -19   1    4.40    6.70
   2 -19   1   -9.00   17.90
   2 -19   1    1.80   17.70
   2 -19   1    0.10   12.70
  -3  19  -1    6.80   18.00
  -3  19  -1   -0.10   18.60
  -3  19  -1    3.30   20.40
  -3  19  -1  -27.60   15.30
   3 -19   1  -10.20   23.00
   3 -19   1   -2.30    8.80
   3 -19   1  -14.20   18.60
   3 -19   1  -12.70   16.70
   3 -19   1  -11.10   11.60
  -4  19  -1    4.70   12.20
  -4  19  -1   17.60   17.70
  -4  19  -1   20.40   19.10
  -4  19  -1   -5.90   18.10
  -4  19  -1   49.99   22.50
   4 -19   1   33.80   20.20
   4 -19   1  -26.50   24.10
   4 -19   1   17.10   22.80
   4 -19   1   20.30   15.30
  -5  19  -1  -19.00   20.00
  -5  19  -1   32.00   23.30
  -5  19  -1   -7.20   19.30
  -5  19  -1   21.70   21.50
   5 -19   1    2.60   21.30
   5 -19   1  -16.60   11.30
   5 -19   1    9.80   15.30
   5 -19   1  -23.20   38.30
  -6  19  -1   39.20   33.40
  -6  19  -1  -12.70   19.70
  -6  19  -1   49.40   25.70
  -6  19  -1  -35.10   19.00
   6 -19   1  -12.10   14.70
   6 -19   1   16.70   14.40
   6 -19   1   43.20   26.20
  13  18  -1   -2.70   14.10
  13  18  -1   12.60   24.80
  13  18  -1  -33.70   18.30
  13  18  -1   -7.20   16.90
  13  18  -1   13.70   10.30
 -13 -18   1   -9.70   17.00
 -13 -18   1   45.70   21.20
 -13 -18   1    5.70   18.50
  12  18  -1   -8.20   13.30
  12  18  -1   10.80   23.30
  12  18  -1   12.00    9.40
  12  18  -1   -8.70   14.90
  12  18  -1   12.90   11.90
  12  18  -1   14.30   17.00
 -12 -18   1    1.50   29.20
 -12 -18   1   10.70   16.90
  11  18  -1   23.90   15.20
  11  18  -1   25.60   11.20
  11  18  -1   30.80   16.80
  11  18  -1    4.80   10.80
  11  18  -1    3.00   20.60
  11  18  -1   41.50   14.70
 -11 -18   1   40.90   19.50
 -11 -18   1    1.30   17.60
  10  18  -1  -47.10   16.20
  10  18  -1   -7.00   13.90
  10  18  -1    8.00   12.90
  10  18  -1    5.00    9.70
 -10 -18   1   12.40   18.60
 -10 -18   1    3.00   19.00
   9  18  -1   -2.50   14.20
   9  18  -1   -3.80   11.70
   9  18  -1  -29.50   16.50
   9  18  -1    4.80   14.30
   9  18  -1    0.10   10.80
  -9 -18   1  -17.90   16.80
  -9 -18   1   -4.90   16.60
   8  18  -1    1.20   12.40
   8  18  -1   58.19   15.90
   8  18  -1   32.30   23.60
   8  18  -1   51.29   17.60
   8  18  -1   18.30   13.90
   8  18  -1   18.60   15.50
  -8 -18   1   31.10   19.20
  -8 -18   1   17.60   20.10
   7  18  -1   34.00   16.60
   7  18  -1    5.30   13.60
   7  18  -1  -10.80   11.50
   7  18  -1   14.70   12.70
   7  18  -1   -1.30   18.30
   7  18  -1   -0.30   12.30
  -7 -18   1    8.50    8.10
  -7 -18   1   27.10   21.20
  -7 -18   1    4.80   15.50
   6  18  -1   15.60   13.40
   6  18  -1    5.30   13.10
   6  18  -1   -6.90   11.00
   6  18  -1   -7.10   19.10
   6  18  -1   -1.30   14.70
   6  18  -1   16.30   14.90
  -6 -18   1    0.20   15.90
  -6 -18   1   24.00   20.20
  -6 -18   1   -4.20    7.50
   5  18  -1   15.10   13.20
   5  18  -1  -15.20   13.60
   5  18  -1   -7.70   18.90
   5  18  -1  -18.30   12.60
   5  18  -1    5.50   11.50
   5  18  -1  -12.80   14.60
  -5 -18   1   10.60   10.90
  -5 -18   1   -0.60   18.30
  -5 -18   1   -6.20   13.70
   4  18  -1  205.48   27.60
   4  18  -1  208.08   27.70
   4  18  -1  162.68   26.00
   4  18  -1  184.88   36.20
   4  18  -1  229.88   46.10
  -4 -18   1  176.58   30.90
  -4 -18   1  184.38   21.60
  -4 -18   1  194.88   22.10
  -4 -18   1  247.38   38.50
   3  18  -1   43.00   17.60
   3  18  -1   20.10   15.30
   3  18  -1   12.10   16.00
   3  18  -1   55.89   18.60
   3  18  -1   27.00   17.40
   3  18  -1    5.20   21.50
  -3 -18   1    8.70   15.70
  -3 -18   1   24.80   20.90
  -3 -18   1   52.89   21.20
  -3 -18   1    2.10   10.50
   2  18  -1   67.29   21.30
   2  18  -1   22.70   23.50
   2  18  -1   54.09   20.10
   2  18  -1   66.39   21.50
   2  18  -1   81.39   20.90
   2  18  -1   47.90   18.80
  -2 -18   1   26.90   15.40
  -2 -18   1   53.79   23.30
  -2 -18   1   52.19   20.90
  -2 -18   1   66.89   16.60
   1  18  -1   23.90   17.40
   1  18  -1   23.40   17.10
   1  18  -1   17.60   21.10
   1  18  -1   43.60   18.10
   1  18  -1   38.70   19.20
   1  18  -1   42.40   20.30
  -1 -18   1   40.40    9.40
  -1 -18   1   41.30   20.70
  -1 -18   1   34.20   17.70
  -1 -18   1   47.40    9.00
  -1 -18   1   26.90   14.60
   0  18  -1   15.20   16.80
   0  18  -1   18.70   20.00
   0  18  -1   66.49   22.20
   0  18  -1   38.80   20.00
   0  18  -1   38.50   24.60
   0  18  -1    5.80   18.10
   0 -18   1   59.99   19.00
   0 -18   1   16.60   10.80
   0 -18   1   28.90    5.70
   0 -18   1   34.30   22.70
   0 -18   1   32.10   16.90
   0 -18   1   55.79   18.40
   0 -18   1   19.20   12.60
  -1  18  -1   33.50   19.10
  -1  18  -1    2.60   15.00
  -1  18  -1   12.60   19.20
  -1  18  -1   13.10   16.40
  -1  18  -1  -12.60   19.60
   1 -18   1   -9.00   14.20
   1 -18   1    2.50   10.50
   1 -18   1   -7.10   17.80
   1 -18   1   21.70   17.90
   1 -18   1   29.40   17.00
   1 -18   1    3.00   13.70
   1 -18   1    3.00    5.70
  -2  18  -1   85.29   30.40
  -2  18  -1  116.89   25.50
  -2  18  -1   75.29   25.00
  -2  18  -1   78.49   24.80
  -2  18  -1   89.39   24.60
   2 -18   1   95.79   33.40
   2 -18   1  159.28   27.10
   2 -18   1   93.79   19.50
   2 -18   1   85.79   23.70
   2 -18   1   55.59   17.60
   2 -18   1   73.49   20.30
   2 -18   1  126.99   22.90
  -3  18  -1   58.79   24.60
  -3  18  -1   21.80   19.10
  -3  18  -1   22.80   22.00
  -3  18  -1   -0.20   16.40
  -3  18  -1    2.80   25.30
   3 -18   1   -0.20   20.00
   3 -18   1    3.70   18.60
   3 -18   1    3.70   18.00
   3 -18   1    9.30   13.80
   3 -18   1   12.70    8.70
  -4  18  -1   80.99   25.60
  -4  18  -1   99.09   29.60
  -4  18  -1  124.79   31.70
  -4  18  -1   90.49   25.70
   4 -18   1   84.59   15.30
   4 -18   1   58.79   25.60
   4 -18   1   66.09   23.50
   4 -18   1   61.89   21.10
   4 -18   1   56.39   25.30
  -5  18  -1   16.40   21.60
  -5  18  -1   19.30   20.80
  -5  18  -1   23.70    9.20
  -5  18  -1   19.40   21.20
  -5  18  -1   -6.70   16.70
   5 -18   1   14.00   23.00
   5 -18   1    6.80   12.10
   5 -18   1   61.79   22.90
   5 -18   1   -2.60   19.20
   5 -18   1   29.20   17.60
  -6  18  -1   89.29   27.20
  -6  18  -1   52.09   23.00
  -6  18  -1   45.80   23.60
  -6  18  -1   60.99   27.10
   6 -18   1   95.39   31.70
   6 -18   1   83.79   23.20
   6 -18   1   41.30   23.40
   6 -18   1   24.40   25.40
  -7  18  -1    6.80   26.30
  -7  18  -1   49.90   32.20
  -7  18  -1   -1.60   25.70
  -7  18  -1   20.50   26.50
   7 -18   1    9.10   20.00
   7 -18   1   38.20   20.50
   7 -18   1   70.29   32.40
   7 -18   1    8.80   22.10
  -8  18  -1   24.20   27.60
  -8  18  -1    0.20   23.00
  -8  18  -1  -14.20   19.90
  -8  18  -1  -15.20   14.60
   8 -18   1   27.50   25.60
   8 -18   1  -12.20   32.70
   8 -18   1    0.70   23.80
   8 -18   1   22.50   19.50
  13  17  -1   32.50   13.20
  13  17  -1    0.50   22.60
  13  17  -1    8.20   15.60
  13  17  -1  -19.80   16.80
  13  17  -1   51.29   16.60
  13  17  -1   11.40    9.70
 -13 -17   1   29.70   18.40
 -13 -17   1   24.30   18.60
 -13 -17   1   24.20   23.20
  12  17  -1    8.30   14.40
  12  17  -1   16.10   12.50
  12  17  -1    5.90   18.50
  12  17  -1    0.60   17.70
  12  17  -1   22.90   10.70
 -12 -17   1  -11.00   18.30
 -12 -17   1   23.60   16.40
 -12 -17   1    5.50   17.40
  11  17  -1    5.00   12.70
  11  17  -1   23.80   10.90
  11  17  -1  -35.20   11.80
  11  17  -1    1.80   11.70
  11  17  -1    6.70   18.40
  11  17  -1  -19.70   17.70
  11  17  -1   32.00   25.90
  11  17  -1   19.30    8.60
 -11 -17   1   -2.80   13.90
 -11 -17   1   11.40   20.50
 -11 -17   1   22.90   17.10
  10  17  -1    7.00   12.00
  10  17  -1  -13.90   10.40
  10  17  -1  -25.00   11.90
  10  17  -1   -0.20   13.00
  10  17  -1    8.90   20.70
  10  17  -1   -4.30   10.70
  10  17  -1   -1.20   13.50
 -10 -17   1    5.80   18.30
 -10 -17   1    2.20   16.40
   9  17  -1   18.30   20.50
   9  17  -1    9.10   12.80
   9  17  -1  -23.40   15.00
   9  17  -1  -12.00    9.40
   9  17  -1   17.40   15.60
   9  17  -1    1.20   11.60
  -9 -17   1    5.10   17.20
  -9 -17   1  -19.00   20.00
   8  17  -1   91.89   28.20
   8  17  -1   99.19   20.40
   8  17  -1  101.89   18.90
   8  17  -1   95.59   20.50
   8  17  -1  114.59   18.60
   8  17  -1   63.79   18.40
   8  17  -1   63.59   19.10
  -8 -17   1   55.49   23.40
  -8 -17   1  109.09   24.90
   7  17  -1    4.50   12.60
   7  17  -1   -4.00   12.70
   7  17  -1   17.50   11.30
   7  17  -1    9.50   11.20
   7  17  -1  -27.20   13.70
   7  17  -1   18.80   15.10
  -7 -17   1   16.90   17.10
  -7 -17   1   17.30   17.20
  -7 -17   1    1.30    6.40
  -7 -17   1   -4.80    5.60
   6  17  -1  -16.70   11.60
   6  17  -1   16.90   19.00
   6  17  -1    0.00   11.80
   6  17  -1   -0.90   13.50
   6  17  -1   28.70   14.60
   6  17  -1   24.10   11.30
  -6 -17   1  -14.80   17.10
  -6 -17   1  -20.40   14.30
  -6 -17   1    2.00   10.50
  -6 -17   1   14.60    7.80
   5  17  -1   96.39   21.00
   5  17  -1   66.99   16.70
   5  17  -1   71.69   17.40
   5  17  -1   64.09   18.50
   5  17  -1  100.89   20.40
  -5 -17   1   90.29   24.80
  -5 -17   1   61.69   21.30
   4  17  -1   24.10   14.90
   4  17  -1   -5.70   13.70
   4  17  -1   33.30   15.30
   4  17  -1    4.20   19.90
   4  17  -1   34.30   17.20
  -4 -17   1   -7.40   16.60
  -4 -17   1   36.00   11.20
  -4 -17   1    6.50   18.80
   3  17  -1  210.18   27.20
   3  17  -1  178.98   35.50
   3  17  -1  162.68   26.00
   3  17  -1  196.98   27.90
   3  17  -1  196.78   26.80
  -3 -17   1  209.98   31.00
  -3 -17   1  189.28   22.90
  -3 -17   1  188.58   22.70
  -3 -17   1  204.98   35.90
   2  17  -1    3.20   19.60
   2  17  -1   22.90   13.70
   2  17  -1   -0.20   13.10
   2  17  -1    1.30   14.60
   2  17  -1   11.00   15.00
   2  17  -1   16.30   18.50
  -2 -17   1    7.90   12.10
  -2 -17   1   10.00    3.00
  -2 -17   1   -7.30   18.60
  -2 -17   1   29.10   17.30
  -2 -17   1   -9.90   11.40
   1  17  -1   12.30   15.20
   1  17  -1    0.30   18.10
   1  17  -1   20.80   14.90
   1  17  -1  -15.30   17.60
   1  17  -1  -23.20   22.90
   1  17  -1    3.80   15.90
  -1 -17   1    0.90   13.20
  -1 -17   1   -4.20   10.90
  -1 -17   1   10.40    9.20
  -1 -17   1   19.30   19.00
  -1 -17   1    1.60    4.80
  -1 -17   1    0.60    7.60
  -1 -17   1   -1.40   13.70
   0  17  -1   23.50   17.90
   0  17  -1   28.50   19.60
   0  17  -1   32.00   18.90
   0  17  -1   39.90   17.90
   0  17  -1   49.40   36.50
   0  17  -1   55.49   18.80
   0 -17   1   59.09   13.50
   0 -17   1   55.89    7.90
   0 -17   1   18.80   15.10
   0 -17   1   24.40   20.20
   0 -17   1   40.80   13.40
   0 -17   1   25.40   15.10
  -1  17  -1   -2.30   16.60
  -1  17  -1    2.60   17.90
  -1  17  -1    4.70   18.70
  -1  17  -1   -5.10   16.50
  -1  17  -1    8.90   13.20
  -1  17  -1    3.50   13.90
   1 -17   1    9.30   13.10
   1 -17   1    3.70   16.60
   1 -17   1   -9.50   13.40
   1 -17   1   53.79   15.70
   1 -17   1   14.90   15.10
   1 -17   1   -9.40   12.30
  -2  17  -1   -4.90   14.20
  -2  17  -1   24.60   27.50
  -2  17  -1  -26.70   18.10
  -2  17  -1    1.80   18.50
  -2  17  -1   13.90   22.10
   2 -17   1  -12.50   13.80
   2 -17   1   -9.40   14.20
   2 -17   1   -1.80   19.20
   2 -17   1   17.10   13.50
   2 -17   1   19.30   21.60
   2 -17   1    1.00    6.80
   2 -17   1    1.60   15.70
  -3  17  -1  190.88   37.10
  -3  17  -1  396.36   40.50
  -3  17  -1  304.97   37.20
  -3  17  -1  308.97   38.10
  -3  17  -1  273.77   36.70
   3 -17   1  250.37   24.50
   3 -17   1  272.67   35.40
   3 -17   1  306.47   39.70
   3 -17   1  356.16   33.30
   3 -17   1  328.27   37.10
  -4  17  -1   54.49   25.00
  -4  17  -1    9.30   16.00
  -4  17  -1   27.50   16.00
  -4  17  -1   -3.00   17.30
  -4  17  -1   27.40   22.40
   4 -17   1   19.60   11.70
   4 -17   1   16.60   18.20
   4 -17   1   -4.30   18.80
   4 -17   1   42.10   17.10
  -5  17  -1   -9.60   16.70
  -5  17  -1   -7.40    9.10
  -5  17  -1  -13.60   17.30
  -5  17  -1    4.10   16.20
  -5  17  -1  -12.00   15.30
  -5  17  -1   52.09   28.60
   5 -17   1  -20.90   20.60
   5 -17   1   36.80   18.40
   5 -17   1   11.20   17.70
  -6  17  -1   30.10   19.00
  -6  17  -1   53.39   22.30
  -6  17  -1   48.20    7.90
  -6  17  -1   64.29   25.30
  -6  17  -1   20.70   22.50
   6 -17   1  103.99   31.00
   6 -17   1   92.89   23.10
   6 -17   1   86.19   26.40
  -7  17  -1   -1.60   17.00
  -7  17  -1  -19.00   17.60
  -7  17  -1   40.80   26.40
  -7  17  -1   36.40   24.30
   7 -17   1   -5.10   19.80
   7 -17   1   38.50   23.00
   7 -17   1  -13.30   15.90
   7 -17   1   -5.10   11.00
  -8  17  -1   32.60   21.30
  -8  17  -1  -26.80   15.60
  -8  17  -1  -10.70   17.70
  -8  17  -1  -21.00   22.70
   8 -17   1   17.70   23.20
   8 -17   1   19.50   26.40
   8 -17   1    7.10   18.60
  -9  17  -1    1.50   18.50
  -9  17  -1   12.90   22.10
  -9  17  -1   -0.80   22.70
  -9  17  -1   48.60   27.90
   9 -17   1  -29.00   24.50
   9 -17   1   18.30   25.30
   9 -17   1  -17.20   18.90
  14  16  -1   -6.00   20.40
  14  16  -1   -5.20   22.20
  14  16  -1   32.30   15.60
  14  16  -1   70.99   17.20
  14  16  -1   44.50   11.80
  14  16  -1   78.19   18.80
 -14 -16   1   59.49   20.20
 -14 -16   1   92.99   27.70
 -14 -16   1   19.70   17.10
  13  16  -1   14.20   15.00
  13  16  -1  -19.70   12.20
  13  16  -1  -11.10   16.70
  13  16  -1   21.10   24.40
  13  16  -1   30.70   10.80
  13  16  -1   17.80   12.00
 -13 -16   1  -14.10   15.80
 -13 -16   1   -0.70   13.60
 -13 -16   1  -12.50   18.10
  12  16  -1   -2.30   15.80
  12  16  -1   10.30   13.50
  12  16  -1   12.60   11.00
  12  16  -1   11.60   23.10
  12  16  -1   19.00   15.10
 -12 -16   1   -0.40   16.00
 -12 -16   1    0.40   12.40
 -12 -16   1   17.00   20.00
  11  16  -1   11.40   10.80
  11  16  -1   19.70   15.30
  11  16  -1   31.30   23.30
  11  16  -1    9.00    7.00
  11  16  -1   23.30   14.70
  11  16  -1   28.40    7.90
  11  16  -1  -10.50   14.10
  11  16  -1   20.50   14.40
 -11 -16   1   36.70   17.40
 -11 -16   1   19.60   14.00
 -11 -16   1   32.80   19.30
  10  16  -1  -28.00   10.60
  10  16  -1    1.50    9.30
  10  16  -1    3.30   11.80
  10  16  -1   13.70   20.10
  10  16  -1   10.70   11.20
  10  16  -1    1.80    8.50
  10  16  -1    7.90   11.80
 -10 -16   1   14.70   19.10
 -10 -16   1    6.40   15.60
 -10 -16   1   12.40   15.90
   9  16  -1   11.60   11.80
   9  16  -1   14.60   10.60
   9  16  -1   14.40   14.00
   9  16  -1   13.80   14.30
   9  16  -1   32.10   14.70
   9  16  -1    1.30   17.80
   9  16  -1   -8.50    9.80
  -9 -16   1   -2.60   15.70
  -9 -16   1   32.80   16.90
  -9 -16   1   12.90   15.30
   8  16  -1  -12.10   11.60
   8  16  -1    2.00   11.90
   8  16  -1   -4.50    9.90
   8  16  -1   -8.10   11.10
   8  16  -1   -7.60   17.40
   8  16  -1   -4.10   11.30
   8  16  -1   -8.80    9.50
  -8 -16   1  -14.50   14.50
  -8 -16   1  -10.70   14.90
   7  16  -1   11.60   16.50
   7  16  -1   48.90   15.20
   7  16  -1    0.30   11.50
   7  16  -1   -3.20   11.40
   7  16  -1    4.30    9.10
   7  16  -1   21.00   11.10
  -7 -16   1    1.60    5.70
  -7 -16   1   12.80   16.40
  -7 -16   1   22.30    9.10
  -7 -16   1   -2.00   16.60
   6  16  -1   34.10   15.60
   6  16  -1   28.20   11.30
   6  16  -1   17.10   13.20
   6  16  -1    2.00   12.60
   6  16  -1   32.30   20.50
   6  16  -1   20.60   12.10
   6  16  -1   43.10   15.30
  -6 -16   1   29.40   17.30
  -6 -16   1   11.50    8.00
  -6 -16   1   -5.10    8.10
  -6 -16   1    9.40   17.20
  -6 -16   1    9.10    7.20
   5  16  -1   -4.30   11.10
   5  16  -1   -7.10   12.10
   5  16  -1  -11.10   11.40
   5  16  -1   12.40   11.70
   5  16  -1  -15.10    9.60
   5  16  -1  -19.10   15.40
  -5 -16   1  -10.80    8.20
  -5 -16   1  -19.50   11.60
  -5 -16   1    9.30   17.80
   4  16  -1  -17.70   10.50
   4  16  -1   22.40   15.20
   4  16  -1   41.20   15.10
   4  16  -1   11.10   13.60
   4  16  -1   -6.70   17.10
  -4 -16   1    8.30   14.70
  -4 -16   1   12.70    8.60
  -4 -16   1   39.70   18.90
  -4 -16   1   10.80   14.10
   3  16  -1   54.59   16.00
   3  16  -1   60.79   16.60
   3  16  -1   27.40   14.60
   3  16  -1   66.49   18.90
   3  16  -1   29.90   15.30
   3  16  -1   49.70   18.70
  -3 -16   1   28.30   19.60
  -3 -16   1   25.40   11.60
  -3 -16   1   33.40   12.20
  -3 -16   1   26.10   17.20
   2  16  -1   44.60   19.50
   2  16  -1   46.00   17.30
   2  16  -1   17.70   12.40
   2  16  -1   28.90   16.60
   2  16  -1   18.00   12.20
  -2 -16   1   18.80    6.10
  -2 -16   1    9.40   10.60
  -2 -16   1   14.00   11.90
  -2 -16   1   27.50   19.10
  -2 -16   1    4.60   14.50
  -2 -16   1   17.10    5.80
  -2 -16   1   19.10    6.40
   1  16  -1   -2.00   11.90
   1  16  -1   -1.00   12.30
   1  16  -1   -3.10   13.00
   1  16  -1    3.70   13.00
   1  16  -1    7.00   18.70
   1  16  -1   15.20   16.40
  -1 -16   1   -1.80   11.40
  -1 -16   1    2.50   18.10
  -1 -16   1    1.20    8.20
  -1 -16   1   -2.50    6.90
  -1 -16   1    2.20    5.10
  -1 -16   1   -9.20   10.50
   0  16  -1   39.40   16.90
   0  16  -1   27.90   14.00
   0  16  -1   82.89   24.90
   0  16  -1   36.60   18.90
   0  16  -1   34.30   16.80
   0  16  -1   12.00   15.40
   0 -16   1   37.20   20.80
   0 -16   1   12.40   11.60
   0 -16   1   38.00   12.70
   0 -16   1   34.20   14.50
   0 -16   1   50.19   16.70
   0 -16   1   51.39    7.80
  -1  16  -1   75.19   23.20
  -1  16  -1  100.29   26.60
  -1  16  -1   98.59   23.00
  -1  16  -1  133.59   23.90
  -1  16  -1   70.69   23.10
  -1  16  -1   96.59   22.60
   1 -16   1   82.99   31.00
   1 -16   1   73.39   18.00
   1 -16   1   93.09   19.80
   1 -16   1   75.89   17.30
   1 -16   1   89.39   25.00
   1 -16   1  100.89   18.60
  -2  16  -1   30.60   18.90
  -2  16  -1   41.70   22.20
  -2  16  -1   54.39   26.80
  -2  16  -1   42.50   17.80
  -2  16  -1    9.00   15.10
   2 -16   1   39.60    9.90
   2 -16   1   57.49   15.10
   2 -16   1    5.10   14.90
   2 -16   1   57.09   19.00
   2 -16   1   37.90   15.60
   2 -16   1   20.00   14.30
  -3  16  -1    9.10   16.10
  -3  16  -1   30.00   18.30
  -3  16  -1  -15.40   19.90
  -3  16  -1   -1.20   16.50
  -3  16  -1    9.30   17.90
   3 -16   1   28.20   19.10
   3 -16   1    2.10   14.60
   3 -16   1  -16.00   12.80
   3 -16   1   11.30   14.10
   3 -16   1   -4.70    8.40
  -4  16  -1   25.70   18.60
  -4  16  -1   16.60   14.90
  -4  16  -1    1.10   17.10
  -4  16  -1   31.90   22.60
   4 -16   1   -3.10   16.00
   4 -16   1   36.40   17.50
   4 -16   1   41.70   19.80
  -5  16  -1   24.20   35.40
  -5  16  -1   69.89   22.70
  -5  16  -1   11.50   20.60
  -5  16  -1   12.70   15.60
  -5  16  -1   31.70   20.90
  -5  16  -1   30.80    9.90
   5 -16   1   17.70   21.40
   5 -16   1   31.80   18.00
   5 -16   1   18.10   18.80
  -6  16  -1   -0.90   19.10
  -6  16  -1  -10.90   12.50
  -6  16  -1  -15.80   18.40
  -6  16  -1   -7.90   15.90
   6 -16   1   11.00   20.60
   6 -16   1  -10.80   14.30
   6 -16   1   39.10   13.40
   6 -16   1    5.10   19.10
  -7  16  -1  -44.30   21.70
  -7  16  -1  -11.70   18.00
  -7  16  -1    6.70   20.00
  -7  16  -1  -32.00   14.90
  -7  16  -1    2.90    5.20
   7 -16   1   14.50   18.30
   7 -16   1   10.00   22.60
   7 -16   1    8.70   13.30
  -8  16  -1   52.69   22.50
  -8  16  -1  -30.50   16.30
  -8  16  -1   23.10   19.90
  -8  16  -1    6.90   16.00
   8 -16   1   -0.90   13.90
   8 -16   1  -17.30   14.10
   8 -16   1    7.40   20.70
   8 -16   1    3.60   23.10
  -9  16  -1  -29.40   17.90
  -9  16  -1   36.30   23.20
  -9  16  -1  -11.30   17.00
  -9  16  -1   -2.40   23.70
   9 -16   1  -28.70   17.80
   9 -16   1   21.20   27.20
   9 -16   1   -1.10   18.30
   9 -16   1   -2.80   15.80
 -10  16  -1    4.80   23.30
 -10  16  -1   -8.80   18.60
  10 -16   1  -44.70   28.30
  10 -16   1  -44.40   17.80
  10 -16   1  -67.89   17.80
  15  15  -1   -8.90   10.20
  15  15  -1   -7.80   14.10
  15  15  -1  -13.50   21.70
  15  15  -1    6.30   15.20
  15  15  -1   19.10   38.40
  15  15  -1    6.80   19.10
 -15 -15   1  -26.50   17.10
 -15 -15   1  -24.10   13.20
  14  15  -1   38.90   15.40
  14  15  -1   39.10   13.40
  14  15  -1   -0.80   13.10
  14  15  -1    3.90   19.30
  14  15  -1   11.20   21.20
  14  15  -1   16.80   11.60
 -14 -15   1   24.10   19.60
 -14 -15   1   29.40   22.30
  13  15  -1   36.50   14.50
  13  15  -1   56.09   15.60
  13  15  -1   55.99   17.90
  13  15  -1   28.60   12.60
  13  15  -1   19.10   21.70
  13  15  -1    9.40   13.90
  13  15  -1   24.10   18.90
 -13 -15   1    3.60   19.60
 -13 -15   1   25.50   17.80
  12  15  -1   20.70   15.30
  12  15  -1   -7.80   11.90
  12  15  -1   29.80   17.70
  12  15  -1  -30.40   16.50
  12  15  -1    1.10   10.20
  12  15  -1  -10.80   15.50
 -12 -15   1   -2.00   16.20
 -12 -15   1   -1.70   23.20
 -12 -15   1   13.50   19.00
  11  15  -1    7.80    5.20
  11  15  -1   15.40    4.90
  11  15  -1   -1.00   14.00
  11  15  -1   35.10   14.10
  11  15  -1   11.10   10.20
  11  15  -1   19.00   10.80
  11  15  -1   13.30   20.80
  11  15  -1   27.30   13.20
  11  15  -1   18.20   14.60
 -11 -15   1    6.00   16.40
 -11 -15   1   -2.40   17.40
  10  15  -1  -15.30   11.30
  10  15  -1    2.00   16.40
  10  15  -1  -15.40   11.70
  10  15  -1   10.80   12.30
  10  15  -1   -6.60    8.10
  10  15  -1   -3.70    9.40
 -10 -15   1    1.60   14.50
 -10 -15   1   -5.60   12.20
 -10 -15   1   -6.00   14.50
   9  15  -1   64.19   13.60
   9  15  -1  107.79   18.70
   9  15  -1   98.89   19.90
   9  15  -1  118.09   18.90
   9  15  -1   90.79   16.40
   9  15  -1   61.39   16.30
  -9 -15   1   79.69   21.80
  -9 -15   1   97.69   23.60
  -9 -15   1   71.49   20.60
   8  15  -1    2.50   11.10
   8  15  -1  -12.70    8.90
   8  15  -1   31.40   11.50
   8  15  -1  -11.70   11.20
   8  15  -1  -10.90   15.90
   8  15  -1  -17.00    9.00
   8  15  -1   -2.60    9.70
   8  15  -1    8.60   10.70
   8  15  -1   -0.10   10.20
  -8 -15   1  -19.20   14.80
  -8 -15   1    5.10    3.70
  -8 -15   1   -6.00   15.40
  -8 -15   1   22.20   18.10
   7  15  -1   51.59   14.90
   7  15  -1   47.10   13.90
   7  15  -1   41.80   22.60
   7  15  -1   27.30   14.00
   7  15  -1   37.10   12.90
   7  15  -1   50.89   15.40
   7  15  -1   51.09   13.80
   7  15  -1   51.49   13.20
  -7 -15   1   27.30   18.50
  -7 -15   1   49.10    9.80
  -7 -15   1   36.00    7.80
  -7 -15   1   51.09   20.80
   6  15  -1    7.00   17.50
   6  15  -1   22.90   10.30
   6  15  -1   -7.70   12.70
   6  15  -1   -3.40   12.30
   6  15  -1   22.50   11.60
   6  15  -1   10.00   10.20
   6  15  -1   19.90   12.60
   6  15  -1   -4.70   11.90
  -6 -15   1   10.90    7.20
  -6 -15   1   25.30   18.00
  -6 -15   1  -25.70   11.40
  -6 -15   1    8.00    7.60
  -6 -15   1   16.60    7.60
   5  15  -1   18.10   17.00
   5  15  -1   10.10   11.20
   5  15  -1  -16.40    9.00
   5  15  -1   27.40   12.70
   5  15  -1    2.70    9.30
   5  15  -1   -4.10   11.10
   5  15  -1   24.30   12.80
   5  15  -1    3.90   10.40
  -5 -15   1   -1.30   13.10
  -5 -15   1   25.40   10.00
  -5 -15   1   11.30    9.10
  -5 -15   1   15.10   17.10
   4  15  -1   12.60   13.40
   4  15  -1   -2.80   10.20
   4  15  -1   11.60   11.30
   4  15  -1    0.00   11.70
   4  15  -1    9.00   18.30
   4  15  -1   -8.30   16.20
   4  15  -1   12.00   11.70
   4  15  -1   -2.20   12.30
  -4 -15   1    8.40    8.70
  -4 -15   1  -16.20   12.70
  -4 -15   1   13.00   17.70
  -4 -15   1   -0.70    9.10
  -4 -15   1   14.50   10.60
   3  15  -1  166.58   21.90
   3  15  -1  159.28   24.90
   3  15  -1  192.28   24.70
   3  15  -1  204.48   33.60
   3  15  -1  174.48   22.70
   3  15  -1  127.79   27.70
   3  15  -1  194.68   22.00
   3  15  -1  200.78   25.20
  -3 -15   1  140.69   25.00
  -3 -15   1  215.68   45.40
  -3 -15   1  205.88   21.70
  -3 -15   1  161.18   20.30
   2  15  -1   21.50   14.80
   2  15  -1   44.90   15.50
   2  15  -1   26.80   14.60
   2  15  -1   66.09   21.90
   2  15  -1   29.50   14.90
  -2 -15   1   44.60   13.90
  -2 -15   1   37.70    8.40
  -2 -15   1   41.90   16.80
  -2 -15   1   37.60    7.50
  -2 -15   1   82.99   28.10
  -2 -15   1   30.90    8.00
  -2 -15   1   38.50   12.90
   1  15  -1    1.50   12.40
   1  15  -1   22.70   15.90
   1  15  -1   14.60   13.60
   1  15  -1   46.80   21.40
   1  15  -1   41.40   15.90
   1  15  -1    4.50   14.20
  -1 -15   1    6.40    9.00
  -1 -15   1   12.50    6.40
  -1 -15   1   22.10   12.00
  -1 -15   1   32.80   16.20
  -1 -15   1   25.20   13.00
  -1 -15   1   22.80    8.60
  -1 -15   1   48.60   19.90
   0  15  -1  378.56   35.90
   0  15  -1  295.27   33.30
   0  15  -1  320.37   36.20
   0  15  -1  338.17   32.90
   0  15  -1  287.57   37.60
   0  15  -1  349.96   35.20
   0 -15   1  342.97   24.30
   0 -15   1  340.27   38.80
   0 -15   1  292.47   28.10
   0 -15   1  274.77   28.20
   0 -15   1  350.16   33.60
   0 -15   1  407.36   35.60
  -1  15  -1   38.60   18.30
  -1  15  -1   53.49   23.10
  -1  15  -1   43.20   15.90
  -1  15  -1   11.40   16.80
  -1  15  -1   23.70   15.60
  -1  15  -1   32.10   18.40
   1 -15   1   15.50   12.30
   1 -15   1   48.50   17.90
   1 -15   1   25.50   14.40
   1 -15   1   19.10   14.10
   1 -15   1   23.50   11.60
  -2  15  -1   83.09   21.00
  -2  15  -1   97.59   27.00
  -2  15  -1   95.49   26.00
  -2  15  -1   55.79   30.80
  -2  15  -1   88.19   22.10
  -2  15  -1  103.09   23.00
   2 -15   1  121.49   23.20
   2 -15   1   83.69   13.60
   2 -15   1  108.49   19.30
   2 -15   1  110.19   19.50
   2 -15   1   78.69   18.60
   2 -15   1  117.39   23.90
  -3  15  -1  -13.60   14.70
  -3  15  -1   23.40   17.00
  -3  15  -1    9.70   15.50
  -3  15  -1  -14.90   16.60
  -3  15  -1   -0.50   17.70
  -3  15  -1   -0.40   15.20
   3 -15   1  -12.40   14.40
   3 -15   1   -0.90   12.00
   3 -15   1   11.40   12.10
   3 -15   1    0.50    8.50
   3 -15   1   10.70   11.40
   3 -15   1    2.50   16.40
  -4  15  -1  129.49   28.20
  -4  15  -1  116.59   28.60
  -4  15  -1  109.09   25.20
  -4  15  -1  136.69   27.20
  -4  15  -1  160.68   29.30
   4 -15   1  101.89   21.90
   4 -15   1   98.29   10.70
   4 -15   1  135.99   27.60
   4 -15   1   87.89   22.10
  -5  15  -1  102.49   14.20
  -5  15  -1   82.09   24.80
  -5  15  -1   86.09   23.80
  -5  15  -1   45.20   23.50
  -5  15  -1   55.79   20.40
  -5  15  -1   93.29   27.40
   5 -15   1   75.89   22.20
   5 -15   1  101.19   25.50
   5 -15   1  137.29   25.90
   5 -15   1   57.29   12.60
  -6  15  -1    1.90   17.70
  -6  15  -1   15.50   20.60
  -6  15  -1  -14.00   14.90
  -6  15  -1  101.89   27.80
  -6  15  -1    5.30   19.40
  -6  15  -1    9.00   12.40
   6 -15   1   -8.30   17.60
   6 -15   1   30.30   13.20
  -7  15  -1   35.30   21.30
  -7  15  -1   -0.20   16.90
  -7  15  -1   -5.50    6.90
  -7  15  -1   13.60   15.80
   7 -15   1    3.10   17.00
   7 -15   1  -14.50   14.80
   7 -15   1   15.20   21.40
  -8  15  -1   25.30   22.10
  -8  15  -1   22.30   21.40
  -8  15  -1   14.70    5.70
  -8  15  -1   41.20   23.40
  -8  15  -1   50.59   26.00
   8 -15   1   31.10   22.50
   8 -15   1  -10.30   17.50
   8 -15   1    7.20   14.60
  -9  15  -1    8.10   17.10
  -9  15  -1   65.19   26.20
  -9  15  -1   16.90   21.90
  -9  15  -1   23.40   23.50
   9 -15   1   23.80   22.30
   9 -15   1    2.50   17.80
   9 -15   1   -8.80   16.10
   9 -15   1   -7.40   19.90
 -10  15  -1  -16.90   14.90
 -10  15  -1  -14.80   20.90
 -10  15  -1   19.10   20.70
  10 -15   1  -21.60   20.40
  10 -15   1   28.30   21.00
  10 -15   1   50.59   26.20
  10 -15   1   -0.90   18.70
 -11  15  -1   69.69   30.20
 -11  15  -1   74.59   29.70
 -11  15  -1   55.29   23.60
  11 -15   1   10.00   23.50
  11 -15   1   28.50   28.10
  11 -15   1  117.49   28.80
  11 -15   1   11.00   26.50
  15  14  -1  -19.80   14.40
  15  14  -1   10.70   21.40
  15  14  -1   14.80   15.60
  15  14  -1   14.80   10.80
  15  14  -1   24.60   13.10
  15  14  -1  -19.80   18.30
 -15 -14   1    4.90   19.20
 -15 -14   1   11.80   16.10
  14  14  -1    3.90    9.90
  14  14  -1  -31.40   16.00
  14  14  -1  -11.90   13.70
  14  14  -1  -15.00   14.60
  14  14  -1   -3.40   12.10
  14  14  -1   53.89   26.40
 -14 -14   1  -23.80   15.10
 -14 -14   1  -13.40   12.70
  13  14  -1  -16.50   15.70
  13  14  -1    4.20   13.10
  13  14  -1   18.90   14.00
  13  14  -1   32.10   20.30
  13  14  -1   29.60   11.10
  13  14  -1    4.30   17.70
 -13 -14   1   -4.60   15.30
 -13 -14   1    0.90   17.40
 -13 -14   1   11.50   15.40
  12  14  -1   29.10   14.70
  12  14  -1    6.30   14.80
  12  14  -1   35.10   12.20
  12  14  -1   25.60   13.20
  12  14  -1   32.30   12.20
  12  14  -1   -7.20   18.60
  12  14  -1   10.70   11.20
 -12 -14   1  -14.50   14.00
 -12 -14   1   12.40   14.70
  11  14  -1   20.40   13.10
  11  14  -1   17.60   12.30
  11  14  -1   12.80   10.70
  11  14  -1   -2.00   14.10
  11  14  -1   13.50   19.30
  11  14  -1   16.80   14.60
  11  14  -1   30.40   10.40
 -11 -14   1    5.10   16.80
 -11 -14   1    1.20   14.90
 -11 -14   1    3.10   13.00
  10  14  -1   -5.10    6.00
  10  14  -1   14.40    9.70
  10  14  -1   29.40   11.60
  10  14  -1   16.80   12.10
  10  14  -1   12.80   24.00
  10  14  -1   13.70   12.80
  10  14  -1   12.60   14.40
  10  14  -1   12.80   14.70
 -10 -14   1   13.30   15.40
 -10 -14   1   35.70   18.80
 -10 -14   1   14.00   16.00
   9  14  -1   87.09   14.50
   9  14  -1  149.19   30.70
   9  14  -1  125.69   18.40
   9  14  -1  101.09   17.10
   9  14  -1  119.59   22.20
   9  14  -1  114.49   18.20
   9  14  -1  123.09   21.50
   9  14  -1  121.59   20.20
  -9 -14   1  102.19   23.40
  -9 -14   1  159.38   28.40
  -9 -14   1  144.99   24.10
   8  14  -1   85.29   13.40
   8  14  -1   81.09   25.40
   8  14  -1  105.49   19.70
   8  14  -1   91.89   15.80
   8  14  -1   75.59   14.20
   8  14  -1  101.49   17.50
   8  14  -1   94.99   16.80
  -8 -14   1  122.09   23.50
  -8 -14   1   82.99    8.40
  -8 -14   1   75.99    8.30
  -8 -14   1   29.60   14.80
  -8 -14   1   99.89   23.90
   7  14  -1   93.99   19.30
   7  14  -1  106.89   19.20
   7  14  -1   90.59   16.60
   7  14  -1   78.29   24.20
   7  14  -1  110.39   17.70
   7  14  -1   82.39   19.30
   7  14  -1   88.69   14.90
   7  14  -1  107.99   17.50
   7  14  -1   69.29   15.30
  -7 -14   1   77.79   10.20
  -7 -14   1   88.49   11.20
  -7 -14   1  149.29   25.90
  -7 -14   1  124.59   27.50
  -7 -14   1   98.29    9.40
  -7 -14   1  100.19   22.10
  -7 -14   1   99.99   10.20
   6  14  -1   87.89   17.50
   6  14  -1   64.69   23.80
   6  14  -1   94.49   16.60
   6  14  -1   66.19   16.90
   6  14  -1   85.89   16.40
   6  14  -1   87.69   15.60
   6  14  -1   44.80   21.00
   6  14  -1   76.79   17.40
  -6 -14   1  104.59   22.00
  -6 -14   1   74.79   20.80
  -6 -14   1   79.39   11.00
  -6 -14   1   69.69   11.90
  -6 -14   1   89.09   22.70
  -6 -14   1   58.59   11.90
   5  14  -1  416.86   35.80
   5  14  -1  430.66   45.50
   5  14  -1  447.16   37.70
   5  14  -1  430.56   37.90
   5  14  -1  488.75   39.00
   5  14  -1  462.25   36.80
   5  14  -1  524.95   44.90
   5  14  -1  439.66   36.40
  -5 -14   1  400.36   40.70
  -5 -14   1  466.55   38.30
  -5 -14   1  408.36   36.50
  -5 -14   1  440.96   41.50
   4  14  -1  153.68   20.30
   4  14  -1  164.68   29.70
   4  14  -1  145.49   20.70
   4  14  -1  138.29   28.30
   4  14  -1  155.68   21.60
   4  14  -1  154.18   27.00
   4  14  -1  170.78   21.50
   4  14  -1  141.39   22.60
  -4 -14   1  154.88   18.10
  -4 -14   1  177.38   28.50
  -4 -14   1  147.99   18.30
  -4 -14   1  173.58   18.90
  -4 -14   1  153.88   25.10
   3  14  -1   79.39   17.10
   3  14  -1  110.69   19.70
   3  14  -1  101.29   19.40
   3  14  -1  120.89   18.70
   3  14  -1  112.89   19.10
   3  14  -1   78.39   23.50
   3  14  -1   80.49   17.80
   3  14  -1   95.69   20.00
  -3 -14   1  115.49   23.50
  -3 -14   1  132.29   17.10
  -3 -14   1   82.59   19.60
  -3 -14   1   96.49   11.30
  -3 -14   1  110.79   17.40
  -3 -14   1  100.99   16.70
   2  14  -1  -18.20   14.90
   2  14  -1  -15.30   10.70
   2  14  -1   23.10   10.90
   2  14  -1   -4.50   13.50
   2  14  -1    7.00   11.60
   2  14  -1   -6.40   10.60
   2  14  -1    7.70   11.50
   2  14  -1    4.10   12.70
  -2 -14   1    7.30    7.00
  -2 -14   1    0.90    5.00
  -2 -14   1  -13.20   11.80
  -2 -14   1    1.80   15.00
  -2 -14   1    1.30    6.20
  -2 -14   1   -5.20    9.20
  -2 -14   1    5.60    9.80
  -2 -14   1   -1.40    9.90
   1  14  -1   10.90   13.40
   1  14  -1   26.70   11.20
   1  14  -1    3.20   11.90
   1  14  -1   28.70   15.40
   1  14  -1   19.70   15.60
   1  14  -1   14.10   14.50
   1  14  -1   27.80   12.40
  -1 -14   1   19.00    8.50
  -1 -14   1   27.80   17.00
  -1 -14   1    8.70   14.70
  -1 -14   1    2.00   13.60
  -1 -14   1   24.60    6.60
  -1 -14   1   -2.00   11.10
  -1 -14   1   13.80    9.10
   0  14  -1   11.40   18.20
   0  14  -1    3.90   17.00
   0  14  -1   29.70   13.90
   0  14  -1   26.60   14.60
   0  14  -1   22.30   15.50
   0  14  -1   45.60   14.00
   0  14  -1   30.50   16.60
   0 -14   1   17.00   13.00
   0 -14   1   29.60   13.90
   0 -14   1   18.70   11.60
   0 -14   1   46.80   12.50
   0 -14   1   30.30    7.70
   0 -14   1   12.70   13.00
  -1  14  -1   11.10   13.50
  -1  14  -1   -4.60   12.00
  -1  14  -1    2.80   17.50
  -1  14  -1  -10.00   10.90
  -1  14  -1  -13.50   14.40
  -1  14  -1   -7.80   13.40
   1 -14   1    0.20   10.70
   1 -14   1    1.00   13.40
   1 -14   1   11.60   11.70
   1 -14   1  -13.70   11.10
   1 -14   1  -24.50   11.90
  -2  14  -1  195.48   27.60
  -2  14  -1  234.88   28.50
  -2  14  -1  232.18   33.20
  -2  14  -1  257.87   30.00
  -2  14  -1  178.78   30.20
  -2  14  -1  262.07   30.40
   2 -14   1  238.68   26.00
   2 -14   1  265.77   26.60
   2 -14   1  271.27   22.80
   2 -14   1  273.77   27.50
   2 -14   1  289.77   30.90
  -3  14  -1   30.80   20.10
  -3  14  -1  -20.00   11.90
  -3  14  -1   22.50   15.20
  -3  14  -1   34.60   20.10
  -3  14  -1   -0.80   14.50
  -3  14  -1    5.80   15.50
   3 -14   1   31.80   16.50
   3 -14   1    9.50   13.20
   3 -14   1    6.30   12.20
   3 -14   1    5.70   11.50
   3 -14   1   16.00   15.40
  -4  14  -1   26.50   18.80
  -4  14  -1   -9.60   13.20
  -4  14  -1   16.60   17.10
  -4  14  -1  -17.70   14.30
  -4  14  -1   21.70   16.40
  -4  14  -1    5.80   15.00
   4 -14   1   -3.40   12.80
   4 -14   1   20.90   17.50
   4 -14   1  -19.50   11.50
   4 -14   1   19.80    8.50
   4 -14   1    6.20   15.00
  -5  14  -1  164.58   30.00
  -5  14  -1   70.79   24.40
  -5  14  -1  102.39   23.80
  -5  14  -1  130.69   27.00
  -5  14  -1   89.79   23.90
   5 -14   1   93.09   22.90
   5 -14   1  180.88   29.40
   5 -14   1  150.48   17.30
   5 -14   1  151.08   28.60
  -6  14  -1   59.49   11.00
  -6  14  -1  113.09   27.70
  -6  14  -1   39.90   23.40
  -6  14  -1   81.39   31.60
   6 -14   1   62.29   22.80
   6 -14   1   52.89   21.00
   6 -14   1   41.80   13.30
   6 -14   1   55.19   27.80
  -7  14  -1   41.00   20.20
  -7  14  -1   13.40   18.10
  -7  14  -1   26.20   19.40
  -7  14  -1    2.00   15.40
   7 -14   1   62.49   23.40
   7 -14   1   18.80   18.10
   7 -14   1   19.30   16.40
   7 -14   1   28.00   13.50
  -8  14  -1   69.99   24.90
  -8  14  -1   20.60   21.20
  -8  14  -1   27.00   11.60
  -8  14  -1   34.40   18.60
  -8  14  -1   47.20   24.60
   8 -14   1   46.80   23.20
   8 -14   1   45.20   21.70
   8 -14   1   40.20   22.00
   8 -14   1   48.50   17.30
  -9  14  -1   25.70   20.40
  -9  14  -1   21.50   21.60
  -9  14  -1   -7.40   15.00
  -9  14  -1   45.80    8.70
  -9  14  -1   46.60   24.40
   9 -14   1   38.70   26.10
   9 -14   1   28.70   20.50
   9 -14   1    3.40   19.80
   9 -14   1   12.70   16.40
 -10  14  -1   -9.20   17.10
 -10  14  -1   24.30   26.20
  10 -14   1  -17.30   17.10
  10 -14   1  -27.70   18.50
  10 -14   1  -30.60   14.30
  10 -14   1   42.00   24.90
 -11  14  -1   -9.60   17.60
 -11  14  -1    4.40   25.40
 -11  14  -1  -13.70   16.30
  11 -14   1    4.90   17.30
  11 -14   1   36.40   22.20
  11 -14   1    9.90   22.70
  11 -14   1   -7.50   26.40
 -12  14  -1  -18.00   24.10
 -12  14  -1    2.00   20.40
 -12  14  -1  -21.20   18.80
  12 -14   1   17.90   22.60
  12 -14   1   14.60   23.40
  12 -14   1   28.50   23.10
  12 -14   1   44.20   30.10
  16  13  -1  -33.80   18.60
  16  13  -1    8.90   10.90
  16  13  -1   29.30   19.60
 -16 -13   1  -28.40   15.60
 -16 -13   1    6.80   16.70
  15  13  -1   11.20   11.30
  15  13  -1    2.90   16.40
  15  13  -1  -23.00   18.40
  15  13  -1   23.00   17.20
  15  13  -1    3.90   12.90
  15  13  -1   24.80   24.10
 -15 -13   1   10.30   18.40
 -15 -13   1   26.40   19.10
  14  13  -1   -0.80   16.60
  14  13  -1   14.20   10.60
  14  13  -1   -4.60   10.10
  14  13  -1  -16.80   17.20
  14  13  -1  -18.30   12.70
  14  13  -1   -4.50   14.80
  14  13  -1   13.20   19.60
 -14 -13   1   11.60   18.70
 -14 -13   1   48.10   22.00
  13  13  -1    9.80   13.40
  13  13  -1   24.50   12.50
  13  13  -1   42.60   20.10
  13  13  -1   34.80   15.40
  13  13  -1    8.30   23.10
  13  13  -1   59.79   17.70
  13  13  -1   15.40   11.20
 -13 -13   1   28.80   12.90
 -13 -13   1   25.40   19.40
  12  13  -1   73.69   17.50
  12  13  -1   59.19   25.20
  12  13  -1   73.99   22.20
  12  13  -1   93.59   16.90
  12  13  -1   57.69   12.60
  12  13  -1   75.99   17.20
  12  13  -1   74.89   18.70
 -12 -13   1   54.69   19.80
 -12 -13   1   77.49   22.80
 -12 -13   1  101.09   20.40
  11  13  -1   -0.90    8.50
  11  13  -1  -13.40    7.90
  11  13  -1   16.20   17.50
  11  13  -1   16.60   11.90
  11  13  -1   23.80   13.60
  11  13  -1   -8.80   11.30
 -11 -13   1   21.00   17.40
 -11 -13   1  -29.40   11.60
 -11 -13   1    2.90   13.20
  10  13  -1   57.19   14.10
  10  13  -1   49.70   14.70
  10  13  -1   62.09   25.10
  10  13  -1   49.10   15.20
  10  13  -1   49.70    8.30
  10  13  -1   41.20    7.40
  10  13  -1   40.70   11.20
  10  13  -1   38.40   16.90
 -10 -13   1   74.59   18.30
 -10 -13   1   22.70   17.30
 -10 -13   1   44.60   18.40
   9  13  -1   76.69   15.30
   9  13  -1   66.89   14.50
   9  13  -1   69.19   11.00
   9  13  -1   60.19   15.90
   9  13  -1   96.99   19.20
   9  13  -1   65.59   24.10
   9  13  -1   67.29   14.40
   9  13  -1   61.79   13.50
   9  13  -1   67.49   16.30
  -9 -13   1   70.49   21.10
  -9 -13   1   81.59   20.30
  -9 -13   1   89.29   22.00
  -9 -13   1   51.09    4.90
   8  13  -1    3.30    9.40
   8  13  -1   -8.20    7.60
   8  13  -1    1.40   10.80
   8  13  -1   -1.20   10.60
   8  13  -1   -9.50    7.70
   8  13  -1    3.30    9.40
   8  13  -1   -2.40   15.90
   8  13  -1   -4.60   11.50
  -8 -13   1  -14.00   10.60
  -8 -13   1    4.00    4.40
  -8 -13   1   -0.30   13.50
  -8 -13   1  -19.30   11.70
  -8 -13   1   16.40    5.20
   7  13  -1    3.70   10.10
   7  13  -1   14.00   11.50
   7  13  -1    5.60    8.90
   7  13  -1   28.50   10.10
   7  13  -1   20.00    9.60
   7  13  -1   16.00   12.50
   7  13  -1    0.60    8.20
   7  13  -1   31.20   19.80
   7  13  -1    3.40   11.30
  -7 -13   1   13.60    6.60
  -7 -13   1   20.00    6.80
  -7 -13   1   19.10    6.00
  -7 -13   1    2.60   20.50
  -7 -13   1   17.00    5.60
  -7 -13   1    5.10   14.40
  -7 -13   1   -3.90   12.50
   6  13  -1  779.82   53.99
   6  13  -1  901.41   56.79
   6  13  -1  872.31   57.79
   6  13  -1  878.81   56.79
   6  13  -1  694.23   53.09
   6  13  -1  866.91   58.09
   6  13  -1  843.22   57.59
   6  13  -1  769.42   65.99
   6  13  -1  834.02   56.49
   6  13  -1  783.92   56.59
  -6 -13   1  745.93   60.29
  -6 -13   1  819.52   51.59
  -6 -13   1  777.92   60.89
  -6 -13   1  941.01   69.29
  -6 -13   1  836.52   53.19
  -6 -13   1  813.12   51.29
   5  13  -1  144.39   21.10
   5  13  -1  146.29   19.00
   5  13  -1  175.68   21.40
   5  13  -1  184.38   22.10
   5  13  -1  167.98   19.30
   5  13  -1  163.38   19.30
   5  13  -1  145.79   21.60
   5  13  -1  148.09   28.50
  -5 -13   1  162.98   17.60
  -5 -13   1  174.28   17.60
  -5 -13   1  150.78   24.70
  -5 -13   1  196.78   27.90
  -5 -13   1  159.78   16.70
  -5 -13   1  174.38   26.70
  -5 -13   1  165.78   23.10
   4  13  -1  285.17   27.40
   4  13  -1  239.88   27.20
   4  13  -1  303.87   26.90
   4  13  -1  341.17   28.90
   4  13  -1  291.87   28.40
   4  13  -1  272.17   33.80
   4  13  -1  302.67   28.50
   4  13  -1  284.97   25.90
  -4 -13   1  270.97   25.40
  -4 -13   1  231.08   29.40
  -4 -13   1  310.07   25.10
  -4 -13   1  322.77   32.00
  -4 -13   1  256.17   24.20
  -4 -13   1  285.87   25.00
   3  13  -1   17.50   10.70
   3  13  -1   -2.70   13.40
   3  13  -1    6.90   10.60
   3  13  -1    2.50   10.90
   3  13  -1   16.60   12.10
   3  13  -1   -2.30    9.80
   3  13  -1    5.50   10.30
   3  13  -1   -4.30   10.30
  -3 -13   1    8.50    9.60
  -3 -13   1   16.00    8.90
  -3 -13   1    6.90    4.00
  -3 -13   1    3.30   13.00
  -3 -13   1   13.70    9.70
  -3 -13   1   11.80    5.90
  -3 -13   1   12.20    9.50
  -3 -13   1   10.60   13.30
   2  13  -1    0.20   15.20
   2  13  -1   -7.50   10.00
   2  13  -1   14.30   11.30
   2  13  -1    9.30   12.30
   2  13  -1    0.90    7.90
   2  13  -1  -11.90   10.30
   2  13  -1    2.90   12.00
   2  13  -1    2.90   10.50
  -2 -13   1   -6.50    8.50
  -2 -13   1   10.90    7.10
  -2 -13   1   20.70   14.00
  -2 -13   1    0.00    8.90
  -2 -13   1   -8.50    8.30
  -2 -13   1  -11.20    7.50
  -2 -13   1   -5.80   12.50
  -2 -13   1   -1.80    4.70
  -2 -13   1    1.40    6.10
  -2 -13   1    3.40   11.60
   1  13  -1   56.89   15.20
   1  13  -1   74.99   15.70
   1  13  -1   44.40   15.00
   1  13  -1   27.80   16.60
   1  13  -1   82.99   23.60
   1  13  -1   71.19   15.70
   1  13  -1   49.50   15.20
  -1 -13   1   32.40   16.30
  -1 -13   1   48.10   11.20
  -1 -13   1   71.99    9.10
  -1 -13   1  104.19   21.60
  -1 -13   1   64.99   13.90
  -1 -13   1   59.49   14.90
  -1 -13   1   40.60   10.40
  -1 -13   1   86.09   17.20
   0  13  -1    7.70   10.80
   0  13  -1    1.80    9.20
   0  13  -1   -6.40    9.70
   0  13  -1  -20.90   12.50
   0  13  -1   11.50   11.10
   0  13  -1   -4.60   10.80
   0  13  -1   -4.40   11.30
   0  13  -1    9.90   14.10
   0 -13   1    3.30   12.20
   0 -13   1   11.70    9.70
   0 -13   1   10.60   10.30
   0 -13   1  -14.10    9.30
   0 -13   1   -0.60    5.40
   0 -13   1  -12.50    9.60
   0 -13   1   13.70   10.10
   0 -13   1    4.80   13.30
  -1  13  -1  169.48   22.60
  -1  13  -1  167.78   25.70
  -1  13  -1  209.48   25.50
  -1  13  -1  203.48   26.10
  -1  13  -1  198.68   22.90
  -1  13  -1  174.98   29.70
  -1  13  -1  168.68   25.40
  -1  13  -1  154.08   25.20
   1 -13   1  184.78   20.70
   1 -13   1  159.28   20.80
   1 -13   1  189.68   21.90
   1 -13   1  180.88   25.70
   1 -13   1  174.58   27.90
   1 -13   1  156.88   16.00
   1 -13   1  231.58   22.40
   1 -13   1  150.28   24.60
  -2  13  -1   24.70   14.50
  -2  13  -1    5.20   15.00
  -2  13  -1   28.80   15.30
  -2  13  -1   39.60   15.40
  -2  13  -1   15.20   13.40
  -2  13  -1    9.50   13.80
   2 -13   1   28.30   13.50
   2 -13   1    6.70   13.50
   2 -13   1   26.40   13.40
   2 -13   1   29.20   15.30
   2 -13   1   28.80   12.70
  -3  13  -1  101.79   21.80
  -3  13  -1   84.19   19.70
  -3  13  -1   65.89   19.00
  -3  13  -1   89.49   21.00
  -3  13  -1   65.49   22.20
  -3  13  -1  105.09   20.60
   3 -13   1   82.99   19.20
   3 -13   1  108.09   19.20
   3 -13   1  111.69   11.80
   3 -13   1   81.19   20.90
   3 -13   1  116.99   17.30
   3 -13   1   98.19   21.90
  -4  13  -1   95.59   22.00
  -4  13  -1   57.19   18.70
  -4  13  -1  124.59   25.80
  -4  13  -1   43.30   16.90
  -4  13  -1   61.59   20.40
  -4  13  -1   58.29   20.70
   4 -13   1   76.99   17.90
   4 -13   1   84.79   19.10
   4 -13   1   89.19   22.60
   4 -13   1   91.99   13.30
   4 -13   1   76.89   22.20
  -5  13  -1   32.50   19.00
  -5  13  -1    0.90   14.30
  -5  13  -1    2.20   17.90
  -5  13  -1   10.70   15.50
  -5  13  -1    8.90   17.00
  -5  13  -1   14.70   17.40
   5 -13   1   23.80   16.30
   5 -13   1    8.80    9.70
   5 -13   1   -3.70   14.30
   5 -13   1   36.90   20.50
  -6  13  -1   50.59   22.40
  -6  13  -1   41.00   19.30
  -6  13  -1   21.30   23.40
  -6  13  -1   55.29   10.90
  -6  13  -1   39.20   19.50
  -6  13  -1   -4.10   17.30
   6 -13   1   42.50   14.60
   6 -13   1   28.90   19.90
   6 -13   1   44.60   18.40
   6 -13   1   43.80   18.90
  -7  13  -1   17.00   21.10
  -7  13  -1   14.90   17.30
  -7  13  -1   10.20   18.50
  -7  13  -1   17.60   18.60
  -7  13  -1   22.10   18.20
  -7  13  -1   22.20    8.70
   7 -13   1   46.20   20.90
   7 -13   1   56.79   21.50
   7 -13   1   13.40   16.20
   7 -13   1    9.50   13.00
  -8  13  -1   16.40   19.20
  -8  13  -1    8.50   15.80
  -8  13  -1    0.40    7.80
  -8  13  -1    2.60   18.10
  -8  13  -1   25.30   22.30
   8 -13   1   12.50   19.40
   8 -13   1   26.00   20.40
   8 -13   1    5.10   16.40
   8 -13   1    8.20   14.20
  -9  13  -1   19.30   20.50
  -9  13  -1    3.60   15.00
  -9  13  -1    8.50   19.90
  -9  13  -1    3.70   19.10
   9 -13   1   41.50   20.00
   9 -13   1   24.50   24.70
   9 -13   1   45.50   20.50
   9 -13   1   34.70   22.70
 -10  13  -1   14.60   12.40
 -10  13  -1   50.09   21.70
 -10  13  -1   -3.10   21.90
 -10  13  -1    1.50   16.80
  10 -13   1   -9.30   22.00
  10 -13   1   20.00   18.10
  10 -13   1   12.20   15.50
 -11  13  -1   44.60   21.60
 -11  13  -1  -21.10   19.90
 -11  13  -1   48.60   24.30
  11 -13   1    9.80   22.20
  11 -13   1   -3.30   17.40
  11 -13   1  -19.60   14.90
  11 -13   1   -0.90   20.70
 -12  13  -1  -36.20   23.70
 -12  13  -1    8.20   18.40
 -12  13  -1   10.00   19.50
  12 -13   1  -16.50   20.00
  12 -13   1   -4.20   21.30
  12 -13   1   12.00   19.80
  12 -13   1    1.10   24.70
 -13  13  -1   45.90   26.00
 -13  13  -1   24.50   20.20
 -13  13  -1   84.79   29.90
  13 -13   1   35.50   25.00
  13 -13   1  -19.70   25.60
  13 -13   1  -34.80   21.10
  16  12  -1   17.70   14.90
  16  12  -1  -20.60   18.80
  16  12  -1   33.30   25.30
  16  12  -1   -5.90   14.50
  16  12  -1   14.60   14.50
 -16 -12   1   -5.00   15.90
 -16 -12   1   22.60   19.10
  15  12  -1   65.49   16.20
  15  12  -1   92.09   20.20
  15  12  -1   58.79   19.00
  15  12  -1   25.70   25.20
  15  12  -1   56.79   24.10
  15  12  -1  118.59   20.90
 -15 -12   1   90.29   24.00
 -15 -12   1   55.89   20.80
  14  12  -1   27.20   16.80
  14  12  -1   14.60   11.80
  14  12  -1   22.00   14.90
  14  12  -1   34.00   23.10
  14  12  -1   15.60   15.00
  14  12  -1   38.90   23.30
 -14 -12   1   17.90   17.80
 -14 -12   1   50.49   19.30
  13  12  -1   -8.70   10.10
  13  12  -1  -25.10    7.80
  13  12  -1  -24.30   15.30
  13  12  -1   11.30   13.20
  13  12  -1   -6.00   18.30
  13  12  -1   -8.30   12.70
  13  12  -1    7.60   11.70
 -13 -12   1   21.40   16.30
 -13 -12   1    7.40   16.30
  12  12  -1   -0.40   11.00
  12  12  -1   -6.50   17.60
  12  12  -1   -4.50   11.80
  12  12  -1    1.40    9.40
  12  12  -1  -12.50   16.90
  12  12  -1    5.20   12.30
  12  12  -1  -14.70    8.50
  12  12  -1    5.60   16.80
 -12 -12   1   -9.70   13.90
 -12 -12   1   35.00   18.20
 -12 -12   1   12.70   12.10
  11  12  -1  150.58   26.50
  11  12  -1  166.38   22.90
  11  12  -1  168.58   20.30
  11  12  -1  145.09   18.30
  11  12  -1  105.19   28.80
  11  12  -1  151.78   20.40
  11  12  -1  133.59   20.70
  11  12  -1  181.78   23.20
 -11 -12   1  155.98   26.70
 -11 -12   1  139.29   23.30
 -11 -12   1  163.08   26.80
  10  12  -1   74.99    6.30
  10  12  -1   86.39   14.50
  10  12  -1   73.69   15.70
  10  12  -1  100.39   27.70
  10  12  -1   59.09   13.30
  10  12  -1   85.99   17.80
  10  12  -1   60.29    7.60
  10  12  -1   32.00   16.00
  10  12  -1   68.29   15.00
  10  12  -1   92.29   18.20
 -10 -12   1   60.09   19.10
 -10 -12   1  103.99   19.80
 -10 -12   1   57.89   19.10
   9  12  -1  -13.50   10.00
   9  12  -1  -13.70   15.10
   9  12  -1    2.90   10.10
   9  12  -1   10.90    9.30
   9  12  -1   -1.10    5.80
   9  12  -1   -0.20    8.30
   9  12  -1  -22.90    7.40
   9  12  -1  -21.80    9.60
  -9 -12   1   25.30   16.50
  -9 -12   1   27.20   15.10
  -9 -12   1   -8.10   11.30
  -9 -12   1   -4.00    3.50
  -9 -12   1    1.50    4.10
   8  12  -1   34.60   11.20
   8  12  -1   33.50   13.60
   8  12  -1   18.50   10.20
   8  12  -1   37.20   11.50
   8  12  -1   34.70   14.10
   8  12  -1   29.00    8.60
   8  12  -1   24.40   19.50
   8  12  -1   42.30   13.50
  -8 -12   1   30.10   15.40
  -8 -12   1   34.30   16.30
  -8 -12   1   29.70    6.70
  -8 -12   1   27.50    6.40
  -8 -12   1   23.00   14.10
   7  12  -1    1.00   10.50
   7  12  -1  -10.10    6.70
   7  12  -1    2.80    8.30
   7  12  -1    0.30    8.20
   7  12  -1  -11.50    5.90
   7  12  -1    4.60   15.30
   7  12  -1   -0.10    9.90
   7  12  -1   -3.80    8.80
   7  12  -1    1.70   10.70
  -7 -12   1   -2.20   12.40
  -7 -12   1   -2.50   12.10
  -7 -12   1    2.40    5.00
  -7 -12   1    2.10    5.50
  -7 -12   1   -2.30    5.20
  -7 -12   1  -15.70   10.70
   6  12  -1   94.79   14.60
   6  12  -1  154.28   18.10
   6  12  -1  106.59   16.70
   6  12  -1  107.39   16.70
   6  12  -1  124.49   18.60
   6  12  -1  106.69   17.80
   6  12  -1  135.09   16.30
   6  12  -1  105.69   16.40
   6  12  -1  142.39   15.40
   6  12  -1   96.89   23.40
  -6 -12   1  123.99   18.00
  -6 -12   1   99.89   20.10
  -6 -12   1  113.19   21.30
  -6 -12   1  117.99   14.00
  -6 -12   1  116.29   25.00
   5  12  -1   14.30    8.10
   5  12  -1    6.80    8.50
   5  12  -1   16.40   10.50
   5  12  -1   -8.50    8.30
   5  12  -1    5.20    9.30
   5  12  -1   20.30   14.70
   5  12  -1  -11.10    8.40
   5  12  -1   29.80   11.80
   5  12  -1   14.20    8.80
  -5 -12   1   -0.60   12.10
  -5 -12   1   -4.10    8.40
  -5 -12   1  -17.80   11.00
  -5 -12   1    9.10    8.00
  -5 -12   1    6.60   12.60
  -5 -12   1   17.30    8.00
  -5 -12   1   13.50   10.00
   4  12  -1  195.28   21.10
   4  12  -1  196.78   26.80
   4  12  -1  149.29   18.30
   4  12  -1  196.08   20.70
   4  12  -1  226.18   22.50
   4  12  -1  155.48   18.30
   4  12  -1  160.18   20.00
   4  12  -1  197.78   20.70
  -4 -12   1  180.38   17.90
  -4 -12   1  139.99   23.00
  -4 -12   1  201.18   27.60
  -4 -12   1  178.48   19.00
  -4 -12   1  163.68   17.60
  -4 -12   1  188.88   25.60
   3  12  -1   -1.60    9.00
   3  12  -1    3.20    9.70
   3  12  -1   14.60   14.70
   3  12  -1    0.40    8.30
   3  12  -1   14.10    8.60
   3  12  -1   15.90    9.70
   3  12  -1    2.30    9.00
   3  12  -1    5.00   10.70
  -3 -12   1   17.90   10.80
  -3 -12   1    3.30    4.20
  -3 -12   1   10.30    6.10
  -3 -12   1   -3.90    8.00
  -3 -12   1    2.70    9.10
  -3 -12   1    4.00    4.40
  -3 -12   1    3.10    8.10
  -3 -12   1    5.00   11.50
  -3 -12   1   -6.10   11.10
   2  12  -1   56.09   14.00
   2  12  -1   28.50   10.30
   2  12  -1    2.70   14.00
   2  12  -1   34.90   11.50
   2  12  -1   34.50   12.10
   2  12  -1   41.20   14.20
   2  12  -1   25.30   12.40
   2  12  -1   40.00   12.70
  -2 -12   1   48.40   11.30
  -2 -12   1   44.70   12.00
  -2 -12   1   46.70   17.00
  -2 -12   1   34.60    8.20
  -2 -12   1   35.70   22.10
  -2 -12   1   40.60   13.50
  -2 -12   1   43.30    7.90
  -2 -12   1   49.30   12.80
  -2 -12   1   28.80   11.00
  -2 -12   1   25.00    8.20
   1  12  -1  400.36   34.60
   1  12  -1  328.67   31.30
   1  12  -1  362.66   37.50
   1  12  -1  333.47   32.20
   1  12  -1  335.87   31.00
   1  12  -1  359.16   33.60
   1  12  -1  391.36   31.70
  -1 -12   1  361.86   30.50
  -1 -12   1  369.46   31.30
  -1 -12   1  367.46   25.20
  -1 -12   1  384.56   29.30
  -1 -12   1  383.56   51.19
  -1 -12   1  271.47   30.10
  -1 -12   1  338.67   30.70
  -1 -12   1  421.86   29.20
   0  12  -1  773.82   63.69
   0  12  -1  841.22   61.19
   0  12  -1  862.61   59.79
   0  12  -1  917.51   61.49
   0  12  -1  799.02   58.09
   0  12  -1  799.72   59.49
   0  12  -1  834.22   60.89
   0 -12   1  850.61   59.39
   0 -12   1  811.82   55.99
   0 -12   1  799.32   63.49
   0 -12   1  904.81   57.29
   0 -12   1  823.62   58.39
   0 -12   1  892.21   59.29
   0 -12   1  810.82   51.99
   0 -12   1  876.81   58.39
  -1  12  -1  112.59   21.10
  -1  12  -1  167.68   21.70
  -1  12  -1  188.38   23.40
  -1  12  -1  142.59   26.90
  -1  12  -1  193.08   23.80
  -1  12  -1  147.39   23.00
  -1  12  -1  181.38   22.90
   1 -12   1  154.88   23.90
   1 -12   1  193.18   21.00
   1 -12   1  148.09   19.20
   1 -12   1  182.78   16.40
   1 -12   1  138.69   19.60
   1 -12   1  149.49   25.50
   1 -12   1  210.68   24.00
   1 -12   1  170.28   20.80
   1 -12   1  172.38   19.90
  -2  12  -1    2.90    9.90
  -2  12  -1    0.50   13.20
  -2  12  -1    1.20   12.00
  -2  12  -1    8.80   12.90
  -2  12  -1   10.40   13.20
  -2  12  -1    7.00   11.20
  -2  12  -1   -1.80   13.30
  -2  12  -1   -3.80   12.60
   2 -12   1   12.00   12.70
   2 -12   1   -0.40   10.80
   2 -12   1    6.50    4.40
   2 -12   1   -9.60   11.90
   2 -12   1    6.00    9.70
   2 -12   1   -1.00    4.80
   2 -12   1    3.90   10.00
   2 -12   1   16.40    7.70
   2 -12   1   -3.10    9.70
   2 -12   1   -7.20   11.70
  -3  12  -1  502.75   43.20
  -3  12  -1  487.65   43.60
  -3  12  -1  493.65   48.60
  -3  12  -1  521.25   45.10
  -3  12  -1  489.35   41.50
  -3  12  -1  510.65   43.20
   3 -12   1  465.45   41.10
   3 -12   1  446.76   43.70
   3 -12   1  514.95   34.40
   3 -12   1  498.95   43.10
   3 -12   1  537.75   44.90
   3 -12   1  526.45   41.70
   3 -12   1  506.15   38.10
  -4  12  -1  611.34   49.10
  -4  12  -1  539.65   49.00
  -4  12  -1  536.05   46.80
  -4  12  -1  467.65   45.90
  -4  12  -1  543.05   46.50
  -4  12  -1  476.15   49.20
   4 -12   1  611.84   54.99
   4 -12   1  638.44   49.30
   4 -12   1  515.35   38.80
   4 -12   1  551.94   44.90
   4 -12   1  576.74   49.40
   4 -12   1  559.74   52.39
  -5  12  -1  124.29   24.00
  -5  12  -1  132.89   25.40
  -5  12  -1  116.19   27.20
  -5  12  -1  102.29   22.10
  -5  12  -1   93.39   24.20
  -5  12  -1  107.29   24.00
   5 -12   1  132.89   27.40
   5 -12   1  114.99   20.40
   5 -12   1  150.68   24.20
   5 -12   1  138.89   18.10
   5 -12   1  157.78   26.30
  -6  12  -1  175.18   30.30
  -6  12  -1  183.08   31.40
  -6  12  -1  108.09   27.60
  -6  12  -1  148.89   16.10
  -6  12  -1  106.29   25.00
  -6  12  -1  157.68   29.40
   6 -12   1  165.38   22.00
   6 -12   1  203.68   27.20
   6 -12   1  198.48   29.90
   6 -12   1  145.19   29.10
  -7  12  -1  154.88   15.80
  -7  12  -1  154.08   29.30
  -7  12  -1  100.69   13.80
  -7  12  -1  180.88   30.00
  -7  12  -1  149.99   26.80
  -7  12  -1  142.89   29.00
  -7  12  -1  172.88   30.50
   7 -12   1  161.88   28.70
   7 -12   1  179.78   30.90
   7 -12   1  151.08   22.90
   7 -12   1  110.79   24.50
  -8  12  -1    6.60    8.40
  -8  12  -1    6.70   18.50
  -8  12  -1   -1.40   17.70
  -8  12  -1   -2.20   17.70
  -8  12  -1    8.30   18.00
   8 -12   1   15.50   16.50
   8 -12   1   25.00   16.30
   8 -12   1   42.90   21.10
   8 -12   1    9.10   14.20
  -9  12  -1   39.30   18.60
  -9  12  -1    2.40   18.60
  -9  12  -1   54.89   24.30
  -9  12  -1   18.00    8.30
   9 -12   1   14.90   18.70
   9 -12   1   45.80   23.40
   9 -12   1   10.20   16.30
   9 -12   1   19.90   18.50
 -10  12  -1  463.05   49.00
 -10  12  -1  411.76   44.70
 -10  12  -1  353.76   28.80
 -10  12  -1  436.26   47.20
  10 -12   1  325.57   40.70
  10 -12   1  398.26   49.00
  10 -12   1  427.96   46.80
  10 -12   1  389.76   43.50
 -11  12  -1    3.90   19.00
 -11  12  -1   46.60   24.40
 -11  12  -1   23.30   18.10
 -11  12  -1    2.20    8.50
  11 -12   1   -1.10   17.50
  11 -12   1   30.60   20.50
  11 -12   1  -11.00   14.60
  11 -12   1   22.60   24.40
 -12  12  -1   19.10   17.50
 -12  12  -1   10.50    8.50
 -12  12  -1   50.19   26.00
 -12  12  -1   49.99   27.90
  12 -12   1  -11.90   17.80
  12 -12   1   -4.20   20.40
  12 -12   1   22.50   21.30
  12 -12   1   21.10   26.10
 -13  12  -1    2.60   18.80
 -13  12  -1   11.00   20.60
 -13  12  -1   25.00   24.20
 -13  12  -1  -22.00   18.00
  13 -12   1    4.80   25.60
  13 -12   1  -10.90   17.20
  13 -12   1  -11.00   20.60
  17  11  -1    7.00   15.60
  17  11  -1  -45.10   14.20
  17  11  -1   -2.30   23.40
  17  11  -1    7.10   14.20
 -17 -11   1  -30.60   15.40
 -17 -11   1   13.10   17.90
  16  11  -1   -0.80   15.40
  16  11  -1    6.30   16.20
  16  11  -1   23.70   12.90
  16  11  -1   27.00   18.10
  16  11  -1   71.89   27.00
 -16 -11   1  -18.00   14.10
 -16 -11   1    5.40   15.80
  15  11  -1   43.50   16.20
  15  11  -1   28.70   17.70
  15  11  -1   48.40   16.00
  15  11  -1   25.30   15.40
  15  11  -1   28.00   24.00
  15  11  -1   15.00   14.80
 -15 -11   1   23.80   18.40
 -15 -11   1   30.80   17.90
  14  11  -1   34.90   14.30
  14  11  -1   36.30   15.80
  14  11  -1   42.40   16.60
  14  11  -1   75.49   32.90
  14  11  -1   18.30   10.80
  14  11  -1    5.70   16.00
 -14 -11   1   44.20   19.50
 -14 -11   1   35.30   19.80
  13  11  -1    7.90   10.70
  13  11  -1   21.10   15.00
  13  11  -1   22.60   14.60
  13  11  -1  -11.40   14.80
  13  11  -1    4.80   10.80
  13  11  -1   21.80   14.10
 -13 -11   1    6.50   15.10
 -13 -11   1   28.90   17.60
  12  11  -1  179.98   35.40
  12  11  -1  262.97   25.50
  12  11  -1  168.48   31.00
  12  11  -1  164.18   22.70
  12  11  -1  248.78   25.50
  12  11  -1  201.38   26.20
  12  11  -1  239.98   25.70
  12  11  -1  199.18   21.40
 -12 -11   1  241.88   24.20
 -12 -11   1  202.68   30.40
 -12 -11   1  192.48   30.20
  11  11  -1   54.29   22.30
  11  11  -1   38.60   21.80
  11  11  -1   54.59   14.10
  11  11  -1   40.50   13.50
  11  11  -1   42.40   13.90
  11  11  -1   39.60   19.30
  11  11  -1   33.10   10.60
 -11 -11   1   32.30    4.30
 -11 -11   1   39.00    5.40
 -11 -11   1   63.29   18.70
 -11 -11   1   30.50   17.50
 -11 -11   1   59.79   16.40
  10  11  -1  111.79   16.80
  10  11  -1  113.29   27.70
  10  11  -1  111.29   22.50
  10  11  -1  116.99   19.20
  10  11  -1  157.08   22.10
  10  11  -1  127.19   17.60
  10  11  -1  131.29   17.40
  10  11  -1  129.29   19.60
 -10 -11   1  133.09   26.30
 -10 -11   1  136.89   21.00
 -10 -11   1  109.69    9.60
 -10 -11   1  107.59   22.20
 -10 -11   1  102.39    9.60
   9  11  -1    0.00   11.40
   9  11  -1  -15.10   10.80
   9  11  -1   26.30   10.50
   9  11  -1   -1.60    4.50
   9  11  -1    6.30    9.90
   9  11  -1   -1.60    7.50
   9  11  -1    5.40    9.70
   9  11  -1   -8.50   15.70
  -9 -11   1    0.40   11.30
  -9 -11   1    1.90    4.40
  -9 -11   1    2.80    4.60
  -9 -11   1  -14.20   11.20
  -9 -11   1   -3.70   12.70
   8  11  -1   51.49   15.80
   8  11  -1   60.39    9.80
   8  11  -1   61.09   15.40
   8  11  -1   53.29   13.80
   8  11  -1   73.99   15.10
   8  11  -1   85.59   14.00
   8  11  -1   65.89   13.50
   8  11  -1   48.30   11.90
   8  11  -1   59.09   20.70
  -8 -11   1   51.99    8.00
  -8 -11   1   48.70    5.70
  -8 -11   1   61.39    5.90
  -8 -11   1   53.89   17.30
  -8 -11   1   70.89   17.20
  -8 -11   1   48.60    7.80
  -8 -11   1   29.30   15.50
   7  11  -1  294.77   23.40
   7  11  -1  232.88   32.10
   7  11  -1  278.77   25.80
   7  11  -1  278.77   26.10
   7  11  -1  269.27   24.50
   7  11  -1  298.17   27.60
   7  11  -1  278.37   24.80
   7  11  -1  286.07   24.20
   7  11  -1  307.67   25.90
  -7 -11   1  267.37   19.50
  -7 -11   1  259.87   28.90
  -7 -11   1  318.27   28.70
  -7 -11   1  244.18   20.30
  -7 -11   1  280.37   20.90
  -7 -11   1  262.07   19.30
  -7 -11   1  308.87   29.90
   6  11  -1  222.38   20.70
   6  11  -1  214.18   21.70
   6  11  -1  203.58   20.20
   6  11  -1  202.68   28.80
   6  11  -1  194.68   19.20
   6  11  -1  202.48   19.90
   6  11  -1  203.08   21.50
   6  11  -1  208.68   21.10
   6  11  -1  195.28   19.70
   6  11  -1  237.58   21.60
  -6 -11   1  169.48   23.20
  -6 -11   1  206.68   18.00
  -6 -11   1  245.98   31.20
  -6 -11   1  220.48   24.10
  -6 -11   1  220.68   17.50
  -6 -11   1  186.78   16.80
   5  11  -1   21.70    9.70
   5  11  -1   36.50    9.40
   5  11  -1   28.30    9.30
   5  11  -1   36.40   11.70
   5  11  -1   15.20   10.00
   5  11  -1   13.20    9.50
   5  11  -1   24.30    9.90
   5  11  -1   22.70   11.00
   5  11  -1    4.30   13.70
   5  11  -1   16.00    7.70
  -5 -11   1   26.10    7.90
  -5 -11   1   31.10    8.60
  -5 -11   1    5.70   13.20
  -5 -11   1   21.30   12.70
  -5 -11   1   17.10   12.00
  -5 -11   1   32.60    9.20
   4  11  -1   50.99    8.90
   4  11  -1   58.69   13.00
   4  11  -1   45.90   12.60
   4  11  -1   55.69   12.80
   4  11  -1   47.40   12.70
   4  11  -1   48.50   11.70
   4  11  -1   43.60   11.10
   4  11  -1   31.40   14.80
   4  11  -1   56.49   12.20
  -4 -11   1   52.29   10.70
  -4 -11   1   40.60   14.40
  -4 -11   1   60.79   11.30
  -4 -11   1   43.80   15.40
  -4 -11   1   44.00   10.50
  -4 -11   1   45.90   10.40
  -4 -11   1   20.30   13.00
   3  11  -1   34.00   11.70
   3  11  -1   19.40   10.00
   3  11  -1   25.60    9.40
   3  11  -1   11.50    8.80
   3  11  -1   13.80    9.80
   3  11  -1   20.20    9.40
   3  11  -1    6.80    7.60
   3  11  -1    2.00   10.70
  -3 -11   1   -1.70   11.00
  -3 -11   1   15.80    4.60
  -3 -11   1    5.30    4.30
  -3 -11   1    3.50   11.70
  -3 -11   1   20.50    8.60
  -3 -11   1   19.30    7.60
  -3 -11   1   17.60    8.10
  -3 -11   1   17.70    5.90
  -3 -11   1    5.30    8.30
   2  11  -1  271.27   24.40
   2  11  -1  244.78   29.40
   2  11  -1  232.98   24.60
   2  11  -1  237.98   25.10
   2  11  -1  281.67   25.00
   2  11  -1  266.07   24.70
   2  11  -1  279.07   23.90
   2  11  -1  274.27   25.20
  -2 -11   1  278.67   24.00
  -2 -11   1  321.77   25.00
  -2 -11   1  253.97   28.40
  -2 -11   1  239.38   20.00
  -2 -11   1  301.87   24.10
  -2 -11   1  240.68   23.10
  -2 -11   1  246.38   20.90
  -2 -11   1  266.17   27.50
  -2 -11   1  197.18   24.10
  -2 -11   1  249.68   19.00
   1  11  -1  574.84   44.90
   1  11  -1  631.64   49.10
   1  11  -1  561.64   43.10
   1  11  -1  572.84   42.90
   1  11  -1  648.74   45.30
   1  11  -1  641.64   45.10
   1  11  -1  633.04   44.20
   1  11  -1  578.34   42.50
  -1 -11   1  594.74   43.10
  -1 -11   1  624.24   41.20
  -1 -11   1  576.14   39.80
  -1 -11   1  537.85   41.90
  -1 -11   1  590.84   42.30
  -1 -11   1  463.75   41.50
  -1 -11   1  578.94   37.00
  -1 -11   1  529.25   46.50
   0  11  -1   80.29   16.30
   0  11  -1   70.99   15.70
   0  11  -1   59.49   15.00
   0  11  -1  103.19   20.10
   0  11  -1   72.69   14.70
   0  11  -1   83.19   17.50
   0  11  -1   98.29   17.50
   0 -11   1   91.49   14.30
   0 -11   1   64.89   14.10
   0 -11   1   65.49   15.80
   0 -11   1   70.69   13.50
   0 -11   1   92.09   16.10
   0 -11   1   91.89   16.50
   0 -11   1   83.29   18.40
   0 -11   1   74.59    9.90
  -1  11  -1  834.52   58.79
  -1  11  -1  885.31   60.79
  -1  11  -1  837.12   60.99
  -1  11  -1  865.21   65.09
  -1  11  -1  848.72   59.69
  -1  11  -1  831.62   60.39
  -1  11  -1  853.61   60.29
  -1  11  -1  768.62   59.79
   1 -11   1  829.92   53.49
   1 -11   1  834.72   63.39
   1 -11   1  861.11   60.09
   1 -11   1  826.52   58.49
   1 -11   1  886.71   60.09
   1 -11   1  850.51   57.09
   1 -11   1  875.51   59.49
   1 -11   1  865.81   57.99
   1 -11   1  902.61   58.09
  -2  11  -1  364.76   33.70
  -2  11  -1  337.87   32.90
  -2  11  -1  371.06   34.20
  -2  11  -1  355.66   34.40
  -2  11  -1  363.36   38.00
  -2  11  -1  302.67   38.40
  -2  11  -1  398.46   36.10
  -2  11  -1  364.86   32.00
   2 -11   1  370.36   30.20
   2 -11   1  434.46   34.30
   2 -11   1  328.97   42.40
   2 -11   1  371.86   25.30
   2 -11   1  453.15   35.80
   2 -11   1  360.46   35.90
   2 -11   1  414.66   32.60
   2 -11   1  365.06   34.30
   2 -11   1  394.56   32.50
  -3  11  -1   48.50   15.30
  -3  11  -1   34.60   17.60
  -3  11  -1   66.39   17.50
  -3  11  -1   43.50   13.20
  -3  11  -1   44.60   15.70
  -3  11  -1   26.90   12.80
  -3  11  -1   50.39   18.70
  -3  11  -1   60.79   16.60
   3 -11   1   40.00   15.30
   3 -11   1   47.60   14.80
   3 -11   1   38.60   11.80
   3 -11   1   49.70   17.60
   3 -11   1   49.90   14.80
   3 -11   1   57.29   18.60
   3 -11   1   56.59   14.30
   3 -11   1   52.79   10.20
  -4  11  -1  106.29   16.50
  -4  11  -1  148.19   24.20
  -4  11  -1   95.19   20.60
  -4  11  -1   96.19   18.30
  -4  11  -1   84.19   19.60
  -4  11  -1   97.69   18.70
  -4  11  -1   96.29   21.70
  -4  11  -1   74.19   22.40
   4 -11   1  111.49   21.40
   4 -11   1   98.89   21.40
   4 -11   1  110.89   19.50
   4 -11   1   98.59   14.20
   4 -11   1  130.19   22.70
   4 -11   1  105.49   17.80
  -5  11  -1   79.09   11.10
  -5  11  -1   76.09   23.40
  -5  11  -1   59.69   20.80
  -5  11  -1   66.29   18.10
  -5  11  -1   85.19   19.60
   5 -11   1   64.69   19.30
   5 -11   1   78.59   15.10
   5 -11   1   72.39   19.60
   5 -11   1   95.59   17.80
   5 -11   1   44.00   18.80
   5 -11   1   66.29   18.40
  -6  11  -1  117.29   24.70
  -6  11  -1  119.99   23.60
  -6  11  -1  144.29   23.70
  -6  11  -1  105.19   23.70
  -6  11  -1   85.09   21.40
  -6  11  -1   97.59   14.20
  -6  11  -1   84.99   24.60
  -6  11  -1   96.79   13.00
   6 -11   1   93.29   22.70
   6 -11   1  110.59   21.40
   6 -11   1   95.89   23.60
   6 -11   1  129.49   23.60
   6 -11   1  104.79   28.90
   6 -11   1   78.49   17.20
  -7  11  -1  107.59   26.60
  -7  11  -1  132.89   25.50
  -7  11  -1  113.89   25.30
  -7  11  -1  238.88   39.80
  -7  11  -1  124.99   14.90
  -7  11  -1   88.89   22.80
   7 -11   1  137.29   23.10
   7 -11   1  138.89   25.30
   7 -11   1  133.39   27.60
   7 -11   1  148.79   27.80
  -8  11  -1   12.50    8.30
  -8  11  -1    5.30    6.40
  -8  11  -1   17.20   18.00
  -8  11  -1   31.30   18.50
  -8  11  -1   22.20   16.80
  -8  11  -1   26.10   20.10
  -8  11  -1   30.70   19.60
   8 -11   1   25.00   16.70
   8 -11   1   25.80   20.00
   8 -11   1   18.60   15.30
   8 -11   1   20.00   15.10
  -9  11  -1  393.56   67.69
  -9  11  -1  242.18   38.30
  -9  11  -1  210.88   40.70
  -9  11  -1  264.27   23.70
  -9  11  -1  286.77   36.90
   9 -11   1  281.07   34.10
   9 -11   1  291.87   45.60
   9 -11   1  313.57   39.80
   9 -11   1  329.67   37.90
 -10  11  -1   31.90   10.20
 -10  11  -1   35.70   18.90
 -10  11  -1   45.70   20.90
 -10  11  -1   24.80   20.80
  10 -11   1    9.80   19.40
  10 -11   1  -10.10   12.30
  10 -11   1   28.20   17.10
 -11  11  -1   33.30   23.80
 -11  11  -1  -25.00   17.00
 -11  11  -1  -11.30    8.70
 -11  11  -1    5.50   15.90
  11 -11   1    1.80   22.20
  11 -11   1    3.70   16.60
  11 -11   1    7.70   22.10
  11 -11   1   14.20   19.40
 -12  11  -1   14.70   19.80
 -12  11  -1  -19.20   20.30
 -12  11  -1   35.20   21.30
 -12  11  -1   12.40   10.10
  12 -11   1    3.90   29.10
  12 -11   1   17.50   21.20
  12 -11   1   25.40   19.60
  12 -11   1    4.80   18.40
 -13  11  -1    4.10   24.40
 -13  11  -1    5.30   18.10
 -13  11  -1    7.90   10.60
 -13  11  -1   47.60   21.10
  13 -11   1   -0.70   22.00
  13 -11   1   14.50   19.10
  13 -11   1  -43.10   16.80
  13 -11   1   18.50   23.00
 -14  11  -1   12.30   21.70
 -14  11  -1   10.60   28.80
 -14  11  -1   34.10   25.80
 -14  11  -1  -12.80   20.50
  14 -11   1   18.10   24.80
  14 -11   1   10.40   18.50
  14 -11   1   51.79   28.70
  17  10  -1   -0.60   13.10
  17  10  -1  -39.60   20.60
  17  10  -1  -19.70   13.80
 -17 -10   1  -17.60   14.90
 -17 -10   1    6.40   16.00
  16  10  -1  -11.50   20.50
  16  10  -1    2.90   14.50
  16  10  -1  -35.20   11.60
  16  10  -1   21.80   14.90
 -16 -10   1    4.10   16.00
 -16 -10   1   19.00   16.60
  15  10  -1    6.90   14.30
  15  10  -1    5.10   13.70
  15  10  -1   32.60   14.00
  15  10  -1    6.50   15.80
  15  10  -1   -4.30   20.20
  15  10  -1    5.40   12.20
 -15 -10   1    8.60   17.80
 -15 -10   1    8.10   14.90
  14  10  -1   -6.80   10.90
  14  10  -1   18.10   12.20
  14  10  -1  -12.50   12.20
  14  10  -1   11.30   13.70
  14  10  -1   17.00   14.50
 -14 -10   1   18.60    5.80
 -14 -10   1   15.80   15.20
 -14 -10   1    1.70    4.30
 -14 -10   1   -1.00   14.50
  13  10  -1    3.60   10.30
  13  10  -1   -6.20   16.60
  13  10  -1    0.50   12.70
  13  10  -1   12.20   11.50
  13  10  -1   -9.70   11.80
  13  10  -1   29.90   14.40
 -13 -10   1   18.70    7.80
 -13 -10   1    9.30    6.60
 -13 -10   1   -0.30   15.10
 -13 -10   1    9.00   15.40
  12  10  -1   51.79   13.60
  12  10  -1   96.59   17.30
  12  10  -1   87.69   19.80
  12  10  -1  113.69   18.50
  12  10  -1   76.59   22.30
  12  10  -1   72.69   17.40
  12  10  -1   50.89   14.60
 -12 -10   1   32.40   16.70
 -12 -10   1   66.89    8.30
 -12 -10   1   65.09    7.80
 -12 -10   1   40.90   18.50
  11  10  -1  129.79   19.90
  11  10  -1  147.19   21.20
  11  10  -1  107.49   16.90
  11  10  -1   94.99   23.00
  11  10  -1  143.89   19.90
  11  10  -1  125.39   19.90
  11  10  -1  122.79   21.40
 -11 -10   1  148.39   25.30
 -11 -10   1  130.69   11.60
 -11 -10   1  107.79   11.00
 -11 -10   1  123.29   30.00
 -11 -10   1  135.59   19.30
  10  10  -1   56.49   17.90
  10  10  -1  112.99   16.90
  10  10  -1   73.19   17.30
  10  10  -1  104.69   17.50
  10  10  -1   78.19   13.60
  10  10  -1   88.59   16.50
  10  10  -1  122.09   18.40
 -10 -10   1   84.99    9.60
 -10 -10   1   83.19   20.80
 -10 -10   1  122.49   17.90
 -10 -10   1   73.39    9.40
 -10 -10   1  115.69   21.60
   9  10  -1  278.47   25.80
   9  10  -1  212.68   28.40
   9  10  -1  269.87   24.50
   9  10  -1  268.57   25.70
   9  10  -1  292.67   25.90
   9  10  -1  285.57   27.10
   9  10  -1  272.27   17.60
   9  10  -1  268.47   17.30
   9  10  -1  277.47   25.20
   9  10  -1  206.88   34.60
  -9 -10   1  329.07   27.90
  -9 -10   1  251.67   19.60
  -9 -10   1  281.17   17.70
  -9 -10   1  237.58   29.00
  -9 -10   1  270.67   20.00
  -9 -10   1  301.47   30.80
  -9 -10   1  281.47   17.40
   8  10  -1   91.29   14.70
   8  10  -1   63.59    8.90
   8  10  -1  105.99   16.00
   8  10  -1   76.09   14.70
   8  10  -1   75.69   12.90
   8  10  -1   52.19   13.40
   8  10  -1   50.19   19.40
   8  10  -1   59.99   12.00
   8  10  -1   62.99   16.10
  -8 -10   1   58.79   14.20
  -8 -10   1   61.89    8.70
  -8 -10   1   43.30   15.20
  -8 -10   1   40.30   15.70
  -8 -10   1   60.39    8.70
  -8 -10   1   68.59    7.80
  -8 -10   1   63.59    7.50
   7  10  -1  576.84   41.10
   7  10  -1  576.04   51.09
   7  10  -1  525.65   40.30
   7  10  -1  520.75   41.40
   7  10  -1  594.34   38.60
   7  10  -1  562.84   40.50
   7  10  -1  651.53   42.80
   7  10  -1  594.54   40.40
   7  10  -1  564.74   43.60
  -7 -10   1  603.44   44.10
  -7 -10   1  569.24   45.30
  -7 -10   1  536.15   36.80
  -7 -10   1  584.64   36.20
  -7 -10   1  565.74   46.20
  -7 -10   1  591.24   37.50
   6  10  -1   27.40    8.90
   6  10  -1   49.70   12.30
   6  10  -1   45.80   11.00
   6  10  -1   42.90   16.40
   6  10  -1   24.70    9.70
   6  10  -1   52.29   11.40
   6  10  -1   59.99   11.60
   6  10  -1   36.40   11.60
   6  10  -1   62.99   11.40
  -6 -10   1   36.90   13.60
  -6 -10   1   42.10   10.70
  -6 -10   1   52.59    8.70
  -6 -10   1   53.49   18.60
  -6 -10   1   52.49    9.20
  -6 -10   1   39.90   13.00
  -6 -10   1   56.79    8.90
   5  10  -1   42.50   10.80
   5  10  -1   39.90   10.00
   5  10  -1   23.30   10.10
   5  10  -1   30.70   13.10
   5  10  -1   54.79    9.70
   5  10  -1   31.90    9.40
   5  10  -1   41.90   15.80
   5  10  -1   37.40   11.70
   5  10  -1   43.60   10.50
  -5 -10   1   42.50   13.30
  -5 -10   1   34.30    8.70
  -5 -10   1   42.60    8.90
  -5 -10   1   50.09    9.50
  -5 -10   1   29.10   13.30
  -5 -10   1   28.80    7.60
  -5 -10   1   57.19   16.50
   4  10  -1   76.19   10.10
   4  10  -1   92.29   15.00
   4  10  -1   93.09   14.60
   4  10  -1   88.69   14.00
   4  10  -1   72.09   12.90
   4  10  -1  103.49   17.70
   4  10  -1   87.49   13.10
   4  10  -1   86.79   11.50
   4  10  -1   98.39   13.30
   4  10  -1  103.39   14.20
   4  10  -1   89.09   19.70
  -4 -10   1   85.49   12.00
  -4 -10   1   70.59   11.40
  -4 -10   1   73.39   15.90
  -4 -10   1   71.19   16.90
  -4 -10   1   97.79   12.80
  -4 -10   1   69.69   15.90
  -4 -10   1   66.69   11.10
   3  10  -1 1069.09   66.59
   3  10  -1 1027.60   65.49
   3  10  -1  891.41   69.09
   3  10  -1  945.41   66.39
   3  10  -1 1196.78   67.49
   3  10  -1 1033.60   66.19
   3  10  -1 1038.50   72.69
   3  10  -1 1045.30   67.69
   3  10  -1 1130.79   67.79
  -3 -10   1 1045.70   65.99
  -3 -10   1 1056.29   69.09
  -3 -10   1 1119.29   65.69
  -3 -10   1 1032.70   60.79
  -3 -10   1 1051.09   65.59
  -3 -10   1 1013.60   64.99
  -3 -10   1 1080.29   69.79
  -3 -10   1 1001.20   62.39
  -3 -10   1 1035.20   69.89
  -3 -10   1  931.01   60.79
   2  10  -1  375.76   30.30
   2  10  -1  378.86   29.90
   2  10  -1  414.56   37.40
   2  10  -1  350.96   30.30
   2  10  -1  358.96   32.80
   2  10  -1  342.57   31.20
   2  10  -1  359.56   30.90
   2  10  -1  380.06   29.70
   2  10  -1  406.46   29.60
  -2 -10   1  320.27   28.20
  -2 -10   1  368.26   34.60
  -2 -10   1  378.76   27.20
  -2 -10   1  385.56   29.40
  -2 -10   1  373.16   29.20
  -2 -10   1  419.56   25.70
  -2 -10   1  395.56   29.90
  -2 -10   1  385.76   32.80
  -2 -10   1  384.66   33.10
  -2 -10   1  350.36   25.90
   1  10  -1   12.30   13.20
   1  10  -1   15.30   10.80
   1  10  -1   10.00    8.40
   1  10  -1   30.90   10.20
   1  10  -1   10.10    9.40
   1  10  -1    9.20    9.70
   1  10  -1   10.40    8.30
   1  10  -1   12.00    8.80
  -1 -10   1   24.50    8.60
  -1 -10   1   20.20    7.60
  -1 -10   1    9.60    5.00
  -1 -10   1   11.50   11.00
  -1 -10   1   11.80    9.20
  -1 -10   1   17.10    8.90
  -1 -10   1   13.90    7.40
  -1 -10   1    8.20    8.70
   0  10  -1  233.78   22.60
   0  10  -1  224.68   27.20
   0  10  -1  253.57   23.90
   0  10  -1  211.68   22.40
   0  10  -1  250.07   24.50
   0  10  -1  226.88   23.80
   0  10  -1  196.28   22.90
   0  10  -1  249.28   22.90
   0 -10   1  223.98   25.90
   0 -10   1  254.57   23.00
   0 -10   1  220.28   17.50
   0 -10   1  249.88   21.40
   0 -10   1  223.58   21.40
   0 -10   1  244.78   22.20
   0 -10   1  228.28   22.90
   0 -10   1  244.78   23.60
   0 -10   1  232.68   22.70
  -1  10  -1  180.68   31.90
  -1  10  -1  167.58   21.00
  -1  10  -1  157.58   20.80
  -1  10  -1  167.88   21.20
  -1  10  -1  183.28   20.90
  -1  10  -1  162.98   18.80
  -1  10  -1  175.38   23.70
  -1  10  -1  182.68   21.20
   1 -10   1  168.18   12.60
   1 -10   1  157.88   20.40
   1 -10   1  173.68   17.90
   1 -10   1  153.88   11.50
   1 -10   1  171.28   18.70
   1 -10   1  137.79   22.40
   1 -10   1  176.48   20.30
   1 -10   1  161.08   18.10
   1 -10   1  176.68   18.80
   1 -10   1  199.28   21.10
  -2  10  -1   37.80   12.90
  -2  10  -1   17.60   11.30
  -2  10  -1   20.90    7.80
  -2  10  -1   34.30   13.20
  -2  10  -1   10.40   10.20
  -2  10  -1   18.10    9.50
  -2  10  -1   11.50   11.40
  -2  10  -1    0.60   11.30
  -2  10  -1    9.30   12.40
   2 -10   1   31.80   12.00
   2 -10   1    5.40   10.60
   2 -10   1   -3.30   14.10
   2 -10   1   11.00    9.00
   2 -10   1   33.40   10.30
   2 -10   1   18.10    5.90
   2 -10   1   21.80   12.30
   2 -10   1   43.00   12.70
   2 -10   1   19.40   10.20
  -3  10  -1   26.60    7.80
  -3  10  -1   40.20   13.10
  -3  10  -1   28.90   12.40
  -3  10  -1   32.20   13.30
  -3  10  -1   34.50   15.40
  -3  10  -1   29.90   12.50
  -3  10  -1    6.60   12.30
  -3  10  -1   30.10   14.50
  -3  10  -1   42.00   12.50
   3 -10   1    5.90   12.30
   3 -10   1   27.80   12.50
   3 -10   1   32.20   11.60
   3 -10   1   20.20    7.30
   3 -10   1   22.10   11.90
   3 -10   1   17.20   10.40
   3 -10   1   26.00   12.80
   3 -10   1   19.90    8.90
   3 -10   1   26.00   10.90
  -4  10  -1  549.45   47.90
  -4  10  -1  688.13   49.50
  -4  10  -1  617.24   47.80
  -4  10  -1  558.84   52.19
  -4  10  -1  593.64   40.40
  -4  10  -1  633.04   48.50
  -4  10  -1  580.84   50.69
  -4  10  -1  501.85   53.09
  -4  10  -1  675.33   49.80
   4 -10   1  701.33   47.50
   4 -10   1  608.64   43.10
   4 -10   1  510.45   58.09
   4 -10   1  611.54   48.20
   4 -10   1  583.54   49.40
   4 -10   1  624.84   56.09
   4 -10   1  553.34   46.70
   4 -10   1  642.94   48.50
  -5  10  -1  362.16   35.70
  -5  10  -1  340.47   25.20
  -5  10  -1  290.27   32.60
  -5  10  -1  356.96   38.40
  -5  10  -1  273.37   32.00
  -5  10  -1  325.37   33.90
  -5  10  -1  317.07   32.80
  -5  10  -1  365.26   35.40
   5 -10   1  312.17   33.30
   5 -10   1  435.56   36.10
   5 -10   1  373.66   35.60
   5 -10   1  339.17   31.30
   5 -10   1  375.36   30.90
   5 -10   1  352.56   35.40
   5 -10   1  330.97   32.20
  -6  10  -1   -9.60   13.80
  -6  10  -1    8.80    5.60
  -6  10  -1    8.00   13.10
  -6  10  -1  -20.10   12.40
  -6  10  -1   -8.70   12.90
  -6  10  -1  -14.30   10.00
  -6  10  -1  -14.90   10.00
  -6  10  -1   -5.80    6.60
  -6  10  -1  -19.00   11.50
   6 -10   1    2.50    9.60
   6 -10   1    2.60    9.90
   6 -10   1   28.70   21.70
   6 -10   1   -7.80   12.90
   6 -10   1  -13.60   12.30
   6 -10   1  -10.10   10.20
   6 -10   1   -6.00    9.60
  -7  10  -1   32.20    9.10
  -7  10  -1    4.30   13.00
  -7  10  -1    8.80   16.40
  -7  10  -1   33.70   18.00
  -7  10  -1   12.90    6.30
  -7  10  -1   27.10   18.40
  -7  10  -1   29.90   14.90
   7 -10   1   18.50   13.40
   7 -10   1    7.60   17.10
   7 -10   1   21.90   15.80
   7 -10   1   30.10   18.30
   7 -10   1   34.20   17.10
  -8  10  -1  286.37   22.70
  -8  10  -1  212.48   30.50
  -8  10  -1  190.08   32.20
  -8  10  -1  217.68   17.30
  -8  10  -1  220.68   36.90
  -8  10  -1  256.27   31.70
  -8  10  -1  245.08   31.20
   8 -10   1  234.48   30.40
   8 -10   1  238.08   32.60
   8 -10   1  211.28   28.60
   8 -10   1  266.37   31.50
   8 -10   1  263.17   33.50
  -9  10  -1   38.90   18.70
  -9  10  -1   14.20    9.70
  -9  10  -1   44.80   21.40
  -9  10  -1   24.80   18.00
   9 -10   1   35.90   17.50
   9 -10   1   37.90   21.60
   9 -10   1   11.00   17.00
   9 -10   1   20.40   16.20
 -10  10  -1  100.39   35.00
 -10  10  -1  104.89   27.50
 -10  10  -1   58.09   22.70
 -10  10  -1   95.89   16.00
  10 -10   1  111.99   25.40
  10 -10   1   88.79   24.40
  10 -10   1  106.39   27.00
  10 -10   1  132.59   30.10
 -11  10  -1  270.07   38.30
 -11  10  -1  303.27   38.50
 -11  10  -1  251.07   34.70
 -11  10  -1  323.97   27.00
  11 -10   1  310.87   39.20
  11 -10   1  257.87   39.00
  11 -10   1  361.56   45.20
  11 -10   1  316.57   41.30
 -12  10  -1   -6.90    9.90
 -12  10  -1  -24.20   17.00
 -12  10  -1   52.29   23.60
 -12  10  -1    7.50   18.10
  12 -10   1   24.30   24.50
  12 -10   1  -16.00   15.90
  12 -10   1  -10.70   23.20
  12 -10   1   19.50   20.30
 -13  10  -1   28.10   24.50
 -13  10  -1  -34.30   15.90
 -13  10  -1   18.90   11.70
 -13  10  -1   24.30   19.60
 -13  10  -1   -7.60   14.80
  13 -10   1    0.80   19.70
  13 -10   1   20.60   25.50
  13 -10   1   14.00   19.00
  13 -10   1   12.50   20.40
 -14  10  -1    3.20   11.90
 -14  10  -1   37.60   30.30
 -14  10  -1   -2.50   17.50
 -14  10  -1   57.89   25.80
 -14  10  -1    4.50   15.20
  14 -10   1    3.90   20.30
  14 -10   1   11.50   23.50
  14 -10   1    1.30   20.90
  14 -10   1  -11.50   23.30
  17   9  -1    3.10   16.20
  17   9  -1  -45.30   18.40
  17   9  -1    1.60   13.90
  17   9  -1   31.40   26.90
 -17  -9   1   29.10   19.70
 -17  -9   1  -14.50   14.70
 -17  -9   1  -11.40   17.20
  16   9  -1   47.20   25.20
  16   9  -1   60.39   17.90
  16   9  -1   28.90   18.20
  16   9  -1  -21.20   16.50
  16   9  -1   34.40   17.70
 -16  -9   1   28.80   21.30
 -16  -9   1   17.10   17.30
 -16  -9   1    7.60   17.90
  15   9  -1   23.20   15.00
  15   9  -1   36.50   21.50
  15   9  -1    7.80   12.60
  15   9  -1  -12.40   12.70
  15   9  -1   18.30   16.40
  15   9  -1   19.00   15.50
 -15  -9   1   12.70   18.80
 -15  -9   1   17.10    8.20
 -15  -9   1    2.10   20.90
 -15  -9   1   26.60   17.40
  14   9  -1  -11.20   10.80
  14   9  -1   -2.60   12.40
  14   9  -1   12.80   14.80
  14   9  -1   15.20   14.10
  14   9  -1   -0.10   13.30
 -14  -9   1   -6.40   14.80
 -14  -9   1   16.70    7.10
 -14  -9   1  -18.40   13.10
 -14  -9   1   27.40   18.20
  13   9  -1   42.00   13.40
  13   9  -1   27.00   12.00
  13   9  -1    5.60   17.50
  13   9  -1   22.30   14.50
  13   9  -1   26.60   14.60
 -13  -9   1   39.20   20.20
 -13  -9   1   11.90    6.90
 -13  -9   1   21.20   18.10
 -13  -9   1   14.80    6.80
 -13  -9   1    5.50   14.20
  12   9  -1  457.15   36.40
  12   9  -1  447.86   38.60
  12   9  -1  439.96   38.40
  12   9  -1  413.36   45.90
  12   9  -1  477.45   40.90
  12   9  -1  494.75   39.20
  12   9  -1  496.25   39.70
 -12  -9   1  424.76   31.00
 -12  -9   1  515.05   47.70
 -12  -9   1  431.96   41.90
 -12  -9   1  365.06   46.60
  11   9  -1   57.39   15.40
  11   9  -1   52.69   17.00
  11   9  -1   56.09   14.30
  11   9  -1   37.80   13.00
  11   9  -1   55.49   13.10
  11   9  -1   68.39   19.70
  11   9  -1   69.19   15.60
 -11  -9   1   44.40   19.20
 -11  -9   1   46.60    8.60
 -11  -9   1   43.00   17.50
 -11  -9   1   47.00    8.70
 -11  -9   1   49.60    7.30
 -11  -9   1   68.49   17.10
 -11  -9   1   54.49    7.40
  10   9  -1  203.58   21.70
  10   9  -1  180.98   28.60
  10   9  -1  189.38   19.80
  10   9  -1  235.68   22.70
  10   9  -1  197.58   21.40
  10   9  -1  184.18   22.80
 -10  -9   1  158.48   15.50
 -10  -9   1  178.58   26.30
 -10  -9   1  189.08   16.20
 -10  -9   1  178.38   16.40
 -10  -9   1  184.78   14.70
 -10  -9   1  210.08   28.60
 -10  -9   1  222.78   21.70
   9   9  -1   26.60   10.60
   9   9  -1   14.50    8.70
   9   9  -1   35.60   14.90
   9   9  -1   20.10   10.60
   9   9  -1   25.50    9.50
   9   9  -1   28.80   12.80
   9   9  -1   26.20   10.50
  -9  -9   1   30.80   14.20
  -9  -9   1   12.10    6.00
  -9  -9   1   20.90    6.50
  -9  -9   1   22.50    7.10
  -9  -9   1   27.70   11.40
  -9  -9   1   28.60   14.50
  -9  -9   1   25.50    6.10
   8   9  -1    7.10   13.00
   8   9  -1   25.30   10.00
   8   9  -1    6.80    8.20
   8   9  -1  -15.10    7.10
   8   9  -1   -1.70    7.50
   8   9  -1    8.90   10.80
   8   9  -1    1.40    9.40
   8   9  -1    3.30    4.00
  -8  -9   1   11.60    9.90
  -8  -9   1  -10.90    8.70
  -8  -9   1   -6.30    4.30
  -8  -9   1   -2.00   11.30
  -8  -9   1   -7.70    4.20
  -8  -9   1    2.00   12.20
  -8  -9   1    5.10    5.00
   7   9  -1   35.90    7.30
   7   9  -1   48.70   18.00
   7   9  -1   49.80   10.90
   7   9  -1   88.99   14.40
   7   9  -1   41.80   12.80
   7   9  -1   42.30   12.20
   7   9  -1   76.09   12.80
   7   9  -1   35.30   11.60
  -7  -9   1   47.40    8.20
  -7  -9   1   58.39   15.50
  -7  -9   1   60.89    8.30
  -7  -9   1   50.69   14.70
  -7  -9   1   53.49    8.40
  -7  -9   1   45.60   12.30
  -7  -9   1   72.69   14.50
   6   9  -1   13.70    9.60
   6   9  -1   14.30   12.40
   6   9  -1   20.50    7.60
   6   9  -1   13.90    9.50
   6   9  -1   11.90    8.00
   6   9  -1    5.10    8.70
   6   9  -1   35.80    9.00
   6   9  -1   26.10    8.50
   6   9  -1   12.50    7.60
   6   9  -1   17.90    6.50
  -6  -9   1   18.80    6.60
  -6  -9   1   15.40   10.80
  -6  -9   1    1.70   10.40
  -6  -9   1   24.00    9.00
  -6  -9   1    6.90    9.70
  -6  -9   1   12.40    6.10
  -6  -9   1   21.50    6.30
   5   9  -1  276.57   22.40
   5   9  -1  263.07   22.60
   5   9  -1  239.38   22.40
   5   9  -1  262.77   22.10
   5   9  -1  253.57   21.30
   5   9  -1  230.68   24.70
   5   9  -1  293.87   23.50
   5   9  -1  273.97   22.20
   5   9  -1  224.18   27.60
   5   9  -1  271.97   21.50
  -5  -9   1  293.37   29.80
  -5  -9   1  261.77   20.70
  -5  -9   1  283.77   25.60
  -5  -9   1  243.88   19.70
  -5  -9   1  250.07   20.30
  -5  -9   1  237.68   23.70
  -5  -9   1  235.48   21.70
   4   9  -1  124.09   13.90
   4   9  -1  112.49   12.70
   4   9  -1  124.19   18.50
   4   9  -1   96.29   12.90
   4   9  -1  105.69   11.90
   4   9  -1   78.29   19.50
   4   9  -1  102.69   13.40
   4   9  -1  110.19   13.40
   4   9  -1  127.39   14.00
  -4  -9   1  124.39   12.90
  -4  -9   1  126.39   18.40
  -4  -9   1  104.89   12.50
  -4  -9   1  139.89   19.80
  -4  -9   1  105.59   13.10
  -4  -9   1  115.49   17.40
  -4  -9   1  101.39   12.00
  -4  -9   1  103.99   12.30
   3   9  -1  280.77   24.10
   3   9  -1  293.97   29.50
   3   9  -1  315.07   29.30
   3   9  -1  287.37   23.20
   3   9  -1  247.18   20.20
   3   9  -1  277.57   23.90
   3   9  -1  397.36   36.40
   3   9  -1  260.27   23.50
   3   9  -1  301.87   24.00
   3   9  -1  265.77   23.00
   3   9  -1  270.17   26.80
  -3  -9   1  324.67   23.80
  -3  -9   1  271.87   25.60
  -3  -9   1  285.87   20.50
  -3  -9   1  253.27   25.60
  -3  -9   1  290.37   19.00
  -3  -9   1  252.07   18.50
  -3  -9   1  253.17   21.80
  -3  -9   1  339.67   28.30
  -3  -9   1  272.17   22.40
  -3  -9   1  270.27   22.20
  -3  -9   1  275.87   19.70
   2   9  -1  213.08   20.50
   2   9  -1  202.98   20.40
   2   9  -1  237.38   20.30
   2   9  -1  247.48   21.60
   2   9  -1  233.38   21.70
   2   9  -1  220.28   21.00
   2   9  -1  232.48   20.60
   2   9  -1  287.97   28.50
   2   9  -1  200.28   21.50
  -2  -9   1  230.58   20.10
  -2  -9   1  221.88   17.60
  -2  -9   1  219.58   20.10
  -2  -9   1  246.78   20.60
  -2  -9   1  199.88   21.40
  -2  -9   1  232.38   16.80
  -2  -9   1  222.38   25.10
  -2  -9   1  203.98   18.00
  -2  -9   1  254.17   20.80
  -2  -9   1  222.48   14.70
   1   9  -1  367.96   29.50
   1   9  -1  319.87   27.50
   1   9  -1  329.37   27.50
   1   9  -1  371.56   34.60
   1   9  -1  303.57   27.90
   1   9  -1  399.36   28.30
   1   9  -1  307.07   31.10
   1   9  -1  328.97   28.60
   1   9  -1  329.47   28.10
  -1  -9   1  355.86   27.80
  -1  -9   1  362.96   27.40
  -1  -9   1  378.76   26.20
  -1  -9   1  330.17   31.30
  -1  -9   1  337.17   23.20
  -1  -9   1  358.16   28.00
  -1  -9   1  393.96   28.90
  -1  -9   1  378.36   26.70
   0   9  -1   -2.10    9.70
   0   9  -1    4.30    8.70
   0   9  -1   -2.60    7.40
   0   9  -1   -6.70    6.00
   0   9  -1   -0.10    4.90
   0   9  -1    1.70    7.90
   0   9  -1   -0.80    7.60
   0   9  -1   -2.50    8.70
   0   9  -1  -14.10    6.50
   0  -9   1   -0.30    6.70
   0  -9   1   -5.20    6.40
   0  -9   1    4.80    8.00
   0  -9   1   10.90    7.50
   0  -9   1   -6.50    5.00
   0  -9   1   -5.50    6.80
   0  -9   1    7.60    4.80
   0  -9   1   -9.20    7.70
   0  -9   1   -9.70    6.90
  -1   9  -1    0.50    8.80
  -1   9  -1    8.40    9.20
  -1   9  -1    1.10    8.90
  -1   9  -1    1.40   10.80
  -1   9  -1    5.40    5.60
  -1   9  -1    1.40    9.60
  -1   9  -1   10.80    8.00
  -1   9  -1   -6.30    8.10
  -1   9  -1    2.10    9.00
   1  -9   1    3.30    3.60
   1  -9   1  -11.70    7.20
   1  -9   1  -14.70    6.40
   1  -9   1   -5.40    7.30
   1  -9   1   19.10   11.00
   1  -9   1  -10.80    7.90
   1  -9   1   -0.10    7.00
   1  -9   1    4.80    8.30
   1  -9   1    1.50    9.10
  -2   9  -1  532.35   40.00
  -2   9  -1  466.25   47.60
  -2   9  -1  519.55   40.70
  -2   9  -1  511.55   41.10
  -2   9  -1  654.03   42.50
  -2   9  -1  572.64   41.90
  -2   9  -1  414.46   39.40
  -2   9  -1  554.94   36.30
  -2   9  -1  534.85   39.50
   2  -9   1  556.34   41.00
   2  -9   1  528.45   41.20
   2  -9   1  507.15   39.70
   2  -9   1  525.15   34.70
   2  -9   1  581.84   40.60
   2  -9   1  555.04   40.80
   2  -9   1  470.45   36.30
   2  -9   1  586.44   39.90
   2  -9   1  472.35   41.60
  -3   9  -1  274.37   28.80
  -3   9  -1  337.67   33.30
  -3   9  -1  344.17   30.30
  -3   9  -1  270.57   26.70
  -3   9  -1  285.77   28.50
  -3   9  -1  343.87   29.10
  -3   9  -1  282.87   28.80
  -3   9  -1  309.57   29.20
  -3   9  -1  291.67   28.40
   3  -9   1  295.87   29.90
   3  -9   1  358.36   30.40
   3  -9   1  328.07   27.40
   3  -9   1  278.97   27.10
   3  -9   1  275.97   28.20
   3  -9   1  299.97   24.00
   3  -9   1  261.77   30.10
   3  -9   1  321.47   24.00
   3  -9   1  324.07   29.50
  -4   9  -1  243.28   26.80
  -4   9  -1  215.88   28.90
  -4   9  -1  269.47   27.50
  -4   9  -1  247.18   26.40
  -4   9  -1  246.28   25.10
  -4   9  -1  286.67   45.00
  -4   9  -1  220.78   19.40
  -4   9  -1  254.97   30.00
  -4   9  -1  283.47   27.40
   4  -9   1  278.97   27.00
   4  -9   1  265.27   26.30
   4  -9   1  247.08   27.60
   4  -9   1  255.67   23.30
   4  -9   1  241.48   27.10
   4  -9   1  307.37   28.70
   4  -9   1  265.67   27.80
   4  -9   1  281.97   25.60
  -5   9  -1   -6.60    8.90
  -5   9  -1   12.40   11.90
  -5   9  -1   13.70   12.30
  -5   9  -1   25.30   19.80
  -5   9  -1   12.30    6.10
  -5   9  -1   33.40   12.60
  -5   9  -1   40.70   17.50
  -5   9  -1   22.70   12.70
  -5   9  -1    3.00   12.60
   5  -9   1   30.80   15.30
   5  -9   1   27.10   13.80
   5  -9   1   -3.00    8.90
   5  -9   1   12.60    9.90
   5  -9   1   27.70   14.90
   5  -9   1   10.60   14.90
   5  -9   1   33.60   13.50
   5  -9   1    7.60    9.90
  -6   9  -1   24.20   15.40
  -6   9  -1   26.70   18.00
  -6   9  -1   38.00    6.90
  -6   9  -1   38.10   15.50
  -6   9  -1   35.80   13.60
  -6   9  -1   46.30   14.90
  -6   9  -1   19.60   15.70
  -6   9  -1   32.00    9.30
  -6   9  -1   47.80   13.60
  -6   9  -1   41.90   16.00
   6  -9   1   54.99   16.40
   6  -9   1   40.00   16.20
   6  -9   1   18.50   12.20
   6  -9   1   47.70   13.60
   6  -9   1   34.10   18.40
   6  -9   1   27.90   14.70
   6  -9   1   49.70   15.10
  -7   9  -1   12.20    7.90
  -7   9  -1   15.00   14.40
  -7   9  -1   11.10    5.00
  -7   9  -1   25.30   13.00
  -7   9  -1   22.20   14.90
  -7   9  -1   15.20   15.20
  -7   9  -1   17.40   15.20
  -7   9  -1   28.50   14.10
  -7   9  -1    7.70   14.00
  -7   9  -1    1.70   13.40
   7  -9   1    2.40    9.70
   7  -9   1   21.50   13.20
   7  -9   1  -12.70   10.80
   7  -9   1   -0.60   11.80
   7  -9   1   -9.10   16.30
   7  -9   1   18.80   14.80
   7  -9   1    7.90   11.90
  -8   9  -1  106.09   10.20
  -8   9  -1  113.99   24.00
  -8   9  -1  108.19   14.80
  -8   9  -1  141.79   27.50
  -8   9  -1   83.59   23.10
  -8   9  -1  110.19   25.30
  -8   9  -1  171.38   28.50
   8  -9   1  121.09   26.00
   8  -9   1  170.88   28.70
   8  -9   1  117.29   23.10
   8  -9   1  130.59   25.10
  -9   9  -1  324.77   36.40
  -9   9  -1  298.37   26.40
  -9   9  -1  348.97   37.80
  -9   9  -1  267.47   34.10
   9  -9   1  379.76   39.00
   9  -9   1  266.07   35.20
   9  -9   1  310.37   36.70
   9  -9   1  347.27   37.20
   9  -9   1  279.17   35.00
 -10   9  -1    9.30   17.50
 -10   9  -1   32.80   18.60
 -10   9  -1   58.29   20.40
 -10   9  -1   50.39   12.60
  10  -9   1   49.70   21.90
  10  -9   1   21.30   17.00
  10  -9   1   38.80   20.60
  10  -9   1   66.99   23.40
  10  -9   1   29.50   17.50
 -11   9  -1  -34.80   16.50
 -11   9  -1   16.40   19.80
 -11   9  -1    7.10   11.00
  11  -9   1   18.40   17.60
  11  -9   1   29.40   22.10
  11  -9   1    3.50   16.90
 -12   9  -1  143.49   31.10
 -12   9  -1  102.09   26.00
 -12   9  -1  124.09   27.10
 -12   9  -1  110.09   18.50
  12  -9   1   77.09   23.40
  12  -9   1  143.29   30.80
  12  -9   1  130.69   31.40
  12  -9   1   99.59   28.10
 -13   9  -1   11.30   19.00
 -13   9  -1    0.30   10.30
 -13   9  -1    1.80   21.30
 -13   9  -1   30.50   18.80
 -13   9  -1   12.20   18.00
  13  -9   1   24.90   21.80
  13  -9   1   21.20   18.00
  13  -9   1   15.60   20.80
  13  -9   1   22.80   21.20
 -14   9  -1  -19.80   15.30
 -14   9  -1   12.60   18.00
 -14   9  -1  -10.30   10.80
 -14   9  -1  -39.70   17.30
 -14   9  -1  -12.60   21.90
  14  -9   1   -1.90   21.40
  14  -9   1  -41.20   16.50
  14  -9   1   -6.60   17.70
  14  -9   1   -4.00   21.80
 -15   9  -1   -0.70   18.10
 -15   9  -1   29.60   22.50
 -15   9  -1    7.70   30.30
 -15   9  -1   31.00   24.50
  15  -9   1   13.00   25.70
  15  -9   1   30.70   29.70
  15  -9   1   36.00   22.30
  15  -9   1    3.40   29.30
  17   8  -1    8.50   16.20
  17   8  -1   49.99   20.90
  17   8  -1  -27.40   18.70
  17   8  -1   36.50   16.60
 -17  -8   1   14.40   18.20
 -17  -8   1   35.80   16.50
 -17  -8   1   28.60   21.90
  16   8  -1   20.10   16.20
  16   8  -1   33.80   19.70
  16   8  -1    2.70   21.10
  16   8  -1   14.00   17.80
  16   8  -1   14.80   16.30
 -16  -8   1   20.10   22.10
 -16  -8   1   17.90   19.90
 -16  -8   1   11.40   15.50
  15   8  -1   49.70   17.80
  15   8  -1   31.70   17.20
  15   8  -1   48.90   17.10
  15   8  -1   65.09   17.10
  15   8  -1   27.70   23.60
  15   8  -1   46.10   19.30
 -15  -8   1   34.00   22.10
 -15  -8   1   58.09   26.00
 -15  -8   1   30.60   10.10
 -15  -8   1   22.30   15.80
  14   8  -1   41.30   13.40
  14   8  -1   58.39   18.00
  14   8  -1   65.59   16.60
  14   8  -1   33.00   15.20
  14   8  -1   12.20   16.30
 -14  -8   1   22.60    9.70
 -14  -8   1    7.10   16.40
 -14  -8   1   43.00   21.40
 -14  -8   1   45.20   16.70
  13   8  -1  452.05   40.10
  13   8  -1  480.15   50.29
  13   8  -1  482.05   40.90
  13   8  -1  564.54   42.70
  13   8  -1  556.54   44.90
  13   8  -1  470.55   38.30
 -13  -8   1  472.95   43.10
 -13  -8   1  412.86   33.60
 -13  -8   1  416.36   33.20
 -13  -8   1  467.05   31.90
 -13  -8   1  518.95   48.20
 -13  -8   1  435.46   43.00
  12   8  -1   22.50   12.10
  12   8  -1   53.99   17.00
  12   8  -1   33.90   15.20
  12   8  -1   50.19   15.00
  12   8  -1   13.40   17.10
  12   8  -1   44.30   14.80
  12   8  -1   37.80   11.80
 -12  -8   1   15.20   13.30
 -12  -8   1   32.00   15.90
 -12  -8   1   30.60    8.50
 -12  -8   1   33.90    8.60
 -12  -8   1   18.60   15.10
 -12  -8   1   31.80    8.30
  11   8  -1  236.18   25.50
  11   8  -1  238.98   32.80
  11   8  -1  265.87   26.10
  11   8  -1  296.27   28.90
  11   8  -1  254.77   24.10
  11   8  -1  260.17   26.20
  11   8  -1  277.07   27.50
 -11  -8   1  276.27   21.40
 -11  -8   1  218.88   22.60
 -11  -8   1  237.78   20.70
 -11  -8   1  308.67   33.90
 -11  -8   1  249.28   20.40
 -11  -8   1  264.67   30.50
 -11  -8   1  250.17   28.80
  10   8  -1  212.78   23.20
  10   8  -1  252.07   23.20
  10   8  -1  233.38   23.70
  10   8  -1  210.98   22.00
  10   8  -1  240.38   24.10
  10   8  -1  209.68   24.70
  10   8  -1  258.97   31.70
 -10  -8   1  231.88   22.30
 -10  -8   1  238.28   26.70
 -10  -8   1  238.28   26.90
 -10  -8   1  250.37   18.80
 -10  -8   1  214.78   25.30
 -10  -8   1  185.08   29.30
 -10  -8   1  227.08   19.20
 -10  -8   1  228.68   24.30
   9   8  -1   51.29   12.30
   9   8  -1   52.19   18.20
   9   8  -1   35.80   11.40
   9   8  -1   47.20   11.90
   9   8  -1   50.09   12.60
   9   8  -1   42.60   10.90
   9   8  -1   33.70   13.30
  -9  -8   1   49.30    8.20
  -9  -8   1   17.40   13.40
  -9  -8   1   22.10   12.90
  -9  -8   1   40.00    8.60
  -9  -8   1   28.70   11.20
  -9  -8   1   60.69    9.90
  -9  -8   1   55.49   15.90
  -9  -8   1   59.59   16.00
   8   8  -1  258.27   24.60
   8   8  -1  255.57   23.70
   8   8  -1  275.87   23.10
   8   8  -1  243.18   23.50
   8   8  -1  230.88   26.90
   8   8  -1  274.17   23.20
   8   8  -1  252.47   22.50
  -8  -8   1  309.17   28.40
  -8  -8   1  319.97   29.10
  -8  -8   1  244.58   19.60
  -8  -8   1  276.57   20.50
  -8  -8   1  291.17   27.70
  -8  -8   1  212.48   27.90
  -8  -8   1  251.57   19.30
  -8  -8   1  280.77   24.20
   7   8  -1   12.00   12.60
   7   8  -1    7.10    9.00
   7   8  -1   18.00    7.70
   7   8  -1   10.10    9.10
   7   8  -1    6.40    8.00
   7   8  -1    5.40    4.20
   7   8  -1   13.60    7.50
   7   8  -1   16.40    7.50
   7   8  -1   10.70    9.70
  -7  -8   1    7.50    6.00
  -7  -8   1   23.00   12.00
  -7  -8   1   19.90    9.40
  -7  -8   1    5.70    5.20
  -7  -8   1   11.90    8.90
  -7  -8   1    7.40    5.50
  -7  -8   1   32.40   12.40
   6   8  -1  213.48   16.70
   6   8  -1  185.88   18.50
   6   8  -1  225.18   18.50
   6   8  -1  205.98   19.90
   6   8  -1  177.28   20.90
   6   8  -1  195.28   18.80
   6   8  -1  193.08   25.00
   6   8  -1  201.28   21.10
   6   8  -1  204.98   19.10
   6   8  -1  205.58   19.90
   6   8  -1  238.68   19.70
  -6  -8   1  230.18   20.80
  -6  -8   1  223.18   22.20
  -6  -8   1  213.58   16.90
  -6  -8   1  216.48   16.80
  -6  -8   1  228.78   23.70
  -6  -8   1  211.58   23.30
  -6  -8   1  217.78   17.10
   5   8  -1 1125.29   70.39
   5   8  -1 1127.89   71.39
   5   8  -1 1114.99   71.19
   5   8  -1 1186.68   69.69
   5   8  -1 1165.38   70.39
   5   8  -1 1012.60   71.39
   5   8  -1 1058.89   69.99
   5   8  -1 1226.88   80.29
   5   8  -1 1057.79   74.99
   5   8  -1 1111.19   70.29
   5   8  -1 1228.98   69.79
  -5  -8   1 1224.58   74.89
  -5  -8   1 1122.09   68.39
  -5  -8   1 1207.38   69.39
  -5  -8   1 1201.98   68.99
  -5  -8   1 1141.59   71.79
  -5  -8   1 1094.29   74.09
  -5  -8   1 1152.38   72.39
   4   8  -1   13.60    6.60
   4   8  -1    5.40    6.60
   4   8  -1    1.10    6.10
   4   8  -1    9.60    7.50
   4   8  -1    2.30    6.40
   4   8  -1   -2.40    5.40
   4   8  -1    5.00    8.20
   4   8  -1   11.20   12.10
   4   8  -1    0.90    5.50
   4   8  -1   -7.70    6.40
   4   8  -1   -6.20    4.00
  -4  -8   1   -3.90    5.40
  -4  -8   1   -4.90   11.20
  -4  -8   1   -4.50    7.60
  -4  -8   1    5.80    5.00
  -4  -8   1   -6.10    4.50
  -4  -8   1   -7.20    4.80
  -4  -8   1   -5.30    7.60
  -4  -8   1    2.90    6.00
   3   8  -1    2.40    4.50
   3   8  -1   -8.30    7.10
   3   8  -1    6.10    7.40
   3   8  -1   -1.80    5.30
   3   8  -1    1.40    5.60
   3   8  -1    2.00   10.30
   3   8  -1    5.20    6.90
   3   8  -1   -0.10    5.20
   3   8  -1   -8.90    5.40
   3   8  -1    3.30    6.80
   3   8  -1   -3.10    6.20
  -3  -8   1    2.60    4.50
  -3  -8   1   -0.10    3.40
  -3  -8   1   -0.60    4.40
  -3  -8   1    8.30    9.00
  -3  -8   1   -4.60    3.10
  -3  -8   1    1.00    5.60
  -3  -8   1   -3.10    8.50
  -3  -8   1   -2.60    5.60
  -3  -8   1   11.30    6.00
  -3  -8   1    4.70    6.80
  -3  -8   1   -6.90    9.10
   2   8  -1  452.75   31.90
   2   8  -1  390.36   31.40
   2   8  -1  496.05   33.40
   2   8  -1  495.95   33.20
   2   8  -1  441.06   31.90
   2   8  -1  440.36   32.10
   2   8  -1  459.85   31.40
   2   8  -1  451.55   32.20
   2   8  -1  377.26   35.60
  -2  -8   1  473.25   31.60
  -2  -8   1  478.25   34.80
  -2  -8   1  433.66   36.60
  -2  -8   1  404.86   28.00
  -2  -8   1  476.85   30.10
  -2  -8   1  411.06   30.90
  -2  -8   1  425.16   27.40
  -2  -8   1  417.96   31.30
  -2  -8   1  428.76   28.90
  -2  -8   1  427.46   31.00
  -2  -8   1  525.75   34.80
   1   8  -1  333.97   27.10
   1   8  -1  355.96   26.80
   1   8  -1  324.17   26.60
   1   8  -1  323.17   25.80
   1   8  -1  364.96   28.00
   1   8  -1  322.27   25.30
   1   8  -1  386.76   33.30
   1   8  -1  347.37   29.20
  -1  -8   1  315.77   21.80
  -1  -8   1  275.37   23.50
  -1  -8   1  366.86   26.60
  -1  -8   1  360.16   25.10
  -1  -8   1  341.17   25.60
  -1  -8   1  339.97   30.30
  -1  -8   1  325.57   20.00
  -1  -8   1  307.07   26.20
  -1  -8   1  370.76   26.60
   0   8  -1 1226.48   80.89
   0   8  -1 1194.48   77.99
   0   8  -1 1425.66   87.29
   0   8  -1 1248.98   80.09
   0   8  -1 1393.36   82.69
   0   8  -1 1324.97   80.99
   0   8  -1 1333.67   80.49
   0   8  -1 1361.96   80.09
   0   8  -1 1237.98   80.49
   0  -8   1 1355.56   79.39
   0  -8   1 1253.97   79.99
   0  -8   1 1277.67   75.79
   0  -8   1 1191.08   73.69
   0  -8   1 1438.16   79.79
   0  -8   1 1429.06   79.49
   0  -8   1 1319.77   80.29
   0  -8   1 1146.89   73.39
   0  -8   1 1241.88   80.09
   0  -8   1 1376.06   80.19
   0  -8   1 1322.27   84.99
  -1   8  -1 1627.54  105.79
  -1   8  -1 1691.63  106.99
  -1   8  -1 1745.43  103.59
  -1   8  -1 1540.75  106.59
  -1   8  -1 1936.41  109.29
  -1   8  -1 1782.72  106.29
  -1   8  -1 1743.63  111.29
   1  -8   1 1923.81  107.59
   1  -8   1 1750.72  109.59
   1  -8   1 1736.83  104.59
   1  -8   1 1655.93  100.69
   1  -8   1 1711.03  105.99
   1  -8   1 1854.71  105.99
   1  -8   1 1864.91  105.99
   1  -8   1 1793.22  107.29
   1  -8   1 1750.02  106.69
  -2   8  -1 1054.59   65.59
  -2   8  -1 1038.90   64.49
  -2   8  -1  907.11   62.99
  -2   8  -1 1021.40   65.69
  -2   8  -1 1024.00   65.09
  -2   8  -1  939.91   59.79
  -2   8  -1  941.41   65.99
  -2   8  -1 1051.69   65.79
   2  -8   1 1038.20   64.89
   2  -8   1  901.41   62.99
   2  -8   1 1032.90   59.79
   2  -8   1  916.71   64.29
   2  -8   1  848.62   62.59
   2  -8   1  866.01   66.49
   2  -8   1 1004.90   63.69
   2  -8   1 1057.19   65.79
   2  -8   1  906.81   60.29
  -3   8  -1  526.65   40.60
  -3   8  -1  532.65   40.30
  -3   8  -1  530.05   39.50
  -3   8  -1  478.95   38.00
  -3   8  -1  541.45   34.30
  -3   8  -1  571.24   41.70
  -3   8  -1  505.35   43.40
  -3   8  -1  503.75   39.50
  -3   8  -1  496.15   39.60
   3  -8   1  533.45   39.80
   3  -8   1  458.15   38.00
   3  -8   1  570.24   40.70
   3  -8   1  486.85   35.40
   3  -8   1  512.55   41.40
   3  -8   1  491.75   40.20
   3  -8   1  499.95   38.10
   3  -8   1  514.05   39.10
  -4   8  -1   37.80   14.30
  -4   8  -1    9.90   11.30
  -4   8  -1   27.70   11.90
  -4   8  -1   19.30   10.60
  -4   8  -1   23.80    6.30
  -4   8  -1   24.00   12.30
  -4   8  -1   37.60   10.40
  -4   8  -1   23.90   14.80
  -4   8  -1   40.30   13.40
   4  -8   1   23.00   11.50
   4  -8   1   38.50   13.40
   4  -8   1    8.80   11.80
   4  -8   1   15.90    9.80
   4  -8   1   34.20   11.50
   4  -8   1   37.10   13.60
   4  -8   1   48.10   13.90
   4  -8   1   41.10   10.30
  -5   8  -1  187.88   17.10
  -5   8  -1  202.78   23.80
  -5   8  -1  202.48   28.00
  -5   8  -1  218.38   23.40
  -5   8  -1  182.78   24.50
  -5   8  -1  163.88   20.30
  -5   8  -1  176.48   22.80
  -5   8  -1  188.88   23.60
  -5   8  -1  189.98   22.30
  -5   8  -1  207.98   15.90
   5  -8   1  147.19   28.80
   5  -8   1  188.18   22.80
   5  -8   1  213.48   25.00
   5  -8   1  182.78   23.60
   5  -8   1  195.28   21.30
   5  -8   1  172.28   21.90
   5  -8   1  213.28   22.50
   5  -8   1  219.38   23.50
  -6   8  -1  212.18   23.80
  -6   8  -1  231.18   17.50
[truncated: 6,888,102 more chars]
